# Supplementary material for: The nature of the last universal common ancestor and its impact on the early Earth system
Source: Nat Ecol Evol. 2024 Jul 12;8(9):1654–66. doi: 10.1038/s41559-024-02461-1 (PMC11383801; doi:10.1038/s41559-024-02461-1)
Supplement: Supplementary file 4 — This table contains the results of the reconciliations for each gene family. KEGG_ko is the KEGG orthology ID; arc_domain_prop is the proportion of the sampled Archaea; bac_domain_prop is the proportion of the sampled bacteria; gene refers to gene name, description and enzyme code; map refers to the different KEGG maps of which this KEGG gene family is a component; pathway is a text description of the metabolic pathways of which these genes are a component; alignment_length refers to the length of the alignment in amino acids; highest_COG_cat refers to the number of sequences placed in the most frequent COG category; difference_1st_and_2nd is the difference between the most frequent COG category and the second most frequent COG category; categories is the number of different COG categories assigned to this KEGG gene family; COG_freq is the proportion of the sequences placed in the most frequent COG category; COG_cat is the most frequent COG functional category; Archaea is the number of archaeal sequences sampled in the gene family; Bacteria is the number of bacterial sequences sampled in the gene family; alternative_COGs is the number of alternative COG gene families assigned across this KEGG orthologous gene family; COG_perc is the proportion of the most frequent COG ID assigned to this KEGG gene family; COG is the COG ID of the most frequenty COG assigned to this gene family; COG_NAME is the description of the most frequent COG ID assigned to this gene family; COG_TAG is the symbol associated with the most frequent COG gene familiy; sequences is the total number of sequences assigned to this gene family; Arc_prop is the proportion of Archaea that make up this gene family; Bac_prop is the proportion of Bacteria that make up this gene family; constrained_median is the median probability (PP) that this gene was present in LUCA from our reconciliation under the focal constrained tree search across the 5 independent bootstrap distribution reconciliations; ML_median is [file 41559_2024_2461_MOESM4_ESM.tsv]

KEGG_ko	arc_domain_prop	bac_domain_prop	Gene	Map	Pathway	alignment_length	highest_COG_cat	difference_1st_and_2nd	categories	COG_freq	COG_cat	archaea	bacteria	alternative_COGs	COG_perc	COG	COG_NAME	COG_TAG	sequences	Arc_prop	Bac_prop	constrained_median	ML_median	MEAN_OF_MEDIANS	RANGE_OF_MEDIANS	Probable_and_sampling_threshold_met	Possible_and_sampling_threshold_met	Probable	Possible
K00001	0.3771428571428571	0.4928774928774929	E1.1.1.1, adh; alcohol dehydrogenase [EC:1.1.1.1]	path:map00010,path:map00071,path:map00350,path:map00620,path:map00625,path:map00626,path:map00830,path:map00980,path:map00982,path:map01100,path:map01110,path:map01120,path:map01220	Glycolysis / Gluconeogenesis,Fatty acid degradation,Tyrosine metabolism,Pyruvate metabolism,Chloroalkane and chloroalkene degradation,Naphthalene degradation,Retinol metabolism,Metabolism of xenobiotics by cytochrome P450,Drug metabolism - cytochrome P450,Metabolic pathways,Biosynthesis of secondary metabolites,Microbial metabolism in diverse environments,Degradation of aromatic compounds	5.0	520.0	451.0	6.0	0.796324655436447	C	287.0	328.0	11.0	0.300153139356815	COG1454	Alcohol_dehydrogenase,_class_IV	EutG	615.0	0.4666666666666667	0.5333333333333333	0.194275990456546	0.102987002424833	0.1486314964406895	0.091288988031713	0	0	0	0
K00002	0.0628571428571428	0.0427350427350427	AKR1A1, adh; alcohol dehydrogenase (NADP+) [EC:1.1.1.2]	path:map00010,path:map00040,path:map00053,path:map00561,path:map00620,path:map00930,path:map01100,path:map01110,path:map01120,path:map01220,path:map01240,path:map05208	Glycolysis / Gluconeogenesis,Pentose and glucuronate interconversions,Ascorbate and aldarate metabolism,Glycerolipid metabolism,Pyruvate metabolism,Caprolactam degradation,Metabolic pathways,Biosynthesis of secondary metabolites,Microbial metabolism in diverse environments,Degradation of aromatic compounds,Biosynthesis of cofactors,Chemical carcinogenesis - reactive oxygen species	166.0	23.0	7.0	3.0	0.575	S	25.0	15.0	3.0	0.675	COG0656	Aldo/keto_reductase,_related_to_diketogulonate_reductase	ARA1	40.0	0.625	0.375	0.20633086260642	0.613846513940362	0.410088688273391	0.4075156513339421	0	0	0	0
K00003	0.5457142857142857	0.6837606837606838	hom; homoserine dehydrogenase [EC:1.1.1.3]	path:map00260,path:map00270,path:map00300,path:map01100,path:map01110,path:map01120,path:map01230	Glycine, serine and threonine metabolism,Cysteine and methionine metabolism,Lysine biosynthesis,Metabolic pathways,Biosynthesis of secondary metabolites,Microbial metabolism in diverse environments,Biosynthesis of amino acids	143.0	467.0	461.0	7.0	0.966873706004141	E	206.0	284.0	12.0	0.912244897959184	COG0460	Homoserine_dehydrogenase	ThrA	490.0	0.4204081632653061	0.5795918367346938	0.2718022559263	0.220059463827158	0.2459308598767289	0.0517427920991419	0	0	0	0
K00004	0.0428571428571428	0.150997150997151	BDH, butB; (R,R)-butanediol dehydrogenase / meso-butanediol dehydrogenase / diacetyl reductase [EC:1.1.1.4 1.1.1.- 1.1.1.303]	path:map00650,path:map01110	Butanoate metabolism,Biosynthesis of secondary metabolites	177.0	58.0	29.0	2.0	0.666666666666667	E	18.0	69.0	2.0	0.896551724137931	COG1063	Threonine_dehydrogenase_or_related_Zn-dependent_dehydrogenase	Tdh	87.0	0.2068965517241379	0.7931034482758621	0.248537165346187	0.566249140479161	0.407393152912674	0.317711975132974	0	0	0	0
K00005	0.04	0.131054131054131	gldA; glycerol dehydrogenase [EC:1.1.1.6]	path:map00561,path:map00640,path:map01100	Glycerolipid metabolism,Propanoate metabolism,Metabolic pathways	268.0	68.0	0.0	1.0	1.0	C	14.0	54.0	1.0	1.0	COG0371	Glycerol_dehydrogenase_or_related_enzyme,_iron-containing_ADH_family	GldA	68.0	0.2058823529411764	0.7941176470588235	0.0417771508709893	0.485340039802844	0.2635585953369166	0.4435628889318547	0	0	0	0
K00007	0.0	0.0085470085470085	dalD; D-arabinitol 4-dehydrogenase [EC:1.1.1.11]	path:map00040,path:map00051,path:map01100	Pentose and glucuronate interconversions,Fructose and mannose metabolism,Metabolic pathways	209.0	3.0	2.0	2.0	0.75	G	0.0	4.0	1.0	1.0	COG0246	Mannitol-1-phosphate/altronate_dehydrogenases	MtlD	4.0	0.0	1.0	0.0685776791932756	0.130493780176677	0.0995357296849763	0.0619161009834014	0	0	0	0
K00008	0.2514285714285714	0.3247863247863248	SORD, gutB; L-iditol 2-dehydrogenase [EC:1.1.1.14]	path:map00040,path:map00051,path:map01100	Pentose and glucuronate interconversions,Fructose and mannose metabolism,Metabolic pathways	58.0	284.0	185.0	2.0	0.741514360313316	E	139.0	244.0	1.0	1.0	COG1063	Threonine_dehydrogenase_or_related_Zn-dependent_dehydrogenase	Tdh	383.0	0.3629242819843342	0.6370757180156658	0.882354121975283	0.951455037980409	0.916904579977846	0.069100916005126	1	1	1	1
K00009	0.0	0.1196581196581196	mtlD; mannitol-1-phosphate 5-dehydrogenase [EC:1.1.1.17]	path:map00051,path:map01100	Fructose and mannose metabolism,Metabolic pathways	246.0	39.0	25.0	2.0	0.735849056603773	G	0.0	53.0	1.0	1.0	COG0246	Mannitol-1-phosphate/altronate_dehydrogenases	MtlD	53.0	0.0	1.0	0.0424117008002762	0.0706183806962363	0.0565150407482562	0.02820667989596	0	0	0	0
K00010	0.0542857142857142	0.1823361823361823	iolG; myo-inositol 2-dehydrogenase / D-chiro-inositol 1-dehydrogenase [EC:1.1.1.18 1.1.1.369]	path:map00521,path:map00562,path:map01100,path:map01110,path:map01120	Streptomycin biosynthesis,Inositol phosphate metabolism,Metabolic pathways,Biosynthesis of secondary metabolites,Microbial metabolism in diverse environments	137.0	145.0	140.0	5.0	0.935483870967742	S	24.0	133.0	3.0	0.980891719745223	COG0673	Predicted_dehydrogenase	MviM	157.0	0.1528662420382165	0.8471337579617835	0.008025452998741	0.117300050730234	0.0626627518644875	0.109274597731493	0	0	0	0
K00011	0.0	0.0056980056980056	AKR1B; aldehyde reductase [EC:1.1.1.21]	path:map00040,path:map00051,path:map00052,path:map00561,path:map00790,path:map01100	Pentose and glucuronate interconversions,Fructose and mannose metabolism,Galactose metabolism,Glycerolipid metabolism,Folate biosynthesis,Metabolic pathways	276.0	2.0	0.0	1.0	1.0	S	0.0	2.0	1.0	1.0	COG0656	Aldo/keto_reductase,_related_to_diketogulonate_reductase	ARA1	2.0	0.0	1.0					0	0	0	0
K00012	0.4657142857142857	0.7777777777777778	UGDH, ugd; UDPglucose 6-dehydrogenase [EC:1.1.1.22]	path:map00040,path:map00053,path:map00520,path:map00541,path:map01100,path:map01240,path:map01250	Pentose and glucuronate interconversions,Ascorbate and aldarate metabolism,Amino sugar and nucleotide sugar metabolism,O-Antigen nucleotide sugar biosynthesis,Metabolic pathways,Biosynthesis of cofactors,Biosynthesis of nucleotide sugars	227.0	419.0	302.0	5.0	0.77449168207024	M	198.0	343.0	5.0	0.948243992606285	COG1004	UDP-glucose_6-dehydrogenase	Ugd	541.0	0.3659889094269871	0.634011090573013	0.856337242020776	0.948713184483518	0.9025252132521472	0.092375942462742	1	1	1	1
K00013	0.4971428571428571	0.7464387464387464	hisD; histidinol dehydrogenase [EC:1.1.1.23]	path:map00340,path:map01100,path:map01110,path:map01230	Histidine metabolism,Metabolic pathways,Biosynthesis of secondary metabolites,Biosynthesis of amino acids	271.0	454.0	451.0	5.0	0.982683982683983	E	180.0	282.0	4.0	0.976190476190476	COG0141	Histidinol_dehydrogenase	HisD	462.0	0.3896103896103896	0.6103896103896104	0.4224409109356	0.885363262281639	0.6539020866086195	0.462922351346039	0	0	0	0
K00014	0.5285714285714286	0.7977207977207977	aroE; shikimate dehydrogenase [EC:1.1.1.25]	path:map00400,path:map00999,path:map01100,path:map01110,path:map01230	Phenylalanine, tyrosine and tryptophan biosynthesis,Biosynthesis of various plant secondary metabolites; Including: Crocin biosynthesis, Cannabidiol biosynthesis, Mugineic acid biosynthesis, Pentagalloylglucose biosynthesis, Benzoxazinoid biosynthesis, Gramine biosynthesis, Coumarin biosynthesis, Furanocoumarin biosynthesis, Hordatine biosynthesis, Podophyllotoxin biosynthesis,Metabolic pathways,…	91.0	514.0	506.0	5.0	0.955390334572491	E	192.0	347.0	7.0	0.968460111317254	COG0169	Shikimate_5-dehydrogenase	AroE	539.0	0.3562152133580705	0.6437847866419295	0.0037637290417906	0.0681089277268374	0.035936328384314	0.0643451986850467	0	0	0	0
K00015	0.2428571428571428	0.3817663817663818	gyaR, GOR1; glyoxylate reductase [EC:1.1.1.26]	path:map00630,path:map01100,path:map01110,path:map01120	Glyoxylate and dicarboxylate metabolism,Metabolic pathways,Biosynthesis of secondary metabolites,Microbial metabolism in diverse environments	166.0	136.0	15.0	5.0	0.485714285714286	C	106.0	174.0	2.0	0.925	COG1052	Lactate_dehydrogenase_or_related_2-hydroxyacid_dehydrogenase	LdhA	280.0	0.3785714285714285	0.6214285714285714	0.0665749365698938	0.75979429301278	0.4131846147913369	0.6932193564428862	0	0	0	0
K00016	0.0485714285714285	0.2877492877492877	LDH, ldh; L-lactate dehydrogenase [EC:1.1.1.27]	path:map00010,path:map00270,path:map00620,path:map00640,path:map01100,path:map01110,path:map01120,path:map04066,path:map04922,path:map05230	Glycolysis / Gluconeogenesis,Cysteine and methionine metabolism,Pyruvate metabolism,Propanoate metabolism,Metabolic pathways,Biosynthesis of secondary metabolites,Microbial metabolism in diverse environments,HIF-1 signaling pathway,Glucagon signaling pathway,Central carbon metabolism in cancer	226.0	154.0	0.0	1.0	1.0	C	19.0	135.0	2.0	0.961038961038961	COG0039	Malate/lactate_dehydrogenase	Mdh	154.0	0.1233766233766233	0.8766233766233766	0.649142655750048	0.897785014230616	0.773463834990332	0.2486423584805679	0	1	0	1
K00018	0.0971428571428571	0.2136752136752136	hprA; glycerate dehydrogenase [EC:1.1.1.29]	path:map00260,path:map00630,path:map00680,path:map01100,path:map01110,path:map01120,path:map01200	Glycine, serine and threonine metabolism,Glyoxylate and dicarboxylate metabolism,Methane metabolism,Metabolic pathways,Biosynthesis of secondary metabolites,Microbial metabolism in diverse environments,Carbon metabolism	207.0	65.0	5.0	4.0	0.492424242424242	CH	43.0	89.0	2.0	0.916666666666667	COG1052	Lactate_dehydrogenase_or_related_2-hydroxyacid_dehydrogenase	LdhA	132.0	0.3257575757575757	0.6742424242424242	0.0181737340796171	0.333978252214456	0.1760759931470365	0.3158045181348389	0	0	0	0
K00019	0.0714285714285714	0.2222222222222222	BDH1, bdhA; 3-hydroxybutyrate dehydrogenase [EC:1.1.1.30]	path:map00650,path:map01100	Butanoate metabolism,Metabolic pathways	217.0	99.0	75.0	3.0	0.792	IQ	28.0	97.0	1.0	1.0	COG1028	NAD(P)-dependent_dehydrogenase,_short-chain_alcohol_dehydrogenase_family	FabG	125.0	0.224	0.776	0.0040051468793406	0.0497994801216016	0.0269023135004711	0.0457943332422609	0	0	0	0
K00020	0.18	0.4159544159544159	HIBADH, mmsB; 3-hydroxyisobutyrate dehydrogenase [EC:1.1.1.31]	path:map00280,path:map01100	Valine, leucine and isoleucine degradation,Metabolic pathways	109.0	307.0	246.0	3.0	0.82972972972973	I	92.0	278.0	5.0	0.964864864864865	COG2084	3-hydroxyisobutyrate_dehydrogenase_or_related_beta-hydroxyacid_dehydrogenase	MmsB	370.0	0.2486486486486486	0.7513513513513513	0.0037974375442061	0.112727877421083	0.0582626574826445	0.1089304398768769	0	0	0	0
K00021	0.46	0.0598290598290598	HMGCR; hydroxymethylglutaryl-CoA reductase (NADPH) [EC:1.1.1.34]	path:map00900,path:map01100,path:map01110,path:map04152,path:map04976	Terpenoid backbone biosynthesis,Metabolic pathways,Biosynthesis of secondary metabolites,AMPK signaling pathway,Bile secretion	274.0	187.0	182.0	3.0	0.968911917098446	I	170.0	23.0	2.0	0.994818652849741	COG1257	Hydroxymethylglutaryl-CoA_reductase	HMG1	193.0	0.8808290155440415	0.1191709844559585	0.3008070030733	0.532043968802929	0.4164254859381145	0.231236965729629	0	0	0	0
K00023	0.08	0.1538461538461538	phbB; acetoacetyl-CoA reductase [EC:1.1.1.36]	path:map00630,path:map00650,path:map01100,path:map01120,path:map01200	Glyoxylate and dicarboxylate metabolism,Butanoate metabolism,Metabolic pathways,Microbial metabolism in diverse environments,Carbon metabolism	185.0	74.0	50.0	3.0	0.747474747474748	IQ	28.0	71.0	1.0	1.0	COG1028	NAD(P)-dependent_dehydrogenase,_short-chain_alcohol_dehydrogenase_family	FabG	99.0	0.2828282828282828	0.7171717171717171	0.0319360884789845	0.279813983441991	0.1558750359604877	0.2478778949630065	0	0	0	0
K00024	0.4514285714285714	0.6267806267806267	mdh; malate dehydrogenase [EC:1.1.1.37]	path:map00020,path:map00270,path:map00620,path:map00630,path:map00680,path:map00710,path:map00720,path:map01100,path:map01110,path:map01120,path:map01200	Citrate cycle (TCA cycle),Cysteine and methionine metabolism,Pyruvate metabolism,Glyoxylate and dicarboxylate metabolism,Methane metabolism,Carbon fixation in photosynthetic organisms,Carbon fixation pathways in prokaryotes,Metabolic pathways,Biosynthesis of secondary metabolites,Microbial metabolism in diverse environments,Carbon metabolism	199.0	420.0	0.0	1.0	1.0	C	175.0	245.0	1.0	1.0	COG0039	Malate/lactate_dehydrogenase	Mdh	420.0	0.4166666666666667	0.5833333333333334	0.792010623754843	0.640242972962672	0.7161267983587575	0.151767650792171	1	1	1	1
K00027	0.4314285714285714	0.5584045584045584	ME2, sfcA, maeA; malate dehydrogenase (oxaloacetate-decarboxylating) [EC:1.1.1.38]	path:map00620,path:map01200,path:map02020	Pyruvate metabolism,Carbon metabolism,Two-component system	279.0	414.0	0.0	1.0	1.0	C	168.0	246.0	3.0	0.905797101449275	COG0281	Malic_enzyme	SfcA	414.0	0.4057971014492754	0.5942028985507246	0.888499436970371	0.890796490223175	0.889647963596773	0.0022970532528039	1	1	1	1
K00029	0.34	0.3903133903133903	E1.1.1.40, maeB; malate dehydrogenase (oxaloacetate-decarboxylating)(NADP+) [EC:1.1.1.40]	path:map00620,path:map00710,path:map01100,path:map01120,path:map01200,path:map03320	Pyruvate metabolism,Carbon fixation in photosynthetic organisms,Metabolic pathways,Microbial metabolism in diverse environments,Carbon metabolism,PPAR signaling pathway	332.0	319.0	0.0	1.0	1.0	C	146.0	173.0	2.0	0.639498432601881	COG0281	Malic_enzyme	SfcA	319.0	0.457680250783699	0.542319749216301	0.136536225479275	0.0319978082527603	0.0842670168660176	0.1045384172265146	0	0	0	0
K00030	0.1971428571428571	0.1965811965811965	IDH3; isocitrate dehydrogenase (NAD+) [EC:1.1.1.41]	path:map00020,path:map01100,path:map01110,path:map01120,path:map01200,path:map01210,path:map01230	Citrate cycle (TCA cycle),Metabolic pathways,Biosynthesis of secondary metabolites,Microbial metabolism in diverse environments,Carbon metabolism,2-Oxocarboxylic acid metabolism,Biosynthesis of amino acids	276.0	109.0	51.0	2.0	0.652694610778443	C	88.0	79.0	1.0	1.0	COG0473	Isocitrate/isopropylmalate_dehydrogenase	LeuB	167.0	0.5269461077844312	0.4730538922155688	0.449707719589317	0.954740371846841	0.7022240457180791	0.505032652257524	0	0	0	0
K00031	0.4085714285714286	0.6609686609686609	IDH1, IDH2, icd; isocitrate dehydrogenase [EC:1.1.1.42]	path:map00020,path:map00480,path:map00720,path:map01100,path:map01110,path:map01120,path:map01200,path:map01210,path:map01230,path:map04146,path:map05230	Citrate cycle (TCA cycle),Glutathione metabolism,Carbon fixation pathways in prokaryotes,Metabolic pathways,Biosynthesis of secondary metabolites,Microbial metabolism in diverse environments,Carbon metabolism,2-Oxocarboxylic acid metabolism,Biosynthesis of amino acids,Peroxisome,Central carbon metabolism in cancer	255.0	412.0	392.0	5.0	0.934240362811791	C	152.0	288.0	6.0	0.630385487528345	COG0538	Isocitrate_dehydrogenase	Icd	440.0	0.3454545454545454	0.6545454545454545	0.531099251510428	0.100121110119777	0.3156101808151025	0.430978141390651	0	1	0	1
K00032	0.0	0.0113960113960113	E1.1.1.43; phosphogluconate 2-dehydrogenase [EC:1.1.1.43]	path:map00030,path:map00480,path:map01100,path:map01120	Pentose phosphate pathway,Glutathione metabolism,Metabolic pathways,Microbial metabolism in diverse environments	306.0	3.0	2.0	2.0	0.75	CH	0.0	4.0	1.0	1.0	COG1052	Lactate_dehydrogenase_or_related_2-hydroxyacid_dehydrogenase	LdhA	4.0	0.0	1.0	4.24413245163553e-12	3.01761776400869e-08	1.5090210886269273e-08	3.0171933507635265e-08	0	0	0	0
K00033	0.18	0.5014245014245015	PGD, gnd, gntZ; 6-phosphogluconate dehydrogenase [EC:1.1.1.44 1.1.1.343]	path:map00030,path:map00480,path:map01100,path:map01110,path:map01120,path:map01200	Pentose phosphate pathway,Glutathione metabolism,Metabolic pathways,Biosynthesis of secondary metabolites,Microbial metabolism in diverse environments,Carbon metabolism	246.0	219.0	173.0	4.0	0.77112676056338	G	66.0	218.0	5.0	0.514084507042254	COG1023	6-phosphogluconate_dehydrogenase_(decarboxylating)	YqeC	284.0	0.2323943661971831	0.7676056338028169	0.139276831870307	0.734714135930648	0.4369954839004775	0.595437304060341	0	0	0	0
K00034	0.1085714285714285	0.2222222222222222	gdh; glucose 1-dehydrogenase [EC:1.1.1.47]	path:map00030,path:map01100,path:map01120,path:map01200	Pentose phosphate pathway,Metabolic pathways,Microbial metabolism in diverse environments,Carbon metabolism	167.0	108.0	77.0	3.0	0.771428571428571	IQ	42.0	98.0	1.0	1.0	COG1028	NAD(P)-dependent_dehydrogenase,_short-chain_alcohol_dehydrogenase_family	FabG	140.0	0.3	0.7	0.0458253997914452	0.152894795639941	0.0993600977156931	0.1070693958484957	0	0	0	0
K00035	0.0	0.017094017094017	gal; D-galactose 1-dehydrogenase [EC:1.1.1.48]	path:map00052,path:map01100	Galactose metabolism,Metabolic pathways	305.0	6.0	0.0	1.0	1.0	S	0.0	6.0	1.0	1.0	COG0673	Predicted_dehydrogenase	MviM	6.0	0.0	1.0	1.10480308642714e-06	1.3198462305548e-05	7.15163269598757e-06	1.209365921912086e-05	0	0	0	0
K00036	0.0485714285714285	0.5156695156695157	G6PD, zwf; glucose-6-phosphate 1-dehydrogenase [EC:1.1.1.49 1.1.1.363]	path:map00030,path:map00480,path:map01100,path:map01110,path:map01120,path:map01200,path:map05230,path:map05415	Pentose phosphate pathway,Glutathione metabolism,Metabolic pathways,Biosynthesis of secondary metabolites,Microbial metabolism in diverse environments,Carbon metabolism,Central carbon metabolism in cancer,Diabetic cardiomyopathy	306.0	238.0	232.0	4.0	0.944444444444444	G	19.0	233.0	3.0	0.976190476190476	COG0364	Glucose-6-phosphate_1-dehydrogenase	Zwf	252.0	0.0753968253968253	0.9246031746031746	0.0302149117772282	0.952055331549306	0.4911351216632671	0.9218404197720778	0	0	0	0
K00038	0.0085714285714285	0.0854700854700854	E1.1.1.53; 3alpha(or 20beta)-hydroxysteroid dehydrogenase [EC:1.1.1.53]	path:map00140,path:map01100	Steroid hormone biosynthesis,Metabolic pathways	200.0	44.0	43.0	3.0	0.956521739130435	IQ	3.0	43.0	2.0	0.978260869565217	COG1028	NAD(P)-dependent_dehydrogenase,_short-chain_alcohol_dehydrogenase_family	FabG	46.0	0.0652173913043478	0.9347826086956522	0.0123331200337436	0.0105358531029958	0.0114344865683697	0.0017972669307477	0	0	0	0
K00039	0.0	0.0113960113960113	rbtD; ribitol 2-dehydrogenase [EC:1.1.1.56]	path:map00040,path:map01100	Pentose and glucuronate interconversions,Metabolic pathways	242.0	4.0	0.0	1.0	1.0	S	0.0	4.0	1.0	1.0	COG4221	NADP-dependent_3-hydroxy_acid_dehydrogenase_YdfG	YdfG	4.0	0.0	1.0	0.0227428598497069	0.0516407264515901	0.0371917931506484	0.0288978666018831	0	0	0	0
K00040	0.0	0.1452991452991453	uxuB; fructuronate reductase [EC:1.1.1.57]	path:map00040,path:map01100	Pentose and glucuronate interconversions,Metabolic pathways	312.0	65.0	58.0	2.0	0.902777777777778	G	0.0	72.0	2.0	0.958333333333333	COG0246	Mannitol-1-phosphate/altronate_dehydrogenases	MtlD	72.0	0.0	1.0	0.0082205759850673	0.0187240616985474	0.0134723188418073	0.0105034857134801	0	0	0	0
K00041	0.0057142857142857	0.1225071225071225	uxaB; tagaturonate reductase [EC:1.1.1.58]	path:map00040,path:map01100	Pentose and glucuronate interconversions,Metabolic pathways	340.0	40.0	30.0	3.0	0.784313725490196	G	2.0	49.0	2.0	0.980392156862745	COG0246	Mannitol-1-phosphate/altronate_dehydrogenases	MtlD	51.0	0.0392156862745098	0.9607843137254902	0.094099652722514	0.0569886088293349	0.0755441307759244	0.037111043893179	0	0	0	0
K00042	0.0285714285714285	0.2507122507122507	garR, glxR; 2-hydroxy-3-oxopropionate reductase [EC:1.1.1.60]	path:map00630,path:map01100	Glyoxylate and dicarboxylate metabolism,Metabolic pathways	227.0	133.0	124.0	3.0	0.93006993006993	I	10.0	133.0	1.0	1.0	COG2084	3-hydroxyisobutyrate_dehydrogenase_or_related_beta-hydroxyacid_dehydrogenase	MmsB	143.0	0.0699300699300699	0.93006993006993	0.001959684898079	0.445770030342897	0.223864857620488	0.4438103454448179	0	0	0	0
K00043	0.0	0.0683760683760683	gbd; 4-hydroxybutyrate dehydrogenase [EC:1.1.1.61]	path:map00650,path:map01100,path:map01200	Butanoate metabolism,Metabolic pathways,Carbon metabolism	340.0	29.0	0.0	1.0	1.0	C	0.0	29.0	1.0	1.0	COG1454	Alcohol_dehydrogenase,_class_IV	EutG	29.0	0.0	1.0	0.0337998949871767	0.0810269661986876	0.0574134305929321	0.0472270712115109	0	0	0	0
K00045	0.0	0.0769230769230769	E1.1.1.67, mtlK; mannitol 2-dehydrogenase [EC:1.1.1.67]	path:map00051,path:map01100	Fructose and mannose metabolism,Metabolic pathways	435.0	25.0	16.0	2.0	0.735294117647059	G	0.0	34.0	1.0	1.0	COG0246	Mannitol-1-phosphate/altronate_dehydrogenases	MtlD	34.0	0.0	1.0	0.04483020223197	0.11223419395492	0.078532198093445	0.06740399172295	0	0	0	0
K00046	0.0657142857142857	0.3133903133903133	idnO; gluconate 5-dehydrogenase [EC:1.1.1.69]			177.0	178.0	169.0	3.0	0.946808510638298	IQ	25.0	163.0	1.0	1.0	COG1028	NAD(P)-dependent_dehydrogenase,_short-chain_alcohol_dehydrogenase_family	FabG	188.0	0.1329787234042553	0.8670212765957447	0.0075239711054495	0.168302161675429	0.0879130663904392	0.1607781905699795	0	0	0	0
K00048	0.0085714285714285	0.0484330484330484	fucO; lactaldehyde reductase [EC:1.1.1.77]	path:map00630,path:map00640,path:map01100,path:map01120	Glyoxylate and dicarboxylate metabolism,Propanoate metabolism,Metabolic pathways,Microbial metabolism in diverse environments	359.0	22.0	0.0	1.0	1.0	C	3.0	19.0	1.0	1.0	COG1454	Alcohol_dehydrogenase,_class_IV	EutG	22.0	0.1363636363636363	0.8636363636363636	0.156047907039666	0.351657018161669	0.2538524626006675	0.195609111122003	0	0	0	0
K00050	0.0	0.0199430199430199				314.0	6.0	2.0	2.0	0.6	C	0.0	10.0	1.0	1.0	COG1052	Lactate_dehydrogenase_or_related_2-hydroxyacid_dehydrogenase	LdhA	10.0	0.0	1.0	0.0071489766929288	0.0111391900520136	0.0091440833724712	0.0039902133590848	0	0	0	0
K00052	0.5628571428571428	0.7635327635327636	leuB, IMDH; 3-isopropylmalate dehydrogenase [EC:1.1.1.85]	path:map00290,path:map00660,path:map01100,path:map01110,path:map01210,path:map01230	Valine, leucine and isoleucine biosynthesis,C5-Branched dibasic acid metabolism,Metabolic pathways,Biosynthesis of secondary metabolites,2-Oxocarboxylic acid metabolism,Biosynthesis of amino acids	220.0	306.0	90.0	3.0	0.564575645756458	C	225.0	317.0	2.0	0.998154981549816	COG0473	Isocitrate/isopropylmalate_dehydrogenase	LeuB	542.0	0.4151291512915129	0.584870848708487	0.83512550578264	0.660496393093507	0.7478109494380736	0.1746291126891329	1	1	1	1
K00053	0.4914285714285714	0.7350427350427351	ilvC; ketol-acid reductoisomerase [EC:1.1.1.86]	path:map00290,path:map00770,path:map01100,path:map01110,path:map01210,path:map01230	Valine, leucine and isoleucine biosynthesis,Pantothenate and CoA biosynthesis,Metabolic pathways,Biosynthesis of secondary metabolites,2-Oxocarboxylic acid metabolism,Biosynthesis of amino acids	277.0	177.0	22.0	4.0	0.392461197339246	E	185.0	266.0	1.0	1.0	COG0059	Ketol-acid_reductoisomerase	IlvC	451.0	0.4101995565410199	0.5898004434589801	0.0084268920546985	0.0693197504909525	0.0388733212728255	0.060892858436254	0	0	0	0
K00054	0.4371428571428571	0.1168091168091168	mvaA; hydroxymethylglutaryl-CoA reductase [EC:1.1.1.88]	path:map00900,path:map01110	Terpenoid backbone biosynthesis,Biosynthesis of secondary metabolites	341.0	183.0	159.0	2.0	0.884057971014493	I	160.0	47.0	4.0	0.966183574879227	COG1257	Hydroxymethylglutaryl-CoA_reductase	HMG1	207.0	0.7729468599033816	0.2270531400966183	0.521891052018022	0.872420816148702	0.697155934083362	0.35052976413068	0	1	0	1
K00055	0.02	0.0626780626780626	E1.1.1.90; aryl-alcohol dehydrogenase [EC:1.1.1.90]	path:map00350,path:map00360,path:map00622,path:map00623,path:map01100,path:map01120,path:map01220	Tyrosine metabolism,Phenylalanine metabolism,Xylene degradation,Toluene degradation,Metabolic pathways,Microbial metabolism in diverse environments,Degradation of aromatic compounds	343.0	35.0	0.0	1.0	1.0	C	7.0	28.0	1.0	1.0	COG1062	Zn-dependent_alcohol/formaldehyde_dehydrogenase	FrmA	35.0	0.2	0.8	0.0266583852687475	0.0517366370279477	0.0391975111483476	0.0250782517592002	0	0	0	0
K00057	0.0714285714285714	0.8433048433048433	gpsA; glycerol-3-phosphate dehydrogenase (NAD(P)+) [EC:1.1.1.94]	path:map00564,path:map01110	Glycerophospholipid metabolism,Biosynthesis of secondary metabolites	165.0	283.0	231.0	3.0	0.842261904761905	I	26.0	310.0	1.0	1.0	COG0240	Glycerol-3-phosphate_dehydrogenase	GpsA	336.0	0.0773809523809523	0.9226190476190476	0.0132539865898681	0.0269985601377367	0.0201262733638023	0.0137445735478685	0	0	0	0
K00058	0.6885714285714286	0.8404558404558404	serA, PHGDH; D-3-phosphoglycerate dehydrogenase / 2-oxoglutarate reductase [EC:1.1.1.95 1.1.1.399]	path:map00260,path:map00270,path:map00680,path:map01100,path:map01110,path:map01120,path:map01200,path:map01230	Glycine, serine and threonine metabolism,Cysteine and methionine metabolism,Methane metabolism,Metabolic pathways,Biosynthesis of secondary metabolites,Microbial metabolism in diverse environments,Carbon metabolism,Biosynthesis of amino acids	56.0	311.0	56.0	9.0	0.324973876698015	EH	356.0	602.0	8.0	0.764522821576763	COG0111	Phosphoglycerate_dehydrogenase_or_related_dehydrogenase	SerA	958.0	0.37160751565762	0.6283924843423799	0.177598704089181	0.0408304270053054	0.1092145655472432	0.1367682770838756	0	0	0	0
K00059	0.6028571428571429	0.8917378917378918	fabG, OAR1; 3-oxoacyl-[acyl-carrier protein] reductase [EC:1.1.1.100]	path:map00061,path:map00333,path:map00780,path:map01100,path:map01110,path:map01212,path:map01240	Fatty acid biosynthesis,Prodigiosin biosynthesis,Biotin metabolism,Metabolic pathways,Biosynthesis of secondary metabolites,Fatty acid metabolism,Biosynthesis of cofactors	28.0	1449.0	1016.0	6.0	0.737029501525941	IQ	591.0	1363.0	6.0	0.960834181078332	COG1028	NAD(P)-dependent_dehydrogenase,_short-chain_alcohol_dehydrogenase_family	FabG	1954.0	0.3024564994882293	0.6975435005117707					0	0	0	0
K00060	0.1057142857142857	0.2792022792022792	tdh; threonine 3-dehydrogenase [EC:1.1.1.103]	path:map00260,path:map01100	Glycine, serine and threonine metabolism,Metabolic pathways	202.0	79.0	2.0	3.0	0.503184713375796	E	41.0	116.0	1.0	1.0	COG1063	Threonine_dehydrogenase_or_related_Zn-dependent_dehydrogenase	Tdh	157.0	0.2611464968152866	0.7388535031847133	0.91822146445961	0.885053255747092	0.9016373601033508	0.0331682087125179	1	1	1	1
K00064	0.0028571428571428	0.1111111111111111	E1.1.1.122; D-threo-aldose 1-dehydrogenase [EC:1.1.1.122]	path:map00051,path:map00053,path:map01100,path:map01110,path:map01120	Fructose and mannose metabolism,Ascorbate and aldarate metabolism,Metabolic pathways,Biosynthesis of secondary metabolites,Microbial metabolism in diverse environments	241.0	62.0	0.0	1.0	1.0	C	1.0	61.0	1.0	1.0	COG0667	Pyridoxal_reductase_PdxI_or_related_oxidoreductase,_aldo/keto_reductase_family	PdxI	62.0	0.0161290322580645	0.9838709677419356	0.0167455798822506	0.0639522055257379	0.0403488927039942	0.0472066256434872	0	0	0	0
K00065	0.0142857142857142	0.2621082621082621	kduD; 2-dehydro-3-deoxy-D-gluconate 5-dehydrogenase [EC:1.1.1.127]	path:map00040,path:map01100	Pentose and glucuronate interconversions,Metabolic pathways	172.0	130.0	0.0	1.0	1.0	IQ	5.0	125.0	1.0	1.0	COG1028	NAD(P)-dependent_dehydrogenase,_short-chain_alcohol_dehydrogenase_family	FabG	130.0	0.0384615384615384	0.9615384615384616	0.0040570145296068	0.252591141705545	0.1283240781175758	0.2485341271759381	0	0	0	0
K00066	0.0171428571428571	0.094017094017094	algD; GDP-mannose 6-dehydrogenase [EC:1.1.1.132]	path:map00051,path:map00520,path:map01100,path:map01250,path:map02020	Fructose and mannose metabolism,Amino sugar and nucleotide sugar metabolism,Metabolic pathways,Biosynthesis of nucleotide sugars,Two-component system	272.0	31.0	20.0	2.0	0.738095238095238	M	6.0	36.0	2.0	0.738095238095238	COG1004	UDP-glucose_6-dehydrogenase	Ugd	42.0	0.1428571428571428	0.8571428571428571	0.306821855504025	0.357436949064839	0.332129402284432	0.050615093560814	0	0	0	0
K00067	0.3371428571428571	0.6837606837606838	rfbD, rmlD; dTDP-4-dehydrorhamnose reductase [EC:1.1.1.133]	path:map00521,path:map00523,path:map00541,path:map01100,path:map01110,path:map01250	Streptomycin biosynthesis,Polyketide sugar unit biosynthesis,O-Antigen nucleotide sugar biosynthesis,Metabolic pathways,Biosynthesis of secondary metabolites,Biosynthesis of nucleotide sugars	65.0	451.0	430.0	6.0	0.916666666666667	M	139.0	352.0	6.0	0.932926829268293	COG1091	dTDP-4-dehydrorhamnose_reductase	RfbD	491.0	0.2830957230142566	0.7169042769857433	0.0483690390677354	0.197548368746475	0.1229587039071052	0.1491793296787396	0	0	0	0
K00068	0.0428571428571428	0.1282051282051282	srlD; sorbitol-6-phosphate 2-dehydrogenase [EC:1.1.1.140]	path:map00051,path:map01100	Fructose and mannose metabolism,Metabolic pathways	161.0	57.0	48.0	3.0	0.802816901408451	IQ	16.0	55.0	2.0	0.816901408450704	COG1028	NAD(P)-dependent_dehydrogenase,_short-chain_alcohol_dehydrogenase_family	FabG	71.0	0.2253521126760563	0.7746478873239436	0.0381937529130566	0.222463701331126	0.1303287271220913	0.1842699484180694	0	0	0	0
K00070	0.0057142857142857	0.0	HSD3B; 3beta-hydroxy-Delta5-steroid dehydrogenase / steroid Delta-isomerase [EC:1.1.1.145 5.3.3.1]	path:map00140,path:map01100,path:map04913,path:map04925,path:map04927,path:map04934	Steroid hormone biosynthesis,Metabolic pathways,Ovarian steroidogenesis,Aldosterone synthesis and secretion,Cortisol synthesis and secretion,Cushing syndrome	360.0	2.0	0.0	1.0	1.0	C	2.0	0.0	1.0	1.0	COG1304	FMN-dependent_dehydrogenase,_includes_L-lactate_dehydrogenase_and_type_II_isopentenyl_diphosphate_isomerase	LldD	2.0	1.0	0.0					0	0	0	0
K00073	0.0057142857142857	0.0655270655270655	allD; ureidoglycolate dehydrogenase (NAD+) [EC:1.1.1.350]	path:map00230,path:map01100,path:map01120	Purine metabolism,Metabolic pathways,Microbial metabolism in diverse environments	260.0	46.0	0.0	1.0	1.0	C	2.0	44.0	1.0	1.0	COG2055	Malate/lactate/ureidoglycolate_dehydrogenase,_LDH2_family	AllD	46.0	0.0434782608695652	0.9565217391304348	0.008338242656295	0.016187639385184	0.0122629410207395	0.007849396728889	0	0	0	0
K00074	0.3657142857142857	0.4672364672364672	paaH, hbd, fadB, mmgB; 3-hydroxybutyryl-CoA dehydrogenase [EC:1.1.1.157]	path:map00360,path:map00362,path:map00650,path:map01100,path:map01120,path:map01200	Phenylalanine metabolism,Benzoate degradation,Butanoate metabolism,Metabolic pathways,Microbial metabolism in diverse environments,Carbon metabolism	164.0	465.0	398.0	2.0	0.87406015037594	I	219.0	313.0	3.0	0.973684210526316	COG1250	3-hydroxyacyl-CoA_dehydrogenase	FadB	532.0	0.4116541353383459	0.5883458646616542	0.227626497032715	0.765922475438865	0.49677448623579	0.5382959784061501	0	0	0	0
K00075	0.0085714285714285	0.9344729344729344	murB; UDP-N-acetylmuramate dehydrogenase [EC:1.3.1.98]	path:map00520,path:map00550,path:map01100,path:map01250	Amino sugar and nucleotide sugar metabolism,Peptidoglycan biosynthesis,Metabolic pathways,Biosynthesis of nucleotide sugars	97.0	344.0	326.0	5.0	0.934782608695652	M	3.0	365.0	5.0	0.921195652173913	COG0812	UDP-N-acetylenolpyruvoylglucosamine_reductase	MurB	368.0	0.0081521739130434	0.9918478260869564	0.0624129275994087	0.0521649978463656	0.0572889627228871	0.0102479297530431	0	0	0	0
K00076	0.0057142857142857	0.0769230769230769	hdhA; 7-alpha-hydroxysteroid dehydrogenase [EC:1.1.1.159]	path:map00121	Secondary bile acid biosynthesis	211.0	31.0	0.0	1.0	1.0	IQ	2.0	29.0	1.0	1.0	COG1028	NAD(P)-dependent_dehydrogenase,_short-chain_alcohol_dehydrogenase_family	FabG	31.0	0.064516129032258	0.935483870967742	0.0184899690930853	0.11874702445452	0.0686184967738026	0.1002570553614347	0	0	0	0
K00077	0.3914285714285714	0.4814814814814814	panE, apbA; 2-dehydropantoate 2-reductase [EC:1.1.1.169]	path:map00770,path:map01100,path:map01110,path:map01240	Pantothenate and CoA biosynthesis,Metabolic pathways,Biosynthesis of secondary metabolites,Biosynthesis of cofactors	22.0	401.0	391.0	9.0	0.926096997690531	H	171.0	261.0	8.0	0.928406466512702	COG1893	Ketopantoate_reductase	PanE	432.0	0.3958333333333333	0.6041666666666666	0.321622084692415	0.548113065615101	0.4348675751537579	0.226490980922686	0	0	0	0
K00082	0.0028571428571428	0.168091168091168	ribD2; 5-amino-6-(5-phosphoribosylamino)uracil reductase [EC:1.1.1.193]	path:map00740,path:map01100,path:map01110,path:map01240	Riboflavin metabolism,Metabolic pathways,Biosynthesis of secondary metabolites,Biosynthesis of cofactors	115.0	71.0	70.0	2.0	0.986111111111111	H	1.0	71.0	2.0	0.888888888888889	COG1985	Pyrimidine_reductase,_riboflavin_biosynthesis	RibD	72.0	0.0138888888888888	0.9861111111111112	0.0219488376039399	0.488767581086326	0.255358209345133	0.4668187434823861	0	0	0	0
K00086	0.02	0.0541310541310541	dhaT; 1,3-propanediol dehydrogenase [EC:1.1.1.202]	path:map00561,path:map00640,path:map01100	Glycerolipid metabolism,Propanoate metabolism,Metabolic pathways	313.0	29.0	0.0	1.0	1.0	C	7.0	22.0	1.0	1.0	COG1454	Alcohol_dehydrogenase,_class_IV	EutG	29.0	0.2413793103448276	0.7586206896551724	0.279681872546856	0.0907059213829381	0.185193896964897	0.1889759511639179	0	0	0	0
K00087	0.0171428571428571	0.0883190883190883	ygeS, xdhA; xanthine dehydrogenase molybdenum-binding subunit [EC:1.17.1.4]	path:map00230,path:map01100,path:map01120,path:map01232	Purine metabolism,Metabolic pathways,Microbial metabolism in diverse environments,Nucleotide metabolism	124.0	44.0	38.0	5.0	0.785714285714286	C	8.0	47.0	6.0	0.696428571428571	COG1529	Aldehyde,_CO_or_xanthine_dehydrogenase,_Mo-binding_subunit	CoxL	55.0	0.1454545454545454	0.8545454545454545	0.702921991858595	0.836458482938849	0.769690237398722	0.1335364910802539	0	1	0	1
K00088	0.4628571428571428	0.8888888888888888	IMPDH, guaB; IMP dehydrogenase [EC:1.1.1.205]	path:map00230,path:map00983,path:map01100,path:map01110,path:map01232	Purine metabolism,Drug metabolism - other enzymes,Metabolic pathways,Biosynthesis of secondary metabolites,Nucleotide metabolism	295.0	541.0	520.0	3.0	0.940869565217391	F	196.0	379.0	2.0	0.99304347826087	COG0516	IMP_dehydrogenase/GMP_reductase	GuaB	575.0	0.3408695652173913	0.6591304347826087	0.0067324477630106	0.789673159064752	0.3982028034138813	0.7829407113017414	0	0	0	0
K00090	0.0028571428571428	0.0655270655270655	ghrB; glyoxylate/hydroxypyruvate/2-ketogluconate reductase [EC:1.1.1.79 1.1.1.81 1.1.1.215]	path:map00030,path:map00260,path:map00620,path:map00630,path:map01100,path:map01110,path:map01120	Pentose phosphate pathway,Glycine, serine and threonine metabolism,Pyruvate metabolism,Glyoxylate and dicarboxylate metabolism,Metabolic pathways,Biosynthesis of secondary metabolites,Microbial metabolism in diverse environments	273.0	19.0	14.0	3.0	0.76	CH	1.0	24.0	1.0	1.0	COG1052	Lactate_dehydrogenase_or_related_2-hydroxyacid_dehydrogenase	LdhA	25.0	0.04	0.96	0.0159626985750861	0.0547341640875062	0.0353484313312961	0.0387714655124201	0	0	0	0
K00091	0.1142857142857142	0.3076923076923077	E1.1.1.219; dihydroflavonol-4-reductase [EC:1.1.1.219]			107.0	135.0	83.0	2.0	0.72192513368984	M	43.0	144.0	2.0	0.978609625668449	COG0451	Nucleoside-diphosphate-sugar_epimerase	WcaG	187.0	0.2299465240641711	0.7700534759358288	0.330059222629161	0.0086361701775897	0.1693476964033753	0.3214230524515712	0	0	0	0
K00094	0.0	0.0142450142450142	E1.1.1.251, gatD; galactitol-1-phosphate 5-dehydrogenase [EC:1.1.1.251]	path:map00052,path:map01100	Galactose metabolism,Metabolic pathways	346.0	4.0	3.0	2.0	0.8	E	0.0	5.0	1.0	1.0	COG1063	Threonine_dehydrogenase_or_related_Zn-dependent_dehydrogenase	Tdh	5.0	0.0	1.0	0.0521863377894105	0.111194060300111	0.0816901990447607	0.0590077225107005	0	0	0	0
K00096	0.6457142857142857	0.0911680911680911	araM, egsA; glycerol-1-phosphate dehydrogenase [NAD(P)+] [EC:1.1.1.261]	path:map00564,path:map01110	Glycerophospholipid metabolism,Biosynthesis of secondary metabolites	223.0	271.0	0.0	1.0	1.0	C	236.0	35.0	1.0	1.0	COG0371	Glycerol_dehydrogenase_or_related_enzyme,_iron-containing_ADH_family	GldA	271.0	0.8708487084870848	0.1291512915129151	0.959246078527595	0.226410695653359	0.592828387090477	0.732835382874236	1	1	1	1
K00097	0.0257142857142857	0.5042735042735043	pdxA; 4-hydroxythreonine-4-phosphate dehydrogenase [EC:1.1.1.262]	path:map00750,path:map01100,path:map01240	Vitamin B6 metabolism,Metabolic pathways,Biosynthesis of cofactors	200.0	152.0	106.0	2.0	0.767676767676768	H	9.0	189.0	1.0	1.0	COG1995	4-hydroxy-L-threonine_phosphate_dehydrogenase_PdxA	PdxA	198.0	0.0454545454545454	0.9545454545454546	0.254377396991431	0.151776759094146	0.2030770780427885	0.102600637897285	0	0	0	0
K00098	0.0028571428571428	0.0512820512820512	idnD; L-idonate 5-dehydrogenase [EC:1.1.1.264]			320.0	22.0	19.0	2.0	0.88	E	1.0	24.0	1.0	1.0	COG1063	Threonine_dehydrogenase_or_related_Zn-dependent_dehydrogenase	Tdh	25.0	0.04	0.96	0.0113496277221678	0.0300659704662941	0.0207077990942309	0.0187163427441263	0	0	0	0
K00099	0.0057142857142857	0.7578347578347578	dxr; 1-deoxy-D-xylulose-5-phosphate reductoisomerase [EC:1.1.1.267]	path:map00900,path:map01100,path:map01110	Terpenoid backbone biosynthesis,Metabolic pathways,Biosynthesis of secondary metabolites	263.0	266.0	263.0	3.0	0.985185185185185	I	2.0	268.0	2.0	0.996296296296296	COG0743	1-deoxy-D-xylulose_5-phosphate_reductoisomerase	Dxr	270.0	0.0074074074074074	0.9925925925925926	0.293813694799444	0.0275419219879808	0.1606778083937124	0.2662717728114632	0	0	0	0
K00100	0.0	0.0455840455840455	bdhAB; butanol dehydrogenase [EC:1.1.1.-]	path:map00650,path:map01100,path:map01120	Butanoate metabolism,Metabolic pathways,Microbial metabolism in diverse environments	355.0	18.0	0.0	1.0	1.0	C	0.0	18.0	2.0	0.944444444444444	COG1979	Alcohol_dehydrogenase_YqhD,_Fe-dependent_ADH_family	YqdH	18.0	0.0	1.0	0.875931449672794	0.390563965867637	0.6332477077702154	0.485367483805157	0	0	1	1
K00101	0.0114285714285714	0.1766381766381766	lldD; L-lactate dehydrogenase (cytochrome) [EC:1.1.2.3]	path:map00620,path:map01100	Pyruvate metabolism,Metabolic pathways	283.0	98.0	95.0	2.0	0.97029702970297	C	4.0	97.0	2.0	0.97029702970297	COG1304	FMN-dependent_dehydrogenase,_includes_L-lactate_dehydrogenase_and_type_II_isopentenyl_diphosphate_isomerase	LldD	101.0	0.0396039603960396	0.9603960396039604	0.015166928708261	0.0153439964487249	0.0152554625784929	0.0001770677404638	0	0	0	0
K00102	0.2	0.2108262108262108	LDHD, dld; D-lactate dehydrogenase (cytochrome) [EC:1.1.2.4]	path:map00620,path:map01100	Pyruvate metabolism,Metabolic pathways	235.0	195.0	0.0	1.0	1.0	C	89.0	106.0	2.0	0.984615384615385	COG0277	FAD/FMN-containing_lactate_dehydrogenase/glycolate_oxidase	GlcD	195.0	0.4564102564102564	0.5435897435897435	0.770362311935167	0.991495857886136	0.8809290849106515	0.221133545950969	1	1	1	1
K00103	0.0085714285714285	0.0797720797720797	GULO; L-gulonolactone oxidase [EC:1.1.3.8]	path:map00053,path:map01100,path:map01240	Ascorbate and aldarate metabolism,Metabolic pathways,Biosynthesis of cofactors	299.0	34.0	0.0	1.0	1.0	C	3.0	31.0	1.0	1.0	COG0277	FAD/FMN-containing_lactate_dehydrogenase/glycolate_oxidase	GlcD	34.0	0.088235294117647	0.9117647058823528	0.0353105518247463	0.0763503435462481	0.0558304476854972	0.0410397917215018	0	0	0	0
K00104	0.3685714285714285	0.5242165242165242	glcD; glycolate oxidase [EC:1.1.3.15]	path:map00630,path:map01100,path:map01110,path:map01120	Glyoxylate and dicarboxylate metabolism,Metabolic pathways,Biosynthesis of secondary metabolites,Microbial metabolism in diverse environments	119.0	558.0	0.0	1.0	1.0	C	264.0	293.0	3.0	0.948028673835126	COG0277	FAD/FMN-containing_lactate_dehydrogenase/glycolate_oxidase	GlcD	557.0	0.473967684021544	0.526032315978456	0.298747256567204	0.547925269441084	0.423336263004144	0.2491780128738799	0	0	0	0
K00105	0.0114285714285714	0.0341880341880341	E1.1.3.21; alpha-glycerophosphate oxidase [EC:1.1.3.21]	path:map00564,path:map01110	Glycerophospholipid metabolism,Biosynthesis of secondary metabolites	468.0	20.0	0.0	1.0	1.0	C	4.0	16.0	1.0	1.0	COG0578	Glycerol-3-phosphate_dehydrogenase	GlpA	20.0	0.2	0.8	0.0372031549291417	0.12919171129856	0.0831974331138508	0.0919885563694183	0	0	0	0
K00106	0.0	0.0	XDH; xanthine dehydrogenase/oxidase [EC:1.17.1.4 1.17.3.2]	path:map00230,path:map00232,path:map00983,path:map01100,path:map01110,path:map01120,path:map01232,path:map04146	Purine metabolism,Caffeine metabolism,Drug metabolism - other enzymes,Metabolic pathways,Biosynthesis of secondary metabolites,Microbial metabolism in diverse environments,Nucleotide metabolism,Peroxisome		7.0	6.0	2.0	0.875	F	0.0	0.0	2.0	0.5	COG4630	Xanthine_dehydrogenase,_Fe-S_cluster_and_FAD-binding_subunit_XdhA	XdhA	0.0							0	0	0	0
K00108	0.0028571428571428	0.2079772079772079	betA, CHDH; choline dehydrogenase [EC:1.1.99.1]	path:map00260,path:map01100	Glycine, serine and threonine metabolism,Metabolic pathways	322.0	130.0	106.0	2.0	0.844155844155844	E	1.0	153.0	1.0	1.0	COG2303	Choline_dehydrogenase_or_related_flavoprotein	BetA	154.0	0.0064935064935064	0.9935064935064936	0.0052211049399976	0.0264976530347728	0.0158593789873852	0.0212765480947752	0	0	0	0
K00109	0.0028571428571428	0.0256410256410256	L2HGDH; 2-hydroxyglutarate dehydrogenase [EC:1.1.99.2]	path:map00650,path:map01100	Butanoate metabolism,Metabolic pathways	355.0	5.0	0.0	2.0	0.5	C	1.0	9.0	1.0	1.0	COG0579	L-2-hydroxyglutarate_oxidase_LhgO	LhgO	10.0	0.1	0.9	0.320583628791388	0.895336136082343	0.6079598824368655	0.574752507290955	0	0	0	0
K00111	0.3342857142857143	0.5384615384615384	glpA, glpD; glycerol-3-phosphate dehydrogenase [EC:1.1.5.3]	path:map00564,path:map01110	Glycerophospholipid metabolism,Biosynthesis of secondary metabolites	158.0	408.0	381.0	3.0	0.906666666666667	C	174.0	275.0	5.0	0.675555555555556	COG0578	Glycerol-3-phosphate_dehydrogenase	GlpA	449.0	0.3875278396436525	0.6124721603563474	0.843652480768425	0.964784174882462	0.9042183278254436	0.121131694114037	1	1	1	1
K00112	0.1228571428571428	0.0569800569800569	glpB; glycerol-3-phosphate dehydrogenase subunit B [EC:1.1.5.3]	path:map00564,path:map01110	Glycerophospholipid metabolism,Biosynthesis of secondary metabolites	342.0	52.0	35.0	2.0	0.753623188405797	E	47.0	22.0	1.0	1.0	COG3075	Anaerobic_glycerol-3-phosphate_dehydrogenase	GlpB	69.0	0.6811594202898551	0.3188405797101449	0.0050623459297392	0.706464554017973	0.3557634499738561	0.7014022080882338	0	0	0	0
K00113	0.1714285714285714	0.131054131054131	glpC; glycerol-3-phosphate dehydrogenase subunit C	path:map00564,path:map01110	Glycerophospholipid metabolism,Biosynthesis of secondary metabolites	112.0	124.0	0.0	1.0	1.0	C	76.0	48.0	4.0	0.758064516129032	COG0247	Fe-S_cluster-containing_oxidoreductase,_includes_glycolate_oxidase_subunit_GlcF	GlpC	124.0	0.6129032258064516	0.3870967741935484	0.0481026936884977	0.786412284505281	0.4172574890968893	0.7383095908167833	0	0	0	0
K00114	0.0057142857142857	0.0683760683760683	exaA; alcohol dehydrogenase (cytochrome c) [EC:1.1.2.8]	path:map00010,path:map00620,path:map00625,path:map01100,path:map01110,path:map01120	Glycolysis / Gluconeogenesis,Pyruvate metabolism,Chloroalkane and chloroalkene degradation,Metabolic pathways,Biosynthesis of secondary metabolites,Microbial metabolism in diverse environments	455.0	46.0	45.0	2.0	0.978723404255319	G	4.0	43.0	2.0	0.936170212765958	COG4993	Glucose_dehydrogenase,_PQQ-dependent	Gcd	47.0	0.0851063829787234	0.9148936170212766	0.0057100639284956	0.0118278259438835	0.0087689449361895	0.0061177620153878	0	0	0	0
K00116	0.0857142857142857	0.1367521367521367	mqo; malate dehydrogenase (quinone) [EC:1.1.5.4]	path:map00020,path:map00620,path:map01100,path:map01110,path:map01120,path:map01200	Citrate cycle (TCA cycle),Pyruvate metabolism,Metabolic pathways,Biosynthesis of secondary metabolites,Microbial metabolism in diverse environments,Carbon metabolism	346.0	42.0	2.0	2.0	0.51219512195122	C	30.0	52.0	1.0	1.0	COG0579	L-2-hydroxyglutarate_oxidase_LhgO	LhgO	82.0	0.3658536585365853	0.6341463414634146	0.0063763792092747	0.10575668350923	0.0560665313592523	0.0993803042999553	0	0	0	0
K00117	0.0142857142857142	0.150997150997151	gcd; quinoprotein glucose dehydrogenase [EC:1.1.5.2]	path:map00030,path:map01100,path:map01110	Pentose phosphate pathway,Metabolic pathways,Biosynthesis of secondary metabolites	107.0	84.0	76.0	2.0	0.91304347826087	G	6.0	86.0	5.0	0.456521739130435	COG4993	Glucose_dehydrogenase,_PQQ-dependent	Gcd	92.0	0.0652173913043478	0.9347826086956522	0.0238627467994442	0.121674111904119	0.0727684293517816	0.0978113651046748	0	0	0	0
K00118	0.0114285714285714	0.0712250712250712	gfo; glucose-fructose oxidoreductase [EC:1.1.99.28]			221.0	30.0	29.0	2.0	0.967741935483871	S	4.0	27.0	1.0	1.0	COG0673	Predicted_dehydrogenase	MviM	31.0	0.1290322580645161	0.8709677419354839	0.286957730123545	0.121164991581238	0.2040613608523915	0.1657927385423069	0	0	0	0
K00121	0.0057142857142857	0.2849002849002849	frmA, ADH5, adhC; S-(hydroxymethyl)glutathione dehydrogenase / alcohol dehydrogenase [EC:1.1.1.284 1.1.1.1]	path:map00010,path:map00071,path:map00350,path:map00620,path:map00625,path:map00626,path:map00680,path:map00830,path:map00980,path:map00982,path:map01100,path:map01110,path:map01120,path:map01200,path:map01220,path:map04936	Glycolysis / Gluconeogenesis,Fatty acid degradation,Tyrosine metabolism,Pyruvate metabolism,Chloroalkane and chloroalkene degradation,Naphthalene degradation,Methane metabolism,Retinol metabolism,Metabolism of xenobiotics by cytochrome P450,Drug metabolism - cytochrome P450,Metabolic pathways,Biosynthesis of secondary metabolites,Microbial metabolism in diverse environments,Carbon metabolism,Degr…	296.0	137.0	121.0	2.0	0.895424836601307	C	2.0	151.0	2.0	0.862745098039216	COG1062	Zn-dependent_alcohol/formaldehyde_dehydrogenase	FrmA	153.0	0.0130718954248366	0.9869281045751634	0.0114244971292512	0.0517878398416173	0.0316061684854342	0.0403633427123661	0	0	0	0
K00122	0.0285714285714285	0.1054131054131054	FDH; formate dehydrogenase [EC:1.17.1.9]	path:map00630,path:map00680,path:map01100,path:map01120,path:map01200	Glyoxylate and dicarboxylate metabolism,Methane metabolism,Metabolic pathways,Microbial metabolism in diverse environments,Carbon metabolism	147.0	40.0	28.0	3.0	0.701754385964912	C	12.0	43.0	4.0	0.56140350877193	COG1894	NADH:ubiquinone_oxidoreductase,_NADH-binding_51_kD_subunit_(chain_F)	NuoF	55.0	0.2181818181818181	0.7818181818181819	0.663450422447509	0.92700332828151	0.7952268753645095	0.263552905834001	0	1	0	1
K00123	0.3457142857142857	0.4387464387464387	fdoG, fdhF, fdwA; formate dehydrogenase major subunit [EC:1.17.1.9]	path:map00630,path:map00680,path:map01100,path:map01120,path:map01200	Glyoxylate and dicarboxylate metabolism,Methane metabolism,Metabolic pathways,Microbial metabolism in diverse environments,Carbon metabolism	87.0	607.0	605.0	2.0	0.99671592775041	C	227.0	354.0	7.0	0.619047619047619	COG0243	Anaerobic_selenocysteine-containing_dehydrogenase	BisC	581.0	0.3907056798623063	0.6092943201376936	0.0845115370710952	0.398582267164959	0.2415469021180271	0.3140707300938637	0	0	0	0
K00124	0.16	0.2621082621082621	fdoH, fdsB; formate dehydrogenase iron-sulfur subunit	path:map00630,path:map00680,path:map01100,path:map01120,path:map01200	Glyoxylate and dicarboxylate metabolism,Methane metabolism,Metabolic pathways,Microbial metabolism in diverse environments,Carbon metabolism	42.0	233.0	0.0	1.0	1.0	C	76.0	156.0	3.0	0.721030042918455	COG0437	Fe-S-cluster-containing_dehydrogenase_component_(DMSO_reductase)	HybA	232.0	0.3275862068965517	0.6724137931034483	0.141262913722666	0.376055914601405	0.2586594141620355	0.2347930008787389	0	0	0	0
K00125	0.1257142857142857	0.0256410256410256	fdhB; formate dehydrogenase (coenzyme F420) beta subunit [EC:1.17.98.3 1.8.98.6]	path:map00680,path:map01100,path:map01120,path:map01200	Methane metabolism,Metabolic pathways,Microbial metabolism in diverse environments,Carbon metabolism	267.0	81.0	0.0	1.0	1.0	C	70.0	11.0	2.0	0.901234567901235	COG1035	Coenzyme_F420-reducing_hydrogenase,_beta_subunit	FrhB	81.0	0.8641975308641975	0.1358024691358024	0.952650555483288	0.764668362743976	0.8586594591136321	0.187982192739312	1	1	1	1
K00126	0.0	0.0655270655270655	fdsD; formate dehydrogenase subunit delta [EC:1.17.1.9]	path:map00630,path:map00680,path:map01100,path:map01120,path:map01200	Glyoxylate and dicarboxylate metabolism,Methane metabolism,Metabolic pathways,Microbial metabolism in diverse environments,Carbon metabolism	63.0	20.0	17.0	2.0	0.869565217391304	S	0.0	23.0	2.0	0.956521739130435	2E4CR			23.0	0.0	1.0	0.00474048397079	0.0119033131784134	0.0083218985746017	0.0071628292076234	0	0	0	0
K00127	0.0542857142857142	0.1623931623931624	fdoI, fdsG; formate dehydrogenase subunit gamma	path:map00630,path:map00680,path:map01100,path:map01120,path:map01200	Glyoxylate and dicarboxylate metabolism,Methane metabolism,Metabolic pathways,Microbial metabolism in diverse environments,Carbon metabolism	57.0	99.0	0.0	1.0	1.0	C	22.0	77.0	4.0	0.636363636363636	COG2864	Cytochrome_b_subunit_of_formate_dehydrogenase	FdnI	99.0	0.2222222222222222	0.7777777777777778	0.012730832459241	0.0396907858402936	0.0262108091497672	0.0269599533810525	0	0	0	0
K00128	0.24	0.5327635327635327	ALDH; aldehyde dehydrogenase (NAD+) [EC:1.2.1.3]	path:map00010,path:map00053,path:map00071,path:map00280,path:map00310,path:map00330,path:map00340,path:map00380,path:map00410,path:map00561,path:map00620,path:map00625,path:map00770,path:map00903,path:map00981,path:map01100,path:map01110,path:map01120,path:map01240,path:map04936	Glycolysis / Gluconeogenesis,Ascorbate and aldarate metabolism,Fatty acid degradation,Valine, leucine and isoleucine degradation,Lysine degradation,Arginine and proline metabolism,Histidine metabolism,Tryptophan metabolism,beta-Alanine metabolism,Glycerolipid metabolism,Pyruvate metabolism,Chloroalkane and chloroalkene degradation,Pantothenate and CoA biosynthesis,Limonene and pinene degradation,…	204.0	686.0	684.0	2.0	0.997093023255814	C	185.0	503.0	3.0	0.995639534883721	COG1012	Acyl-CoA_reductase_or_other_NAD-dependent_aldehyde_dehydrogenase	AdhE	688.0	0.2688953488372093	0.7311046511627907	0.0084054626747215	0.0182305847243305	0.013318023699526	0.009825122049609	0	0	0	0
K00129	0.0085714285714285	0.0484330484330484	ALDH3; aldehyde dehydrogenase (NAD(P)+) [EC:1.2.1.5]	path:map00010,path:map00340,path:map00350,path:map00360,path:map00410,path:map00980,path:map00982,path:map01100,path:map01110,path:map01120	Glycolysis / Gluconeogenesis,Histidine metabolism,Tyrosine metabolism,Phenylalanine metabolism,beta-Alanine metabolism,Metabolism of xenobiotics by cytochrome P450,Drug metabolism - cytochrome P450,Metabolic pathways,Biosynthesis of secondary metabolites,Microbial metabolism in diverse environments	437.0	24.0	0.0	1.0	1.0	C	5.0	19.0	1.0	1.0	COG1012	Acyl-CoA_reductase_or_other_NAD-dependent_aldehyde_dehydrogenase	AdhE	24.0	0.2083333333333333	0.7916666666666666	0.0122031416434837	0.0352361310872041	0.0237196363653439	0.0230329894437204	0	0	0	0
K00130	0.1142857142857142	0.2364672364672364	betB, gbsA; betaine-aldehyde dehydrogenase [EC:1.2.1.8]	path:map00260,path:map01100	Glycine, serine and threonine metabolism,Metabolic pathways	362.0	213.0	0.0	1.0	1.0	C	42.0	171.0	2.0	0.995305164319249	COG1012	Acyl-CoA_reductase_or_other_NAD-dependent_aldehyde_dehydrogenase	AdhE	213.0	0.1971830985915492	0.8028169014084507	0.0479545526509669	0.303787115608443	0.1758708341297049	0.2558325629574761	0	0	0	0
K00131	0.0257142857142857	0.1424501424501424	gapN; glyceraldehyde-3-phosphate dehydrogenase (NADP+) [EC:1.2.1.9]	path:map00010,path:map00030,path:map01100,path:map01120,path:map01200	Glycolysis / Gluconeogenesis,Pentose phosphate pathway,Metabolic pathways,Microbial metabolism in diverse environments,Carbon metabolism	383.0	67.0	0.0	1.0	1.0	C	10.0	57.0	1.0	1.0	COG1012	Acyl-CoA_reductase_or_other_NAD-dependent_aldehyde_dehydrogenase	AdhE	67.0	0.1492537313432835	0.8507462686567164	0.866502653635309	0.0653184793798897	0.4659105665075993	0.8011841742554193	1	1	1	1
K00132	0.0	0.0341880341880341	E1.2.1.10; acetaldehyde dehydrogenase (acetylating) [EC:1.2.1.10]	path:map00620,path:map00650,path:map01100,path:map01120	Pyruvate metabolism,Butanoate metabolism,Metabolic pathways,Microbial metabolism in diverse environments	434.0	12.0	0.0	1.0	1.0	C	0.0	12.0	1.0	1.0	COG1012	Acyl-CoA_reductase_or_other_NAD-dependent_aldehyde_dehydrogenase	AdhE	12.0	0.0	1.0	0.0451395029619901	0.101933002148169	0.0735362525550795	0.0567934991861789	0	0	0	0
K00133	0.6142857142857143	0.8319088319088319	asd; aspartate-semialdehyde dehydrogenase [EC:1.2.1.11]	path:map00260,path:map00261,path:map00270,path:map00300,path:map01100,path:map01110,path:map01120,path:map01210,path:map01230	Glycine, serine and threonine metabolism,Monobactam biosynthesis,Cysteine and methionine metabolism,Lysine biosynthesis,Metabolic pathways,Biosynthesis of secondary metabolites,Microbial metabolism in diverse environments,2-Oxocarboxylic acid metabolism,Biosynthesis of amino acids	185.0	534.0	524.0	3.0	0.976234003656307	E	223.0	324.0	1.0	1.0	COG0136	Aspartate-semialdehyde_dehydrogenase	Asd	547.0	0.4076782449725777	0.5923217550274223	0.60418889068981	0.618844825864401	0.6115168582771056	0.014655935174591	0	1	0	1
K00134	0.3371428571428571	0.9772079772079773	GAPDH, gapA; glyceraldehyde 3-phosphate dehydrogenase (phosphorylating) [EC:1.2.1.12]	path:map00010,path:map00710,path:map01100,path:map01110,path:map01120,path:map01200,path:map01230,path:map04066,path:map05010,path:map05130,path:map05132,path:map05415	Glycolysis / Gluconeogenesis,Carbon fixation in photosynthetic organisms,Metabolic pathways,Biosynthesis of secondary metabolites,Microbial metabolism in diverse environments,Carbon metabolism,Biosynthesis of amino acids,HIF-1 signaling pathway,Alzheimer disease,Pathogenic Escherichia coli infection,Salmonella infection,Diabetic cardiomyopathy	186.0	423.0	237.0	5.0	0.664050235478807	G	133.0	504.0	2.0	0.965463108320251	COG0057	Glyceraldehyde-3-phosphate_dehydrogenase/erythrose-4-phosphate_dehydrogenase	GapA	637.0	0.2087912087912088	0.7912087912087912	0.0421260157565776	0.530740539504215	0.2864332776303963	0.4886145237476373	0	0	0	0
K00135	0.26	0.4472934472934473	gabD; succinate-semialdehyde dehydrogenase / glutarate-semialdehyde dehydrogenase [EC:1.2.1.16 1.2.1.79 1.2.1.20]	path:map00250,path:map00310,path:map00350,path:map00650,path:map00760,path:map01100,path:map01120	Alanine, aspartate and glutamate metabolism,Lysine degradation,Tyrosine metabolism,Butanoate metabolism,Nicotinate and nicotinamide metabolism,Metabolic pathways,Microbial metabolism in diverse environments	277.0	449.0	448.0	2.0	0.997777777777778	C	134.0	316.0	3.0	0.995555555555556	COG1012	Acyl-CoA_reductase_or_other_NAD-dependent_aldehyde_dehydrogenase	AdhE	450.0	0.2977777777777777	0.7022222222222222	0.0559065249509646	0.572083608662042	0.3139950668065033	0.5161770837110774	0	0	0	0
K00137	0.0	0.037037037037037	prr; aminobutyraldehyde dehydrogenase [EC:1.2.1.19]	path:map00310,path:map00330,path:map00410,path:map01100,path:map01120	Lysine degradation,Arginine and proline metabolism,beta-Alanine metabolism,Metabolic pathways,Microbial metabolism in diverse environments	468.0	16.0	0.0	1.0	1.0	C	0.0	16.0	2.0	0.9375	COG1012	Acyl-CoA_reductase_or_other_NAD-dependent_aldehyde_dehydrogenase	AdhE	16.0	0.0	1.0	0.0583431130070218	0.0798103335348827	0.0690767232709522	0.0214672205278609	0	0	0	0
K00138	0.0057142857142857	0.2051282051282051	aldB; aldehyde dehydrogenase [EC:1.2.1.-]	path:map00010,path:map00620,path:map01100,path:map01110,path:map01120	Glycolysis / Gluconeogenesis,Pyruvate metabolism,Metabolic pathways,Biosynthesis of secondary metabolites,Microbial metabolism in diverse environments	471.0	84.0	0.0	1.0	1.0	C	2.0	82.0	1.0	1.0	COG1012	Acyl-CoA_reductase_or_other_NAD-dependent_aldehyde_dehydrogenase	AdhE	84.0	0.0238095238095238	0.9761904761904762	0.0497470877614741	0.0861118881195801	0.0679294879405271	0.0363648003581059	0	0	0	0
K00140	0.0971428571428571	0.3048433048433048	mmsA, iolA, ALDH6A1; malonate-semialdehyde dehydrogenase (acetylating) / methylmalonate-semialdehyde dehydrogenase [EC:1.2.1.18 1.2.1.27]	path:map00280,path:map00410,path:map00562,path:map00640,path:map01100,path:map01200	Valine, leucine and isoleucine degradation,beta-Alanine metabolism,Inositol phosphate metabolism,Propanoate metabolism,Metabolic pathways,Carbon metabolism	411.0	180.0	175.0	2.0	0.972972972972973	C	39.0	146.0	2.0	0.972972972972973	COG1012	Acyl-CoA_reductase_or_other_NAD-dependent_aldehyde_dehydrogenase	AdhE	185.0	0.2108108108108108	0.7891891891891892	0.0158402475308401	0.198306950082154	0.107073598806497	0.1824667025513139	0	0	0	0
K00141	0.0028571428571428	0.0341880341880341	xylC; benzaldehyde dehydrogenase (NAD) [EC:1.2.1.28]	path:map00622,path:map00623,path:map00627,path:map01100,path:map01120,path:map01220	Xylene degradation,Toluene degradation,Aminobenzoate degradation,Metabolic pathways,Microbial metabolism in diverse environments,Degradation of aromatic compounds	462.0	14.0	0.0	1.0	1.0	C	1.0	13.0	1.0	1.0	COG1012	Acyl-CoA_reductase_or_other_NAD-dependent_aldehyde_dehydrogenase	AdhE	14.0	0.0714285714285714	0.9285714285714286	0.0682856035773266	0.0596335599162625	0.0639595817467945	0.0086520436610641	0	0	0	0
K00145	0.26	0.7207977207977208	argC; N-acetyl-gamma-glutamyl-phosphate reductase [EC:1.2.1.38]	path:map00220,path:map01100,path:map01110,path:map01210,path:map01230	Arginine biosynthesis,Metabolic pathways,Biosynthesis of secondary metabolites,2-Oxocarboxylic acid metabolism,Biosynthesis of amino acids	176.0	359.0	0.0	1.0	1.0	E	94.0	265.0	1.0	1.0	COG0002	N-acetyl-gamma-glutamylphosphate_reductase	ArgC	359.0	0.2618384401114206	0.7381615598885793	0.602764162202645	0.629179638708381	0.615971900455513	0.026415476505736	0	1	0	1
K00146	0.0	0.1339031339031339	feaB, tynC; phenylacetaldehyde dehydrogenase [EC:1.2.1.39]	path:map00350,path:map00360,path:map00643,path:map01100,path:map01120	Tyrosine metabolism,Phenylalanine metabolism,Styrene degradation,Metabolic pathways,Microbial metabolism in diverse environments	427.0	65.0	0.0	1.0	1.0	C	0.0	65.0	1.0	1.0	COG1012	Acyl-CoA_reductase_or_other_NAD-dependent_aldehyde_dehydrogenase	AdhE	65.0	0.0	1.0	0.0767374044575563	0.63885242384554	0.3577949141515481	0.5621150193879837	0	0	0	0
K00147	0.14	0.6923076923076923	proA; glutamate-5-semialdehyde dehydrogenase [EC:1.2.1.41]	path:map00330,path:map00332,path:map01100,path:map01110,path:map01230	Arginine and proline metabolism,Carbapenem biosynthesis,Metabolic pathways,Biosynthesis of secondary metabolites,Biosynthesis of amino acids	342.0	301.0	297.0	3.0	0.97411003236246	E	49.0	260.0	1.0	1.0	COG0014	Gamma-glutamyl_phosphate_reductase	ProA	309.0	0.1585760517799352	0.8414239482200647	0.284073673752069	0.361061537564448	0.3225676056582585	0.0769878638123789	0	0	0	0
K00148	0.0771428571428571	0.074074074074074	fdhA; glutathione-independent formaldehyde dehydrogenase [EC:1.2.1.46]	path:map00625,path:map00680,path:map01100,path:map01120,path:map01200	Chloroalkane and chloroalkene degradation,Methane metabolism,Metabolic pathways,Microbial metabolism in diverse environments,Carbon metabolism	332.0	53.0	41.0	2.0	0.815384615384615	E	31.0	34.0	1.0	1.0	COG1063	Threonine_dehydrogenase_or_related_Zn-dependent_dehydrogenase	Tdh	65.0	0.4769230769230769	0.5230769230769231	0.0086498243576284	0.380041826501103	0.1943458254293657	0.3713920021434746	0	0	0	0
K00150	0.6228571428571429	0.1025641025641025	gap2; glyceraldehyde-3-phosphate dehydrogenase (NAD(P)) [EC:1.2.1.59]	path:map00010,path:map00710,path:map01100,path:map01110,path:map01120,path:map01200,path:map01230	Glycolysis / Gluconeogenesis,Carbon fixation in photosynthetic organisms,Metabolic pathways,Biosynthesis of secondary metabolites,Microbial metabolism in diverse environments,Carbon metabolism,Biosynthesis of amino acids	236.0	256.0	251.0	4.0	0.951672862453531	G	231.0	38.0	2.0	0.981412639405204	COG0057	Glyceraldehyde-3-phosphate_dehydrogenase/erythrose-4-phosphate_dehydrogenase	GapA	269.0	0.8587360594795539	0.1412639405204461	0.470212569887792	0.478633172140378	0.474422871014085	0.008420602252586	0	0	0	0
K00151	0.0085714285714285	0.0712250712250712	hpaE, hpcC; 5-carboxymethyl-2-hydroxymuconic-semialdehyde dehydrogenase [EC:1.2.1.60]	path:map00350,path:map01100,path:map01120,path:map01220	Tyrosine metabolism,Metabolic pathways,Microbial metabolism in diverse environments,Degradation of aromatic compounds	449.0	32.0	0.0	1.0	1.0	C	3.0	29.0	1.0	1.0	COG1012	Acyl-CoA_reductase_or_other_NAD-dependent_aldehyde_dehydrogenase	AdhE	32.0	0.09375	0.90625	0.0920671735226663	0.155255496261594	0.1236613348921301	0.0631883227389276	0	0	0	0
K00152	0.0	0.0028490028490028	nahF; salicylaldehyde dehydrogenase [EC:1.2.1.65]	path:map00626,path:map01100,path:map01120,path:map01220	Naphthalene degradation,Metabolic pathways,Microbial metabolism in diverse environments,Degradation of aromatic compounds	483.0	1.0	0.0	1.0	1.0	C	0.0	1.0	1.0	1.0	COG1012	Acyl-CoA_reductase_or_other_NAD-dependent_aldehyde_dehydrogenase	AdhE	1.0	0.0	1.0					0	0	0	0
K00153	0.0	0.0797720797720797	E1.1.1.306; S-(hydroxymethyl)mycothiol dehydrogenase [EC:1.1.1.306]			352.0	32.0	31.0	2.0	0.96969696969697	C	0.0	33.0	2.0	0.96969696969697	COG1062	Zn-dependent_alcohol/formaldehyde_dehydrogenase	FrmA	33.0	0.0	1.0	0.0137940769068578	0.0260417120911585	0.0199178944990081	0.0122476351843007	0	0	0	0
K00154	0.0085714285714285	0.0911680911680911	E1.2.1.68; coniferyl-aldehyde dehydrogenase [EC:1.2.1.68]			384.0	37.0	0.0	1.0	1.0	C	3.0	34.0	1.0	1.0	COG1012	Acyl-CoA_reductase_or_other_NAD-dependent_aldehyde_dehydrogenase	AdhE	37.0	0.081081081081081	0.918918918918919	0.0167020301868582	0.0514490801704727	0.0340755551786654	0.0347470499836145	0	0	0	0
K00156	0.0571428571428571	0.1396011396011396	poxB; pyruvate dehydrogenase (quinone) [EC:1.2.5.1]	path:map00620,path:map01100	Pyruvate metabolism,Metabolic pathways	466.0	53.0	38.0	4.0	0.6625	EH	23.0	57.0	1.0	1.0	COG0028	Acetolactate_synthase_large_subunit_or_other_thiamine_pyrophosphate-requiring_enzyme	IlvB	80.0	0.2875	0.7125	0.152853098341001	0.311948623072277	0.232400860706639	0.159095524731276	0	0	0	0
K00157	0.0	0.0056980056980056	AOX; aldehyde oxidase [EC:1.2.3.1]	path:map00280,path:map00350,path:map00380,path:map00750,path:map00760,path:map00830,path:map00982,path:map01100,path:map01120,path:map04630	Valine, leucine and isoleucine degradation,Tyrosine metabolism,Tryptophan metabolism,Vitamin B6 metabolism,Nicotinate and nicotinamide metabolism,Retinol metabolism,Drug metabolism - cytochrome P450,Metabolic pathways,Microbial metabolism in diverse environments,JAK-STAT signaling pathway	65.0	1.0	0.0	2.0	0.5	C	0.0	2.0	1.0	1.0	COG4631	Xanthine_dehydrogenase,_molybdopterin-binding_subunit_XdhB	XdhB	2.0	0.0	1.0					0	0	0	0
K00158	0.0657142857142857	0.1168091168091168	E1.2.3.3, poxL; pyruvate oxidase [EC:1.2.3.3]	path:map00620,path:map01100	Pyruvate metabolism,Metabolic pathways	406.0	41.0	28.0	7.0	0.5125	EH	30.0	49.0	3.0	0.9375	COG0028	Acetolactate_synthase_large_subunit_or_other_thiamine_pyrophosphate-requiring_enzyme	IlvB	79.0	0.379746835443038	0.620253164556962	0.0909299044002147	0.127886286883693	0.1094080956419538	0.0369563824834782	0	0	0	0
K00161	0.2885714285714286	0.5213675213675214	PDHA, pdhA; pyruvate dehydrogenase E1 component alpha subunit [EC:1.2.4.1]	path:map00010,path:map00020,path:map00620,path:map01100,path:map01110,path:map01120,path:map01200,path:map04066,path:map04922,path:map05230,path:map05415	Glycolysis / Gluconeogenesis,Citrate cycle (TCA cycle),Pyruvate metabolism,Metabolic pathways,Biosynthesis of secondary metabolites,Microbial metabolism in diverse environments,Carbon metabolism,HIF-1 signaling pathway,Glucagon signaling pathway,Central carbon metabolism in cancer,Diabetic cardiomyopathy	184.0	443.0	0.0	1.0	1.0	C	169.0	274.0	3.0	0.968397291196388	COG1071	TPP-dependent_pyruvate_or_acetoin_dehydrogenase_subunit_alpha	AcoA	443.0	0.3814898419864559	0.618510158013544	0.102650883360905	0.363396773783585	0.233023828572245	0.26074589042268	0	0	0	0
K00162	0.2885714285714286	0.5014245014245015	PDHB, pdhB; pyruvate dehydrogenase E1 component beta subunit [EC:1.2.4.1]	path:map00010,path:map00020,path:map00620,path:map01100,path:map01110,path:map01120,path:map01200,path:map04066,path:map04922,path:map05230,path:map05415	Glycolysis / Gluconeogenesis,Citrate cycle (TCA cycle),Pyruvate metabolism,Metabolic pathways,Biosynthesis of secondary metabolites,Microbial metabolism in diverse environments,Carbon metabolism,HIF-1 signaling pathway,Glucagon signaling pathway,Central carbon metabolism in cancer,Diabetic cardiomyopathy	231.0	401.0	0.0	1.0	1.0	C	129.0	272.0	3.0	0.932668329177057	COG0022	Pyruvate/2-oxoglutarate/acetoin_dehydrogenase_complex,_dehydrogenase_(E1)_component,_beta_subunit	AcoB	401.0	0.3216957605985037	0.6783042394014963	0.219705002979573	0.713951977094643	0.4668284900371079	0.49424697411507	0	0	0	0
K00163	0.0371428571428571	0.2621082621082621	aceE; pyruvate dehydrogenase E1 component [EC:1.2.4.1]	path:map00010,path:map00020,path:map00620,path:map01100,path:map01110,path:map01120,path:map01200	Glycolysis / Gluconeogenesis,Citrate cycle (TCA cycle),Pyruvate metabolism,Metabolic pathways,Biosynthesis of secondary metabolites,Microbial metabolism in diverse environments,Carbon metabolism	721.0	123.0	122.0	2.0	0.991935483870967	C	13.0	111.0	2.0	0.983870967741936	COG2609	Pyruvate_dehydrogenase_complex,_dehydrogenase_(E1)_component	AceE	124.0	0.1048387096774193	0.8951612903225806	0.0270369023116287	0.172719704569598	0.0998783034406133	0.1456828022579693	0	0	0	0
K00164	0.0	0.4472934472934473	OGDH, sucA; 2-oxoglutarate dehydrogenase E1 component [EC:1.2.4.2]	path:map00020,path:map01100,path:map01110,path:map01120,path:map01200	Citrate cycle (TCA cycle),Metabolic pathways,Biosynthesis of secondary metabolites,Microbial metabolism in diverse environments,Carbon metabolism	709.0	160.0	159.0	2.0	0.993788819875776	C	0.0	161.0	2.0	0.788819875776398	COG0567	2-oxoglutarate_dehydrogenase_complex,_dehydrogenase_(E1)_component,_and_related_enzymes	SucA	161.0	0.0	1.0	0.0022749507314038	0.0059241581539834	0.0040995544426936	0.0036492074225796	0	0	0	0
K00166	0.0857142857142857	0.1994301994301994	BCKDHA, bkdA1; 2-oxoisovalerate dehydrogenase E1 component alpha subunit [EC:1.2.4.4]	path:map00280,path:map00640,path:map01100,path:map01110	Valine, leucine and isoleucine degradation,Propanoate metabolism,Metabolic pathways,Biosynthesis of secondary metabolites	214.0	118.0	0.0	1.0	1.0	C	32.0	86.0	2.0	0.991525423728814	COG1071	TPP-dependent_pyruvate_or_acetoin_dehydrogenase_subunit_alpha	AcoA	118.0	0.2711864406779661	0.7288135593220338	0.0397745305726559	0.800694545494947	0.4202345380338014	0.7609200149222911	0	0	0	0
K00167	0.06	0.150997150997151	BCKDHB, bkdA2; 2-oxoisovalerate dehydrogenase E1 component beta subunit [EC:1.2.4.4]	path:map00280,path:map00640,path:map01100,path:map01110	Valine, leucine and isoleucine degradation,Propanoate metabolism,Metabolic pathways,Biosynthesis of secondary metabolites	300.0	77.0	0.0	1.0	1.0	C	21.0	56.0	1.0	1.0	COG0022	Pyruvate/2-oxoglutarate/acetoin_dehydrogenase_complex,_dehydrogenase_(E1)_component,_beta_subunit	AcoB	77.0	0.2727272727272727	0.7272727272727273	0.127188819251829	0.985208701083392	0.5561987601676105	0.858019881831563	0	0	0	0
K00169	0.6457142857142857	0.2108262108262108	porA; pyruvate ferredoxin oxidoreductase alpha subunit [EC:1.2.7.1]	path:map00010,path:map00020,path:map00620,path:map00633,path:map00640,path:map00650,path:map00680,path:map00720,path:map01100,path:map01110,path:map01120,path:map01200	Glycolysis / Gluconeogenesis,Citrate cycle (TCA cycle),Pyruvate metabolism,Nitrotoluene degradation,Propanoate metabolism,Butanoate metabolism,Methane metabolism,Carbon fixation pathways in prokaryotes,Metabolic pathways,Biosynthesis of secondary metabolites,Microbial metabolism in diverse environments,Carbon metabolism	256.0	434.0	0.0	1.0	1.0	C	337.0	97.0	1.0	1.0	COG0674	Pyruvate:ferredoxin_oxidoreductase_or_related_2-oxoacid:ferredoxin_oxidoreductase,_alpha_subunit	PorA	434.0	0.7764976958525346	0.2235023041474654	0.972938035241118	0.934932790225097	0.9539354127331074	0.0380052450160209	1	1	1	1
K00170	0.6314285714285715	0.1766381766381766	porB; pyruvate ferredoxin oxidoreductase beta subunit [EC:1.2.7.1]	path:map00010,path:map00020,path:map00620,path:map00633,path:map00640,path:map00650,path:map00680,path:map00720,path:map01100,path:map01110,path:map01120,path:map01200	Glycolysis / Gluconeogenesis,Citrate cycle (TCA cycle),Pyruvate metabolism,Nitrotoluene degradation,Propanoate metabolism,Butanoate metabolism,Methane metabolism,Carbon fixation pathways in prokaryotes,Metabolic pathways,Biosynthesis of secondary metabolites,Microbial metabolism in diverse environments,Carbon metabolism	197.0	426.0	0.0	1.0	1.0	C	339.0	87.0	3.0	0.990610328638498	COG1013	Pyruvate:ferredoxin_oxidoreductase_or_related_2-oxoacid:ferredoxin_oxidoreductase,_beta_subunit	PorB	426.0	0.795774647887324	0.204225352112676	0.952597939147855	0.977125663522408	0.9648618013351316	0.024527724374553	1	1	1	1
K00171	0.4971428571428571	0.150997150997151	porD; pyruvate ferredoxin oxidoreductase delta subunit [EC:1.2.7.1]	path:map00010,path:map00020,path:map00620,path:map00633,path:map00640,path:map00650,path:map00680,path:map00720,path:map01100,path:map01110,path:map01120,path:map01200	Glycolysis / Gluconeogenesis,Citrate cycle (TCA cycle),Pyruvate metabolism,Nitrotoluene degradation,Propanoate metabolism,Butanoate metabolism,Methane metabolism,Carbon fixation pathways in prokaryotes,Metabolic pathways,Biosynthesis of secondary metabolites,Microbial metabolism in diverse environments,Carbon metabolism	49.0	322.0	0.0	1.0	1.0	C	256.0	66.0	3.0	0.962732919254658	COG1144	Pyruvate:ferredoxin_oxidoreductase_or_related_2-oxoacid:ferredoxin_oxidoreductase,_delta_subunit	PorD	322.0	0.7950310559006211	0.2049689440993788	0.84396104870504	0.867031122205865	0.8554960854554525	0.023070073500825	1	1	1	1
K00172	0.5257142857142857	0.1937321937321937	porC, porG; pyruvate ferredoxin oxidoreductase gamma subunit [EC:1.2.7.1]	path:map00010,path:map00020,path:map00620,path:map00633,path:map00640,path:map00650,path:map00680,path:map00720,path:map01100,path:map01110,path:map01120,path:map01200	Glycolysis / Gluconeogenesis,Citrate cycle (TCA cycle),Pyruvate metabolism,Nitrotoluene degradation,Propanoate metabolism,Butanoate metabolism,Methane metabolism,Carbon fixation pathways in prokaryotes,Metabolic pathways,Biosynthesis of secondary metabolites,Microbial metabolism in diverse environments,Carbon metabolism	113.0	396.0	0.0	1.0	1.0	C	287.0	96.0	3.0	0.921717171717172	COG1014	Pyruvate:ferredoxin_oxidoreductase_or_related_2-oxoacid:ferredoxin_oxidoreductase,_gamma_subunit	PorG	383.0	0.7493472584856397	0.2506527415143603	0.917166831037032	0.956360064580985	0.9367634478090086	0.0391932335439529	1	1	1	1
K00174	0.6628571428571428	0.5042735042735043	korA, oorA, oforA; 2-oxoglutarate/2-oxoacid ferredoxin oxidoreductase subunit alpha [EC:1.2.7.3 1.2.7.11]	path:map00010,path:map00020,path:map00620,path:map00650,path:map00720,path:map01100,path:map01110,path:map01120,path:map01200	Glycolysis / Gluconeogenesis,Citrate cycle (TCA cycle),Pyruvate metabolism,Butanoate metabolism,Carbon fixation pathways in prokaryotes,Metabolic pathways,Biosynthesis of secondary metabolites,Microbial metabolism in diverse environments,Carbon metabolism	196.0	684.0	0.0	1.0	1.0	C	351.0	332.0	1.0	1.0	COG0674	Pyruvate:ferredoxin_oxidoreductase_or_related_2-oxoacid:ferredoxin_oxidoreductase,_alpha_subunit	PorA	683.0	0.513909224011713	0.486090775988287	0.288316762978368	0.8068425103764	0.547579636677384	0.518525747398032	0	0	0	0
K00175	0.6371428571428571	0.5014245014245015	korB, oorB, oforB; 2-oxoglutarate/2-oxoacid ferredoxin oxidoreductase subunit beta [EC:1.2.7.3 1.2.7.11]	path:map00010,path:map00020,path:map00620,path:map00650,path:map00720,path:map01100,path:map01110,path:map01120,path:map01200	Glycolysis / Gluconeogenesis,Citrate cycle (TCA cycle),Pyruvate metabolism,Butanoate metabolism,Carbon fixation pathways in prokaryotes,Metabolic pathways,Biosynthesis of secondary metabolites,Microbial metabolism in diverse environments,Carbon metabolism	151.0	662.0	0.0	1.0	1.0	C	336.0	326.0	2.0	0.996978851963746	COG1013	Pyruvate:ferredoxin_oxidoreductase_or_related_2-oxoacid:ferredoxin_oxidoreductase,_beta_subunit	PorB	662.0	0.5075528700906344	0.4924471299093655	0.887417006321601	0.880067586940735	0.883742296631168	0.007349419380866	1	1	1	1
K00176	0.2542857142857143	0.2649572649572649	korD, oorD; 2-oxoglutarate ferredoxin oxidoreductase subunit delta [EC:1.2.7.3]	path:map00020,path:map00720,path:map01100,path:map01110,path:map01120,path:map01200	Citrate cycle (TCA cycle),Carbon fixation pathways in prokaryotes,Metabolic pathways,Biosynthesis of secondary metabolites,Microbial metabolism in diverse environments,Carbon metabolism	13.0	270.0	0.0	1.0	1.0	C	119.0	154.0	11.0	0.761904761904762	COG1146	NAD-dependent_dihydropyrimidine_dehydrogenase,_PreA_subunit	PreA	273.0	0.4358974358974359	0.5641025641025641	0.916377691456956	0.855858659578991	0.8861181755179734	0.060519031877965	1	1	1	1
K00177	0.2114285714285714	0.2592592592592592	korC, oorC; 2-oxoglutarate ferredoxin oxidoreductase subunit gamma [EC:1.2.7.3]	path:map00020,path:map00720,path:map01100,path:map01110,path:map01120,path:map01200	Citrate cycle (TCA cycle),Carbon fixation pathways in prokaryotes,Metabolic pathways,Biosynthesis of secondary metabolites,Microbial metabolism in diverse environments,Carbon metabolism	119.0	253.0	0.0	1.0	1.0	C	106.0	147.0	2.0	0.972332015810277	COG1014	Pyruvate:ferredoxin_oxidoreductase_or_related_2-oxoacid:ferredoxin_oxidoreductase,_gamma_subunit	PorG	253.0	0.4189723320158103	0.5810276679841897	0.247178361675612	0.636563134672059	0.4418707481738355	0.389384772996447	0	0	0	0
K00179	0.4	0.2962962962962963	iorA; indolepyruvate ferredoxin oxidoreductase, alpha subunit [EC:1.2.7.8]			292.0	388.0	0.0	1.0	1.0	C	240.0	142.0	4.0	0.90979381443299	COG4231	TPP-dependent_indolepyruvate_ferredoxin_oxidoreductase,_alpha_subunit	IorA	382.0	0.6282722513089005	0.3717277486910995	0.63032864188566	0.644910833192047	0.6376197375388535	0.014582191306387	0	1	0	1
K00180	0.3771428571428571	0.245014245014245	iorB; indolepyruvate ferredoxin oxidoreductase, beta subunit [EC:1.2.7.8]			92.0	298.0	0.0	1.0	1.0	C	183.0	115.0	2.0	0.98993288590604	COG1014	Pyruvate:ferredoxin_oxidoreductase_or_related_2-oxoacid:ferredoxin_oxidoreductase,_gamma_subunit	PorG	298.0	0.6140939597315436	0.3859060402684564	0.636643764903835	0.0902372124454167	0.3634404886746258	0.5464065524584183	0	1	0	1
K00183	0.0285714285714285	0.0028490028490028				791.0	15.0	0.0	1.0	1.0	C	14.0	1.0	1.0	1.0	COG0243	Anaerobic_selenocysteine-containing_dehydrogenase	BisC	15.0	0.9333333333333332	0.0666666666666666	0.06626493473309	0.131451109396422	0.098858022064756	0.0651861746633319	0	0	0	0
K00184	0.1314285714285714	0.282051282051282	dmsB; dimethyl sulfoxide reductase iron-sulfur subunit	path:map00920,path:map01100	Sulfur metabolism,Metabolic pathways	122.0	236.0	0.0	1.0	1.0	C	85.0	151.0	4.0	0.817796610169492	COG0437	Fe-S-cluster-containing_dehydrogenase_component_(DMSO_reductase)	HybA	236.0	0.3601694915254237	0.6398305084745762	0.310022729371424	0.942295010170858	0.626158869771141	0.6322722807994341	0	0	0	0
K00185	0.1057142857142857	0.245014245014245	dmsC; dimethyl sulfoxide reductase membrane subunit	path:map00920,path:map01100	Sulfur metabolism,Metabolic pathways	227.0	187.0	186.0	2.0	0.99468085106383	C	63.0	125.0	4.0	0.957446808510638	COG5557	Ni/Fe-hydrogenase_2_integral_membrane_subunit_HybB	HybB	188.0	0.3351063829787234	0.6648936170212766	0.111732845350689	0.0004738109444059	0.0561033281475474	0.1112590344062831	0	0	0	0
K00186	0.16	0.0769230769230769	vorA; 2-oxoisovalerate ferredoxin oxidoreductase alpha subunit [EC:1.2.7.7]	path:map00280,path:map01100	Valine, leucine and isoleucine degradation,Metabolic pathways	279.0	89.0	0.0	1.0	1.0	C	62.0	27.0	1.0	1.0	COG0674	Pyruvate:ferredoxin_oxidoreductase_or_related_2-oxoacid:ferredoxin_oxidoreductase,_alpha_subunit	PorA	89.0	0.6966292134831461	0.3033707865168539	0.180354429234185	0.59652910741965	0.3884417683269175	0.416174678185465	0	0	0	0
K00187	0.1342857142857142	0.0769230769230769	vorB; 2-oxoisovalerate ferredoxin oxidoreductase beta subunit [EC:1.2.7.7]	path:map00280,path:map01100	Valine, leucine and isoleucine degradation,Metabolic pathways	239.0	93.0	0.0	1.0	1.0	C	60.0	33.0	2.0	0.645161290322581	COG1013	Pyruvate:ferredoxin_oxidoreductase_or_related_2-oxoacid:ferredoxin_oxidoreductase,_beta_subunit	PorB	93.0	0.6451612903225806	0.3548387096774194	0.802530554870238	0.842555746347576	0.822543150608907	0.0400251914773379	1	1	1	1
K00188	0.1457142857142857	0.017094017094017	vorD; 2-oxoisovalerate ferredoxin oxidoreductase delta subunit [EC:1.2.7.7]	path:map00280,path:map01100	Valine, leucine and isoleucine degradation,Metabolic pathways	58.0	61.0	0.0	1.0	1.0	C	55.0	6.0	2.0	0.639344262295082	COG1144	Pyruvate:ferredoxin_oxidoreductase_or_related_2-oxoacid:ferredoxin_oxidoreductase,_delta_subunit	PorD	61.0	0.9016393442622952	0.0983606557377049	0.548587046379708	0.555634763825671	0.5521109051026896	0.0070477174459629	0	1	0	1
K00189	0.1571428571428571	0.0056980056980056	vorG, porG; 2-oxoisovalerate/pyruvate ferredoxin oxidoreductase gamma subunit [EC:1.2.7.7 1.2.7.1]	path:map00010,path:map00020,path:map00280,path:map00620,path:map00633,path:map00640,path:map00650,path:map00680,path:map00720,path:map01100,path:map01110,path:map01120,path:map01200	Glycolysis / Gluconeogenesis,Citrate cycle (TCA cycle),Valine, leucine and isoleucine degradation,Pyruvate metabolism,Nitrotoluene degradation,Propanoate metabolism,Butanoate metabolism,Methane metabolism,Carbon fixation pathways in prokaryotes,Metabolic pathways,Biosynthesis of secondary metabolites,Microbial metabolism in diverse environments,Carbon metabolism	166.0	68.0	0.0	1.0	1.0	C	66.0	2.0	1.0	1.0	COG1014	Pyruvate:ferredoxin_oxidoreductase_or_related_2-oxoacid:ferredoxin_oxidoreductase,_gamma_subunit	PorG	68.0	0.9705882352941176	0.0294117647058823	0.978693845074377	0.987526312744061	0.983110078909219	0.008832467669684	0	0	1	1
K00192	0.1971428571428571	0.0028490028490028	cdhA; anaerobic carbon-monoxide dehydrogenase, CODH/ACS complex subunit alpha [EC:1.2.7.4]	path:map00680,path:map01100,path:map01120,path:map01200	Methane metabolism,Metabolic pathways,Microbial metabolism in diverse environments,Carbon metabolism	315.0	106.0	0.0	1.0	1.0	C	105.0	1.0	3.0	0.849056603773585	COG1152	CO_dehydrogenase/acetyl-CoA_synthase_alpha_subunit	CdhA	106.0	0.9905660377358492	0.0094339622641509	0.954878111771791	0.977663087463895	0.966270599617843	0.0227849756921039	0	0	1	1
K00193	0.1942857142857142	0.0113960113960113	cdhC; acetyl-CoA decarbonylase/synthase, CODH/ACS complex subunit beta [EC:2.3.1.169]	path:map00680,path:map01100,path:map01120,path:map01200	Methane metabolism,Metabolic pathways,Microbial metabolism in diverse environments,Carbon metabolism	393.0	88.0	0.0	1.0	1.0	C	84.0	4.0	2.0	0.931818181818182	COG1614	CO_dehydrogenase/acetyl-CoA_synthase_beta_subunit	CdhC	88.0	0.9545454545454546	0.0454545454545454	0.912723004185009	0.986357026665252	0.9495400154251306	0.073634022480243	1	1	1	1
K00194	0.2057142857142857	0.0598290598290598	cdhD, acsD; acetyl-CoA decarbonylase/synthase, CODH/ACS complex subunit delta [EC:2.1.1.245]	path:map00680,path:map00720,path:map01100,path:map01120,path:map01200	Methane metabolism,Carbon fixation pathways in prokaryotes,Metabolic pathways,Microbial metabolism in diverse environments,Carbon metabolism	275.0	102.0	98.0	2.0	0.962264150943396	C	83.0	22.0	3.0	0.962264150943396	COG2069	CO_dehydrogenase/acetyl-CoA_synthase_delta_subunit_(corrinoid_Fe-S_protein)	CdhD	105.0	0.7904761904761904	0.2095238095238095	0.658481801098956	0.984411919387378	0.821446860243167	0.325930118288422	0	1	0	1
K00195	0.1742857142857143	0.0056980056980056	cdhB; anaerobic carbon-monoxide dehydrogenase, CODH/ACS complex subunit epsilon	path:map00680,path:map01100,path:map01120,path:map01200	Methane metabolism,Metabolic pathways,Microbial metabolism in diverse environments,Carbon metabolism	133.0	69.0	66.0	2.0	0.958333333333333	C	70.0	2.0	2.0	0.958333333333333	COG1880	CO_dehydrogenase/acetyl-CoA_synthase_epsilon_subunit	CdhB	72.0	0.9722222222222222	0.0277777777777777	0.904038416018632	0.984679367112601	0.9443588915656164	0.0806409510939689	0	0	1	1
K00196	0.1257142857142857	0.1054131054131054	cooF; anaerobic carbon-monoxide dehydrogenase iron sulfur subunit	path:map00633,path:map00680,path:map00720,path:map01100,path:map01120,path:map01200	Nitrotoluene degradation,Methane metabolism,Carbon fixation pathways in prokaryotes,Metabolic pathways,Microbial metabolism in diverse environments,Carbon metabolism	81.0	97.0	0.0	1.0	1.0	C	56.0	41.0	2.0	0.670103092783505	COG1142	Fe-S-cluster-containing_hydrogenase_component_2	HycB	97.0	0.5773195876288659	0.422680412371134	0.917234287404556	0.933031336823477	0.9251328121140164	0.015797049418921	1	1	1	1
K00197	0.2257142857142857	0.0997150997150997	cdhE, acsC; acetyl-CoA decarbonylase/synthase, CODH/ACS complex subunit gamma [EC:2.1.1.245]	path:map00680,path:map00720,path:map01100,path:map01120,path:map01200	Methane metabolism,Carbon fixation pathways in prokaryotes,Metabolic pathways,Microbial metabolism in diverse environments,Carbon metabolism	352.0	106.0	80.0	3.0	0.773722627737226	C	94.0	43.0	4.0	0.934306569343066	COG1456	CO_dehydrogenase/acetyl-CoA_synthase_gamma_subunit_(corrinoid_Fe-S_protein)	CdhE	137.0	0.6861313868613139	0.3138686131386861	0.894253253700089	0.98526215467396	0.9397577041870244	0.0910089009738709	1	1	1	1
K00198	0.1257142857142857	0.0911680911680911	cooS, acsA; anaerobic carbon-monoxide dehydrogenase catalytic subunit [EC:1.2.7.4]	path:map00633,path:map00680,path:map00720,path:map01100,path:map01120,path:map01200	Nitrotoluene degradation,Methane metabolism,Carbon fixation pathways in prokaryotes,Metabolic pathways,Microbial metabolism in diverse environments,Carbon metabolism	545.0	107.0	91.0	2.0	0.869918699186992	C	57.0	66.0	3.0	0.691056910569106	COG0369	Flavoprotein_(flavin_reductase)_subunit_CysJ_of_sulfite_and_N-hydroxylaminopurine_reductases	CysJ	123.0	0.4634146341463415	0.5365853658536586	0.52179499693696	0.883184170861114	0.702489583899037	0.361389173924154	0	1	0	1
K00200	0.24	0.037037037037037	fwdA, fmdA; formylmethanofuran dehydrogenase subunit A [EC:1.2.7.12]	path:map00680,path:map01100,path:map01120,path:map01200	Methane metabolism,Metabolic pathways,Microbial metabolism in diverse environments,Carbon metabolism	461.0	124.0	0.0	1.0	1.0	C	111.0	13.0	2.0	0.991935483870968	COG1229	Formylmethanofuran_dehydrogenase_subunit_A	FwdA	124.0	0.8951612903225806	0.1048387096774193	0.814752730261189	0.962566812932598	0.8886597715968936	0.147814082671409	1	1	1	1
K00201	0.2428571428571428	0.0341880341880341	fwdB, fmdB; formylmethanofuran dehydrogenase subunit B [EC:1.2.7.12]	path:map00680,path:map01100,path:map01120,path:map01200	Methane metabolism,Metabolic pathways,Microbial metabolism in diverse environments,Carbon metabolism	352.0	174.0	0.0	1.0	1.0	C	165.0	14.0	1.0	1.0	COG1029	Formylmethanofuran_dehydrogenase_subunit_B	FwdB	179.0	0.9217877094972068	0.0782122905027933	0.362808782312027	0.777661296756863	0.570235039534445	0.414852514444836	0	0	0	0
K00202	0.1885714285714285	0.0227920227920227	fwdC, fmdC; formylmethanofuran dehydrogenase subunit C [EC:1.2.7.12]	path:map00680,path:map01100,path:map01120,path:map01200	Methane metabolism,Metabolic pathways,Microbial metabolism in diverse environments,Carbon metabolism	209.0	120.0	0.0	1.0	1.0	C	112.0	8.0	2.0	0.933333333333333	COG2218	Formylmethanofuran_dehydrogenase_subunit_C	FwdC	120.0	0.9333333333333332	0.0666666666666666	0.78855764709816	0.933908242282272	0.861232944690216	0.1453505951841119	1	1	1	1
K00203	0.2142857142857142	0.0056980056980056	fwdD, fmdD; formylmethanofuran dehydrogenase subunit D [EC:1.2.7.12]	path:map00680,path:map01100,path:map01120,path:map01200	Methane metabolism,Metabolic pathways,Microbial metabolism in diverse environments,Carbon metabolism	94.0	126.0	0.0	1.0	1.0	C	124.0	2.0	1.0	1.0	COG1153	Formylmethanofuran_dehydrogenase_subunit_D	FwdD	126.0	0.984126984126984	0.0158730158730158	0.896426972614678	0.860615212888	0.8785210927513389	0.0358117597266779	0	0	1	1
K00204	0.0285714285714285	0.0	fwdH; 4Fe-4S ferredoxin	path:map00680,path:map01100,path:map01120,path:map01200	Methane metabolism,Metabolic pathways,Microbial metabolism in diverse environments,Carbon metabolism	139.0	11.0	0.0	1.0	1.0	C	11.0	0.0	1.0	1.0	COG1146	NAD-dependent_dihydropyrimidine_dehydrogenase,_PreA_subunit	PreA	11.0	1.0	0.0	0.0017339214481937	0.0026993840357325	0.0022166527419631	0.0009654625875387	0	0	0	0
K00205	0.1971428571428571	0.0313390313390313	fwdF, fmdF; 4Fe-4S ferredoxin	path:map00680,path:map01100,path:map01120,path:map01200	Methane metabolism,Metabolic pathways,Microbial metabolism in diverse environments,Carbon metabolism	102.0	113.0	0.0	1.0	1.0	C	102.0	11.0	5.0	0.876106194690266	COG1145	Ferredoxin	NapF	113.0	0.9026548672566372	0.0973451327433628	0.666874701020053	0.766567973458902	0.7167213372394775	0.099693272438849	0	1	0	1
K00207	0.0	0.0085470085470085	DPYD; dihydropyrimidine dehydrogenase (NADP+) [EC:1.3.1.2]	path:map00240,path:map00410,path:map00770,path:map00983,path:map01100	Pyrimidine metabolism,beta-Alanine metabolism,Pantothenate and CoA biosynthesis,Drug metabolism - other enzymes,Metabolic pathways	516.0	3.0	0.0	1.0	1.0	C	0.0	3.0	1.0	1.0	COG0167	Dihydroorotate_dehydrogenase	PyrD	3.0	0.0	1.0					0	0	0	0
K00208	0.0257142857142857	0.5384615384615384	fabI; enoyl-[acyl-carrier protein] reductase I [EC:1.3.1.9 1.3.1.10]	path:map00061,path:map00333,path:map00780,path:map01100,path:map01110,path:map01212,path:map01240	Fatty acid biosynthesis,Prodigiosin biosynthesis,Biotin metabolism,Metabolic pathways,Biosynthesis of secondary metabolites,Fatty acid metabolism,Biosynthesis of cofactors	210.0	244.0	243.0	2.0	0.995918367346939	I	9.0	236.0	2.0	0.995918367346939	COG0623	Enoyl-[acyl-carrier-protein]_reductase_FabI	FabI	245.0	0.036734693877551	0.963265306122449	0.0015608918131621	0.0049566065395576	0.0032587491763598	0.0033957147263954	0	0	0	0
K00209	0.0028571428571428	0.0655270655270655	fabV, ter; enoyl-[acyl-carrier protein] reductase / trans-2-enoyl-CoA reductase (NAD+) [EC:1.3.1.9 1.3.1.44]	path:map00061,path:map00650,path:map01100,path:map01110,path:map01120,path:map01200,path:map01212	Fatty acid biosynthesis,Butanoate metabolism,Metabolic pathways,Biosynthesis of secondary metabolites,Microbial metabolism in diverse environments,Carbon metabolism,Fatty acid metabolism	371.0	24.0	0.0	1.0	1.0	I	1.0	23.0	1.0	1.0	COG3007	Trans-2-enoyl-CoA_reductase		24.0	0.0416666666666666	0.9583333333333334	0.341480494056999	0.217234780542914	0.2793576372999565	0.1242457135140849	0	0	0	0
K00210	0.0342857142857142	0.2364672364672364				124.0	89.0	77.0	2.0	0.881188118811881	E	12.0	89.0	2.0	0.891089108910891	COG0287	Prephenate_dehydrogenase	TyrA	101.0	0.1188118811881188	0.8811881188118812	0.655292461278358	0.90444896750315	0.779870714390754	0.2491565062247919	0	1	0	1
K00211	0.0	0.017094017094017	TYR1; prephenate dehydrogenase (NADP+) [EC:1.3.1.13]	path:map00400,path:map01100,path:map01110,path:map01230	Phenylalanine, tyrosine and tryptophan biosynthesis,Metabolic pathways,Biosynthesis of secondary metabolites,Biosynthesis of amino acids	271.0	6.0	0.0	1.0	1.0	E	0.0	6.0	1.0	1.0	COG0287	Prephenate_dehydrogenase	TyrA	6.0	0.0	1.0	0.882957875415488	0.278642749686194	0.580800312550841	0.604315125729294	0	0	1	1
K00213	0.0114285714285714	0.0085470085470085	DHCR7; 7-dehydrocholesterol reductase [EC:1.3.1.21]	path:map00100,path:map01100,path:map01110	Steroid biosynthesis,Metabolic pathways,Biosynthesis of secondary metabolites	243.0	5.0	2.0	2.0	0.625	C	5.0	3.0	2.0	0.625	COG1413	HEAT_repeat	HEAT	8.0	0.625	0.375	0.16723177787746	0.34993609275537	0.258583935316415	0.18270431487791	0	0	0	0
K00214	0.0	0.0427350427350427	BLVRA, bvdR; biliverdin reductase [EC:1.3.1.24]	path:map00860,path:map01100,path:map01110	Porphyrin metabolism,Metabolic pathways,Biosynthesis of secondary metabolites	317.0	15.0	0.0	1.0	1.0	S	0.0	15.0	1.0	1.0	COG0673	Predicted_dehydrogenase	MviM	15.0	0.0	1.0	0.0003098060820684	0.0038956105969925	0.0021027083395304	0.0035858045149241	0	0	0	0
K00215	0.3628571428571429	0.8005698005698005	dapB; 4-hydroxy-tetrahydrodipicolinate reductase [EC:1.17.1.8]	path:map00261,path:map00300,path:map01100,path:map01110,path:map01120,path:map01230	Monobactam biosynthesis,Lysine biosynthesis,Metabolic pathways,Biosynthesis of secondary metabolites,Microbial metabolism in diverse environments,Biosynthesis of amino acids	138.0	419.0	415.0	4.0	0.983568075117371	E	129.0	297.0	4.0	0.990610328638498	COG0289	4-hydroxy-tetrahydrodipicolinate_reductase	DapB	426.0	0.3028169014084507	0.6971830985915493	0.0701743771987551	0.432301798505552	0.2512380878521535	0.3621274213067968	0	0	0	0
K00216	0.0057142857142857	0.0541310541310541	entA; 2,3-dihydro-2,3-dihydroxybenzoate dehydrogenase [EC:1.3.1.28]	path:map01053,path:map01110	Biosynthesis of siderophore group nonribosomal peptides,Biosynthesis of secondary metabolites	232.0	24.0	22.0	2.0	0.923076923076923	IQ	2.0	24.0	2.0	0.923076923076923	COG1028	NAD(P)-dependent_dehydrogenase,_short-chain_alcohol_dehydrogenase_family	FabG	26.0	0.0769230769230769	0.9230769230769232	0.0297696272863232	0.0398523287468507	0.0348109780165869	0.0100827014605274	0	0	0	0
K00217	0.0114285714285714	0.0256410256410256	E1.3.1.32; maleylacetate reductase [EC:1.3.1.32]	path:map00361,path:map00362,path:map00364,path:map00623,path:map01100,path:map01120,path:map01220	Chlorocyclohexane and chlorobenzene degradation,Benzoate degradation,Fluorobenzoate degradation,Toluene degradation,Metabolic pathways,Microbial metabolism in diverse environments,Degradation of aromatic compounds	303.0	16.0	0.0	1.0	1.0	C	5.0	11.0	1.0	1.0	COG1454	Alcohol_dehydrogenase,_class_IV	EutG	16.0	0.3125	0.6875	0.0230088540481862	0.66897558291653	0.3459922184823581	0.6459667288683438	0	0	0	0
K00218	0.0	0.0826210826210826	por; protochlorophyllide reductase [EC:1.3.1.33]	path:map00860,path:map01100,path:map01110	Porphyrin metabolism,Metabolic pathways,Biosynthesis of secondary metabolites	232.0	31.0	29.0	3.0	0.911764705882353	IQ	0.0	34.0	2.0	0.882352941176471	COG1028	NAD(P)-dependent_dehydrogenase,_short-chain_alcohol_dehydrogenase_family	FabG	34.0	0.0	1.0	0.0021041188878088	0.0120341224188185	0.0070691206533136	0.0099300035310097	0	0	0	0
K00219	0.0742857142857142	0.1937321937321937	fadH; 2,4-dienoyl-CoA reductase (NADPH2) [EC:1.3.1.34]			207.0	118.0	109.0	5.0	0.874074074074074	C	29.0	106.0	7.0	0.607407407407407	COG0446	NADPH-dependent_2,4-dienoyl-CoA_reductase,_sulfur_reductase,_or_a_related_oxidoreductase	FadH2	135.0	0.2148148148148148	0.7851851851851852	0.0096772131352841	0.0428252878811834	0.0262512505082337	0.0331480747458993	0	0	0	0
K00220	0.0	0.1623931623931624	tyrC; cyclohexadieny/prephenate dehydrogenase [EC:1.3.1.43 1.3.1.12]	path:map00400,path:map00401,path:map01100,path:map01110,path:map01230	Phenylalanine, tyrosine and tryptophan biosynthesis,Novobiocin biosynthesis,Metabolic pathways,Biosynthesis of secondary metabolites,Biosynthesis of amino acids	236.0	61.0	59.0	2.0	0.968253968253968	E	0.0	61.0	2.0	0.857142857142857	COG0287	Prephenate_dehydrogenase	TyrA	61.0	0.0	1.0	0.97394658259301	0.0405053533156938	0.5072259679543519	0.9334412292773162	0	0	1	1
K00221	0.0114285714285714	0.017094017094017	E4.99.1.2; alkylmercury lyase [EC:4.99.1.2]			147.0	9.0	5.0	2.0	0.692307692307692	C	7.0	6.0	2.0	0.692307692307692	COG1249	Dihydrolipoamide_dehydrogenase_(E3)_component_of_pyruvate/2-oxoglutarate_dehydrogenase_complex_or_glutathione_oxidoreductase	Lpd	13.0	0.5384615384615384	0.4615384615384615	0.0312309841769653	0.073085021087563	0.0521580026322641	0.0418540369105977	0	0	0	0
K00222	0.0085714285714285	0.0056980056980056	TM7SF2, ERG24; Delta14-sterol reductase [EC:1.3.1.70]	path:map00100,path:map01100,path:map01110	Steroid biosynthesis,Metabolic pathways,Biosynthesis of secondary metabolites	301.0	5.0	4.0	2.0	0.833333333333333	C	4.0	2.0	2.0	0.833333333333333	COG1413	HEAT_repeat	HEAT	6.0	0.6666666666666666	0.3333333333333333	0.154569917087699	0.280500962136489	0.2175354396120939	0.12593104504879	0	0	0	0
K00223	0.0028571428571428	0.0028490028490028	ERG4; Delta24(24(1))-sterol reductase [EC:1.3.1.71]	path:map00100,path:map01100,path:map01110	Steroid biosynthesis,Metabolic pathways,Biosynthesis of secondary metabolites	235.0	2.0	0.0	1.0	1.0	O	1.0	1.0	1.0	1.0	COG2020	Protein-S-isoprenylcysteine_O-methyltransferase_Ste14	STE14	2.0	0.5	0.5					0	0	0	0
K00226	0.1914285714285714	0.3561253561253561	pyrD; dihydroorotate dehydrogenase (fumarate) [EC:1.3.98.1]	path:map00240,path:map01100,path:map01240	Pyrimidine metabolism,Metabolic pathways,Biosynthesis of cofactors	101.0	201.0	183.0	4.0	0.909502262443439	F	70.0	150.0	4.0	0.968325791855204	COG0167	Dihydroorotate_dehydrogenase	PyrD	220.0	0.3181818181818182	0.6818181818181818	0.295928207368907	0.872589913526378	0.5842590604476425	0.576661706157471	0	0	0	0
K00227	0.0	0.0	SC5DL, ERG3; Delta7-sterol 5-desaturase [EC:1.14.19.20]	path:map00100,path:map01100,path:map01110	Steroid biosynthesis,Metabolic pathways,Biosynthesis of secondary metabolites		4.0	0.0	1.0	1.0	I	0.0	0.0	1.0	1.0	COG3000	Sterol_desaturase/sphingolipid_hydroxylase,_fatty_acid_hydroxylase_superfamily	ERG3	0.0							0	0	0	0
K00228	0.0114285714285714	0.2706552706552707	CPOX, hemF; coproporphyrinogen III oxidase [EC:1.3.3.3]	path:map00860,path:map01100,path:map01110,path:map01240	Porphyrin metabolism,Metabolic pathways,Biosynthesis of secondary metabolites,Biosynthesis of cofactors	215.0	103.0	0.0	1.0	1.0	H	5.0	98.0	1.0	1.0	COG0408	Coproporphyrinogen-III_oxidase_HemH,_oxygen-dependent	HemF	103.0	0.0485436893203883	0.9514563106796116	0.0051753071297578	0.0135622845978134	0.0093687958637856	0.0083869774680556	0	0	0	0
K00230	0.1685714285714285	0.0911680911680911	hemG; menaquinone-dependent protoporphyrinogen oxidase [EC:1.3.5.3]	path:map00860,path:map01100,path:map01110,path:map01240	Porphyrin metabolism,Metabolic pathways,Biosynthesis of secondary metabolites,Biosynthesis of cofactors	66.0	62.0	9.0	4.0	0.52991452991453	C	73.0	44.0	2.0	0.991452991452992	COG4635	Protoporphyrinogen_IX_oxidase,_menaquinone-dependent_(flavodoxin_domain)	HemG	117.0	0.6239316239316239	0.376068376068376	0.228718603916702	0.526163439995506	0.3774410219561039	0.2974448360788039	0	0	0	0
K00231	0.0771428571428571	0.2934472934472934	PPOX, hemY; protoporphyrinogen/coproporphyrinogen III oxidase [EC:1.3.3.4 1.3.3.15]	path:map00860,path:map01100,path:map01110,path:map01240	Porphyrin metabolism,Metabolic pathways,Biosynthesis of secondary metabolites,Biosynthesis of cofactors	192.0	147.0	145.0	4.0	0.973509933774834	H	31.0	120.0	2.0	0.980132450331126	COG1232	Protoporphyrinogen_oxidase_HemY/PPOX	HemY	151.0	0.2052980132450331	0.7947019867549668	0.0766086530028268	0.933393199337459	0.5050009261701429	0.8567845463346322	0	0	0	0
K00232	0.0	0.0655270655270655	E1.3.3.6, ACOX1, ACOX3; acyl-CoA oxidase [EC:1.3.3.6]	path:map00071,path:map00410,path:map00592,path:map00640,path:map01040,path:map01100,path:map01110,path:map01200,path:map01212,path:map03320,path:map04024,path:map04146,path:map04936	Fatty acid degradation,beta-Alanine metabolism,alpha-Linolenic acid metabolism,Propanoate metabolism,Biosynthesis of unsaturated fatty acids,Metabolic pathways,Biosynthesis of secondary metabolites,Carbon metabolism,Fatty acid metabolism,PPAR signaling pathway,cAMP signaling pathway,Peroxisome,Alcoholic liver disease	567.0	24.0	23.0	2.0	0.96	I	0.0	25.0	1.0	1.0	COG1960	Acyl-CoA_dehydrogenase_related_to_the_alkylation_response_protein_AidB	CaiA	25.0	0.0	1.0	0.0018923897419602	0.0114880954757123	0.0066902426088362	0.0095957057337521	0	0	0	0
K00239	0.4714285714285714	0.6866096866096866	sdhA, frdA; succinate dehydrogenase flavoprotein subunit [EC:1.3.5.1]	path:map00020,path:map00190,path:map00650,path:map00720,path:map01100,path:map01110,path:map01120,path:map01200,path:map05134	Citrate cycle (TCA cycle),Oxidative phosphorylation,Butanoate metabolism,Carbon fixation pathways in prokaryotes,Metabolic pathways,Biosynthesis of secondary metabolites,Microbial metabolism in diverse environments,Carbon metabolism,Legionellosis	291.0	529.0	521.0	2.0	0.985102420856611	C	220.0	317.0	2.0	0.981378026070764	COG1053	Succinate_dehydrogenase/fumarate_reductase,_flavoprotein_subunit	SdhA	537.0	0.409683426443203	0.590316573556797	0.886725962921048	0.870889827408329	0.8788078951646885	0.015836135512719	1	1	1	1
K00240	0.4085714285714286	0.6524216524216524	sdhB, frdB; succinate dehydrogenase iron-sulfur subunit [EC:1.3.5.1]	path:map00020,path:map00190,path:map00650,path:map00720,path:map01100,path:map01110,path:map01120,path:map01200	Citrate cycle (TCA cycle),Oxidative phosphorylation,Butanoate metabolism,Carbon fixation pathways in prokaryotes,Metabolic pathways,Biosynthesis of secondary metabolites,Microbial metabolism in diverse environments,Carbon metabolism	100.0	453.0	0.0	1.0	1.0	C	160.0	293.0	3.0	0.966887417218543	COG0479	Succinate_dehydrogenase/fumarate_reductase,_Fe-S_protein_subunit	SdhB/FrdB	453.0	0.3532008830022075	0.6467991169977925	0.181089384953597	0.307846679326893	0.244468032140245	0.126757294373296	0	0	0	0
K00241	0.3714285714285714	0.5897435897435898	sdhC, frdC; succinate dehydrogenase cytochrome b subunit	path:map00020,path:map00190,path:map00650,path:map00720,path:map01100,path:map01110,path:map01120,path:map01200	Citrate cycle (TCA cycle),Oxidative phosphorylation,Butanoate metabolism,Carbon fixation pathways in prokaryotes,Metabolic pathways,Biosynthesis of secondary metabolites,Microbial metabolism in diverse environments,Carbon metabolism	22.0	329.0	292.0	2.0	0.898907103825137	C	147.0	234.0	4.0	0.553805774278215	COG2009	Succinate_dehydrogenase/fumarate_reductase,_cytochrome_b_subunit	SdhC	381.0	0.3858267716535433	0.6141732283464567	0.0032376472343192	0.0014620389741573	0.0023498431042382	0.0017756082601619	0	0	0	0
K00242	0.24	0.2592592592592592	sdhD, frdD; succinate dehydrogenase membrane anchor subunit	path:map00020,path:map00190,path:map00650,path:map00720,path:map01100,path:map01110,path:map01120,path:map01200	Citrate cycle (TCA cycle),Oxidative phosphorylation,Butanoate metabolism,Carbon fixation pathways in prokaryotes,Metabolic pathways,Biosynthesis of secondary metabolites,Microbial metabolism in diverse environments,Carbon metabolism	63.0	192.0	0.0	1.0	1.0	C	100.0	92.0	2.0	0.916666666666667	COG2142	Succinate_dehydrogenase,_hydrophobic_anchor_subunit	SdhD	192.0	0.5208333333333334	0.4791666666666667	0.0316725108001052	0.511922413560141	0.2717974621801231	0.4802499027600358	0	0	0	0
K00243	0.0	0.1965811965811965	K00243; uncharacterized protein			207.0	68.0	65.0	2.0	0.957746478873239	S	0.0	71.0	1.0	1.0	COG2996	Predicted_RNA-binding_protein_YitL,_contains_S1_domains,_virulence_factor_B_family	CvfB	71.0	0.0	1.0	0.0026444971152136	0.0210891392243469	0.0118668181697802	0.0184446421091332	0	0	0	0
K00244	0.04	0.1994301994301994	frdA; succinate dehydrogenase flavoprotein subunit [EC:1.3.5.1]	path:map00020,path:map00190,path:map00620,path:map00650,path:map00720,path:map01100,path:map01110,path:map01120,path:map01200,path:map02020	Citrate cycle (TCA cycle),Oxidative phosphorylation,Pyruvate metabolism,Butanoate metabolism,Carbon fixation pathways in prokaryotes,Metabolic pathways,Biosynthesis of secondary metabolites,Microbial metabolism in diverse environments,Carbon metabolism,Two-component system	126.0	114.0	97.0	4.0	0.844444444444444	C	16.0	118.0	7.0	0.792592592592593	COG1053	Succinate_dehydrogenase/fumarate_reductase,_flavoprotein_subunit	SdhA	134.0	0.1194029850746268	0.8805970149253731	0.0499016877537355	0.0376787780024326	0.043790232878084	0.0122229097513028	0	0	0	0
K00245	0.0114285714285714	0.1111111111111111	frdB; succinate dehydrogenase iron-sulfur subunit [EC:1.3.5.1]	path:map00020,path:map00190,path:map00620,path:map00650,path:map00720,path:map01100,path:map01110,path:map01120,path:map01200,path:map02020	Citrate cycle (TCA cycle),Oxidative phosphorylation,Pyruvate metabolism,Butanoate metabolism,Carbon fixation pathways in prokaryotes,Metabolic pathways,Biosynthesis of secondary metabolites,Microbial metabolism in diverse environments,Carbon metabolism,Two-component system	162.0	50.0	0.0	1.0	1.0	C	4.0	46.0	1.0	1.0	COG0479	Succinate_dehydrogenase/fumarate_reductase,_Fe-S_protein_subunit	SdhB/FrdB	50.0	0.08	0.92	0.0472136632736613	0.0338845114872908	0.040549087380476	0.0133291517863705	0	0	0	0
K00246	0.0028571428571428	0.0769230769230769	frdC; succinate dehydrogenase subunit C	path:map00020,path:map00190,path:map00620,path:map00650,path:map00720,path:map01100,path:map01110,path:map01120,path:map01200,path:map02020	Citrate cycle (TCA cycle),Oxidative phosphorylation,Pyruvate metabolism,Butanoate metabolism,Carbon fixation pathways in prokaryotes,Metabolic pathways,Biosynthesis of secondary metabolites,Microbial metabolism in diverse environments,Carbon metabolism,Two-component system	55.0	29.0	0.0	1.0	1.0	C	1.0	28.0	3.0	0.379310344827586	COG2009	Succinate_dehydrogenase/fumarate_reductase,_cytochrome_b_subunit	SdhC	29.0	0.0344827586206896	0.9655172413793104	0.0384395413711314	0.0794440480035875	0.0589417946873594	0.0410045066324561	0	0	0	0
K00247	0.0	0.0598290598290598	frdD; succinate dehydrogenase subunit D	path:map00020,path:map00190,path:map00620,path:map00650,path:map00720,path:map01100,path:map01110,path:map01120,path:map01200,path:map02020	Citrate cycle (TCA cycle),Oxidative phosphorylation,Pyruvate metabolism,Butanoate metabolism,Carbon fixation pathways in prokaryotes,Metabolic pathways,Biosynthesis of secondary metabolites,Microbial metabolism in diverse environments,Carbon metabolism,Two-component system	78.0	21.0	0.0	1.0	1.0	C	0.0	21.0	2.0	0.619047619047619	COG2009	Succinate_dehydrogenase/fumarate_reductase,_cytochrome_b_subunit	SdhC	21.0	0.0	1.0	0.045169291174843	0.242796893065456	0.1439830921201494	0.1976276018906129	0	0	0	0
K00248	0.18	0.376068376068376	ACADS, bcd; butyryl-CoA dehydrogenase [EC:1.3.8.1]	path:map00071,path:map00280,path:map00410,path:map00640,path:map00650,path:map01100,path:map01110,path:map01120,path:map01200,path:map01212	Fatty acid degradation,Valine, leucine and isoleucine degradation,beta-Alanine metabolism,Propanoate metabolism,Butanoate metabolism,Metabolic pathways,Biosynthesis of secondary metabolites,Microbial metabolism in diverse environments,Carbon metabolism,Fatty acid metabolism	187.0	263.0	171.0	3.0	0.73876404494382	I	110.0	246.0	3.0	0.99438202247191	COG1960	Acyl-CoA_dehydrogenase_related_to_the_alkylation_response_protein_AidB	CaiA	356.0	0.3089887640449438	0.6910112359550562	0.307929232594302	0.87426353108337	0.591096381838836	0.566334298489068	0	0	0	0
K00249	0.3428571428571428	0.3048433048433048	ACADM, acd; acyl-CoA dehydrogenase [EC:1.3.8.7]	path:map00071,path:map00280,path:map01100,path:map01110,path:map01212,path:map03320,path:map04936	Fatty acid degradation,Valine, leucine and isoleucine degradation,Metabolic pathways,Biosynthesis of secondary metabolites,Fatty acid metabolism,PPAR signaling pathway,Alcoholic liver disease	70.0	625.0	486.0	3.0	0.816993464052288	I	317.0	446.0	3.0	0.994771241830065	COG1960	Acyl-CoA_dehydrogenase_related_to_the_alkylation_response_protein_AidB	CaiA	763.0	0.4154652686762778	0.5845347313237221					0	0	0	0
K00252	0.1685714285714285	0.2962962962962963	GCDH, gcdH; glutaryl-CoA dehydrogenase [EC:1.3.8.6]	path:map00071,path:map00310,path:map00362,path:map00380,path:map01100,path:map01110,path:map01120	Fatty acid degradation,Lysine degradation,Benzoate degradation,Tryptophan metabolism,Metabolic pathways,Biosynthesis of secondary metabolites,Microbial metabolism in diverse environments	348.0	171.0	140.0	3.0	0.842364532019704	I	62.0	141.0	1.0	1.0	COG1960	Acyl-CoA_dehydrogenase_related_to_the_alkylation_response_protein_AidB	CaiA	203.0	0.3054187192118227	0.6945812807881774	0.0040489682048131	0.0482415934393003	0.0261452808220566	0.0441926252344872	0	0	0	0
K00253	0.1057142857142857	0.1452991452991453	IVD, ivd; isovaleryl-CoA dehydrogenase [EC:1.3.8.4]	path:map00280,path:map01100	Valine, leucine and isoleucine degradation,Metabolic pathways	352.0	57.0	21.0	3.0	0.606382978723404	I	41.0	53.0	1.0	1.0	COG1960	Acyl-CoA_dehydrogenase_related_to_the_alkylation_response_protein_AidB	CaiA	94.0	0.4361702127659574	0.5638297872340425	0.023852928475276	0.200250711010186	0.112051819742731	0.1763977825349099	0	0	0	0
K00254	0.3085714285714285	0.5441595441595442	DHODH, pyrD; dihydroorotate dehydrogenase [EC:1.3.5.2]	path:map00240,path:map01100,path:map01240	Pyrimidine metabolism,Metabolic pathways,Biosynthesis of cofactors	153.0	302.0	301.0	2.0	0.996699669966997	F	110.0	193.0	1.0	1.0	COG0167	Dihydroorotate_dehydrogenase	PyrD	303.0	0.363036303630363	0.636963696369637	0.0352063107984306	0.821502398184645	0.4283543544915378	0.7862960873862144	0	0	0	0
K00255	0.0	0.0569800569800569	ACADL; long-chain-acyl-CoA dehydrogenase [EC:1.3.8.8]	path:map00071,path:map01100,path:map01212,path:map03320	Fatty acid degradation,Metabolic pathways,Fatty acid metabolism,PPAR signaling pathway	369.0	23.0	13.0	2.0	0.696969696969697	I	0.0	33.0	1.0	1.0	COG1960	Acyl-CoA_dehydrogenase_related_to_the_alkylation_response_protein_AidB	CaiA	33.0	0.0	1.0	0.000857650658683	0.004226554747894	0.0025421027032885	0.0033689040892109	0	0	0	0
K00256	0.0	0.0227920227920227				134.0	9.0	0.0	1.0	1.0	C	0.0	9.0	2.0	0.666666666666667	COG2080	Aldehyde,_CO,_or_xanthine_dehydrogenase,_Fe-S_subunit,_CoxS/CutS_family	CutS	9.0	0.0	1.0	0.0820338161607437	0.133920654498164	0.1079772353294538	0.0518868383374203	0	0	0	0
K00257	0.0	0.0341880341880341	mbtN, fadE14; acyl-ACP dehydrogenase [EC:1.3.99.-]			370.0	19.0	18.0	2.0	0.95	I	0.0	20.0	1.0	1.0	COG1960	Acyl-CoA_dehydrogenase_related_to_the_alkylation_response_protein_AidB	CaiA	20.0	0.0	1.0	0.0012516246166825	0.0064752474377412	0.0038634360272118	0.0052236228210587	0	0	0	0
K00259	0.0314285714285714	0.5213675213675214	ald; alanine dehydrogenase [EC:1.4.1.1]	path:map00250,path:map00430,path:map01100	Alanine, aspartate and glutamate metabolism,Taurine and hypotaurine metabolism,Metabolic pathways	314.0	129.0	30.0	2.0	0.56578947368421	C	11.0	217.0	2.0	0.995614035087719	COG0686	Alanine_dehydrogenase_(includes_sporulation_protein_SpoVN)	Ald	228.0	0.0482456140350877	0.9517543859649122	0.734137716264443	0.63263865919623	0.6833881877303365	0.101499057068213	0	1	0	1
K00260	0.26	0.131054131054131	gudB, rocG; glutamate dehydrogenase [EC:1.4.1.2]	path:map00220,path:map00250,path:map00430,path:map00910,path:map01100,path:map01120	Arginine biosynthesis,Alanine, aspartate and glutamate metabolism,Taurine and hypotaurine metabolism,Nitrogen metabolism,Metabolic pathways,Microbial metabolism in diverse environments	314.0	114.0	60.0	2.0	0.678571428571429	E	111.0	57.0	1.0	1.0	COG0334	Glutamate_dehydrogenase/leucine_dehydrogenase	GdhA	168.0	0.6607142857142857	0.3392857142857143	0.667638288836879	0.959726549638995	0.813682419237937	0.2920882608021159	0	1	0	1
K00261	0.6371428571428571	0.49002849002849	GLUD1_2, gdhA; glutamate dehydrogenase (NAD(P)+) [EC:1.4.1.3]	path:map00220,path:map00250,path:map00910,path:map01100,path:map01120,path:map01200,path:map04217,path:map04964	Arginine biosynthesis,Alanine, aspartate and glutamate metabolism,Nitrogen metabolism,Metabolic pathways,Microbial metabolism in diverse environments,Carbon metabolism,Necroptosis,Proximal tubule bicarbonate reclamation	239.0	425.0	274.0	2.0	0.737847222222222	E	334.0	242.0	1.0	1.0	COG0334	Glutamate_dehydrogenase/leucine_dehydrogenase	GdhA	576.0	0.5798611111111112	0.4201388888888889	0.517781994244574	0.837815343102742	0.677798668673658	0.3200333488581679	0	1	0	1
K00262	0.5142857142857142	0.4985754985754986	E1.4.1.4, gdhA; glutamate dehydrogenase (NADP+) [EC:1.4.1.4]	path:map00220,path:map00250,path:map00910,path:map01100,path:map01120	Arginine biosynthesis,Alanine, aspartate and glutamate metabolism,Nitrogen metabolism,Metabolic pathways,Microbial metabolism in diverse environments	289.0	327.0	231.0	3.0	0.751724137931034	E	216.0	220.0	2.0	0.970183486238532	COG0334	Glutamate_dehydrogenase/leucine_dehydrogenase	GdhA	436.0	0.4954128440366973	0.5045871559633027	0.713143161799475	0.240536323270704	0.4768397425350895	0.472606838528771	0	1	0	1
K00263	0.0342857142857142	0.1766381766381766	E1.4.1.9; leucine dehydrogenase [EC:1.4.1.9]	path:map00280,path:map00290,path:map01100,path:map01110	Valine, leucine and isoleucine degradation,Valine, leucine and isoleucine biosynthesis,Metabolic pathways,Biosynthesis of secondary metabolites	298.0	60.0	33.0	2.0	0.689655172413793	E	12.0	75.0	1.0	1.0	COG0334	Glutamate_dehydrogenase/leucine_dehydrogenase	GdhA	87.0	0.1379310344827586	0.8620689655172413	0.0204378714336164	0.849206423078504	0.4348221472560602	0.8287685516448876	0	0	0	0
K00265	0.1342857142857142	0.5783475783475783	gltB; glutamate synthase (NADPH) large chain [EC:1.4.1.13]	path:map00250,path:map00910,path:map01100,path:map01110,path:map01120,path:map01230	Alanine, aspartate and glutamate metabolism,Nitrogen metabolism,Metabolic pathways,Biosynthesis of secondary metabolites,Microbial metabolism in diverse environments,Biosynthesis of amino acids	1140.0	239.0	210.0	3.0	0.885185185185185	E	48.0	222.0	3.0	0.862962962962963	COG0067	Glutamate_synthase_domain_1	GltB1	270.0	0.1777777777777777	0.8222222222222222	0.0011798594595629	0.366093984587592	0.1836369220235774	0.3649141251280291	0	0	0	0
K00266	0.2914285714285714	0.6752136752136753	gltD; glutamate synthase (NADPH) small chain [EC:1.4.1.13]	path:map00250,path:map00910,path:map01100,path:map01110,path:map01120,path:map01230	Alanine, aspartate and glutamate metabolism,Nitrogen metabolism,Metabolic pathways,Biosynthesis of secondary metabolites,Microbial metabolism in diverse environments,Biosynthesis of amino acids	232.0	305.0	160.0	3.0	0.67032967032967	C	139.0	316.0	3.0	0.951648351648352	COG0493	NADPH-dependent_glutamate_synthase_beta_chain_or_related_oxidoreductase	GltD	455.0	0.3054945054945055	0.6945054945054945	0.702604534927766	0.195583921907732	0.449094228417749	0.507020613020034	0	1	0	1
K00270	0.0028571428571428	0.017094017094017	pdh; phenylalanine dehydrogenase [EC:1.4.1.20]	path:map00350,path:map00360,path:map00400,path:map01100,path:map01110	Tyrosine metabolism,Phenylalanine metabolism,Phenylalanine, tyrosine and tryptophan biosynthesis,Metabolic pathways,Biosynthesis of secondary metabolites	339.0	8.0	0.0	1.0	1.0	E	1.0	7.0	1.0	1.0	COG0334	Glutamate_dehydrogenase/leucine_dehydrogenase	GdhA	8.0	0.125	0.875	0.0294301266080057	0.0810264152571115	0.0552282709325586	0.0515962886491058	0	0	0	0
K00271	0.0	0.037037037037037	vdh; valine dehydrogenase (NAD+) [EC:1.4.1.23]	path:map00280,path:map01100,path:map01110	Valine, leucine and isoleucine degradation,Metabolic pathways,Biosynthesis of secondary metabolites	353.0	14.0	0.0	1.0	1.0	E	0.0	14.0	1.0	1.0	COG0334	Glutamate_dehydrogenase/leucine_dehydrogenase	GdhA	14.0	0.0	1.0	6.25394733438984e-05	0.0235732364648713	0.0118178879691075	0.0235106969915274	0	0	0	0
K00273	0.0257142857142857	0.0341880341880341	DAO, aao; D-amino-acid oxidase [EC:1.4.3.3]	path:map00260,path:map00311,path:map00330,path:map00470,path:map01100,path:map01110,path:map04146	Glycine, serine and threonine metabolism,Penicillin and cephalosporin biosynthesis,Arginine and proline metabolism,D-Amino acid metabolism,Metabolic pathways,Biosynthesis of secondary metabolites,Peroxisome	217.0	23.0	22.0	3.0	0.92	E	10.0	15.0	2.0	0.92	COG0665	Glycine/D-amino_acid_oxidase_(deaminating)	DadA	25.0	0.4	0.6	0.0048060640279858	0.0527370325088985	0.0287715482684421	0.0479309684809127	0	0	0	0
K00274	0.0257142857142857	0.2051282051282051	MAO, aofH; monoamine oxidase [EC:1.4.3.4]	path:map00260,path:map00330,path:map00340,path:map00350,path:map00360,path:map00380,path:map00950,path:map00982,path:map01100,path:map01110,path:map04726,path:map04728,path:map05012,path:map05030,path:map05031,path:map05034	Glycine, serine and threonine metabolism,Arginine and proline metabolism,Histidine metabolism,Tyrosine metabolism,Phenylalanine metabolism,Tryptophan metabolism,Isoquinoline alkaloid biosynthesis,Drug metabolism - cytochrome P450,Metabolic pathways,Biosynthesis of secondary metabolites,Serotonergic synapse,Dopaminergic synapse,Parkinson disease,Cocaine addiction,Amphetamine addiction,Alcoholism	121.0	115.0	107.0	4.0	0.877862595419847	E	11.0	120.0	4.0	0.916030534351145	COG1231	Monoamine_oxidase	YobN	131.0	0.0839694656488549	0.916030534351145	0.0111250943648017	0.0247703375412301	0.0179477159530159	0.0136452431764284	0	0	0	0
K00275	0.0228571428571428	0.4245014245014245	pdxH, PNPO; pyridoxamine 5'-phosphate oxidase [EC:1.4.3.5]	path:map00750,path:map01100,path:map01120,path:map01240	Vitamin B6 metabolism,Metabolic pathways,Microbial metabolism in diverse environments,Biosynthesis of cofactors	114.0	163.0	136.0	5.0	0.819095477386935	H	8.0	191.0	5.0	0.829145728643216	COG0259	Pyridoxine/pyridoxamine_5'-phosphate_oxidase	PdxH	199.0	0.0402010050251256	0.9597989949748744	0.0078923933795042	0.069073426138653	0.0384829097590786	0.0611810327591487	0	0	0	0
K00276	0.0114285714285714	0.0512820512820512	AOC3, AOC2, tynA; primary-amine oxidase [EC:1.4.3.21]	path:map00260,path:map00350,path:map00360,path:map00410,path:map00950,path:map00960,path:map01100,path:map01110	Glycine, serine and threonine metabolism,Tyrosine metabolism,Phenylalanine metabolism,beta-Alanine metabolism,Isoquinoline alkaloid biosynthesis,Tropane, piperidine and pyridine alkaloid biosynthesis,Metabolic pathways,Biosynthesis of secondary metabolites	510.0	29.0	27.0	2.0	0.935483870967742	Q	7.0	24.0	2.0	0.967741935483871	COG3733	Cu2+-containing_amine_oxidase	TynA	31.0	0.2258064516129032	0.7741935483870968	0.0044256296939776	0.01367884564276	0.0090522376683687	0.0092532159487824	0	0	0	0
K00278	0.2371428571428571	0.6467236467236467	nadB; L-aspartate oxidase [EC:1.4.3.16]	path:map00250,path:map00760,path:map01100,path:map01240	Alanine, aspartate and glutamate metabolism,Nicotinate and nicotinamide metabolism,Metabolic pathways,Biosynthesis of cofactors	256.0	324.0	255.0	2.0	0.824427480916031	H	95.0	298.0	3.0	0.776081424936387	COG0029	Aspartate_oxidase	NadB	393.0	0.2417302798982188	0.7582697201017812	0.909314358199237	0.765741903844719	0.837528131021978	0.143572454354518	1	1	1	1
K00279	0.0028571428571428	0.0085470085470085	CKX; cytokinin dehydrogenase [EC:1.5.99.12]	path:map00908,path:map01110	Zeatin biosynthesis,Biosynthesis of secondary metabolites	287.0	5.0	0.0	1.0	1.0	C	1.0	4.0	1.0	1.0	COG0277	FAD/FMN-containing_lactate_dehydrogenase/glycolate_oxidase	GlcD	5.0	0.2	0.8	8.80071913333932e-12	0.0901164361255507	0.0450582180671757	0.0901164361167499	0	0	0	0
K00281	0.02	0.4843304843304843	GLDC, gcvP; glycine dehydrogenase [EC:1.4.4.2]	path:map00260,path:map00630,path:map01100,path:map01110,path:map01200	Glycine, serine and threonine metabolism,Glyoxylate and dicarboxylate metabolism,Metabolic pathways,Biosynthesis of secondary metabolites,Carbon metabolism	415.0	181.0	177.0	2.0	0.978378378378378	E	7.0	178.0	2.0	0.762162162162162	COG0403	Glycine_cleavage_system_protein_P_(pyridoxal-binding),_N-terminal_domain	GcvP1	185.0	0.0378378378378378	0.9621621621621622	0.0103709746090312	0.0662754096644481	0.0383231921367396	0.0559044350554169	0	0	0	0
K00282	0.38	0.3646723646723647	gcvPA; glycine dehydrogenase subunit 1 [EC:1.4.4.2]	path:map00260,path:map00630,path:map01100,path:map01110,path:map01200	Glycine, serine and threonine metabolism,Glyoxylate and dicarboxylate metabolism,Metabolic pathways,Biosynthesis of secondary metabolites,Carbon metabolism	307.0	265.0	254.0	3.0	0.929824561403509	E	150.0	135.0	1.0	1.0	COG0403	Glycine_cleavage_system_protein_P_(pyridoxal-binding),_N-terminal_domain	GcvP1	285.0	0.5263157894736842	0.4736842105263157	0.238783693034193	0.811616693662432	0.5252001933483126	0.572833000628239	0	0	0	0
K00283	0.3857142857142857	0.5925925925925926	gcvPB; glycine dehydrogenase subunit 2 [EC:1.4.4.2]	path:map00260,path:map00630,path:map01100,path:map01110,path:map01200	Glycine, serine and threonine metabolism,Glyoxylate and dicarboxylate metabolism,Metabolic pathways,Biosynthesis of secondary metabolites,Carbon metabolism	365.0	364.0	360.0	2.0	0.989130434782608	E	148.0	220.0	2.0	0.766304347826087	COG1003	Glycine_cleavage_system_protein_P_(pyridoxal-binding),_C-terminal_domain	GcvP2	368.0	0.4021739130434782	0.5978260869565217	0.978998353167522	0.964160256881394	0.971579305024458	0.014838096286128	1	1	1	1
K00284	0.0142857142857142	0.4017094017094017	GLU, gltS; glutamate synthase (ferredoxin) [EC:1.4.7.1]	path:map00630,path:map00910,path:map01120	Glyoxylate and dicarboxylate metabolism,Nitrogen metabolism,Microbial metabolism in diverse environments	1158.0	154.0	143.0	3.0	0.927710843373494	E	5.0	161.0	2.0	0.891566265060241	COG0067	Glutamate_synthase_domain_1	GltB1	166.0	0.0301204819277108	0.9698795180722892	0.0748122231328684	0.348187270827815	0.2114997469803416	0.2733750476949466	0	0	0	0
K00285	0.0057142857142857	0.2307692307692307	dadA; D-amino-acid dehydrogenase [EC:1.4.5.1]	path:map00360,path:map00470,path:map01100	Phenylalanine metabolism,D-Amino acid metabolism,Metabolic pathways	202.0	92.0	65.0	2.0	0.773109243697479	E	3.0	116.0	1.0	1.0	COG0665	Glycine/D-amino_acid_oxidase_(deaminating)	DadA	119.0	0.0252100840336134	0.9747899159663864	0.0151099018749552	0.0157220758333285	0.0154159888541418	0.0006121739583732	0	0	0	0
K00286	0.3285714285714285	0.8062678062678063	proC; pyrroline-5-carboxylate reductase [EC:1.5.1.2]	path:map00330,path:map01100,path:map01110,path:map01230	Arginine and proline metabolism,Metabolic pathways,Biosynthesis of secondary metabolites,Biosynthesis of amino acids	129.0	426.0	422.0	3.0	0.983833718244803	E	120.0	313.0	2.0	0.993071593533487	COG0345	Pyrroline-5-carboxylate_reductase	ProC	433.0	0.277136258660508	0.7228637413394919	0.401181175725709	0.261902828609122	0.3315420021674155	0.139278347116587	0	0	0	0
K00287	0.2	0.5242165242165242	DHFR, folA; dihydrofolate reductase [EC:1.5.1.3]	path:map00670,path:map00790,path:map01100,path:map01240,path:map01523	One carbon pool by folate,Folate biosynthesis,Metabolic pathways,Biosynthesis of cofactors,Antifolate resistance	62.0	289.0	0.0	1.0	1.0	H	84.0	205.0	1.0	1.0	COG0262	Dihydrofolate_reductase	FolA	289.0	0.2906574394463668	0.7093425605536332	0.0082625153565407	0.201570988042064	0.1049167516993023	0.1933084726855232	0	0	0	0
K00288	0.0	0.0284900284900284	MTHFD; methylenetetrahydrofolate dehydrogenase (NADP+) / methenyltetrahydrofolate cyclohydrolase / formyltetrahydrofolate synthetase [EC:1.5.1.5 3.5.4.9 6.3.4.3]	path:map00670,path:map01100,path:map01120,path:map01240	One carbon pool by folate,Metabolic pathways,Microbial metabolism in diverse environments,Biosynthesis of cofactors	550.0	6.0	2.0	2.0	0.6	F	0.0	10.0	1.0	1.0	COG2759	Formyltetrahydrofolate_synthetase	MIS1	10.0	0.0	1.0	0.882197207164752	0.334938308636523	0.6085677579006376	0.547258898528229	0	0	1	1
K00290	0.1257142857142857	0.2763532763532763	LYS1; saccharopine dehydrogenase (NAD+, L-lysine forming) [EC:1.5.1.7]	path:map00300,path:map00310,path:map01100,path:map01110,path:map01230	Lysine biosynthesis,Lysine degradation,Metabolic pathways,Biosynthesis of secondary metabolites,Biosynthesis of amino acids	119.0	157.0	147.0	3.0	0.912790697674419	E	67.0	105.0	3.0	0.819767441860465	COG1748	Saccharopine_dehydrogenase,_NADP-dependent	Lys9	172.0	0.3895348837209302	0.6104651162790697	0.280001556191048	0.532491218401655	0.4062463872963515	0.252489662210607	0	0	0	0
K00293	0.0285714285714285	0.0626780626780626	LYS9; saccharopine dehydrogenase (NADP+, L-glutamate forming) [EC:1.5.1.10]	path:map00300,path:map00310,path:map01100,path:map01110,path:map01230	Lysine biosynthesis,Lysine degradation,Metabolic pathways,Biosynthesis of secondary metabolites,Biosynthesis of amino acids	401.0	33.0	32.0	2.0	0.970588235294117	E	11.0	23.0	1.0	1.0	COG1748	Saccharopine_dehydrogenase,_NADP-dependent	Lys9	34.0	0.3235294117647059	0.6764705882352942	0.454696709281379	0.880276310209262	0.6674865097453205	0.425579600927883	0	0	0	0
K00294	0.1771428571428571	0.3048433048433048	E1.2.1.88; 1-pyrroline-5-carboxylate dehydrogenase [EC:1.2.1.88]	path:map00250,path:map00330,path:map01100	Alanine, aspartate and glutamate metabolism,Arginine and proline metabolism,Metabolic pathways	374.0	184.0	0.0	1.0	1.0	C	66.0	118.0	2.0	0.972826086956522	COG1012	Acyl-CoA_reductase_or_other_NAD-dependent_aldehyde_dehydrogenase	AdhE	184.0	0.358695652173913	0.6413043478260869	0.0117625296247392	0.828250188888908	0.4200063592568236	0.8164876592641688	0	0	0	0
K00297	0.1657142857142857	0.7293447293447294	metF, MTHFR; methylenetetrahydrofolate reductase (NADH) [EC:1.5.1.54]	path:map00670,path:map00720,path:map01100,path:map01120,path:map01200	One carbon pool by folate,Carbon fixation pathways in prokaryotes,Metabolic pathways,Microbial metabolism in diverse environments,Carbon metabolism	88.0	288.0	207.0	3.0	0.72	E	63.0	337.0	3.0	0.84	COG0685	5,10-methylenetetrahydrofolate_reductase	MetF	400.0	0.1575	0.8425	0.0326792831718506	0.633512392930173	0.3330958380510118	0.6008331097583224	0	0	0	0
K00298	0.0	0.0085470085470085	ceo; N5-(carboxyethyl)ornithine synthase [EC:1.5.1.24]			291.0	2.0	0.0	2.0	0.5	E	0.0	4.0	1.0	1.0	COG0686	Alanine_dehydrogenase_(includes_sporulation_protein_SpoVN)	Ald	4.0	0.0	1.0	5.71392573359232e-12	1.3950382367681598e-11	9.832154050636959e-12	8.236456634089278e-12	0	0	0	0
K00299	0.0514285714285714	0.168091168091168	ssuE, msuE; FMN reductase [EC:1.5.1.38]	path:map00740,path:map00920,path:map01100	Riboflavin metabolism,Sulfur metabolism,Metabolic pathways	89.0	99.0	97.0	2.0	0.98019801980198	S	20.0	81.0	1.0	1.0	COG0431	NAD(P)H-dependent_FMN_reductase	SsuE	101.0	0.198019801980198	0.801980198019802	0.0241586279785722	0.143021063194787	0.0835898455866796	0.1188624352162148	0	0	0	0
K00301	0.0	0.0655270655270655	E1.5.3.1; sarcosine oxidase [EC:1.5.3.1]	path:map00260,path:map01100	Glycine, serine and threonine metabolism,Metabolic pathways	303.0	21.0	18.0	2.0	0.875	E	0.0	24.0	1.0	1.0	COG0665	Glycine/D-amino_acid_oxidase_(deaminating)	DadA	24.0	0.0	1.0	0.0261411579356628	0.519185557677246	0.2726633578064544	0.4930443997415831	0	0	0	0
K00302	0.1371428571428571	0.1481481481481481	soxA; sarcosine oxidase, subunit alpha [EC:1.5.3.24 1.5.3.1]	path:map00260,path:map01100	Glycine, serine and threonine metabolism,Metabolic pathways	185.0	89.0	50.0	5.0	0.589403973509934	C	62.0	87.0	6.0	0.470198675496689	COG0446	NADPH-dependent_2,4-dienoyl-CoA_reductase,_sulfur_reductase,_or_a_related_oxidoreductase	FadH2	149.0	0.4161073825503356	0.5838926174496645	0.723466928112478	0.669589381739668	0.696528154926073	0.05387754637281	0	1	0	1
K00303	0.2314285714285714	0.245014245014245	soxB; sarcosine oxidase, subunit beta [EC:1.5.3.24 1.5.3.1]	path:map00260,path:map01100	Glycine, serine and threonine metabolism,Metabolic pathways	137.0	237.0	226.0	3.0	0.951807228915663	E	114.0	135.0	3.0	0.991967871485944	COG0665	Glycine/D-amino_acid_oxidase_(deaminating)	DadA	249.0	0.4578313253012048	0.5421686746987951	0.0239501593283087	0.857351853664867	0.4406510064965878	0.8334016943365583	0	0	0	0
K00304	0.0	0.0883190883190883	soxD; sarcosine oxidase, subunit delta [EC:1.5.3.24 1.5.3.1]	path:map00260,path:map01100	Glycine, serine and threonine metabolism,Metabolic pathways	73.0	48.0	44.0	2.0	0.923076923076923	E	0.0	52.0	2.0	0.980769230769231	COG4311	Sarcosine_oxidase_delta_subunit	SoxD	52.0	0.0	1.0	0.0050069707760166	0.0260615658011573	0.0155342682885869	0.0210545950251406	0	0	0	0
K00305	0.0	0.094017094017094	soxG; sarcosine oxidase, subunit gamma [EC:1.5.3.24 1.5.3.1]	path:map00260,path:map01100	Glycine, serine and threonine metabolism,Metabolic pathways	94.0	48.0	45.0	3.0	0.905660377358491	E	0.0	53.0	2.0	0.905660377358491	COG4583	Sarcosine_oxidase_gamma_subunit	SoxG	53.0	0.0	1.0	0.0071759940822877	0.0334941297551895	0.0203350619187386	0.0263181356729018	0	0	0	0
K00306	0.0	0.0	PIPOX; sarcosine oxidase / L-pipecolate oxidase [EC:1.5.3.1 1.5.3.7]	path:map00260,path:map00310,path:map01100,path:map04146	Glycine, serine and threonine metabolism,Lysine degradation,Metabolic pathways,Peroxisome		3.0	0.0	1.0	1.0	E	0.0	0.0	1.0	1.0	COG0665	Glycine/D-amino_acid_oxidase_(deaminating)	DadA	0.0							0	0	0	0
K00311	0.3057142857142857	0.2051282051282051	ETFDH; electron-transferring-flavoprotein dehydrogenase [EC:1.5.5.1]			110.0	291.0	288.0	2.0	0.989795918367347	C	213.0	80.0	3.0	0.986394557823129	COG0644	Dehydrogenase_(flavoprotein)	FixC	293.0	0.726962457337884	0.273037542662116	0.2268567135448	0.550547992595021	0.3887023530699104	0.323691279050221	0	0	0	0
K00313	0.2428571428571428	0.094017094017094	fixC; electron transfer flavoprotein-quinone oxidoreductase [EC:1.5.5.-]			230.0	156.0	0.0	1.0	1.0	C	116.0	39.0	1.0	1.0	COG0644	Dehydrogenase_(flavoprotein)	FixC	155.0	0.7483870967741936	0.2516129032258064	0.0198530235715423	0.113584081424647	0.0667185524980946	0.0937310578531047	0	0	0	0
K00314	0.0	0.0028490028490028	SARDH; sarcosine dehydrogenase [EC:1.5.8.3]	path:map00260,path:map01100	Glycine, serine and threonine metabolism,Metabolic pathways	853.0	1.0	0.0	1.0	1.0	E	0.0	1.0	1.0	1.0	COG0404	Glycine_cleavage_system_protein_T_(aminomethyltransferase)	GcvT	1.0	0.0	1.0					0	0	0	0
K00315	0.0	0.0427350427350427	DMGDH; dimethylglycine dehydrogenase [EC:1.5.8.4]	path:map00260,path:map01100	Glycine, serine and threonine metabolism,Metabolic pathways	759.0	26.0	22.0	3.0	0.8125	E	0.0	32.0	1.0	1.0	COG0404	Glycine_cleavage_system_protein_T_(aminomethyltransferase)	GcvT	32.0	0.0	1.0	0.0061097257899444	0.0144193603292922	0.0102645430596183	0.0083096345393478	0	0	0	0
K00316	0.0	0.0142450142450142	spdH; spermidine dehydrogenase [EC:1.5.99.6]	path:map00330,path:map00410,path:map01100	Arginine and proline metabolism,beta-Alanine metabolism,Metabolic pathways	455.0	5.0	3.0	2.0	0.714285714285714	E	0.0	7.0	3.0	0.428571428571429	COG0665	Glycine/D-amino_acid_oxidase_(deaminating)	DadA	7.0	0.0	1.0	5.7332095637939e-12	0.0703028715175832	0.0351514357616582	0.07030287151185	0	0	0	0
K00317	0.0028571428571428	0.0313390313390313	dmd-tmd; dimethylamine/trimethylamine dehydrogenase [EC:1.5.8.1 1.5.8.2]	path:map00680,path:map01100,path:map01120,path:map01200	Methane metabolism,Metabolic pathways,Microbial metabolism in diverse environments,Carbon metabolism	357.0	16.0	15.0	2.0	0.941176470588235	C	1.0	16.0	4.0	0.529411764705882	COG0446	NADPH-dependent_2,4-dienoyl-CoA_reductase,_sulfur_reductase,_or_a_related_oxidoreductase	FadH2	17.0	0.0588235294117647	0.9411764705882352	0.0304274069352678	0.0629367564790363	0.046682081707152	0.0325093495437684	0	0	0	0
K00318	0.2057142857142857	0.2393162393162393	PRODH, fadM, putB; proline dehydrogenase [EC:1.5.5.2]	path:map00330,path:map01100,path:map01110	Arginine and proline metabolism,Metabolic pathways,Biosynthesis of secondary metabolites	168.0	163.0	145.0	2.0	0.900552486187845	E	89.0	92.0	1.0	1.0	COG0506	Proline_dehydrogenase	PutA	181.0	0.4917127071823204	0.5082872928176796	0.0609069671017413	0.281782015788125	0.1713444914449331	0.2208750486863837	0	0	0	0
K00319	0.2028571428571428	0.0	mtd; methylenetetrahydromethanopterin dehydrogenase [EC:1.5.98.1]	path:map00680,path:map01100,path:map01120,path:map01200	Methane metabolism,Metabolic pathways,Microbial metabolism in diverse environments,Carbon metabolism	262.0	72.0	0.0	1.0	1.0	C	72.0	0.0	1.0	1.0	COG1927	F420-dependent_methylenetetrahydromethanopterin_dehydrogenase	Mtd	72.0	1.0	0.0	0.0115973891950674	0.0200671000052735	0.0158322446001704	0.0084697108102061	0	0	0	0
K00320	0.3457142857142857	0.0427350427350427	mer; 5,10-methylenetetrahydromethanopterin reductase [EC:1.5.98.2]	path:map00680,path:map01100,path:map01120,path:map01200	Methane metabolism,Metabolic pathways,Microbial metabolism in diverse environments,Carbon metabolism	178.0	200.0	0.0	1.0	1.0	C	174.0	26.0	1.0	1.0	COG2141	Flavin-dependent_oxidoreductase,_luciferase_family_(includes_alkanesulfonate_monooxygenase_SsuD_and_methylene_tetrahydromethanopterin_reductase)	SsuD	200.0	0.87	0.13	0.873344819943122	0.910546757525507	0.8919457887343145	0.0372019375823849	1	1	1	1
K00322	0.0	0.1139601139601139	sthA, udhA; NAD(P) transhydrogenase [EC:1.6.1.1]	path:map00760,path:map01100	Nicotinate and nicotinamide metabolism,Metabolic pathways	403.0	49.0	0.0	1.0	1.0	C	0.0	49.0	2.0	0.959183673469388	COG1249	Dihydrolipoamide_dehydrogenase_(E3)_component_of_pyruvate/2-oxoglutarate_dehydrogenase_complex_or_glutathione_oxidoreductase	Lpd	49.0	0.0	1.0	0.0253231627786779	0.111845138569789	0.0685841506742334	0.0865219757911111	0	0	0	0
K00324	0.0657142857142857	0.3703703703703703	pntA; H+-translocating NAD(P) transhydrogenase subunit alpha [EC:1.6.1.2 7.1.1.1]	path:map00760,path:map01100	Nicotinate and nicotinamide metabolism,Metabolic pathways	37.0	282.0	280.0	2.0	0.992957746478873	C	43.0	241.0	2.0	0.975352112676056	COG3288	NAD/NADP_transhydrogenase_alpha_subunit	PntA	284.0	0.1514084507042253	0.8485915492957746	0.0171130011205362	0.097481165544831	0.0572970833326835	0.0803681644242948	0	0	0	0
K00325	0.0628571428571428	0.3675213675213675	pntB; H+-translocating NAD(P) transhydrogenase subunit beta [EC:1.6.1.2 7.1.1.1]	path:map00760,path:map01100	Nicotinate and nicotinamide metabolism,Metabolic pathways	402.0	163.0	0.0	1.0	1.0	C	22.0	141.0	1.0	1.0	COG1282	NAD/NADP_transhydrogenase_beta_subunit	PntB	163.0	0.1349693251533742	0.8650306748466258	0.0166060327296215	0.168726994969785	0.0926665138497032	0.1521209622401635	0	0	0	0
K00326	0.0714285714285714	0.0056980056980056	CYB5R; cytochrome-b5 reductase [EC:1.6.2.2]	path:map00520	Amino sugar and nucleotide sugar metabolism	202.0	27.0	0.0	1.0	1.0	C	25.0	2.0	1.0	1.0	COG1018	Flavodoxin/ferredoxin--NADP_reductase	Fpr	27.0	0.925925925925926	0.074074074074074	0.0069185763286097	0.0129070636382466	0.0099128199834281	0.0059884873096368	0	0	0	0
K00327	0.0028571428571428	0.0	POR; NADPH-ferrihemoprotein reductase [EC:1.6.2.4]			713.0	1.0	0.0	1.0	1.0	C	1.0	0.0	1.0	1.0	COG0369	Flavoprotein_(flavin_reductase)_subunit_CysJ_of_sulfite_and_N-hydroxylaminopurine_reductases	CysJ	1.0	1.0	0.0					0	0	0	0
K00329	0.2171428571428571	0.2478632478632478				104.0	102.0	27.0	5.0	0.51	GM	79.0	121.0	3.0	0.85	COG0702	Uncharacterized_conserved_protein_YbjT,_contains_NAD(P)-binding_and_DUF2867_domains	YbjT	200.0	0.395	0.605	0.0027163430752928	0.0032310166356835	0.0029736798554881	0.0005146735603906	0	0	0	0
K00330	0.4171428571428571	0.5299145299145299	nuoA; NADH-quinone oxidoreductase subunit A [EC:7.1.1.2]	path:map00190,path:map01100	Oxidative phosphorylation,Metabolic pathways	56.0	395.0	0.0	1.0	1.0	C	152.0	243.0	1.0	1.0	COG0838	NADH:ubiquinone_oxidoreductase_subunit_3_(chain_A)	NuoA	395.0	0.3848101265822785	0.6151898734177215	0.100648642158337	0.875966310839931	0.488307476499134	0.775317668681594	0	0	0	0
K00331	0.4914285714285714	0.5413105413105413	nuoB; NADH-quinone oxidoreductase subunit B [EC:7.1.1.2]	path:map00190,path:map01100	Oxidative phosphorylation,Metabolic pathways	100.0	446.0	0.0	1.0	1.0	C	194.0	252.0	3.0	0.934977578475336	COG0377	NADH:ubiquinone_oxidoreductase_20_kD_subunit_(chain_B)_or_related_Fe-S_oxidoreductase	NuoB	446.0	0.4349775784753363	0.5650224215246636	0.157005205164952	0.783782221181355	0.4703937131731535	0.626777016016403	0	0	0	0
K00332	0.3628571428571429	0.5042735042735043	nuoC; NADH-quinone oxidoreductase subunit C [EC:7.1.1.2]	path:map00190,path:map01100	Oxidative phosphorylation,Metabolic pathways	51.0	355.0	0.0	1.0	1.0	C	136.0	219.0	1.0	1.0	COG0852	NADH:ubiquinone_oxidoreductase_27_kD_subunit_(chain_C)	NuoC	355.0	0.3830985915492957	0.6169014084507042	0.162625206644813	0.240383230945295	0.201504218795054	0.077758024300482	0	0	0	0
K00333	0.4314285714285714	0.5356125356125356	nuoD; NADH-quinone oxidoreductase subunit D [EC:7.1.1.2]	path:map00190,path:map01100	Oxidative phosphorylation,Metabolic pathways	238.0	431.0	0.0	1.0	1.0	C	186.0	245.0	5.0	0.85614849187935	COG0649	NADH:ubiquinone_oxidoreductase_49_kD_subunit_(chain_D)	NuoD	431.0	0.4315545243619489	0.568445475638051	0.929052463849838	0.962978111248832	0.9460152875493352	0.033925647398994	1	1	1	1
K00334	0.0771428571428571	0.5783475783475783	nuoE; NADH-quinone oxidoreductase subunit E [EC:7.1.1.2]	path:map00190,path:map01100	Oxidative phosphorylation,Metabolic pathways	58.0	344.0	336.0	2.0	0.977272727272727	C	30.0	322.0	5.0	0.928977272727273	COG1905	NADH:ubiquinone_oxidoreductase_24_kD_subunit_(chain_E)	NuoE	352.0	0.0852272727272727	0.9147727272727272	0.292918648729151	0.759823404370948	0.5263710265500495	0.4669047556417969	0	0	0	0
K00335	0.1657142857142857	0.6011396011396012	nuoF; NADH-quinone oxidoreductase subunit F [EC:7.1.1.2]	path:map00190,path:map01100	Oxidative phosphorylation,Metabolic pathways	263.0	452.0	0.0	1.0	1.0	C	75.0	377.0	10.0	0.88716814159292	COG1894	NADH:ubiquinone_oxidoreductase,_NADH-binding_51_kD_subunit_(chain_F)	NuoF	452.0	0.165929203539823	0.834070796460177	0.898042623871881	0.851331674948256	0.8746871494100685	0.046710948923625	1	1	1	1
K00336	0.0457142857142857	0.5754985754985755	nuoG; NADH-quinone oxidoreductase subunit G [EC:7.1.1.2]	path:map00190,path:map01100	Oxidative phosphorylation,Metabolic pathways	187.0	286.0	0.0	1.0	1.0	C	18.0	267.0	5.0	0.479020979020979	COG1034	NADH_dehydrogenase/NADH:ubiquinone_oxidoreductase_75_kD_subunit_(chain_G)	NuoG	285.0	0.0631578947368421	0.936842105263158	0.249308464532687	0.951171145174555	0.600239804853621	0.701862680641868	0	0	0	0
K00337	0.6	0.5555555555555556	nuoH; NADH-quinone oxidoreductase subunit H [EC:7.1.1.2]	path:map00190,path:map01100	Oxidative phosphorylation,Metabolic pathways	186.0	511.0	510.0	3.0	0.996101364522417	C	251.0	262.0	4.0	0.951267056530214	COG1005	NADH:ubiquinone_oxidoreductase_subunit_1_(chain_H)	NuoH	513.0	0.4892787524366471	0.5107212475633528	0.30205926802915	0.987843830023874	0.644951549026512	0.685784561994724	0	0	0	0
K00338	0.4771428571428571	0.5242165242165242	nuoI; NADH-quinone oxidoreductase subunit I [EC:7.1.1.2]	path:map00190,path:map01100	Oxidative phosphorylation,Metabolic pathways	33.0	434.0	0.0	1.0	1.0	C	191.0	242.0	4.0	0.944700460829493	COG1143	Formate_hydrogenlyase_subunit_6/NADH:ubiquinone_oxidoreductase_23_kD_subunit_(chain_I)	NuoI	433.0	0.441108545034642	0.558891454965358	0.0017938523673914	0.217050526027418	0.1094221891974047	0.2152566736600266	0	0	0	0
K00339	0.4	0.5356125356125356	nuoJ; NADH-quinone oxidoreductase subunit J [EC:7.1.1.2]	path:map00190,path:map01100	Oxidative phosphorylation,Metabolic pathways	65.0	391.0	0.0	1.0	1.0	C	190.0	242.0	4.0	0.902777777777778	COG0839	NADH:ubiquinone_oxidoreductase_subunit_6_(chain_J)	NuoJ	432.0	0.4398148148148148	0.5601851851851852	0.0658465986482452	0.853270288349762	0.4595584434990036	0.7874236897015169	0	0	0	0
K00340	0.4514285714285714	0.5327635327635327	nuoK; NADH-quinone oxidoreductase subunit K [EC:7.1.1.2]	path:map00190,path:map01100	Oxidative phosphorylation,Metabolic pathways	77.0	385.0	368.0	3.0	0.950617283950617	C	162.0	245.0	6.0	0.938574938574939	COG0713	NADH:ubiquinone_oxidoreductase_subunit_11_or_4L_(chain_K)	NuoK	407.0	0.398034398034398	0.601965601965602	0.445855518214844	0.737198693538605	0.5915271058767245	0.291343175323761	0	0	0	0
K00341	0.4171428571428571	0.5584045584045584	nuoL; NADH-quinone oxidoreductase subunit L [EC:7.1.1.2]	path:map00190,path:map01100	Oxidative phosphorylation,Metabolic pathways	252.0	288.0	106.0	3.0	0.592592592592593	CP	201.0	285.0	4.0	0.880658436213992	COG1009	Membrane_H+-translocase/NADH:ubiquinone_oxidoreductase_subunit_5_(chain_L)/Multisubunit_Na+/H+_antiporter,_MnhA_subunit	NuoL	486.0	0.4135802469135802	0.5864197530864198	0.698312229196137	0.912164574768584	0.8052384019823605	0.213852345572447	0	1	0	1
K00342	0.5142857142857142	0.5868945868945868	nuoM; NADH-quinone oxidoreductase subunit M [EC:7.1.1.2]	path:map00190,path:map01100	Oxidative phosphorylation,Metabolic pathways	228.0	490.0	459.0	2.0	0.940499040307102	C	233.0	288.0	3.0	0.738963531669866	COG1008	NADH:ubiquinone_oxidoreductase_subunit_4_(chain_M)	NuoM	521.0	0.4472168905950096	0.5527831094049904	0.0394881846556083	0.92379944869927	0.4816438166774391	0.8843112640436617	0	0	0	0
K00343	0.3714285714285714	0.5270655270655271	nuoN; NADH-quinone oxidoreductase subunit N [EC:7.1.1.2]	path:map00190,path:map01100	Oxidative phosphorylation,Metabolic pathways	233.0	377.0	365.0	2.0	0.969151670951157	C	137.0	252.0	2.0	0.933161953727506	COG1007	NADH:ubiquinone_oxidoreductase_subunit_2_(chain_N)	NuoN	389.0	0.352185089974293	0.6478149100257069	0.0451851059062948	0.048619252606477	0.0469021792563859	0.0034341467001822	0	0	0	0
K00344	0.1828571428571428	0.4672364672364672	qor, CRYZ; NADPH:quinone reductase [EC:1.6.5.5]			91.0	571.0	536.0	7.0	0.918006430868167	C	181.0	440.0	5.0	0.918006430868167	COG0604	NADPH:quinone_reductase_or_related_Zn-dependent_oxidoreductase	Qor	621.0	0.2914653784219002	0.7085346215780999	0.140953141312555	0.362449357611783	0.251701249462169	0.2214962162992279	0	0	0	0
K00346	0.0	0.1396011396011396	nqrA; Na+-transporting NADH:ubiquinone oxidoreductase subunit A [EC:7.2.1.1]			388.0	50.0	0.0	1.0	1.0	C	0.0	50.0	1.0	1.0	COG1726	Na+-transporting_NADH:ubiquinone_oxidoreductase,_subunit_NqrA	NqrA	50.0	0.0	1.0	0.0132232247327943	0.0136716866007573	0.0134474556667758	0.000448461867963	0	0	0	0
K00347	0.0085714285714285	0.2165242165242165	nqrB; Na+-transporting NADH:ubiquinone oxidoreductase subunit B [EC:7.2.1.1]			249.0	77.0	71.0	3.0	0.885057471264368	C	3.0	83.0	2.0	0.701149425287356	COG4658	Na+-translocating_ferredoxin:NAD+_oxidoreductase__RNF,_RnfD_subunit	RnfD	86.0	0.0348837209302325	0.9651162790697676	0.791828476881995	0.797010519244428	0.7944194980632115	0.005182042362433	0	0	1	1
K00348	0.0	0.1737891737891738	nqrC; Na+-transporting NADH:ubiquinone oxidoreductase subunit C [EC:7.2.1.1]			128.0	61.0	59.0	2.0	0.968253968253968	C	0.0	63.0	3.0	0.936507936507936	COG2869	Na+-transporting_NADH:ubiquinone_oxidoreductase,_subunit_NqrC	NqrC	63.0	0.0	1.0	0.0114214765705112	0.0352450206246554	0.0233332485975833	0.0238235440541441	0	0	0	0
K00349	0.0	0.168091168091168	nqrD; Na+-transporting NADH:ubiquinone oxidoreductase subunit D [EC:7.2.1.1]			188.0	60.0	0.0	1.0	1.0	C	0.0	60.0	1.0	1.0	COG1347	Na+-transporting_NADH:ubiquinone_oxidoreductase,_subunit_NqrD	NqrD	60.0	0.0	1.0	0.0084414819184672	0.015351130246676	0.0118963060825716	0.0069096483282087	0	0	0	0
K00350	0.0	0.1709401709401709	nqrE; Na+-transporting NADH:ubiquinone oxidoreductase subunit E [EC:7.2.1.1]			195.0	59.0	57.0	2.0	0.967213114754098	C	0.0	61.0	2.0	0.983606557377049	COG2209	Na+-transporting_NADH:ubiquinone_oxidoreductase,_subunit_NqrE	NqrE	61.0	0.0	1.0	0.0280057344162129	0.0147276944011436	0.0213667144086782	0.0132780400150692	0	0	0	0
K00351	0.0085714285714285	0.1823361823361823	nqrF; Na+-transporting NADH:ubiquinone oxidoreductase subunit F [EC:7.2.1.1]			344.0	69.0	0.0	1.0	1.0	C	4.0	65.0	1.0	1.0	COG2871	Na+-transporting_NADH:ubiquinone_oxidoreductase,_subunit_NqrF	NqrF	69.0	0.0579710144927536	0.9420289855072465	0.0150783017000711	0.0251741586867151	0.0201262301933931	0.010095856986644	0	0	0	0
K00354	0.0	0.0626780626780626	E1.6.99.1; NADPH2 dehydrogenase [EC:1.6.99.1]			316.0	22.0	0.0	1.0	1.0	C	0.0	22.0	1.0	1.0	COG1902	2,4-dienoyl-CoA_reductase_or_related_NADH-dependent_reductase,_Old_Yellow_Enzyme_(OYE)_family	FadH	22.0	0.0	1.0	0.0500236709280459	0.262090798656774	0.1560572347924099	0.212067127728728	0	0	0	0
K00355	0.06	0.1282051282051282	NQO1; NAD(P)H dehydrogenase (quinone) [EC:1.6.5.2]	path:map00130,path:map01100,path:map01110,path:map01240,path:map05200,path:map05208,path:map05225,path:map05418	Ubiquinone and other terpenoid-quinone biosynthesis,Metabolic pathways,Biosynthesis of secondary metabolites,Biosynthesis of cofactors,Pathways in cancer,Chemical carcinogenesis - reactive oxygen species,Hepatocellular carcinoma,Fluid shear stress and atherosclerosis	86.0	58.0	48.0	5.0	0.773333333333333	S	22.0	53.0	3.0	0.906666666666667	COG2249	Putative_NADPH-quinone_reductase_(modulator_of_drug_activity_B)	MdaB	75.0	0.2933333333333333	0.7066666666666667	0.0416156222166053	0.179725749366403	0.1106706857915041	0.1381101271497977	0	0	0	0
K00356	0.2171428571428571	0.2478632478632478				106.0	102.0	27.0	4.0	0.502463054187192	GM	79.0	124.0	3.0	0.83743842364532	COG0702	Uncharacterized_conserved_protein_YbjT,_contains_NAD(P)-binding_and_DUF2867_domains	YbjT	203.0	0.3891625615763547	0.6108374384236454	0.0119240491136927	0.0027251527431458	0.0073246009284192	0.0091988963705469	0	0	0	0
K00357	0.0	0.0028490028490028	QDPR; dihydropteridine reductase [EC:1.5.1.34]	path:map00790,path:map01100	Folate biosynthesis,Metabolic pathways	228.0	1.0	0.0	1.0	1.0	Q	0.0	1.0	1.0	1.0	COG1028	NAD(P)-dependent_dehydrogenase,_short-chain_alcohol_dehydrogenase_family	FabG	1.0	0.0	1.0					0	0	0	0
K00360	0.0	0.0427350427350427	nasB; assimilatory nitrate reductase electron transfer subunit [EC:1.7.99.-]	path:map00910,path:map01100,path:map01120	Nitrogen metabolism,Metabolic pathways,Microbial metabolism in diverse environments	449.0	15.0	0.0	1.0	1.0	C	0.0	15.0	1.0	1.0	COG1251	NAD(P)H-nitrite_reductase,_large_subunit	NirB	15.0	0.0	1.0	0.0003623912921121	0.0425180617501638	0.0214402265211379	0.0421556704580517	0	0	0	0
K00362	0.0457142857142857	0.2962962962962963	nirB; nitrite reductase (NADH) large subunit [EC:1.7.1.15]	path:map00910,path:map01100,path:map01120	Nitrogen metabolism,Metabolic pathways,Microbial metabolism in diverse environments	205.0	133.0	127.0	5.0	0.910958904109589	C	18.0	125.0	5.0	0.849315068493151	COG1251	NAD(P)H-nitrite_reductase,_large_subunit	NirB	143.0	0.1258741258741259	0.8741258741258742	0.771024844892741	0.922929452982282	0.8469771489375115	0.1519046080895409	1	1	1	1
K00363	0.0514285714285714	0.2678062678062678	nirD; nitrite reductase (NADH) small subunit [EC:1.7.1.15]	path:map00910,path:map01100,path:map01120	Nitrogen metabolism,Metabolic pathways,Microbial metabolism in diverse environments	51.0	136.0	132.0	2.0	0.971428571428571	P	24.0	116.0	2.0	0.985714285714286	COG2146	Ferredoxin_subunit_of_nitrite_reductase_or_a_ring-hydroxylating_dioxygenase	NirD	140.0	0.1714285714285714	0.8285714285714286	0.0839636164877667	0.465008570180062	0.2744860933339143	0.3810449536922953	0	0	0	0
K00364	0.1485714285714285	0.1538461538461538	guaC, GMPR; GMP reductase [EC:1.7.1.7]	path:map00230,path:map01100,path:map01232	Purine metabolism,Metabolic pathways,Nucleotide metabolism	283.0	106.0	97.0	2.0	0.921739130434783	F	56.0	59.0	1.0	1.0	COG0516	IMP_dehydrogenase/GMP_reductase	GuaB	115.0	0.4869565217391304	0.5130434782608696	0.518578355859515	0.549686458645427	0.5341324072524709	0.031108102785912	0	1	0	1
K00365	0.0142857142857142	0.0655270655270655	uaZ; urate oxidase [EC:1.7.3.3]	path:map00230,path:map00232,path:map01100,path:map01120	Purine metabolism,Caffeine metabolism,Metabolic pathways,Microbial metabolism in diverse environments	255.0	19.0	14.0	3.0	0.678571428571429	Q	5.0	23.0	2.0	0.857142857142857	COG3648	Uricase_(urate_oxidase)	UriC	28.0	0.1785714285714285	0.8214285714285714	0.0051033280748059	0.0162117123614924	0.0106575202181491	0.0111083842866865	0	0	0	0
K00366	0.1542857142857142	0.2535612535612536	nirA; ferredoxin-nitrite reductase [EC:1.7.7.1]	path:map00910,path:map01100,path:map01120	Nitrogen metabolism,Metabolic pathways,Microbial metabolism in diverse environments	280.0	111.0	25.0	6.0	0.523584905660377	C	98.0	114.0	7.0	0.915094339622642	COG0155	Sulfite_reductase,_beta_subunit_(hemoprotein)	CysI	212.0	0.4622641509433962	0.5377358490566038	0.5347827863375	0.578995049387938	0.556888917862719	0.044212263050438	0	1	0	1
K00367	0.0914285714285714	0.1054131054131054	narB; ferredoxin-nitrate reductase [EC:1.7.7.2]	path:map00910,path:map01100,path:map01120	Nitrogen metabolism,Metabolic pathways,Microbial metabolism in diverse environments	549.0	86.0	0.0	1.0	1.0	C	44.0	42.0	2.0	0.976744186046512	COG0243	Anaerobic_selenocysteine-containing_dehydrogenase	BisC	86.0	0.5116279069767442	0.4883720930232558	0.695601202351393	0.044104820523361	0.369853011437377	0.651496381828032	0	1	0	1
K00368	0.1228571428571428	0.1737891737891738	nirK; nitrite reductase (NO-forming) [EC:1.7.2.1]	path:map00910,path:map01100,path:map01120	Nitrogen metabolism,Metabolic pathways,Microbial metabolism in diverse environments	43.0	104.0	66.0	8.0	0.622754491017964	Q	61.0	106.0	7.0	0.694610778443114	COG2132	Multicopper_oxidase_with_three_cupredoxin_domains_(includes_cell_division_protein_FtsP_and_spore_coat_protein_CotA)	SufI	167.0	0.3652694610778443	0.6347305389221557	0.0029061276985047	0.0975776246463247	0.0502418761724147	0.09467149694782	0	0	0	0
K00370	0.0571428571428571	0.1282051282051282	narG, narZ, nxrA; nitrate reductase / nitrite oxidoreductase, alpha subunit [EC:1.7.5.1 1.7.99.-]	path:map00910,path:map01100,path:map01120,path:map02020	Nitrogen metabolism,Metabolic pathways,Microbial metabolism in diverse environments,Two-component system	581.0	90.0	0.0	1.0	1.0	C	28.0	62.0	5.0	0.6	COG5013	Nitrate_reductase_alpha_subunit	NarG	90.0	0.3111111111111111	0.6888888888888889	0.461213591912601	0.811193603863539	0.63620359788807	0.349980011950938	0	0	0	0
K00371	0.0514285714285714	0.1339031339031339	narH, narY, nxrB; nitrate reductase / nitrite oxidoreductase, beta subunit [EC:1.7.5.1 1.7.99.-]	path:map00910,path:map01100,path:map01120,path:map02020	Nitrogen metabolism,Metabolic pathways,Microbial metabolism in diverse environments,Two-component system	275.0	76.0	0.0	1.0	1.0	C	20.0	56.0	1.0	1.0	COG1140	Nitrate_reductase_beta_subunit	NarY	76.0	0.2631578947368421	0.7368421052631579	0.208439341032872	0.448266698176217	0.3283530196045445	0.239827357143345	0	0	0	0
K00372	0.1114285714285714	0.1994301994301994	nasA; assimilatory nitrate reductase catalytic subunit [EC:1.7.99.-]	path:map00910,path:map01100,path:map01120	Nitrogen metabolism,Metabolic pathways,Microbial metabolism in diverse environments	450.0	135.0	131.0	2.0	0.971223021582734	C	53.0	86.0	4.0	0.863309352517986	COG0243	Anaerobic_selenocysteine-containing_dehydrogenase	BisC	139.0	0.381294964028777	0.6187050359712231	0.124143620302625	0.404282236993389	0.264212928648007	0.280138616690764	0	0	0	0
K00373	0.04	0.1367521367521367	narJ, narW; nitrate reductase molybdenum cofactor assembly chaperone NarJ/NarW	path:map02020	Two-component system	61.0	71.0	0.0	1.0	1.0	C	14.0	57.0	2.0	0.901408450704225	COG2180	Nitrate_reductase_assembly_protein_NarJ,_required_for_insertion_of_molybdenum_cofactor	NarJ	71.0	0.1971830985915492	0.8028169014084507	0.23883397311484	0.403931303159961	0.3213826381374005	0.165097330045121	0	0	0	0
K00374	0.0542857142857142	0.1481481481481481	narI, narV; nitrate reductase gamma subunit [EC:1.7.5.1 1.7.99.-]	path:map00910,path:map01100,path:map01120,path:map02020	Nitrogen metabolism,Metabolic pathways,Microbial metabolism in diverse environments,Two-component system	141.0	83.0	0.0	1.0	1.0	C	25.0	58.0	1.0	1.0	COG2181	Nitrate_reductase_gamma_subunit	NarI	83.0	0.3012048192771084	0.6987951807228916	0.514153363549452	0.626428219138881	0.5702907913441665	0.112274855589429	0	1	0	1
K00375	0.0	0.301994301994302	K00375; GntR family transcriptional regulator / MocR family aminotransferase			242.0	142.0	105.0	3.0	0.784530386740332	K	0.0	181.0	1.0	1.0	COG1167	DNA-binding_transcriptional_regulator,_MocR_family,_contains_an_aminotransferase_domain	ARO8	181.0	0.0	1.0	0.006684502599422	0.112002292984544	0.059343397791983	0.105317790385122	0	0	0	0
K00376	0.0657142857142857	0.0997150997150997	nosZ; nitrous-oxide reductase [EC:1.7.2.4]	path:map00910,path:map01100,path:map01120	Nitrogen metabolism,Metabolic pathways,Microbial metabolism in diverse environments	514.0	62.0	0.0	1.0	1.0	C	24.0	38.0	2.0	0.903225806451613	COG4263	Nitrous_oxide_reductase	NosZ	62.0	0.3870967741935484	0.6129032258064516	0.450765375329961	0.631148902074394	0.5409571387021775	0.1803835267444329	0	0	0	0
K00380	0.0542857142857142	0.1823361823361823	cysJ; sulfite reductase (NADPH) flavoprotein alpha-component [EC:1.8.1.2]	path:map00920,path:map01100,path:map01120	Sulfur metabolism,Metabolic pathways,Microbial metabolism in diverse environments	96.0	62.0	33.0	5.0	0.563636363636364	P	25.0	85.0	5.0	0.8	COG0369	Flavoprotein_(flavin_reductase)_subunit_CysJ_of_sulfite_and_N-hydroxylaminopurine_reductases	CysJ	110.0	0.2272727272727272	0.7727272727272727	0.0107213624018288	0.0243451286082822	0.0175332455050555	0.0136237662064534	0	0	0	0
K00381	0.0171428571428571	0.2564102564102564	cysI; sulfite reductase (NADPH) hemoprotein beta-component [EC:1.8.1.2]	path:map00920,path:map01100,path:map01120	Sulfur metabolism,Metabolic pathways,Microbial metabolism in diverse environments	326.0	80.0	66.0	4.0	0.784313725490196	C	6.0	96.0	1.0	1.0	COG0155	Sulfite_reductase,_beta_subunit_(hemoprotein)	CysI	102.0	0.0588235294117647	0.9411764705882352	0.385525823684291	0.217599858491936	0.3015628410881135	0.167925965192355	0	0	0	0
K00382	0.5457142857142857	0.7948717948717948	DLD, lpd, pdhD; dihydrolipoamide dehydrogenase [EC:1.8.1.4]	path:map00010,path:map00020,path:map00260,path:map00280,path:map00310,path:map00380,path:map00620,path:map00630,path:map00640,path:map01100,path:map01110,path:map01120,path:map01200,path:map01240	Glycolysis / Gluconeogenesis,Citrate cycle (TCA cycle),Glycine, serine and threonine metabolism,Valine, leucine and isoleucine degradation,Lysine degradation,Tryptophan metabolism,Pyruvate metabolism,Glyoxylate and dicarboxylate metabolism,Propanoate metabolism,Metabolic pathways,Biosynthesis of secondary metabolites,Microbial metabolism in diverse environments,Carbon metabolism,Biosynthesis of c…	129.0	893.0	892.0	2.0	0.998881431767338	C	348.0	546.0	3.0	0.98993288590604	COG1249	Dihydrolipoamide_dehydrogenase_(E3)_component_of_pyruvate/2-oxoglutarate_dehydrogenase_complex_or_glutathione_oxidoreductase	Lpd	894.0	0.3892617449664429	0.610738255033557	0.0979894201604634	0.0328624184382231	0.0654259192993432	0.0651270017222403	0	0	0	0
K00383	0.0457142857142857	0.2222222222222222	GSR, gor; glutathione reductase (NADPH) [EC:1.8.1.7]	path:map00480,path:map01100,path:map04918,path:map05415	Glutathione metabolism,Metabolic pathways,Thyroid hormone synthesis,Diabetic cardiomyopathy	315.0	114.0	0.0	1.0	1.0	C	21.0	93.0	1.0	1.0	COG1249	Dihydrolipoamide_dehydrogenase_(E3)_component_of_pyruvate/2-oxoglutarate_dehydrogenase_complex_or_glutathione_oxidoreductase	Lpd	114.0	0.1842105263157894	0.8157894736842105	0.0163669536196272	0.0032329546462064	0.0097999541329168	0.0131339989734208	0	0	0	0
K00384	0.86	0.9116809116809116	trxB, TRR; thioredoxin reductase (NADPH) [EC:1.8.1.9]	path:map00450	Selenocompound metabolism	56.0	531.0	17.0	6.0	0.478378378378378	C	500.0	604.0	13.0	0.938738738738739	COG0492	Thioredoxin_reductase	TrxB	1104.0	0.4528985507246377	0.5471014492753623	0.130583953726377	0.283690171262024	0.2071370624942005	0.153106217535647	0	0	0	0
K00385	0.0	0.0256410256410256	asrC; anaerobic sulfite reductase subunit C	path:map00920,path:map01100,path:map01120	Sulfur metabolism,Metabolic pathways,Microbial metabolism in diverse environments	314.0	10.0	0.0	1.0	1.0	C	0.0	10.0	1.0	1.0	COG2221	Dissimilatory_sulfite_reductase_(desulfoviridin),_alpha_and_beta_subunits	DsrA	10.0	0.0	1.0	0.0613357739590409	0.685758550390843	0.3735471621749419	0.6244227764318021	0	0	0	0
K00387	0.0	0.037037037037037	SUOX; sulfite oxidase [EC:1.8.3.1]	path:map00920,path:map01100,path:map01120	Sulfur metabolism,Metabolic pathways,Microbial metabolism in diverse environments	292.0	12.0	10.0	4.0	0.75	S	0.0	16.0	1.0	1.0	COG2041	Molybdopterin-dependent_catalytic_subunit_of_periplasmic_DMSO/TMAO_and_protein-methionine-sulfoxide_reductases	MsrP	16.0	0.0	1.0	0.0150066047096667	0.0615457158460238	0.0382761602778452	0.0465391111363571	0	0	0	0
K00389	0.0542857142857142	0.1566951566951566	yidH; putative membrane protein			67.0	83.0	0.0	1.0	1.0	S	20.0	63.0	2.0	0.987951807228916	COG2149	Uncharacterized_membrane_protein_YidH,_DUF202_family	YidH	83.0	0.2409638554216867	0.7590361445783133	0.0274845402219841	0.0222990512089733	0.0248917957154787	0.0051854890130107	0	0	0	0
K00390	0.5457142857142857	0.50997150997151	cysH; phosphoadenosine phosphosulfate reductase [EC:1.8.4.8 1.8.4.10]	path:map00920,path:map01100,path:map01120	Sulfur metabolism,Metabolic pathways,Microbial metabolism in diverse environments	41.0	207.0	24.0	8.0	0.416498993963783	EH	291.0	210.0	14.0	0.849206349206349	COG0175	3'-phosphoadenosine_5'-phosphosulfate_sulfotransferase_(PAPS_reductase)/FAD_synthetase_or_related_enzyme	CysD	501.0	0.5808383233532934	0.4191616766467065	0.56283162406027	0.851029490243142	0.7069305571517059	0.288197866182872	0	1	0	1
K00392	0.0485714285714285	0.3219373219373219	sir; sulfite reductase (ferredoxin) [EC:1.8.7.1]	path:map00920,path:map01100,path:map01120	Sulfur metabolism,Metabolic pathways,Microbial metabolism in diverse environments	256.0	121.0	105.0	5.0	0.846153846153846	C	19.0	124.0	2.0	0.986013986013986	COG0155	Sulfite_reductase,_beta_subunit_(hemoprotein)	CysI	143.0	0.1328671328671328	0.8671328671328671	0.815044183464543	0.885851609510368	0.8504478964874556	0.070807426045825	1	1	1	1
K00394	0.0542857142857142	0.1082621082621082	aprA; adenylylsulfate reductase, subunit A [EC:1.8.99.2]	path:map00920,path:map01100,path:map01120	Sulfur metabolism,Metabolic pathways,Microbial metabolism in diverse environments	497.0	64.0	0.0	1.0	1.0	C	23.0	41.0	1.0	1.0	COG1053	Succinate_dehydrogenase/fumarate_reductase,_flavoprotein_subunit	SdhA	64.0	0.359375	0.640625	0.0049933623307937	0.213229393915821	0.1091113781233073	0.2082360315850273	0	0	0	0
K00395	0.0571428571428571	0.1054131054131054	aprB; adenylylsulfate reductase, subunit B [EC:1.8.99.2]	path:map00920,path:map01100,path:map01120	Sulfur metabolism,Metabolic pathways,Microbial metabolism in diverse environments	86.0	60.0	0.0	1.0	1.0	C	20.0	40.0	3.0	0.916666666666667	COG1146	NAD-dependent_dihydropyrimidine_dehydrogenase,_PreA_subunit	PreA	60.0	0.3333333333333333	0.6666666666666666	0.0156733823202034	0.17043234763794	0.0930528649790717	0.1547589653177365	0	0	0	0
K00399	0.1771428571428571	0.0	mcrA; methyl-coenzyme M reductase alpha subunit [EC:2.8.4.1]	path:map00680,path:map01100,path:map01120,path:map01200	Methane metabolism,Metabolic pathways,Microbial metabolism in diverse environments,Carbon metabolism	517.0	85.0	0.0	1.0	1.0	H	85.0	0.0	1.0	1.0	COG4058	Methyl_coenzyme_M_reductase,_alpha_subunit	McorA	85.0	1.0	0.0	0.0012313009133318	0.0205071703711798	0.0108692356422558	0.019275869457848	0	0	0	0
K00400	0.2057142857142857	0.0	K00400; methyl coenzyme M reductase system, component A2	path:map00680,path:map01100,path:map01120	Methane metabolism,Metabolic pathways,Microbial metabolism in diverse environments	403.0	138.0	0.0	1.0	1.0	E	138.0	0.0	1.0	1.0	COG1123	ABC-type_glutathione_transport_system_ATPase_component,_contains_duplicated_ATPase_domain	GsiA	138.0	1.0	0.0	0.0011464023907334	0.0998948927482008	0.0505206475694671	0.0987484903574674	0	0	0	0
K00401	0.1771428571428571	0.0	mcrB; methyl-coenzyme M reductase beta subunit [EC:2.8.4.1]	path:map00680,path:map01100,path:map01120,path:map01200	Methane metabolism,Metabolic pathways,Microbial metabolism in diverse environments,Carbon metabolism	425.0	85.0	0.0	1.0	1.0	H	85.0	0.0	1.0	1.0	COG4054	Methyl_coenzyme_M_reductase,_beta_subunit	McorB	85.0	1.0	0.0	0.0340077592393947	0.728332788052144	0.3811702736457693	0.6943250288127493	0	0	0	0
K00402	0.1771428571428571	0.0	mcrG; methyl-coenzyme M reductase gamma subunit [EC:2.8.4.1]	path:map00680,path:map01100,path:map01120,path:map01200	Methane metabolism,Metabolic pathways,Microbial metabolism in diverse environments,Carbon metabolism	243.0	83.0	0.0	1.0	1.0	H	83.0	0.0	1.0	1.0	COG4057	Methyl_coenzyme_M_reductase,_gamma_subunit	McorG	83.0	1.0	0.0	0.0041019114782718	0.129896497145826	0.0669992043120489	0.1257945856675542	0	0	0	0
K00404	0.0057142857142857	0.1965811965811965	ccoN; cytochrome c oxidase cbb3-type subunit I [EC:7.1.1.9]	path:map00190,path:map01100,path:map02020	Oxidative phosphorylation,Metabolic pathways,Two-component system	418.0	74.0	70.0	3.0	0.902439024390244	C	2.0	80.0	3.0	0.902439024390244	COG3278	Cbb3-type_cytochrome_oxidase,_subunit_1	CcoN	82.0	0.024390243902439	0.975609756097561	0.0106740323702238	0.061135194880173	0.0359046136251984	0.0504611625099492	0	0	0	0
K00405	0.0057142857142857	0.2336182336182336	ccoO; cytochrome c oxidase cbb3-type subunit II	path:map00190,path:map01100,path:map02020	Oxidative phosphorylation,Metabolic pathways,Two-component system	88.0	103.0	0.0	1.0	1.0	C	2.0	101.0	2.0	0.563106796116505	COG2993	Cbb3-type_cytochrome_oxidase,_cytochrome_c_subunit_FixO	CcoO	103.0	0.0194174757281553	0.9805825242718448	0.0150011623868173	0.0499931951700216	0.0324971787784194	0.0349920327832043	0	0	0	0
K00406	0.0	0.2792022792022792	ccoP; cytochrome c oxidase cbb3-type subunit III	path:map00190,path:map01100,path:map02020	Oxidative phosphorylation,Metabolic pathways,Two-component system	25.0	114.0	108.0	3.0	0.942148760330578	C	0.0	121.0	3.0	0.892561983471074	COG2010	Cytochrome_c,_mono-_and_diheme_variants	CccA	121.0	0.0	1.0	0.0047016625017822	0.0154112195703771	0.0100564410360796	0.0107095570685949	0	0	0	0
K00407	0.0	0.1082621082621082	ccoQ; cytochrome c oxidase cbb3-type subunit IV	path:map00190,path:map01100,path:map02020	Oxidative phosphorylation,Metabolic pathways,Two-component system	36.0	34.0	32.0	3.0	0.894736842105263	O	0.0	38.0	3.0	0.947368421052632	COG4736	Cbb3-type_cytochrome_oxidase,_subunit_3	CcoQ	38.0	0.0	1.0	0.0139646157889375	0.0272674091530401	0.0206160124709888	0.0133027933641026	0	0	0	0
K00410	0.0028571428571428	0.0712250712250712	fbcH; ubiquinol-cytochrome c reductase cytochrome b/c1 subunit	path:map00190,path:map01100,path:map02020	Oxidative phosphorylation,Metabolic pathways,Two-component system	337.0	27.0	0.0	1.0	1.0	C	1.0	26.0	1.0	1.0	COG1290	Cytochrome_b_subunit_of_the_bc_complex	QcrB/PetB	27.0	0.037037037037037	0.9629629629629628	0.0093944483282007	0.0190070060026735	0.0142007271654371	0.0096125576744728	0	0	0	0
K00411	0.0514285714285714	0.2022792022792023	UQCRFS1, RIP1, petA; ubiquinol-cytochrome c reductase iron-sulfur subunit [EC:7.1.1.8]	path:map00190,path:map01100,path:map02020,path:map04260,path:map04714,path:map04932,path:map05010,path:map05012,path:map05014,path:map05016,path:map05020,path:map05022,path:map05208,path:map05415	Oxidative phosphorylation,Metabolic pathways,Two-component system,Cardiac muscle contraction,Thermogenesis,Non-alcoholic fatty liver disease,Alzheimer disease,Parkinson disease,Amyotrophic lateral sclerosis,Huntington disease,Prion disease,Pathways of neurodegeneration - multiple diseases,Chemical carcinogenesis - reactive oxygen species,Diabetic cardiomyopathy	103.0	104.0	0.0	1.0	1.0	C	25.0	79.0	1.0	1.0	COG0723	Rieske_Fe-S_protein	QcrA/PetC	104.0	0.2403846153846154	0.7596153846153846	0.0460543825199556	0.192871201474496	0.1194627919972257	0.1468168189545404	0	0	0	0
K00412	0.0885714285714285	0.282051282051282	CYTB, petB; ubiquinol-cytochrome c reductase cytochrome b subunit	path:map00190,path:map01100,path:map02020,path:map04260,path:map04714,path:map04932,path:map05010,path:map05012,path:map05014,path:map05016,path:map05020,path:map05022,path:map05208,path:map05415	Oxidative phosphorylation,Metabolic pathways,Two-component system,Cardiac muscle contraction,Thermogenesis,Non-alcoholic fatty liver disease,Alzheimer disease,Parkinson disease,Amyotrophic lateral sclerosis,Huntington disease,Prion disease,Pathways of neurodegeneration - multiple diseases,Chemical carcinogenesis - reactive oxygen species,Diabetic cardiomyopathy	237.0	142.0	140.0	2.0	0.986111111111111	C	31.0	113.0	2.0	0.986111111111111	COG1290	Cytochrome_b_subunit_of_the_bc_complex	QcrB/PetB	144.0	0.2152777777777778	0.7847222222222222	0.0137259110147875	0.632670409066311	0.3231981600405492	0.6189444980515235	0	0	0	0
K00413	0.0	0.1794871794871795	CYC1, CYT1, petC; ubiquinol-cytochrome c reductase cytochrome c1 subunit	path:map00190,path:map01100,path:map02020,path:map04260,path:map04714,path:map04932,path:map05010,path:map05012,path:map05014,path:map05016,path:map05020,path:map05022,path:map05208,path:map05415	Oxidative phosphorylation,Metabolic pathways,Two-component system,Cardiac muscle contraction,Thermogenesis,Non-alcoholic fatty liver disease,Alzheimer disease,Parkinson disease,Amyotrophic lateral sclerosis,Huntington disease,Prion disease,Pathways of neurodegeneration - multiple diseases,Chemical carcinogenesis - reactive oxygen species,Diabetic cardiomyopathy	127.0	56.0	44.0	2.0	0.823529411764706	C	0.0	68.0	3.0	0.852941176470588	COG2857	Cytochrome_c1	CYT1	68.0	0.0	1.0	0.0037404719985047	0.0083551579800158	0.0060478149892602	0.0046146859815111	0	0	0	0
K00422	0.0	0.0028490028490028	E1.10.3.1; polyphenol oxidase [EC:1.10.3.1]	path:map00350,path:map00950,path:map01100,path:map01110	Tyrosine metabolism,Isoquinoline alkaloid biosynthesis,Metabolic pathways,Biosynthesis of secondary metabolites	545.0	1.0	0.0	1.0	1.0	S	0.0	1.0	1.0	1.0	2DBCY			1.0	0.0	1.0					0	0	0	0
K00423	0.0	0.0056980056980056	E1.10.3.3; L-ascorbate oxidase [EC:1.10.3.3]	path:map00053,path:map01100	Ascorbate and aldarate metabolism,Metabolic pathways	55.0	3.0	0.0	1.0	1.0	Q	0.0	3.0	1.0	1.0	COG2132	Multicopper_oxidase_with_three_cupredoxin_domains_(includes_cell_division_protein_FtsP_and_spore_coat_protein_CotA)	SufI	3.0	0.0	1.0					0	0	0	0
K00424	0.0	0.0598290598290598	cydX; cytochrome bd-I ubiquinol oxidase subunit X [EC:7.1.1.7]	path:map00190,path:map02020	Oxidative phosphorylation,Two-component system	26.0	22.0	0.0	1.0	1.0	S	0.0	22.0	2.0	0.909090909090909	COG4890	Predicted_outer_membrane_lipoprotein		22.0	0.0	1.0	0.0093566220463585	0.0208443792610139	0.0151005006536862	0.0114877572146554	0	0	0	0
K00425	0.18	0.4928774928774929	cydA; cytochrome bd ubiquinol oxidase subunit I [EC:7.1.1.7]	path:map00190,path:map02020	Oxidative phosphorylation,Two-component system	242.0	336.0	0.0	1.0	1.0	C	106.0	230.0	1.0	1.0	COG1271	Cytochrome_bd-type_quinol_oxidase,_subunit_1	AppC	336.0	0.3154761904761904	0.6845238095238095	0.0145994397968793	0.0777652408390537	0.0461823403179665	0.0631658010421744	0	0	0	0
K00426	0.1	0.4729344729344729	cydB; cytochrome bd ubiquinol oxidase subunit II [EC:7.1.1.7]	path:map00190,path:map02020	Oxidative phosphorylation,Two-component system	217.0	230.0	0.0	1.0	1.0	C	41.0	195.0	2.0	0.974576271186441	COG1294	Cytochrome_bd-type_quinol_oxidase,_subunit_2	AppB	236.0	0.173728813559322	0.826271186440678	0.0178198824755579	0.0324927989405324	0.0251563407080451	0.0146729164649744	0	0	0	0
K00427	0.0057142857142857	0.0199430199430199	lldP, lctP; L-lactate permease			441.0	13.0	12.0	2.0	0.928571428571429	C	3.0	11.0	1.0	1.0	COG1620	L-lactate_permease	LldP	14.0	0.2142857142857142	0.7857142857142857	0.0449157046780782	0.0787470542978516	0.0618313794879648	0.0338313496197734	0	0	0	0
K00428	0.0171428571428571	0.2877492877492877	E1.11.1.5; cytochrome c peroxidase [EC:1.11.1.5]			94.0	148.0	100.0	4.0	0.714975845410628	C	6.0	201.0	5.0	0.942028985507247	COG1858	Cytochrome_c_peroxidase	MauG	207.0	0.0289855072463768	0.9710144927536232	0.0050122716151711	0.0223071936533848	0.0136597326342779	0.0172949220382137	0	0	0	0
K00432	0.0285714285714285	0.3817663817663818	gpx, btuE, bsaA; glutathione peroxidase [EC:1.11.1.9]	path:map00480,path:map00590,path:map01100,path:map04918,path:map05014,path:map05016,path:map05022	Glutathione metabolism,Arachidonic acid metabolism,Metabolic pathways,Thyroid hormone synthesis,Amyotrophic lateral sclerosis,Huntington disease,Pathways of neurodegeneration - multiple diseases	121.0	178.0	172.0	3.0	0.956989247311828	O	10.0	176.0	2.0	0.989247311827957	COG0386	Thioredoxin/glutathione_peroxidase_BtuE,_reduces_lipid_peroxides	BtuE	186.0	0.053763440860215	0.946236559139785	0.0063225748134555	0.227321370364818	0.1168219725891367	0.2209987955513625	0	0	0	0
K00433	0.06	0.2022792022792023	cpo; non-heme chloroperoxidase [EC:1.11.1.10]			93.0	103.0	77.0	3.0	0.78030303030303	I	23.0	109.0	3.0	0.78030303030303	COG2267	Lysophospholipase,_alpha-beta_hydrolase_superfamily	PldB	132.0	0.1742424242424242	0.8257575757575758	0.0738157588379435	0.308255445564661	0.1910356022013022	0.2344396867267175	0	0	0	0
K00435	0.0	0.0512820512820512	hemQ; hydrogen peroxide-dependent heme synthase [EC:1.3.98.5]	path:map00860,path:map01100,path:map01110,path:map01240	Porphyrin metabolism,Metabolic pathways,Biosynthesis of secondary metabolites,Biosynthesis of cofactors	198.0	15.0	12.0	2.0	0.833333333333333	S	0.0	18.0	1.0	1.0	COG3253	Coproheme_decarboxylase/chlorite_dismutase	HemQ	18.0	0.0	1.0	0.0528178897485809	0.103120901130056	0.0779693954393184	0.050303011381475	0	0	0	0
K00436	0.0857142857142857	0.1339031339031339	hoxH; NAD-reducing hydrogenase large subunit [EC:1.12.1.2]			189.0	72.0	58.0	2.0	0.837209302325581	C	32.0	54.0	3.0	0.616279069767442	COG3259	Coenzyme_F420-reducing_hydrogenase,_alpha_subunit	FrhA	86.0	0.3720930232558139	0.627906976744186	0.649423866568602	0.937071273823068	0.793247570195835	0.287647407254466	0	1	0	1
K00437	0.0	0.0227920227920227	hydB; [NiFe] hydrogenase large subunit [EC:1.12.2.1]			326.0	9.0	0.0	1.0	1.0	C	0.0	9.0	1.0	1.0	COG0374	Ni,Fe-hydrogenase_I_large_subunit	HyaB	9.0	0.0	1.0	9.83005879921587e-10	5.44948704384403e-06	2.725235024861976e-06	5.448504037964109e-06	0	0	0	0
K00440	0.0914285714285714	0.0028490028490028	frhA; coenzyme F420 hydrogenase subunit alpha [EC:1.12.98.1]	path:map00680,path:map01100,path:map01120	Methane metabolism,Metabolic pathways,Microbial metabolism in diverse environments	348.0	42.0	0.0	1.0	1.0	C	41.0	1.0	3.0	0.928571428571429	COG0374	Ni,Fe-hydrogenase_I_large_subunit	HyaB	42.0	0.9761904761904762	0.0238095238095238	0.813885016433358	0.661846338161774	0.737865677297566	0.152038678271584	0	0	1	1
K00441	0.34	0.0911680911680911	frhB; coenzyme F420 hydrogenase subunit beta [EC:1.12.98.1]	path:map00680,path:map01100,path:map01120	Methane metabolism,Metabolic pathways,Microbial metabolism in diverse environments	93.0	257.0	253.0	3.0	0.980916030534351	C	224.0	37.0	7.0	0.923664122137405	COG1035	Coenzyme_F420-reducing_hydrogenase,_beta_subunit	FrhB	261.0	0.8582375478927203	0.1417624521072797	0.850905311916863	0.981877647255948	0.9163914795864054	0.1309723353390849	1	1	1	1
K00442	0.0885714285714285	0.037037037037037	frhD; coenzyme F420 hydrogenase subunit delta	path:map00680,path:map01100,path:map01120	Methane metabolism,Metabolic pathways,Microbial metabolism in diverse environments	114.0	53.0	0.0	1.0	1.0	C	40.0	13.0	1.0	1.0	COG0680	Ni,Fe-hydrogenase_maturation_factor	HyaD	53.0	0.7547169811320755	0.2452830188679245	0.144354147332838	0.114043331402747	0.1291987393677925	0.0303108159300909	0	0	0	0
K00443	0.0828571428571428	0.0028490028490028	frhG; coenzyme F420 hydrogenase subunit gamma [EC:1.12.98.1]	path:map00680,path:map01100,path:map01120	Methane metabolism,Metabolic pathways,Microbial metabolism in diverse environments	216.0	37.0	0.0	1.0	1.0	C	36.0	1.0	2.0	0.972972972972973	COG1941	Coenzyme_F420-reducing_hydrogenase,_gamma_subunit	FrhG	37.0	0.972972972972973	0.027027027027027	0.739443862424573	0.85479504298512	0.7971194527048465	0.1153511805605469	0	0	0	1
K00446	0.02	0.0826210826210826	dmpB, xylE; catechol 2,3-dioxygenase [EC:1.13.11.2]	path:map00361,path:map00362,path:map00622,path:map00643,path:map01100,path:map01120,path:map01220	Chlorocyclohexane and chlorobenzene degradation,Benzoate degradation,Xylene degradation,Styrene degradation,Metabolic pathways,Microbial metabolism in diverse environments,Degradation of aromatic compounds	195.0	50.0	49.0	4.0	0.943396226415094	E	9.0	44.0	2.0	0.981132075471698	COG0346	Catechol_2,3-dioxygenase_or_related_enzyme,_vicinal_oxygen_chelate_(VOC)_family	GloA	53.0	0.1698113207547169	0.8301886792452831	0.0063629590291367	0.863895963934026	0.4351294614815814	0.8575330049048893	0	0	0	0
K00448	0.0	0.0883190883190883	pcaG; protocatechuate 3,4-dioxygenase, alpha subunit [EC:1.13.11.3]	path:map00362,path:map00624,path:map01100,path:map01120,path:map01220	Benzoate degradation,Polycyclic aromatic hydrocarbon degradation,Metabolic pathways,Microbial metabolism in diverse environments,Degradation of aromatic compounds	154.0	28.0	25.0	2.0	0.903225806451613	Q	0.0	33.0	2.0	0.939393939393939	COG3485	Protocatechuate_3,4-dioxygenase_beta_subunit	PcaH	33.0	0.0	1.0	0.0007573412440947	0.0108199617330716	0.0057886514885831	0.0100626204889769	0	0	0	0
K00449	0.0	0.1282051282051282	pcaH; protocatechuate 3,4-dioxygenase, beta subunit [EC:1.13.11.3]	path:map00362,path:map00624,path:map01100,path:map01120,path:map01220	Benzoate degradation,Polycyclic aromatic hydrocarbon degradation,Metabolic pathways,Microbial metabolism in diverse environments,Degradation of aromatic compounds	160.0	43.0	37.0	2.0	0.877551020408163	Q	0.0	49.0	2.0	0.979591836734694	COG3485	Protocatechuate_3,4-dioxygenase_beta_subunit	PcaH	49.0	0.0	1.0	0.006254914724169	0.0160868473038882	0.0111708810140286	0.0098319325797192	0	0	0	0
K00450	0.06	0.0512820512820512	E1.13.11.4; gentisate 1,2-dioxygenase [EC:1.13.11.4]	path:map00350,path:map01100,path:map01120	Tyrosine metabolism,Metabolic pathways,Microbial metabolism in diverse environments	90.0	28.0	20.0	4.0	0.682926829268293	Q	22.0	19.0	3.0	0.585365853658537	COG3435	Gentisate_1,2-dioxygenase		41.0	0.5365853658536586	0.4634146341463415	0.0086084554250358	0.0333536484591809	0.0209810519421083	0.0247451930341451	0	0	0	0
K00451	0.0457142857142857	0.2393162393162393	HGD, hmgA; homogentisate 1,2-dioxygenase [EC:1.13.11.5]	path:map00350,path:map00643,path:map01100,path:map01120	Tyrosine metabolism,Styrene degradation,Metabolic pathways,Microbial metabolism in diverse environments	271.0	85.0	65.0	2.0	0.80952380952381	Q	17.0	88.0	2.0	0.99047619047619	COG3508	Homogentisate_1,2-dioxygenase	HmgA	105.0	0.1619047619047619	0.8380952380952381	0.0047267069059319	0.0405380312803077	0.0226323690931198	0.0358113243743758	0	0	0	0
K00452	0.0085714285714285	0.0598290598290598	HAAO; 3-hydroxyanthranilate 3,4-dioxygenase [EC:1.13.11.6]	path:map00380,path:map01100,path:map01240	Tryptophan metabolism,Metabolic pathways,Biosynthesis of cofactors	161.0	15.0	9.0	5.0	0.6	G	3.0	22.0	2.0	0.68	COG0662	Mannose-6-phosphate_isomerase,_cupin_superfamily	ManC	25.0	0.12	0.88	0.115227690117637	0.560449109216278	0.3378383996669575	0.445221419098641	0	0	0	0
K00453	0.0457142857142857	0.1652421652421652	TDO2, kynA; tryptophan 2,3-dioxygenase [EC:1.13.11.11]	path:map00380,path:map01100,path:map01240	Tryptophan metabolism,Metabolic pathways,Biosynthesis of cofactors	180.0	79.0	0.0	1.0	1.0	E	16.0	63.0	1.0	1.0	COG3483	Tryptophan_2,3-dioxygenase_(vermilion)	TDO2	79.0	0.2025316455696202	0.7974683544303798	0.057244756547651	0.894457180148285	0.475850968347968	0.837212423600634	0	0	0	0
K00455	0.0142857142857142	0.0227920227920227	hpaD, hpcB; 3,4-dihydroxyphenylacetate 2,3-dioxygenase [EC:1.13.11.15]	path:map00350,path:map01100,path:map01120,path:map01220	Tyrosine metabolism,Metabolic pathways,Microbial metabolism in diverse environments,Degradation of aromatic compounds	252.0	14.0	0.0	1.0	1.0	S	6.0	8.0	1.0	1.0	COG3384	Aromatic_ring-opening_dioxygenase,_catalytic_subunit,_LigB_family	LigB	14.0	0.4285714285714285	0.5714285714285714	0.0225683222095318	0.0481486071748645	0.0353584646921981	0.0255802849653327	0	0	0	0
K00456	0.0114285714285714	0.017094017094017	CDO1; cysteine dioxygenase [EC:1.13.11.20]	path:map00270,path:map00430,path:map01100	Cysteine and methionine metabolism,Taurine and hypotaurine metabolism,Metabolic pathways	130.0	5.0	2.0	3.0	0.555555555555556	C	4.0	8.0	2.0	0.916666666666667	COG5553	Predicted_metal-dependent_enzyme_of_the_double-stranded_beta_helix_superfamily		12.0	0.3333333333333333	0.6666666666666666	0.0499733486326874	0.0996229743809333	0.0747981615068103	0.0496496257482459	0	0	0	0
K00457	0.0457142857142857	0.2678062678062678	HPD, hppD; 4-hydroxyphenylpyruvate dioxygenase [EC:1.13.11.27]	path:map00130,path:map00350,path:map00360,path:map01100,path:map01240	Ubiquinone and other terpenoid-quinone biosynthesis,Tyrosine metabolism,Phenylalanine metabolism,Metabolic pathways,Biosynthesis of cofactors	248.0	86.0	57.0	4.0	0.637037037037037	E	18.0	116.0	3.0	0.740740740740741	COG3185	4-hydroxyphenylpyruvate_dioxygenase_and_related_hemolysins	HppD	134.0	0.1343283582089552	0.8656716417910447	0.0056224228548161	0.882844904276518	0.444233663565667	0.8772224814217019	0	0	0	0
K00459	0.0657142857142857	0.3817663817663818	ncd2, npd; nitronate monooxygenase [EC:1.13.12.16]	path:map00910,path:map01100	Nitrogen metabolism,Metabolic pathways	123.0	213.0	202.0	5.0	0.906382978723404	S	28.0	207.0	1.0	1.0	COG2070	NAD(P)H-dependent_flavin_oxidoreductase_YrpB,_nitropropane_dioxygenase_family	YrpB	235.0	0.1191489361702127	0.8808510638297873	0.105042322227564	0.131795570144288	0.118418946185926	0.0267532479167239	0	0	0	0
K00461	0.0	0.0056980056980056	ALOX5; arachidonate 5-lipoxygenase [EC:1.13.11.34]	path:map00590,path:map01100,path:map04664,path:map04726,path:map04913,path:map05145	Arachidonic acid metabolism,Metabolic pathways,Fc epsilon RI signaling pathway,Serotonergic synapse,Ovarian steroidogenesis,Toxoplasmosis	63.0	1.0	0.0	2.0	0.5	S	0.0	2.0	2.0	0.5	2DBJG			2.0	0.0	1.0					0	0	0	0
K00462	0.0	0.0085470085470085	bphC; biphenyl-2,3-diol 1,2-dioxygenase [EC:1.13.11.39]	path:map00361,path:map00621,path:map01100,path:map01120,path:map01220	Chlorocyclohexane and chlorobenzene degradation,Dioxin degradation,Metabolic pathways,Microbial metabolism in diverse environments,Degradation of aromatic compounds	313.0	5.0	0.0	1.0	1.0	E	0.0	5.0	1.0	1.0	COG0346	Catechol_2,3-dioxygenase_or_related_enzyme,_vicinal_oxygen_chelate_(VOC)_family	GloA	5.0	0.0	1.0	4.25317329485197e-12	0.0712518684507378	0.0356259342274954	0.0712518684464846	0	0	0	0
K00463	0.0085714285714285	0.0227920227920227	IDO, INDO; indoleamine 2,3-dioxygenase [EC:1.13.11.52]	path:map00380,path:map01100,path:map01240,path:map05143	Tryptophan metabolism,Metabolic pathways,Biosynthesis of cofactors,African trypanosomiasis	357.0	4.0	1.0	4.0	0.363636363636364	CI	3.0	8.0	3.0	0.636363636363636	COG5274	Cytochrome_b_involved_in_lipid_metabolism	CYB5	11.0	0.2727272727272727	0.7272727272727273	0.0660052220757628	0.211366819646382	0.1386860208610724	0.1453615975706191	0	0	0	0
K00464	0.0057142857142857	0.0455840455840455	diox1; all-trans-8'-apo-beta-carotenal 15,15'-oxygenase [EC:1.13.11.75]			436.0	15.0	10.0	2.0	0.75	Q	2.0	18.0	1.0	1.0	COG3670	Carotenoid_cleavage_dioxygenase_or_a_related_enzyme		20.0	0.1	0.9	8.13474504069597e-13	0.0098652800565105	0.0049326400286619	0.009865280055697	0	0	0	0
K00466	0.0	0.0199430199430199	iaaM; tryptophan 2-monooxygenase [EC:1.13.12.3]	path:map00380,path:map01100	Tryptophan metabolism,Metabolic pathways	427.0	7.0	6.0	3.0	0.777777777777778	E	0.0	9.0	3.0	0.666666666666667	COG1231	Monoamine_oxidase	YobN	9.0	0.0	1.0	0.0270901540901989	0.118652025093926	0.0728710895920624	0.0915618710037271	0	0	0	0
K00467	0.0828571428571428	0.0398860398860398	E1.13.12.4; lactate 2-monooxygenase [EC:1.13.12.4]	path:map00620,path:map01100	Pyruvate metabolism,Metabolic pathways	303.0	21.0	6.0	3.0	0.466666666666667	H	31.0	14.0	2.0	0.8	COG1304	FMN-dependent_dehydrogenase,_includes_L-lactate_dehydrogenase_and_type_II_isopentenyl_diphosphate_isomerase	LldD	45.0	0.6888888888888889	0.3111111111111111	0.102820274686968	0.131494556042793	0.1171574153648805	0.028674281355825	0	0	0	0
K00469	0.0	0.037037037037037	MIOX; inositol oxygenase [EC:1.13.99.1]	path:map00053,path:map00562,path:map01100,path:map01250	Ascorbate and aldarate metabolism,Inositol phosphate metabolism,Metabolic pathways,Biosynthesis of nucleotide sugars	278.0	14.0	0.0	1.0	1.0	S	0.0	14.0	1.0	1.0	KOG1573			14.0	0.0	1.0	0.0063144181641784	0.0096360490631582	0.0079752336136683	0.0033216308989798	0	0	0	0
K00471	0.0	0.0227920227920227	BBOX1; gamma-butyrobetaine dioxygenase [EC:1.14.11.1]	path:map00310,path:map01100	Lysine degradation,Metabolic pathways	17.0	8.0	6.0	2.0	0.8	Q	0.0	10.0	2.0	0.9	COG2175	Taurine_dioxygenase,_alpha-ketoglutarate-dependent	TauD	10.0	0.0	1.0	0.0077290066897304	0.0222521870854949	0.0149905968876126	0.0145231803957645	0	0	0	0
K00472	0.0	0.0284900284900284	P4HA; prolyl 4-hydroxylase [EC:1.14.11.2]	path:map00330,path:map01100	Arginine and proline metabolism,Metabolic pathways	192.0	12.0	0.0	1.0	1.0	O	0.0	12.0	1.0	1.0	COG3751	Proline_4-hydroxylase_(includes_Rps23_Pro-64_3,4-dihydroxylase_Tpa1),_contains_SM-20_domain	EGL9	12.0	0.0	1.0	0.0448270148188398	0.0894998850994688	0.0671634499591543	0.0446728702806289	0	0	0	0
K00473	0.0028571428571428	0.0	PLOD1; procollagen-lysine,2-oxoglutarate 5-dioxygenase 1 [EC:1.14.11.4]	path:map00310,path:map01100	Lysine degradation,Metabolic pathways	249.0	1.0	0.0	1.0	1.0	O	1.0	0.0	1.0	1.0	KOG1971			1.0	1.0	0.0					0	0	0	0
K00476	0.0	0.0056980056980056	ASPH; aspartate beta-hydroxylase [EC:1.14.11.16]	path:map04020,path:map04260	Calcium signaling pathway,Cardiac muscle contraction	264.0	2.0	0.0	1.0	1.0	O	0.0	2.0	1.0	1.0	COG3555	Aspartyl/asparaginyl_beta-hydroxylase,_cupin_superfamily	LpxO2	2.0	0.0	1.0					0	0	0	0
K00477	0.0	0.0427350427350427	PHYH; phytanoyl-CoA hydroxylase [EC:1.14.11.18]	path:map04146	Peroxisome	67.0	78.0	74.0	3.0	0.939759036144578	Q	0.0	83.0	1.0	1.0	COG5285	Ectoine_hydroxylase-related_dioxygenase,_phytanoyl-CoA_dioxygenase_(PhyH)_family	PhyH	83.0	0.0	1.0	3.99828121430535e-14	2.64801018047316e-07	1.324005290150641e-07	2.648009780645038e-07	0	0	0	0
K00479	0.0	0.1025641025641025	gbcA, bmoA; glycine betaine monooxygenase A [EC:1.14.13.251]	path:map00260	Glycine, serine and threonine metabolism	204.0	46.0	43.0	2.0	0.938775510204082	P	0.0	49.0	1.0	1.0	COG4638	Phenylpropionate_dioxygenase_or_related_ring-hydroxylating_dioxygenase,_large_terminal_subunit	HcaE	49.0	0.0	1.0	0.0146239606839195	0.0889535552839311	0.0517887579839253	0.0743295946000116	0	0	0	0
K00480	0.0	0.0854700854700854	E1.14.13.1; salicylate hydroxylase [EC:1.14.13.1]	path:map00621,path:map00624,path:map00626,path:map01100,path:map01120,path:map01220	Dioxin degradation,Polycyclic aromatic hydrocarbon degradation,Naphthalene degradation,Metabolic pathways,Microbial metabolism in diverse environments,Degradation of aromatic compounds	234.0	43.0	39.0	2.0	0.914893617021277	CH	0.0	47.0	1.0	1.0	COG0654	2-polyprenyl-6-methoxyphenol_hydroxylase_and_related_FAD-dependent_oxidoreductases	UbiH	47.0	0.0	1.0	0.0085670709516917	0.0149554680522859	0.0117612695019888	0.0063883971005942	0	0	0	0
K00481	0.0	0.1054131054131054	pobA; p-hydroxybenzoate 3-monooxygenase [EC:1.14.13.2]	path:map00362,path:map01100,path:map01120,path:map01220	Benzoate degradation,Metabolic pathways,Microbial metabolism in diverse environments,Degradation of aromatic compounds	359.0	39.0	35.0	2.0	0.906976744186046	CH	0.0	43.0	1.0	1.0	COG0654	2-polyprenyl-6-methoxyphenol_hydroxylase_and_related_FAD-dependent_oxidoreductases	UbiH	43.0	0.0	1.0	0.0114449402999679	0.0456103821104103	0.028527661205189	0.0341654418104424	0	0	0	0
K00483	0.0714285714285714	0.0997150997150997	hpaB; 4-hydroxyphenylacetate 3-monooxygenase [EC:1.14.14.9]	path:map00350,path:map01100,path:map01120,path:map01220	Tyrosine metabolism,Metabolic pathways,Microbial metabolism in diverse environments,Degradation of aromatic compounds	337.0	95.0	90.0	2.0	0.95	Q	39.0	61.0	1.0	1.0	COG2368	Aromatic_ring_hydroxylase	YoaI	100.0	0.39	0.61	0.0336899158799599	0.221308708034407	0.1274993119571834	0.1876187921544471	0	0	0	0
K00484	0.0028571428571428	0.037037037037037	hpaC; flavin reductase (NADH) [EC:1.5.1.36]	path:map00350,path:map00740,path:map01100,path:map01120,path:map01220	Tyrosine metabolism,Riboflavin metabolism,Metabolic pathways,Microbial metabolism in diverse environments,Degradation of aromatic compounds	120.0	13.0	12.0	2.0	0.928571428571429	S	1.0	13.0	1.0	1.0	COG1853	FMN_reductase_RutF,_DIM6/NTAB_family	RutF	14.0	0.0714285714285714	0.9285714285714286	0.0292398939389464	0.0594509890454142	0.0443454414921803	0.0302110951064678	0	0	0	0
K00485	0.0	0.0085470085470085	FMO; dimethylaniline monooxygenase (N-oxide forming) / hypotaurine monooxygenase [EC:1.14.13.8 1.8.1.-]	path:map00430,path:map00982,path:map01100	Taurine and hypotaurine metabolism,Drug metabolism - cytochrome P450,Metabolic pathways	328.0	1.0	0.0	3.0	0.333333333333333	C	0.0	3.0	1.0	1.0	COG2072	Predicted_flavoprotein_CzcO_associated_with_the_cation_diffusion_facilitator_CzcD	CzcO	3.0	0.0	1.0					0	0	0	0
K00486	0.0085714285714285	0.074074074074074	KMO; kynurenine 3-monooxygenase [EC:1.14.13.9]	path:map00380,path:map01100,path:map01240	Tryptophan metabolism,Metabolic pathways,Biosynthesis of cofactors	320.0	16.0	4.0	4.0	0.5	CH	4.0	28.0	2.0	0.90625	COG0654	2-polyprenyl-6-methoxyphenol_hydroxylase_and_related_FAD-dependent_oxidoreductases	UbiH	32.0	0.125	0.875	0.121134446128565	0.262803213762918	0.1919688299457415	0.141668767634353	0	0	0	0
K00491	0.0085714285714285	0.0598290598290598	nos; nitric-oxide synthase, bacterial [EC:1.14.14.47]	path:map00220,path:map00330,path:map01100,path:map01110	Arginine biosynthesis,Arginine and proline metabolism,Metabolic pathways,Biosynthesis of secondary metabolites	193.0	11.0	2.0	4.0	0.354838709677419	C	3.0	27.0	4.0	0.483870967741936	COG4362	Nitric_oxide_synthase,_oxygenase_domain		30.0	0.1	0.9	0.0199072396315294	0.050889469565521	0.0353983545985251	0.0309822299339916	0	0	0	0
K00493	0.0142857142857142	0.0683760683760683	XANG; xanthocillin biosynthesis cytochrome P450 monooxygenase [EC:1.14.-.-]			282.0	27.0	20.0	3.0	0.75	Q	7.0	29.0	3.0	0.916666666666667	COG2124	Cytochrome_P450	CypX	36.0	0.1944444444444444	0.8055555555555556	0.0018462898487795	0.0130523252988814	0.0074493075738304	0.0112060354501019	0	0	0	0
K00494	0.0	0.0056980056980056	luxA; alkanal monooxygenase alpha chain [EC:1.14.14.3]	path:map02020,path:map02024	Two-component system,Quorum sensing	314.0	2.0	0.0	1.0	1.0	C	0.0	2.0	1.0	1.0	COG2141	Flavin-dependent_oxidoreductase,_luciferase_family_(includes_alkanesulfonate_monooxygenase_SsuD_and_methylene_tetrahydromethanopterin_reductase)	SsuD	2.0	0.0	1.0					0	0	0	0
K00496	0.0314285714285714	0.0797720797720797	alkB1_2, alkM; alkane 1-monooxygenase [EC:1.14.15.3]	path:map00071,path:map00930	Fatty acid degradation,Caprolactam degradation	266.0	41.0	34.0	3.0	0.836734693877551	I	12.0	37.0	2.0	0.938775510204082	COG3239	Fatty_acid_desaturase	DesA	49.0	0.2448979591836734	0.7551020408163265	0.0017429898067525	0.0094402348570957	0.0055916123319241	0.0076972450503432	0	0	0	0
K00499	0.0371428571428571	0.0854700854700854	CMO; choline monooxygenase [EC:1.14.15.7]	path:map00260,path:map01100	Glycine, serine and threonine metabolism,Metabolic pathways	196.0	45.0	0.0	1.0	1.0	P	13.0	32.0	1.0	1.0	COG4638	Phenylpropionate_dioxygenase_or_related_ring-hydroxylating_dioxygenase,_large_terminal_subunit	HcaE	45.0	0.2888888888888888	0.7111111111111111	0.129834835646041	0.580222524795932	0.3550286802209865	0.4503876891498909	0	0	0	0
K00500	0.0085714285714285	0.131054131054131	phhA, PAH; phenylalanine-4-hydroxylase [EC:1.14.16.1]	path:map00360,path:map00400,path:map00790,path:map01100,path:map01230	Phenylalanine metabolism,Phenylalanine, tyrosine and tryptophan biosynthesis,Folate biosynthesis,Metabolic pathways,Biosynthesis of amino acids	178.0	49.0	46.0	2.0	0.942307692307692	E	4.0	47.0	1.0	1.0	COG3186	Phenylalanine-4-hydroxylase	PhhA	51.0	0.0784313725490196	0.9215686274509804	0.0109569453438723	0.096715341099716	0.0538361432217941	0.0857583957558437	0	0	0	0
K00504	0.0	0.0085470085470085	PHM; peptidylglycine monooxygenase [EC:1.14.17.3]			154.0	2.0	1.0	2.0	0.666666666666667	CO	0.0	3.0	2.0	0.666666666666667	COG3391	DNA-binding_beta-propeller_fold_protein_YncE	YncE	3.0	0.0	1.0					0	0	0	0
K00505	0.0114285714285714	0.0398860398860398	TYR; tyrosinase [EC:1.14.18.1]	path:map00350,path:map00950,path:map00965,path:map01100,path:map01110,path:map04916	Tyrosine metabolism,Isoquinoline alkaloid biosynthesis,Betalain biosynthesis,Metabolic pathways,Biosynthesis of secondary metabolites,Melanogenesis	28.0	17.0	13.0	3.0	0.772727272727273	S	5.0	15.0	6.0	0.25	COG4447	Uncharacterized_conserved_protein_related_to_plant_photosystem_II_stability/assembly_factor		20.0	0.25	0.75	0.0207933520279993	0.194803550964957	0.1077984514964781	0.1740101989369576	0	0	0	0
K00507	0.0142857142857142	0.2535612535612536	SCD, desC; stearoyl-CoA desaturase (Delta-9 desaturase) [EC:1.14.19.1]	path:map01040,path:map01100,path:map01212,path:map03320,path:map04152,path:map04212,path:map04936	Biosynthesis of unsaturated fatty acids,Metabolic pathways,Fatty acid metabolism,PPAR signaling pathway,AMPK signaling pathway,Longevity regulating pathway - worm,Alcoholic liver disease	132.0	132.0	131.0	2.0	0.992481203007519	I	5.0	141.0	2.0	0.910958904109589	COG1398	Fatty-acid_desaturase	OLE1	146.0	0.0342465753424657	0.9657534246575342	0.0011748099872952	0.0612437349378997	0.0312092724625974	0.0600689249506045	0	0	0	0
K00508	0.0	0.1225071225071225	E1.14.19.3; linoleoyl-CoA desaturase [EC:1.14.19.3]	path:map00591,path:map01100	Linoleic acid metabolism,Metabolic pathways	268.0	61.0	59.0	2.0	0.968253968253968	I	0.0	63.0	2.0	0.984126984126984	COG3239	Fatty_acid_desaturase	DesA	63.0	0.0	1.0	0.0011002212559437	0.0051938381547582	0.0031470297053509	0.0040936168988145	0	0	0	0
K00514	0.02	0.0626780626780626	ZDS, crtQ; zeta-carotene desaturase [EC:1.3.5.6]	path:map00906,path:map01100,path:map01110	Carotenoid biosynthesis,Metabolic pathways,Biosynthesis of secondary metabolites	140.0	19.0	11.0	5.0	0.612903225806452	S	8.0	23.0	3.0	0.548387096774194	COG3349	Uncharacterized_protein,_contains_NAD-binding_domain_and_a_Fe-S_cluster		31.0	0.2580645161290322	0.7419354838709677	0.0094294555418547	0.0041609948133494	0.006795225177602	0.0052684607285052	0	0	0	0
K00515	0.0114285714285714	0.0	BCMO1, BCDO1; beta-carotene 15,15'-dioxygenase [EC:1.13.11.63]	path:map00830,path:map01100,path:map01240	Retinol metabolism,Metabolic pathways,Biosynthesis of cofactors	454.0	5.0	0.0	1.0	1.0	Q	5.0	0.0	1.0	1.0	COG3670	Carotenoid_cleavage_dioxygenase_or_a_related_enzyme		5.0	1.0	0.0	0.0062305245092879	0.0177710155511633	0.0120007700302256	0.0115404910418753	0	0	0	0
K00518	0.0314285714285714	0.1111111111111111	sodN; nickel superoxide dismutase [EC:1.15.1.1]			106.0	45.0	42.0	3.0	0.882352941176471	S	12.0	39.0	2.0	0.784313725490196	293MU			51.0	0.2352941176470588	0.7647058823529411	0.055098875280714	0.949588273072362	0.5023435741765381	0.894489397791648	0	0	0	0
K00520	0.1257142857142857	0.1709401709401709	merA; mercuric reductase [EC:1.16.1.1]			335.0	121.0	119.0	2.0	0.983739837398374	C	52.0	71.0	1.0	1.0	COG1249	Dihydrolipoamide_dehydrogenase_(E3)_component_of_pyruvate/2-oxoglutarate_dehydrogenase_complex_or_glutathione_oxidoreductase	Lpd	123.0	0.4227642276422764	0.5772357723577236	0.203364653738348	0.710604370937329	0.4569845123378385	0.507239717198981	0	0	0	0
K00523	0.0628571428571428	0.1396011396011396	ascD, ddhD, rfbI; CDP-4-dehydro-6-deoxyglucose reductase, E3 [EC:1.17.1.1]	path:map00520,path:map00541,path:map01100,path:map01250	Amino sugar and nucleotide sugar metabolism,O-Antigen nucleotide sugar biosynthesis,Metabolic pathways,Biosynthesis of nucleotide sugars	49.0	83.0	80.0	3.0	0.954022988505747	C	22.0	59.0	6.0	0.425287356321839	COG0543	NAD(P)H-flavin_reductase	Mcr1	81.0	0.2716049382716049	0.7283950617283951	0.0166607658172628	0.0221319533699944	0.0193963595936286	0.0054711875527315	0	0	0	0
K00524	0.0	0.0	nrdJ; ribonucleotide reductase, class II [EC:1.17.4.2]	path:map00230,path:map00240,path:map01100,path:map01232	Purine metabolism,Pyrimidine metabolism,Metabolic pathways,Nucleotide metabolism		11.0	7.0	3.0	0.647058823529412	L	0.0	0.0	2.0	0.764705882352941	COG1372	Intein/homing_endonuclease	Hop	0.0							0	0	0	0
K00525	0.7457142857142857	0.8518518518518519	E1.17.4.1A, nrdA, nrdE; ribonucleoside-diphosphate reductase alpha chain [EC:1.17.4.1]	path:map00230,path:map00240,path:map01100,path:map01232	Purine metabolism,Pyrimidine metabolism,Metabolic pathways,Nucleotide metabolism	183.0	745.0	725.0	7.0	0.947837150127226	F	337.0	445.0	11.0	0.947837150127226	COG0209	Ribonucleotide_reductase_alpha_subunit	NrdA	782.0	0.4309462915601023	0.5690537084398977	0.823349624851666	0.951329356968553	0.8873394909101096	0.127979732116887	1	1	1	1
K00526	0.1142857142857142	0.4387464387464387	E1.17.4.1B, nrdB, nrdF; ribonucleoside-diphosphate reductase beta chain [EC:1.17.4.1]	path:map00230,path:map00240,path:map01100,path:map01232	Purine metabolism,Pyrimidine metabolism,Metabolic pathways,Nucleotide metabolism	100.0	230.0	226.0	4.0	0.966386554621849	F	59.0	178.0	4.0	0.970588235294118	COG0208	Ribonucleotide_reductase_beta_subunit,_ferritin-like_domain	NrdB	237.0	0.2489451476793249	0.7510548523206751	0.0125089010989705	0.343985476102446	0.1782471886007082	0.3314765750034755	0	0	0	0
K00528	0.2257142857142857	0.5071225071225072	fpr; ferredoxin/flavodoxin---NADP+ reductase [EC:1.18.1.2 1.19.1.1]			46.0	259.0	220.0	4.0	0.768545994065282	C	105.0	229.0	9.0	0.58160237388724	COG0543	NAD(P)H-flavin_reductase	Mcr1	334.0	0.3143712574850299	0.6856287425149701	0.613676883369427	0.544044761810377	0.578860822589902	0.06963212155905	0	1	0	1
K00529	0.14	0.1851851851851851	hcaD; 3-phenylpropionate/trans-cinnamate dioxygenase ferredoxin reductase component [EC:1.18.1.3]	path:map00071,path:map00360,path:map01100,path:map01120,path:map01220	Fatty acid degradation,Phenylalanine metabolism,Metabolic pathways,Microbial metabolism in diverse environments,Degradation of aromatic compounds	166.0	105.0	58.0	4.0	0.532994923857868	S	91.0	106.0	6.0	0.771573604060914	COG0446	NADPH-dependent_2,4-dienoyl-CoA_reductase,_sulfur_reductase,_or_a_related_oxidoreductase	FadH2	197.0	0.4619289340101523	0.5380710659898477	0.0053278163397453	0.0928501423184715	0.0490889793291084	0.0875223259787262	0	0	0	0
K00531	0.0057142857142857	0.0056980056980056	anfG; nitrogenase delta subunit [EC:1.18.6.1]	path:map00625,path:map00910,path:map01100,path:map01120	Chloroalkane and chloroalkene degradation,Nitrogen metabolism,Metabolic pathways,Microbial metabolism in diverse environments	116.0	3.0	2.0	2.0	0.75	C	2.0	2.0	1.0	1.0	arCOG03983			4.0	0.5	0.5	0.158581409584163	0.245589115576802	0.2020852625804824	0.0870077059926389	0	0	0	0
K00532	0.0	0.0056980056980056	E1.12.7.2; ferredoxin hydrogenase [EC:1.12.7.2]			562.0	2.0	0.0	1.0	1.0	C	0.0	2.0	1.0	1.0	COG3383	Predicted_molibdopterin-dependent_oxidoreductase_YjgC	YjgC	2.0	0.0	1.0					0	0	0	0
K00533	0.0028571428571428	0.0683760683760683	E1.12.7.2L; ferredoxin hydrogenase large subunit [EC:1.12.7.2]			200.0	28.0	0.0	1.0	1.0	C	1.0	27.0	9.0	0.321428571428571	COG0374	Ni,Fe-hydrogenase_I_large_subunit	HyaB	28.0	0.0357142857142857	0.9642857142857144	0.0467558514250314	0.177274369015735	0.1120151102203832	0.1305185175907036	0	0	0	0
K00534	0.0028571428571428	0.0683760683760683	E1.12.7.2S; ferredoxin hydrogenase small subunit [EC:1.12.7.2]			200.0	22.0	19.0	2.0	0.88	C	1.0	24.0	4.0	0.68	COG1740	Ni,Fe-hydrogenase_I_small_subunit	HyaA	25.0	0.04	0.96	0.0221574778566685	0.125085688926165	0.0736215833914167	0.1029282110694965	0	0	0	0
K00537	0.0257142857142857	0.3874643874643874	arsC; arsenate reductase (glutaredoxin) [EC:1.20.4.1]			61.0	184.0	164.0	4.0	0.880382775119617	P	9.0	200.0	3.0	0.966507177033493	COG1393	Arsenate_reductase_or_related_protein,_glutaredoxin_family	ArsC	209.0	0.0430622009569378	0.9569377990430622	0.0017065676734854	0.0075033420628479	0.0046049548681666	0.0057967743893625	0	0	0	0
K00543	0.0	0.0199430199430199	ASMT; acetylserotonin O-methyltransferase [EC:2.1.1.4]	path:map00380,path:map01100	Tryptophan metabolism,Metabolic pathways	179.0	7.0	0.0	1.0	1.0	J	0.0	7.0	2.0	0.857142857142857	COG2890	Methylase_of_polypeptide_chain_release_factors	HemK	7.0	0.0	1.0	0.367857884180643	0.437499105405964	0.4026784947933035	0.0696412212253209	0	0	0	0
K00544	0.0057142857142857	0.0683760683760683	BHMT; betaine-homocysteine S-methyltransferase [EC:2.1.1.5]	path:map00260,path:map00270,path:map01100,path:map01110	Glycine, serine and threonine metabolism,Cysteine and methionine metabolism,Metabolic pathways,Biosynthesis of secondary metabolites	254.0	30.0	28.0	2.0	0.9375	E	2.0	29.0	1.0	1.0	COG0646	Methionine_synthase_I_(cobalamin-dependent),_methyltransferase_domain	MetH1	31.0	0.064516129032258	0.935483870967742	0.0314745988326763	0.109537895526276	0.0705062471794761	0.0780632966935997	0	0	0	0
K00545	0.0028571428571428	0.0085470085470085	COMT; catechol O-methyltransferase [EC:2.1.1.6]	path:map00140,path:map00350,path:map00965,path:map01100,path:map04728	Steroid hormone biosynthesis,Tyrosine metabolism,Betalain biosynthesis,Metabolic pathways,Dopaminergic synapse	175.0	3.0	1.0	2.0	0.6	E	1.0	4.0	1.0	1.0	COG4122	tRNA_5-hydroxyU34_O-methylase_TrmR/YrrM	TrmR	5.0	0.2	0.8	0.0402953392804661	0.230373480172089	0.1353344097262775	0.1900781408916229	0	0	0	0
K00547	0.0	0.0	mmuM, BHMT2; homocysteine S-methyltransferase [EC:2.1.1.10]	path:map00270,path:map01100,path:map01110	Cysteine and methionine metabolism,Metabolic pathways,Biosynthesis of secondary metabolites		110.0	64.0	2.0	0.705128205128205	E	0.0	0.0	3.0	0.384615384615385	COG0646	Methionine_synthase_I_(cobalamin-dependent),_methyltransferase_domain	MetH1	0.0							0	0	0	0
K00548	0.0	0.0	metH, MTR; 5-methyltetrahydrofolate--homocysteine methyltransferase [EC:2.1.1.13]	path:map00270,path:map00450,path:map00670,path:map01100,path:map01110,path:map01230	Cysteine and methionine metabolism,Selenocompound metabolism,One carbon pool by folate,Metabolic pathways,Biosynthesis of secondary metabolites,Biosynthesis of amino acids		320.0	209.0	5.0	0.606060606060606	E	0.0	0.0	5.0	0.573863636363636	COG0646	Methionine_synthase_I_(cobalamin-dependent),_methyltransferase_domain	MetH1	0.0							0	0	0	0
K00549	0.5428571428571428	0.3903133903133903	metE; 5-methyltetrahydropteroyltriglutamate--homocysteine methyltransferase [EC:2.1.1.14]	path:map00270,path:map00450,path:map01100,path:map01110,path:map01230	Cysteine and methionine metabolism,Selenocompound metabolism,Metabolic pathways,Biosynthesis of secondary metabolites,Biosynthesis of amino acids	61.0	478.0	444.0	3.0	0.893457943925234	E	322.0	210.0	2.0	0.957009345794393	COG0620	Methionine_synthase_II_(cobalamin-independent)	MetE	532.0	0.6052631578947368	0.3947368421052631	0.598646229138884	0.737956314293859	0.6683012717163714	0.139310085154975	0	1	0	1
K00550	0.0	0.0028490028490028	PLMT; phosphatidyl-N-methylethanolamine N-methyltransferase [EC:2.1.1.71]	path:map00564,path:map01100,path:map01110	Glycerophospholipid metabolism,Metabolic pathways,Biosynthesis of secondary metabolites	178.0	1.0	0.0	1.0	1.0	I	0.0	1.0	1.0	1.0	2A9IB			1.0	0.0	1.0					0	0	0	0
K00554	0.0	0.98005698005698	trmD; tRNA (guanine37-N1)-methyltransferase [EC:2.1.1.228]			159.0	350.0	344.0	4.0	0.972222222222222	J	0.0	360.0	4.0	0.969444444444444	COG0336	tRNA_G37_N-methylase_TrmD	TrmD	360.0	0.0	1.0	0.666370702338775	0.65640531612438	0.6613880092315776	0.009965386214395	0	0	0	1
K00555	0.8257142857142857	0.0142450142450142	TRMT1, trm1; tRNA (guanine26-N2/guanine27-N2)-dimethyltransferase [EC:2.1.1.215 2.1.1.216]			178.0	299.0	298.0	2.0	0.996666666666667	J	295.0	5.0	1.0	1.0	COG1867	tRNA_G26_N,N-dimethylase_Trm1	TRM1	300.0	0.9833333333333332	0.0166666666666666	0.937197100717884	0.958336357543008	0.947766729130446	0.021139256825124	1	1	1	1
K00556	0.0057142857142857	0.2535612535612536	trmH; tRNA (guanosine-2'-O-)-methyltransferase [EC:2.1.1.34]			84.0	104.0	103.0	2.0	0.99047619047619	J	2.0	103.0	1.0	1.0	COG0566	tRNA_G18_(ribose-2'-O)-methylase_SpoU	SpoU	105.0	0.019047619047619	0.9809523809523808	0.0144663440013013	0.0593787570956457	0.0369225505484735	0.0449124130943444	0	0	0	0
K00557	0.0571428571428571	0.1623931623931624	trmA; tRNA (uracil-5-)-methyltransferase [EC:2.1.1.35]			165.0	77.0	73.0	2.0	0.950617283950617	J	20.0	61.0	1.0	1.0	COG2265	tRNA/tmRNA/rRNA_uracil-C5-methylase,_TrmA/RlmC/RlmD_family	TrmA	81.0	0.2469135802469135	0.7530864197530864	0.0169387128036743	0.645407480618834	0.3311730967112541	0.6284687678151597	0	0	0	0
K00558	0.3342857142857143	0.4415954415954416	DNMT1, dcm; DNA (cytosine-5)-methyltransferase 1 [EC:2.1.1.37]	path:map00270,path:map01100,path:map05206	Cysteine and methionine metabolism,Metabolic pathways,MicroRNAs in cancer	5.0	270.0	17.0	5.0	0.497237569060774	H	152.0	320.0	11.0	0.931860036832412	COG0270	DNA-cytosine_methylase	Dcm	472.0	0.3220338983050847	0.6779661016949152	0.0274419497206735	0.0888717081119381	0.0581568289163058	0.0614297583912646	0	0	0	0
K00559	0.0028571428571428	0.0056980056980056	SMT1, ERG6; sterol 24-C-methyltransferase [EC:2.1.1.41]	path:map00100,path:map01100,path:map01110	Steroid biosynthesis,Metabolic pathways,Biosynthesis of secondary metabolites	265.0	3.0	0.0	1.0	1.0	Q	1.0	2.0	1.0	1.0	COG0500	SAM-dependent_methyltransferase	SmtA	3.0	0.3333333333333333	0.6666666666666666					0	0	0	0
K00560	0.4542857142857143	0.5698005698005698	thyA, TYMS; thymidylate synthase [EC:2.1.1.45]	path:map00240,path:map00670,path:map01100,path:map01232,path:map01523	Pyrimidine metabolism,One carbon pool by folate,Metabolic pathways,Nucleotide metabolism,Antifolate resistance	65.0	352.0	321.0	3.0	0.875621890547264	F	176.0	229.0	8.0	0.854320987654321	COG0207	Thymidylate_synthase	ThyA	405.0	0.4345679012345679	0.5654320987654321	0.0418783065114143	0.200594064326957	0.1212361854191856	0.1587157578155427	0	0	0	0
K00561	0.0	0.0769230769230769	ermC, ermA; 23S rRNA (adenine-N6)-dimethyltransferase [EC:2.1.1.184]			120.0	29.0	0.0	1.0	1.0	J	0.0	29.0	1.0	1.0	COG0030	16S_rRNA_A1518_and_A1519_N6-dimethyltransferase_RsmA/KsgA/DIM1_(may_also_have_DNA_glycosylase/AP_lyase_activity)	RsmA	29.0	0.0	1.0	0.568866708833347	0.757265040366888	0.6630658746001175	0.188398331533541	0	0	0	1
K00563	0.0028571428571428	0.1709401709401709	rlmA1; 23S rRNA (guanine745-N1)-methyltransferase [EC:2.1.1.187]			82.0	52.0	47.0	5.0	0.787878787878788	Q	1.0	65.0	5.0	0.863636363636364	COG0500	SAM-dependent_methyltransferase	SmtA	66.0	0.0151515151515151	0.9848484848484848	0.0008219608455659	0.0011337476343298	0.0009778542399478	0.0003117867887638	0	0	0	0
K00564	0.0771428571428571	0.2336182336182336	rsmC; 16S rRNA (guanine1207-N2)-methyltransferase [EC:2.1.1.172]			64.0	100.0	82.0	7.0	0.78740157480315	J	27.0	100.0	5.0	0.795275590551181	COG2813	16S_rRNA_G1207_methylase_RsmC	RsmC	127.0	0.2125984251968504	0.7874015748031497	0.458320947538173	0.530657406873255	0.494489177205714	0.072336459335082	0	0	0	0
K00566	0.0428571428571428	0.9572649572649572	mnmA, trmU; tRNA-uridine 2-sulfurtransferase [EC:2.8.1.13]	path:map04122	Sulfur relay system	135.0	378.0	373.0	4.0	0.969230769230769	J	16.0	374.0	3.0	0.969230769230769	COG0482	tRNA_U34_2-thiouridine_synthase_MnmA/TrmU,_contains_the_PP-loop_ATPase_domain	MnmA	390.0	0.041025641025641	0.958974358974359	0.0449276184486055	0.0548482130294738	0.0498879157390396	0.0099205945808682	0	0	0	0
K00567	0.7542857142857143	0.7692307692307693	ogt, MGMT; methylated-DNA-[protein]-cysteine S-methyltransferase [EC:2.1.1.63]			27.0	551.0	495.0	7.0	0.789398280802292	L	308.0	390.0	6.0	0.915472779369628	COG0350	DNA_repair_enzyme_Ada_(O6-methylguanine-DNA--protein-cysteine_methyltransferase)	AdaB	698.0	0.4412607449856733	0.5587392550143266	0.230364943671403	0.173714347297479	0.202039645484441	0.056650596373924	0	0	0	0
K00568	0.0971428571428571	0.396011396011396	ubiG; 2-polyprenyl-6-hydroxyphenyl methylase / 3-demethylubiquinone-9 3-methyltransferase [EC:2.1.1.222 2.1.1.64]	path:map00130,path:map01100,path:map01110,path:map01240	Ubiquinone and other terpenoid-quinone biosynthesis,Metabolic pathways,Biosynthesis of secondary metabolites,Biosynthesis of cofactors	5.0	208.0	197.0	7.0	0.838709677419355	H	38.0	186.0	11.0	0.818548387096774	COG2227	2-polyprenyl-3-methyl-5-hydroxy-6-metoxy-1,4-benzoquinol_methylase	UbiG	224.0	0.1696428571428571	0.8303571428571429	0.197118877183261	0.674527022850614	0.4358229500169375	0.477408145667353	0	0	0	0
K00569	0.02	0.1168091168091168	TPMT, tpmT; thiopurine S-methyltransferase [EC:2.1.1.67]	path:map00983	Drug metabolism - other enzymes	104.0	41.0	37.0	3.0	0.854166666666667	Q	7.0	41.0	2.0	0.979166666666667	COG0500	SAM-dependent_methyltransferase	SmtA	48.0	0.1458333333333333	0.8541666666666666	0.0012544283313184	0.0043545139823012	0.0028044711568098	0.0031000856509828	0	0	0	0
K00570	0.0142857142857142	0.0797720797720797	pmtA; phosphatidylethanolamine/phosphatidyl-N-methylethanolamine N-methyltransferase [EC:2.1.1.17 2.1.1.71]	path:map00564,path:map01100,path:map01110	Glycerophospholipid metabolism,Metabolic pathways,Biosynthesis of secondary metabolites	118.0	27.0	13.0	3.0	0.642857142857143	Q	5.0	37.0	2.0	0.666666666666667	COG0500	SAM-dependent_methyltransferase	SmtA	42.0	0.119047619047619	0.8809523809523809	0.0015800200664557	0.0051757504725812	0.0033778852695184	0.0035957304061254	0	0	0	0
K00571	0.3314285714285714	0.4273504273504273	E2.1.1.72; site-specific DNA-methyltransferase (adenine-specific) [EC:2.1.1.72]			6.0	433.0	359.0	11.0	0.793040293040293	L	210.0	277.0	16.0	0.545787545787546	COG0863	DNA_modification_methylase	YhdJ	487.0	0.4312114989733059	0.5687885010266941	0.720121191365318	0.643715576289149	0.6819183838272336	0.076405615076169	0	1	0	1
K00573	0.6942857142857143	0.5925925925925926	E2.1.1.77, pcm; protein-L-isoaspartate(D-aspartate) O-methyltransferase [EC:2.1.1.77]			31.0	304.0	49.0	7.0	0.504145936981758	J	296.0	304.0	5.0	0.970149253731343	COG2518	Protein-L-isoaspartate_O-methyltransferase	Pcm	600.0	0.4933333333333333	0.5066666666666667	0.170623636518747	0.167541351444903	0.169082493981825	0.003082285073844	0	0	0	0
K00574	0.0914285714285714	0.4615384615384615	cfa; cyclopropane-fatty-acyl-phospholipid synthase [EC:2.1.1.79]			39.0	240.0	189.0	4.0	0.747663551401869	M	38.0	280.0	6.0	0.763239875389408	COG2230	Cyclopropane_fatty-acyl-phospholipid_synthase_and_related_methyltransferases	Cfa	318.0	0.1194968553459119	0.8805031446540881	0.0099314455078166	0.0847328663265662	0.0473321559171914	0.0748014208187495	0	0	0	0
K00575	0.2371428571428571	0.4672364672364672	cheR; chemotaxis protein methyltransferase CheR [EC:2.1.1.80]	path:map02020,path:map02030	Two-component system,Bacterial chemotaxis	61.0	279.0	200.0	8.0	0.635535307517084	NT	103.0	336.0	10.0	0.888382687927107	COG1352	Methylase_of_chemotaxis_methyl-accepting_proteins	CheR	439.0	0.2346241457858769	0.765375854214123	0.0914198694976345	0.18808443886368	0.1397521541806572	0.0966645693660455	0	0	0	0
K00577	0.1885714285714285	0.0056980056980056	mtrA; tetrahydromethanopterin S-methyltransferase subunit A [EC:2.1.1.86]	path:map00680,path:map01100,path:map01120,path:map01200	Methane metabolism,Metabolic pathways,Microbial metabolism in diverse environments,Carbon metabolism	147.0	102.0	0.0	1.0	1.0	H	100.0	2.0	1.0	1.0	COG4063	Tetrahydromethanopterin_S-methyltransferase,_subunit_A	MtrA	102.0	0.9803921568627452	0.0196078431372549	0.0169611859363776	0.280661499255801	0.1488113425960892	0.2637003133194234	0	0	0	0
K00578	0.12	0.0	mtrB; tetrahydromethanopterin S-methyltransferase subunit B [EC:2.1.1.86]	path:map00680,path:map01100,path:map01120,path:map01200	Methane metabolism,Metabolic pathways,Microbial metabolism in diverse environments,Carbon metabolism	98.0	43.0	0.0	1.0	1.0	H	43.0	0.0	1.0	1.0	COG4062	Tetrahydromethanopterin_S-methyltransferase,_subunit_B	MtrB	43.0	1.0	0.0	0.0032525939215043	0.0034827336141653	0.0033676637678348	0.0002301396926609	0	0	0	0
K00579	0.12	0.0	mtrC; tetrahydromethanopterin S-methyltransferase subunit C [EC:2.1.1.86]	path:map00680,path:map01100,path:map01120,path:map01200	Methane metabolism,Metabolic pathways,Microbial metabolism in diverse environments,Carbon metabolism	237.0	43.0	0.0	1.0	1.0	H	43.0	0.0	1.0	1.0	COG4061	Tetrahydromethanopterin_S-methyltransferase,_subunit_C	MtrC	43.0	1.0	0.0	0.0021098385072297	0.0062616237743521	0.0041857311407909	0.0041517852671224	0	0	0	0
K00580	0.12	0.0	mtrD; tetrahydromethanopterin S-methyltransferase subunit D [EC:2.1.1.86]	path:map00680,path:map01100,path:map01120,path:map01200	Methane metabolism,Metabolic pathways,Microbial metabolism in diverse environments,Carbon metabolism	218.0	44.0	0.0	1.0	1.0	H	44.0	0.0	1.0	1.0	COG4060	Tetrahydromethanopterin_S-methyltransferase,_subunit_D	MtrD	44.0	1.0	0.0	0.0007762857990382	0.0032854054454877	0.0020308456222629	0.0025091196464495	0	0	0	0
K00581	0.12	0.0	mtrE; tetrahydromethanopterin S-methyltransferase subunit E [EC:2.1.1.86]	path:map00680,path:map01100,path:map01120,path:map01200	Methane metabolism,Metabolic pathways,Microbial metabolism in diverse environments,Carbon metabolism	276.0	43.0	0.0	1.0	1.0	H	43.0	0.0	1.0	1.0	COG4059	Tetrahydromethanopterin_S-methyltransferase,_subunit_E	MtrE	43.0	1.0	0.0	0.00049277990233	0.0013449824661998	0.0009188811842649	0.0008522025638697	0	0	0	0
K00582	0.0885714285714285	0.0	mtrF; tetrahydromethanopterin S-methyltransferase subunit F [EC:2.1.1.86]	path:map00680,path:map01100,path:map01120,path:map01200	Methane metabolism,Metabolic pathways,Microbial metabolism in diverse environments,Carbon metabolism	61.0	31.0	0.0	1.0	1.0	H	31.0	0.0	1.0	1.0	COG4218	Tetrahydromethanopterin_S-methyltransferase,_subunit_F	MtrF	31.0	1.0	0.0	0.0019813917391206	0.0028858301103495	0.002433610924735	0.0009044383712289	0	0	0	0
K00583	0.08	0.0	mtrG; tetrahydromethanopterin S-methyltransferase subunit G [EC:2.1.1.86]	path:map00680,path:map01100,path:map01120,path:map01200	Methane metabolism,Metabolic pathways,Microbial metabolism in diverse environments,Carbon metabolism	65.0	28.0	0.0	1.0	1.0	H	28.0	0.0	1.0	1.0	COG4064	Tetrahydromethanopterin_S-methyltransferase,_subunit_G	MtrG	28.0	1.0	0.0	0.0021382395604241	0.0056053758847713	0.0038718077225977	0.0034671363243471	0	0	0	0
K00584	0.2342857142857143	0.0056980056980056	mtrH; tetrahydromethanopterin S-methyltransferase subunit H [EC:2.1.1.86]	path:map00680,path:map01100,path:map01120,path:map01200	Methane metabolism,Metabolic pathways,Microbial metabolism in diverse environments,Carbon metabolism	253.0	130.0	0.0	1.0	1.0	H	128.0	2.0	1.0	1.0	COG1962	Tetrahydromethanopterin_S-methyltransferase,_subunit_H	MtrH	130.0	0.9846153846153848	0.0153846153846153	0.970152499303458	0.996002891947089	0.9830776956252736	0.0258503926436309	0	0	1	1
K00586	0.1	0.0	DPH5; diphthine methyl ester synthase [EC:2.1.1.314]			203.0	35.0	0.0	1.0	1.0	J	35.0	0.0	1.0	1.0	COG1798	Diphthamide_biosynthesis_methyltransferase	DPH5	35.0	1.0	0.0	0.56269611445771	0.492794944358302	0.527745529408006	0.0699011700994079	0	0	0	1
K00587	0.0228571428571428	0.0313390313390313	ICMT, STE14; protein-S-isoprenylcysteine O-methyltransferase [EC:2.1.1.100]	path:map00900,path:map01110	Terpenoid backbone biosynthesis,Biosynthesis of secondary metabolites	127.0	19.0	0.0	1.0	1.0	O	8.0	11.0	1.0	1.0	COG2020	Protein-S-isoprenylcysteine_O-methyltransferase_Ste14	STE14	19.0	0.4210526315789473	0.5789473684210527	0.211765048753655	0.299003281067377	0.255384164910516	0.0872382323137219	0	0	0	0
K00588	0.0171428571428571	0.2592592592592592	E2.1.1.104; caffeoyl-CoA O-methyltransferase [EC:2.1.1.104]	path:map00940,path:map00941,path:map00945,path:map01100,path:map01110	Phenylpropanoid biosynthesis,Flavonoid biosynthesis,Stilbenoid, diarylheptanoid and gingerol biosynthesis,Metabolic pathways,Biosynthesis of secondary metabolites	158.0	93.0	85.0	4.0	0.853211009174312	S	7.0	103.0	1.0	1.0	COG4122	tRNA_5-hydroxyU34_O-methylase_TrmR/YrrM	TrmR	110.0	0.0636363636363636	0.9363636363636364	0.0088619246409707	0.773971619378132	0.3914167720095513	0.7651096947371613	0	0	0	0
K00590	0.4942857142857143	0.301994301994302	E2.1.1.113; site-specific DNA-methyltransferase (cytosine-N4-specific) [EC:2.1.1.113]			5.0	539.0	498.0	5.0	0.916666666666667	L	335.0	213.0	5.0	0.974489795918367	COG0863	DNA_modification_methylase	YhdJ	548.0	0.6113138686131386	0.3886861313868613	0.818500483067755	0.582656429128248	0.7005784560980015	0.235844053939507	1	1	1	1
K00591	0.0	0.0056980056980056	COQ3; polyprenyldihydroxybenzoate methyltransferase / 3-demethylubiquinol 3-O-methyltransferase [EC:2.1.1.114 2.1.1.64]	path:map00130,path:map01100,path:map01110,path:map01240	Ubiquinone and other terpenoid-quinone biosynthesis,Metabolic pathways,Biosynthesis of secondary metabolites,Biosynthesis of cofactors	327.0	2.0	0.0	1.0	1.0	H	0.0	2.0	1.0	1.0	COG0402	Cytosine/adenosine_deaminase_or_related_metal-dependent_hydrolase	SsnA	2.0	0.0	1.0					0	0	0	0
K00594	0.0	0.0712250712250712	xyoA, aldO; alditol oxidase [EC:1.1.3.41]	path:map00040,path:map00051,path:map01100	Pentose and glucuronate interconversions,Fructose and mannose metabolism,Metabolic pathways	349.0	29.0	0.0	1.0	1.0	C	0.0	29.0	1.0	1.0	COG0277	FAD/FMN-containing_lactate_dehydrogenase/glycolate_oxidase	GlcD	29.0	0.0	1.0	0.0266463794574233	0.0702638457350549	0.048455112596239	0.0436174662776316	0	0	0	0
K00595	0.0514285714285714	0.3333333333333333	cobL-cbiET; precorrin-6B C5,15-methyltransferase / cobalt-precorrin-6B C5,C15-methyltransferase [EC:2.1.1.132 2.1.1.289 2.1.1.196]	path:map00860,path:map01100,path:map01240	Porphyrin metabolism,Metabolic pathways,Biosynthesis of cofactors	116.0	168.0	164.0	2.0	0.976744186046512	H	20.0	145.0	3.0	0.726744186046512	COG2241	Precorrin-6B_methylase_1	CobL	165.0	0.1212121212121212	0.8787878787878788	0.0101408078636554	0.0360530530685247	0.02309693046609	0.0259122452048693	0	0	0	0
K00596	0.0	0.0256410256410256	E4.1.1.64; 2,2-dialkylglycine decarboxylase (pyruvate) [EC:4.1.1.64]			423.0	8.0	5.0	2.0	0.727272727272727	E	0.0	11.0	1.0	1.0	COG0160	Acetylornithine_aminotransferase/4-aminobutyrate_aminotransferase	ArgD	11.0	0.0	1.0	0.0610289292482867	0.0994774505859518	0.0802531899171192	0.0384485213376651	0	0	0	0
K00598	0.0257142857142857	0.1481481481481481	tam; trans-aconitate 2-methyltransferase [EC:2.1.1.144]			132.0	45.0	32.0	5.0	0.633802816901409	S	10.0	61.0	2.0	0.929577464788732	COG4106	Trans-aconitate_methyltransferase	Tam	71.0	0.1408450704225352	0.8591549295774648	0.0654592899925159	0.835289647650389	0.4503744688214525	0.7698303576578731	0	0	0	0
K00600	0.7685714285714286	0.9487179487179488	glyA, SHMT; glycine hydroxymethyltransferase [EC:2.1.2.1]	path:map00260,path:map00460,path:map00630,path:map00670,path:map00680,path:map01100,path:map01110,path:map01120,path:map01200,path:map01230,path:map01240,path:map01523	Glycine, serine and threonine metabolism,Cyanoamino acid metabolism,Glyoxylate and dicarboxylate metabolism,One carbon pool by folate,Methane metabolism,Metabolic pathways,Biosynthesis of secondary metabolites,Microbial metabolism in diverse environments,Carbon metabolism,Biosynthesis of amino acids,Biosynthesis of cofactors,Antifolate resistance	292.0	682.0	654.0	3.0	0.952513966480447	E	320.0	396.0	1.0	1.0	COG0112	Glycine/serine_hydroxymethyltransferase	GlyA	716.0	0.4469273743016759	0.553072625698324	0.410004475064461	0.90166955345478	0.6558370142596205	0.4916650783903189	0	0	0	0
K00602	0.2857142857142857	0.8660968660968661	purH; phosphoribosylaminoimidazolecarboxamide formyltransferase / IMP cyclohydrolase [EC:2.1.2.3 3.5.4.10]	path:map00230,path:map00670,path:map01100,path:map01110,path:map01523	Purine metabolism,One carbon pool by folate,Metabolic pathways,Biosynthesis of secondary metabolites,Antifolate resistance	339.0	439.0	0.0	1.0	1.0	F	107.0	332.0	2.0	0.997722095671982	COG0138	AICAR_transformylase/IMP_cyclohydrolase_PurH	PurH	439.0	0.2437357630979499	0.7562642369020501	0.184514971784395	0.198510818350254	0.1915128950673245	0.013995846565859	0	0	0	0
K00603	0.1171428571428571	0.1851851851851851	fctD; glutamate formiminotransferase / 5-formyltetrahydrofolate cyclo-ligase [EC:2.1.2.5 6.3.3.2]	path:map00340,path:map00670,path:map01100	Histidine metabolism,One carbon pool by folate,Metabolic pathways	260.0	118.0	0.0	1.0	1.0	E	45.0	73.0	2.0	0.542372881355932	COG3643	Glutamate_formiminotransferase	GluFT	118.0	0.3813559322033898	0.6186440677966102	0.205290140150544	0.890537083215865	0.5479136116832045	0.685246943065321	0	0	0	0
K00604	0.0971428571428571	0.9629629629629628	MTFMT, fmt; methionyl-tRNA formyltransferase [EC:2.1.2.9]	path:map00670,path:map00970,path:map01100	One carbon pool by folate,Aminoacyl-tRNA biosynthesis,Metabolic pathways	69.0	432.0	422.0	6.0	0.957871396895787	J	35.0	416.0	7.0	0.960088691796009	COG0223	Methionyl-tRNA_formyltransferase	Fmt	451.0	0.0776053215077605	0.9223946784922394	0.0461517833443384	0.781030455325587	0.4135911193349627	0.7348786719812486	0	0	0	0
K00605	0.3942857142857143	0.698005698005698	gcvT, AMT; aminomethyltransferase [EC:2.1.2.10]	path:map00260,path:map00630,path:map00670,path:map01100,path:map01110,path:map01200	Glycine, serine and threonine metabolism,Glyoxylate and dicarboxylate metabolism,One carbon pool by folate,Metabolic pathways,Biosynthesis of secondary metabolites,Carbon metabolism	113.0	430.0	359.0	3.0	0.826923076923077	E	191.0	326.0	3.0	0.948076923076923	COG0404	Glycine_cleavage_system_protein_T_(aminomethyltransferase)	GcvT	517.0	0.3694390715667311	0.6305609284332688	0.0388654391983411	0.570361379283287	0.304613409240814	0.5314959400849459	0	0	0	0
K00606	0.36	0.717948717948718	panB; 3-methyl-2-oxobutanoate hydroxymethyltransferase [EC:2.1.2.11]	path:map00770,path:map01100,path:map01110,path:map01240	Pantothenate and CoA biosynthesis,Metabolic pathways,Biosynthesis of secondary metabolites,Biosynthesis of cofactors	215.0	397.0	0.0	1.0	1.0	H	128.0	269.0	1.0	1.0	COG0413	Ketopantoate_hydroxymethyltransferase	PanB	397.0	0.3224181360201511	0.6775818639798489	0.0888104583168025	0.65584886048427	0.3723296594005362	0.5670384021674676	0	0	0	0
K00608	0.0	0.0826210826210826	pyrBI; aspartate carbamoyltransferase [EC:2.1.3.2]	path:map00240,path:map00250,path:map01100,path:map01240	Pyrimidine metabolism,Alanine, aspartate and glutamate metabolism,Metabolic pathways,Biosynthesis of cofactors	284.0	29.0	0.0	1.0	1.0	F	0.0	29.0	1.0	1.0	COG0540	Aspartate_carbamoyltransferase,_catalytic_subunit	PyrB	29.0	0.0	1.0	0.9542968174067	0.148415043064172	0.551355930235436	0.8058817743425281	0	0	1	1
K00609	0.7571428571428571	0.8490028490028491	pyrB, PYR2; aspartate carbamoyltransferase catalytic subunit [EC:2.1.3.2]	path:map00240,path:map00250,path:map01100,path:map01240	Pyrimidine metabolism,Alanine, aspartate and glutamate metabolism,Metabolic pathways,Biosynthesis of cofactors	188.0	574.0	569.0	3.0	0.989655172413793	F	271.0	309.0	2.0	0.989655172413793	COG0540	Aspartate_carbamoyltransferase,_catalytic_subunit	PyrB	580.0	0.4672413793103448	0.5327586206896552	0.540125359050066	0.093111769590464	0.316618564320265	0.447013589459602	0	1	0	1
K00610	0.6971428571428572	0.0883190883190883	pyrI; aspartate carbamoyltransferase regulatory subunit	path:map00240,path:map00250,path:map01100,path:map01240	Pyrimidine metabolism,Alanine, aspartate and glutamate metabolism,Metabolic pathways,Biosynthesis of cofactors	118.0	277.0	0.0	1.0	1.0	F	246.0	31.0	1.0	1.0	COG1781	Aspartate_carbamoyltransferase,_regulatory_subunit	PyrI	277.0	0.8880866425992779	0.111913357400722	0.80580101506049	0.82592502071837	0.8158630178894299	0.02012400565788	1	1	1	1
K00611	0.7171428571428572	0.7578347578347578	OTC, argF, argI; ornithine carbamoyltransferase [EC:2.1.3.3]	path:map00220,path:map01100,path:map01110,path:map01230	Arginine biosynthesis,Metabolic pathways,Biosynthesis of secondary metabolites,Biosynthesis of amino acids	185.0	550.0	536.0	2.0	0.975177304964539	E	268.0	296.0	2.0	0.599290780141844	COG0078	Ornithine_carbamoyltransferase	ArgF	564.0	0.475177304964539	0.524822695035461	0.749280894711449	0.453716817536301	0.601498856123875	0.295564077175148	0	1	0	1
K00612	0.1542857142857142	0.2222222222222222	nodU; carbamoyltransferase [EC:2.1.3.-]			277.0	171.0	160.0	4.0	0.914438502673797	O	69.0	118.0	5.0	0.93048128342246	COG2192	Predicted_carbamoyl_transferase,_NodU_family		187.0	0.3689839572192513	0.6310160427807486	0.174600070301671	0.520459527688523	0.347529798995097	0.345859457386852	0	0	0	0
K00613	0.0057142857142857	0.0313390313390313	GATM; glycine amidinotransferase [EC:2.1.4.1]	path:map00260,path:map00330,path:map01100	Glycine, serine and threonine metabolism,Arginine and proline metabolism,Metabolic pathways	327.0	13.0	12.0	2.0	0.928571428571429	E	2.0	12.0	1.0	1.0	COG1834	N-Dimethylarginine_dimethylaminohydrolase	DdaH	14.0	0.1428571428571428	0.8571428571428571	0.0788741692692756	0.239947664540928	0.1594109169051017	0.1610734952716524	0	0	0	0
K00615	0.0	0.0	E2.2.1.1, tktA, tktB; transketolase [EC:2.2.1.1]	path:map00030,path:map00710,path:map01051,path:map01100,path:map01110,path:map01120,path:map01200,path:map01230	Pentose phosphate pathway,Carbon fixation in photosynthetic organisms,Biosynthesis of ansamycins,Metabolic pathways,Biosynthesis of secondary metabolites,Microbial metabolism in diverse environments,Carbon metabolism,Biosynthesis of amino acids		924.0	889.0	3.0	0.942857142857143	G	0.0	0.0	7.0	0.354081632653061	COG0021	Transketolase	TktA	0.0							0	0	0	0
K00616	0.2628571428571428	0.7549857549857549	E2.2.1.2, talA, talB; transaldolase [EC:2.2.1.2]	path:map00030,path:map01100,path:map01110,path:map01120,path:map01200,path:map01230	Pentose phosphate pathway,Metabolic pathways,Biosynthesis of secondary metabolites,Microbial metabolism in diverse environments,Carbon metabolism,Biosynthesis of amino acids	146.0	221.0	100.0	3.0	0.508045977011494	G	100.0	335.0	3.0	0.977011494252874	COG0176	Transaldolase/fructose-6-phosphate_aldolase	TalA	435.0	0.2298850574712643	0.7701149425287356	0.572069568554979	0.863820450756434	0.7179450096557065	0.2917508822014549	0	1	0	1
K00619	0.1314285714285714	0.2877492877492877	argA; amino-acid N-acetyltransferase [EC:2.3.1.1]	path:map00220,path:map01100,path:map01110,path:map01210,path:map01230	Arginine biosynthesis,Metabolic pathways,Biosynthesis of secondary metabolites,2-Oxocarboxylic acid metabolism,Biosynthesis of amino acids	42.0	138.0	122.0	6.0	0.766666666666667	E	68.0	112.0	5.0	0.822222222222222	COG1246	N-acetylglutamate_synthase_or_related_acetyltransferase,_GNAT_family	ArgA	180.0	0.3777777777777777	0.6222222222222222	0.0253470746304876	0.0589961042949952	0.0421715894627414	0.0336490296645076	0	0	0	0
K00620	0.2228571428571428	0.6182336182336182	argJ; glutamate N-acetyltransferase / amino-acid N-acetyltransferase [EC:2.3.1.35 2.3.1.1]	path:map00220,path:map01100,path:map01110,path:map01210,path:map01230	Arginine biosynthesis,Metabolic pathways,Biosynthesis of secondary metabolites,2-Oxocarboxylic acid metabolism,Biosynthesis of amino acids	216.0	298.0	287.0	2.0	0.964401294498382	E	79.0	230.0	2.0	0.996763754045308	COG1364	Glutamate_N-acetyltransferase_(ornithine_transacetylase)	ArgJ	309.0	0.255663430420712	0.7443365695792881	0.062570668038321	0.0606642159461692	0.0616174419922451	0.0019064520921517	0	0	0	0
K00621	0.0428571428571428	0.0056980056980056	GNPNAT1, GNA1; glucosamine-phosphate N-acetyltransferase [EC:2.3.1.4]	path:map00520,path:map01100,path:map01250	Amino sugar and nucleotide sugar metabolism,Metabolic pathways,Biosynthesis of nucleotide sugars	127.0	20.0	0.0	1.0	1.0	K	18.0	2.0	1.0	1.0	COG0454	N-acetyltransferase,_GNAT_superfamily_(includes_histone_acetyltransferase_HPA2)	PhnO	20.0	0.9	0.1	0.0044981275530933	0.0072668866857325	0.0058825071194129	0.0027687591326392	0	0	0	0
K00622	0.0	0.0085470085470085	nat; arylamine N-acetyltransferase [EC:2.3.1.5]	path:map00232,path:map00633,path:map00983,path:map01100,path:map01110,path:map01120,path:map05204	Caffeine metabolism,Nitrotoluene degradation,Drug metabolism - other enzymes,Metabolic pathways,Biosynthesis of secondary metabolites,Microbial metabolism in diverse environments,Chemical carcinogenesis - DNA adducts	233.0	3.0	0.0	1.0	1.0	Q	0.0	3.0	1.0	1.0	COG2162	Arylamine_N-acetyltransferase	NhoA	3.0	0.0	1.0					0	0	0	0
K00624	0.0	0.0142450142450142	E2.3.1.7; carnitine O-acetyltransferase [EC:2.3.1.7]	path:map04146	Peroxisome	542.0	3.0	2.0	3.0	0.6	S	0.0	5.0	1.0	1.0	28HC8			5.0	0.0	1.0	0.0886141629872344	0.196622799738677	0.1426184813629556	0.1080086367514426	0	0	0	0
K00625	0.04	0.3504273504273504	pta; phosphate acetyltransferase [EC:2.3.1.8]	path:map00430,path:map00620,path:map00640,path:map00680,path:map00720,path:map01100,path:map01120,path:map01200	Taurine and hypotaurine metabolism,Pyruvate metabolism,Propanoate metabolism,Methane metabolism,Carbon fixation pathways in prokaryotes,Metabolic pathways,Microbial metabolism in diverse environments,Carbon metabolism	201.0	136.0	122.0	3.0	0.839506172839506	C	14.0	147.0	1.0	1.0	COG0280	Phosphotransacetylase_(includes_Pta,_EutD_and_phosphobutyryltransferase)	Pta	161.0	0.0869565217391304	0.9130434782608696	0.0100928537089078	0.0624356399600352	0.0362642468344715	0.0523427862511274	0	0	0	0
K00626	0.7857142857142857	0.6267806267806267	ACAT, atoB; acetyl-CoA C-acetyltransferase [EC:2.3.1.9]	path:map00071,path:map00280,path:map00310,path:map00362,path:map00380,path:map00620,path:map00630,path:map00650,path:map00720,path:map00900,path:map01100,path:map01110,path:map01120,path:map01200,path:map01212,path:map02020,path:map04975	Fatty acid degradation,Valine, leucine and isoleucine degradation,Lysine degradation,Benzoate degradation,Tryptophan metabolism,Pyruvate metabolism,Glyoxylate and dicarboxylate metabolism,Butanoate metabolism,Carbon fixation pathways in prokaryotes,Terpenoid backbone biosynthesis,Metabolic pathways,Biosynthesis of secondary metabolites,Microbial metabolism in diverse environments,Carbon metabolis…	65.0	1632.0	1627.0	3.0	0.995121951219512	I	852.0	788.0	3.0	0.992073170731707	COG0183	Acetyl-CoA_acetyltransferase	PaaJ	1640.0	0.5195121951219512	0.4804878048780487					0	0	0	0
K00627	0.3828571428571428	0.6609686609686609	DLAT, aceF, pdhC; pyruvate dehydrogenase E2 component (dihydrolipoamide acetyltransferase) [EC:2.3.1.12]	path:map00010,path:map00020,path:map00620,path:map01100,path:map01110,path:map01120,path:map01200	Glycolysis / Gluconeogenesis,Citrate cycle (TCA cycle),Pyruvate metabolism,Metabolic pathways,Biosynthesis of secondary metabolites,Microbial metabolism in diverse environments,Carbon metabolism	133.0	524.0	469.0	7.0	0.885135135135135	C	179.0	413.0	9.0	0.886824324324324	COG0508	Pyruvate/2-oxoglutarate_dehydrogenase_complex,_dihydrolipoamide_acyltransferase_(E2)_component	AceF	592.0	0.3023648648648648	0.6976351351351351	0.398202952382689	0.808454639263288	0.6033287958229885	0.410251686880599	0	0	0	0
K00630	0.0	0.0085470085470085	ATS1; glycerol-3-phosphate O-acyltransferase [EC:2.3.1.15]	path:map00561,path:map00564,path:map01100	Glycerolipid metabolism,Glycerophospholipid metabolism,Metabolic pathways	231.0	3.0	0.0	1.0	1.0	I	0.0	3.0	1.0	1.0	COG0204	1-acyl-sn-glycerol-3-phosphate_acyltransferase	PlsC	3.0	0.0	1.0					0	0	0	0
K00631	0.0057142857142857	0.1111111111111111	plsB; glycerol-3-phosphate O-acyltransferase [EC:2.3.1.15]	path:map00561,path:map00564,path:map01100,path:map01110	Glycerolipid metabolism,Glycerophospholipid metabolism,Metabolic pathways,Biosynthesis of secondary metabolites	242.0	42.0	41.0	2.0	0.976744186046512	I	2.0	41.0	2.0	0.930232558139535	COG2937	Glycerol-3-phosphate_O-acyltransferase	PlsB	43.0	0.0465116279069767	0.9534883720930232	0.0010322110946742	0.0049204922285694	0.0029763516616218	0.0038882811338952	0	0	0	0
K00632	0.3571428571428571	0.4301994301994302	fadA, fadI; acetyl-CoA acyltransferase [EC:2.3.1.16]	path:map00071,path:map00280,path:map00281,path:map00362,path:map00592,path:map00642,path:map01100,path:map01110,path:map01120,path:map01212	Fatty acid degradation,Valine, leucine and isoleucine degradation,Geraniol degradation,Benzoate degradation,alpha-Linolenic acid metabolism,Ethylbenzene degradation,Metabolic pathways,Biosynthesis of secondary metabolites,Microbial metabolism in diverse environments,Fatty acid metabolism	211.0	600.0	0.0	1.0	1.0	I	309.0	291.0	2.0	0.998333333333333	COG0183	Acetyl-CoA_acetyltransferase	PaaJ	600.0	0.515	0.485	0.0945723292724884	0.346234587206618	0.2204034582395532	0.2516622579341295	0	0	0	0
K00633	0.0028571428571428	0.0797720797720797	lacA; galactoside O-acetyltransferase [EC:2.3.1.18]			140.0	27.0	25.0	5.0	0.84375	S	1.0	31.0	1.0	1.0	COG0110	Acetyltransferase,_isoleucine_patch_superfamily	WbbJ	32.0	0.03125	0.96875	0.0220889642941864	0.0939626724332761	0.0580258183637312	0.0718737081390897	0	0	0	0
K00634	0.0057142857142857	0.225071225071225	ptb; phosphate butyryltransferase [EC:2.3.1.19]	path:map00650,path:map01100	Butanoate metabolism,Metabolic pathways	224.0	95.0	84.0	6.0	0.785123966942149	C	3.0	118.0	4.0	0.942148760330578	COG0280	Phosphotransacetylase_(includes_Pta,_EutD_and_phosphobutyryltransferase)	Pta	121.0	0.024793388429752	0.975206611570248	0.568235719382354	0.512269913799936	0.540252816591145	0.0559658055824179	0	0	0	1
K00635	0.0	0.0427350427350427	tgs, wax-dgat; diacylglycerol O-acyltransferase / wax synthase [EC:2.3.1.20 2.3.1.75]	path:map00561,path:map01100	Glycerolipid metabolism,Metabolic pathways	357.0	15.0	2.0	3.0	0.517241379310345	Q	0.0	29.0	2.0	0.96551724137931	COG1020	EntF,_seryl-AMP_synthase_component__of_non-ribosomal_peptide_synthetase	EntF	29.0	0.0	1.0	0.0002652925198916	0.0007982232644703	0.0005317578921809	0.0005329307445787	0	0	0	0
K00638	0.02	0.0455840455840455	catB; chloramphenicol O-acetyltransferase type B [EC:2.3.1.28]			90.0	16.0	7.0	3.0	0.551724137931034	S	9.0	19.0	2.0	0.689655172413793	COG0110	Acetyltransferase,_isoleucine_patch_superfamily	WbbJ	28.0	0.3214285714285714	0.6785714285714286	0.0092208844277856	0.023765495468714	0.0164931899482498	0.0145446110409283	0	0	0	0
K00639	0.26	0.5071225071225072	kbl, GCAT; glycine C-acetyltransferase [EC:2.3.1.29]	path:map00260,path:map01100	Glycine, serine and threonine metabolism,Metabolic pathways	272.0	216.0	68.0	3.0	0.591780821917808	H	97.0	268.0	1.0	1.0	COG0156	7-keto-8-aminopelargonate_synthetase_or_related_enzyme	BioF	365.0	0.2657534246575342	0.7342465753424657	0.490090626219799	0.869088784188269	0.679589705204034	0.37899815796847	0	0	0	0
K00640	0.2285714285714285	0.7037037037037037	cysE; serine O-acetyltransferase [EC:2.3.1.30]	path:map00270,path:map00543,path:map00920,path:map01100,path:map01110,path:map01120,path:map01200,path:map01230,path:map05111	Cysteine and methionine metabolism,Exopolysaccharide biosynthesis,Sulfur metabolism,Metabolic pathways,Biosynthesis of secondary metabolites,Microbial metabolism in diverse environments,Carbon metabolism,Biosynthesis of amino acids,Biofilm formation - Vibrio cholerae	85.0	402.0	394.0	5.0	0.961722488038278	E	102.0	316.0	5.0	0.961722488038278	COG1045	Serine_acetyltransferase	CysE	418.0	0.2440191387559808	0.7559808612440191	0.114443249094536	0.250565187710846	0.182504218402691	0.13612193861631	0	0	0	0
K00641	0.2142857142857142	0.4074074074074074	metX; homoserine O-acetyltransferase/O-succinyltransferase [EC:2.3.1.31 2.3.1.46]	path:map00270,path:map00920,path:map01100,path:map01110,path:map01230	Cysteine and methionine metabolism,Sulfur metabolism,Metabolic pathways,Biosynthesis of secondary metabolites,Biosynthesis of amino acids	194.0	247.0	242.0	5.0	0.968627450980392	E	85.0	170.0	6.0	0.956862745098039	COG2021	Homoserine_O-acetyltransferase	MET2	255.0	0.3333333333333333	0.6666666666666666	0.02196044655288	0.0488176571619785	0.0353890518574292	0.0268572106090985	0	0	0	0
K00643	0.0	0.0883190883190883	E2.3.1.37, ALAS; 5-aminolevulinate synthase [EC:2.3.1.37]	path:map00260,path:map00860,path:map01100,path:map01110,path:map01240	Glycine, serine and threonine metabolism,Porphyrin metabolism,Metabolic pathways,Biosynthesis of secondary metabolites,Biosynthesis of cofactors	387.0	24.0	7.0	2.0	0.585365853658537	E	0.0	41.0	1.0	1.0	COG0156	7-keto-8-aminopelargonate_synthetase_or_related_enzyme	BioF	41.0	0.0	1.0	0.0048362661280237	0.0140649401052833	0.0094506031166535	0.0092286739772596	0	0	0	0
K00645	0.0085714285714285	0.8319088319088319	fabD, MCAT, MCT1; [acyl-carrier-protein] S-malonyltransferase [EC:2.3.1.39]	path:map00061,path:map00333,path:map01100,path:map01110,path:map01212	Fatty acid biosynthesis,Prodigiosin biosynthesis,Metabolic pathways,Biosynthesis of secondary metabolites,Fatty acid metabolism	180.0	319.0	316.0	2.0	0.990683229813665	I	3.0	320.0	4.0	0.984520123839009	COG0331	Malonyl_CoA-acyl_carrier_protein_transacylase	FabD	323.0	0.0092879256965944	0.9907120743034056	0.0979131795788665	0.277814337162448	0.1878637583706572	0.1799011575835815	0	0	0	0
K00646	0.0	0.0199430199430199	pksF; malonyl-ACP decarboxylase			395.0	5.0	4.0	3.0	0.714285714285714	I	0.0	7.0	1.0	1.0	COG0304	3-oxoacyl-(acyl-carrier-protein)_synthase	FabB	7.0	0.0	1.0	8.06563405794799e-13	0.0126500098654312	0.0063250049331188	0.0126500098646246	0	0	0	0
K00647	0.0	0.2193732193732193	fabB; 3-oxoacyl-[acyl-carrier-protein] synthase I [EC:2.3.1.41]	path:map00061,path:map00780,path:map01100,path:map01212,path:map01240	Fatty acid biosynthesis,Biotin metabolism,Metabolic pathways,Fatty acid metabolism,Biosynthesis of cofactors	230.0	85.0	60.0	4.0	0.745614035087719	IQ	0.0	114.0	2.0	0.991228070175439	COG0304	3-oxoacyl-(acyl-carrier-protein)_synthase	FabB	114.0	0.0	1.0	9.85825424452014e-05	0.0062507734498663	0.0031746779961557	0.006152190907421	0	0	0	0
K00648	0.1057142857142857	0.8233618233618234	fabH; 3-oxoacyl-[acyl-carrier-protein] synthase III [EC:2.3.1.180]	path:map00061,path:map01100,path:map01212	Fatty acid biosynthesis,Metabolic pathways,Fatty acid metabolism	126.0	527.0	519.0	3.0	0.97773654916512	I	41.0	497.0	5.0	0.946196660482375	COG0332	3-oxoacyl-[acyl-carrier-protein]_synthase_III	FabH	538.0	0.0762081784386617	0.9237918215613384	0.0012406260845433	0.0222844872698553	0.0117625566771993	0.021043861185312	0	0	0	0
K00650	0.0	0.0085470085470085	LCAT; lecithin-cholesterol acyltransferase [EC:2.3.1.43]	path:map00564,path:map04979	Glycerophospholipid metabolism,Cholesterol metabolism	236.0	3.0	0.0	1.0	1.0	KLT	0.0	3.0	1.0	1.0	COG1075	Triacylglycerol_esterase/lipase_EstA,_alpha/beta_hydrolase_fold	EstA	3.0	0.0	1.0					0	0	0	0
K00651	0.0171428571428571	0.1965811965811965	metA; homoserine O-succinyltransferase/O-acetyltransferase [EC:2.3.1.46 2.3.1.31]	path:map00270,path:map00920,path:map01100,path:map01110,path:map01230	Cysteine and methionine metabolism,Sulfur metabolism,Metabolic pathways,Biosynthesis of secondary metabolites,Biosynthesis of amino acids	278.0	76.0	75.0	2.0	0.987012987012987	E	6.0	71.0	3.0	0.922077922077922	COG1897	Homoserine_O-succinyltransferase	MetA	77.0	0.0779220779220779	0.922077922077922	0.0045585835015254	0.120674265818992	0.0626164246602587	0.1161156823174666	0	0	0	0
K00652	0.1628571428571428	0.5270655270655271	bioF; 8-amino-7-oxononanoate synthase [EC:2.3.1.47]	path:map00780,path:map01100,path:map01240	Biotin metabolism,Metabolic pathways,Biosynthesis of cofactors	211.0	145.0	9.0	6.0	0.508771929824561	H	60.0	225.0	4.0	0.989473684210526	COG0156	7-keto-8-aminopelargonate_synthetase_or_related_enzyme	BioF	285.0	0.2105263157894736	0.7894736842105263	0.859408943386586	0.712338588945279	0.7858737661659325	0.147070354441307	1	1	1	1
K00654	0.0	0.0028490028490028	SPT; serine palmitoyltransferase [EC:2.3.1.50]	path:map00600,path:map01100,path:map04071,path:map04138	Sphingolipid metabolism,Metabolic pathways,Sphingolipid signaling pathway,Autophagy - yeast	399.0	1.0	0.0	1.0	1.0	E	0.0	1.0	1.0	1.0	COG0156	7-keto-8-aminopelargonate_synthetase_or_related_enzyme	BioF	1.0	0.0	1.0					0	0	0	0
K00655	0.0	0.0	plsC; 1-acyl-sn-glycerol-3-phosphate acyltransferase [EC:2.3.1.51]	path:map00561,path:map00564,path:map01100,path:map01110	Glycerolipid metabolism,Glycerophospholipid metabolism,Metabolic pathways,Biosynthesis of secondary metabolites		625.0	613.0	5.0	0.96749226006192	I	0.0	0.0	3.0	0.981424148606811	COG0204	1-acyl-sn-glycerol-3-phosphate_acyltransferase	PlsC	0.0							0	0	0	0
K00656	0.0857142857142857	0.2678062678062678	E2.3.1.54, pflD; formate C-acetyltransferase [EC:2.3.1.54]	path:map00620,path:map00640,path:map00650,path:map01100,path:map01120	Pyruvate metabolism,Propanoate metabolism,Butanoate metabolism,Metabolic pathways,Microbial metabolism in diverse environments	404.0	199.0	197.0	2.0	0.990049751243781	C	44.0	157.0	1.0	1.0	COG1882	Pyruvate-formate_lyase	PflD	201.0	0.2189054726368159	0.7810945273631841	0.0409882619923856	0.346020576463761	0.1935044192280733	0.3050323144713754	0	0	0	0
K00657	0.0771428571428571	0.2108262108262108	speG, SAT; diamine N-acetyltransferase [EC:2.3.1.57]	path:map00330,path:map01100,path:map04216	Arginine and proline metabolism,Metabolic pathways,Ferroptosis	27.0	58.0	1.0	4.0	0.487394957983193	J	30.0	88.0	5.0	0.478991596638656	COG1670	Protein_N-acetyltransferase,_RimJ/RimL_family	RimL	118.0	0.2542372881355932	0.7457627118644068	0.357810542772328	0.548848803882856	0.453329673327592	0.1910382611105279	0	0	0	0
K00658	0.0142857142857142	0.5156695156695157	DLST, sucB; 2-oxoglutarate dehydrogenase E2 component (dihydrolipoamide succinyltransferase) [EC:2.3.1.61]	path:map00020,path:map00310,path:map00380,path:map01100,path:map01110,path:map01120,path:map01200	Citrate cycle (TCA cycle),Lysine degradation,Tryptophan metabolism,Metabolic pathways,Biosynthesis of secondary metabolites,Microbial metabolism in diverse environments,Carbon metabolism	289.0	235.0	233.0	2.0	0.991561181434599	C	5.0	232.0	1.0	1.0	COG0508	Pyruvate/2-oxoglutarate_dehydrogenase_complex,_dihydrolipoamide_acyltransferase_(E2)_component	AceF	237.0	0.0210970464135021	0.978902953586498	0.0707905152401845	0.27989835568264	0.1753444354614122	0.2091078404424555	0	0	0	0
K00661	0.16	0.3874643874643874	maa; maltose O-acetyltransferase [EC:2.3.1.79]			53.0	229.0	211.0	5.0	0.884169884169884	S	65.0	194.0	5.0	0.926640926640927	COG0110	Acetyltransferase,_isoleucine_patch_superfamily	WbbJ	259.0	0.2509652509652509	0.749034749034749	0.0172423905959217	0.188899880445486	0.1030711355207038	0.1716574898495643	0	0	0	0
K00662	0.08	0.1025641025641025	aacC; aminoglycoside 3-N-acetyltransferase [EC:2.3.1.81]			132.0	72.0	71.0	3.0	0.972972972972973	V	28.0	46.0	1.0	1.0	COG2746	Aminoglycoside_N3'-acetyltransferase	YokD	74.0	0.3783783783783784	0.6216216216216216	0.145788120785003	0.488900412240464	0.3173442665127335	0.3431122914554609	0	0	0	0
K00663	0.0028571428571428	0.0968660968660968	aacA; aminoglycoside 6'-N-acetyltransferase [EC:2.3.1.82]			81.0	41.0	38.0	3.0	0.911111111111111	J	1.0	44.0	3.0	0.911111111111111	COG1670	Protein_N-acetyltransferase,_RimJ/RimL_family	RimL	45.0	0.0222222222222222	0.9777777777777776	0.0681927051334612	0.813870559284577	0.4410316322090191	0.7456778541511158	0	0	0	0
K00666	0.3742857142857143	0.4301994301994302	K00666; fatty-acyl-CoA synthase [EC:6.2.1.-]			68.0	498.0	259.0	9.0	0.653543307086614	IQ	288.0	469.0	8.0	0.967191601049869	COG0318	O-succinylbenzoic_acid-CoA_ligase_MenE_or_related_acyl-CoA_synthetase_(AMP-forming)	MenE/FadK	757.0	0.380449141347424	0.619550858652576	0.0214091734279308	0.0498221788906172	0.0356156761592739	0.0284130054626864	0	0	0	0
K00667	0.0057142857142857	0.0056980056980056	FAS2; fatty acid synthase subunit alpha, fungi type [EC:2.3.1.86]	path:map00061,path:map01100,path:map01212	Fatty acid biosynthesis,Metabolic pathways,Fatty acid metabolism	117.0	3.0	2.0	2.0	0.75	Q	2.0	2.0	1.0	1.0	COG0331	Malonyl_CoA-acyl_carrier_protein_transacylase	FabD	4.0	0.5	0.5	0.0071762731798056	0.0291094346743539	0.0181428539270797	0.0219331614945482	0	0	0	0
K00668	0.0057142857142857	0.0056980056980056	FAS1; fatty acid synthase subunit beta, fungi type [EC:2.3.1.86]	path:map00061,path:map01100,path:map01212	Fatty acid biosynthesis,Metabolic pathways,Fatty acid metabolism	117.0	3.0	2.0	2.0	0.75	Q	2.0	2.0	1.0	1.0	COG0331	Malonyl_CoA-acyl_carrier_protein_transacylase	FabD	4.0	0.5	0.5	0.0072661762609301	0.0290530988924036	0.0181596375766668	0.0217869226314735	0	0	0	0
K00670	0.0085714285714285	0.0056980056980056	NAA30, MAK3; N-alpha-acetyltransferase 30 [EC:2.3.1.256]			135.0	3.0	1.0	2.0	0.6	K	3.0	2.0	2.0	0.6	COG0454	N-acetyltransferase,_GNAT_superfamily_(includes_histone_acetyltransferase_HPA2)	PhnO	5.0	0.6	0.4	0.0679788104848204	0.145472377883323	0.1067255941840717	0.0774935673985026	0	0	0	0
K00672	0.2457142857142857	0.0284900284900284	ftr; formylmethanofuran--tetrahydromethanopterin N-formyltransferase [EC:2.3.1.101]	path:map00680,path:map01100,path:map01120,path:map01200	Methane metabolism,Metabolic pathways,Microbial metabolism in diverse environments,Carbon metabolism	242.0	113.0	100.0	2.0	0.896825396825397	H	116.0	10.0	1.0	1.0	COG2037	Formylmethanofuran:tetrahydromethanopterin_formyltransferase	Ftr	126.0	0.9206349206349206	0.0793650793650793	0.0859172895407938	0.0955870657662422	0.090752177653518	0.0096697762254483	0	0	0	0
K00673	0.0	0.074074074074074	astA; arginine N-succinyltransferase [EC:2.3.1.109]	path:map00330,path:map01100	Arginine and proline metabolism,Metabolic pathways	282.0	28.0	26.0	2.0	0.933333333333333	E	0.0	31.0	2.0	0.967741935483871	COG3138	Arginine/ornithine_N-succinyltransferase_beta_subunit	AstA	31.0	0.0	1.0	0.0107301250290441	0.0509611424199416	0.0308456337244928	0.0402310173908975	0	0	0	0
K00674	0.1142857142857142	0.4558404558404558	dapD; 2,3,4,5-tetrahydropyridine-2,6-dicarboxylate N-succinyltransferase [EC:2.3.1.117]	path:map00300,path:map01100,path:map01120,path:map01230	Lysine biosynthesis,Metabolic pathways,Microbial metabolism in diverse environments,Biosynthesis of amino acids	173.0	201.0	199.0	2.0	0.990147783251232	E	40.0	163.0	1.0	1.0	COG2171	Tetrahydrodipicolinate_N-succinyltransferase	DapD	203.0	0.1970443349753694	0.8029556650246306	0.0022759477434506	0.0112802022947572	0.0067780750191039	0.0090042545513065	0	0	0	0
K00675	0.0257142857142857	0.0968660968660968	nhoA; N-hydroxyarylamine O-acetyltransferase [EC:2.3.1.118]			130.0	36.0	23.0	2.0	0.73469387755102	Q	10.0	39.0	1.0	1.0	COG2162	Arylamine_N-acetyltransferase	NhoA	49.0	0.2040816326530612	0.7959183673469388	0.0045212117386172	0.015831995300469	0.010176603519543	0.0113107835618517	0	0	0	0
K00677	0.0085714285714285	0.5754985754985755	lpxA; UDP-N-acetylglucosamine acyltransferase [EC:2.3.1.129]	path:map00540,path:map01100,path:map01503	Lipopolysaccharide biosynthesis,Metabolic pathways,Cationic antimicrobial peptide (CAMP) resistance	200.0	209.0	197.0	3.0	0.937219730941704	M	3.0	220.0	2.0	0.991031390134529	COG1043	Acyl-[acyl_carrier_protein]--UDP-N-acetylglucosamine_O-acyltransferase	LpxA	223.0	0.0134529147982062	0.9865470852017936	0.716236080419777	0.296027449005192	0.5061317647124846	0.420208631414585	0	0	0	1
K00680	0.0	0.0113960113960113	ytmI; uncharacterized N-acetyltransferase [EC:2.3.1.-]			164.0	5.0	0.0	1.0	1.0	K	0.0	5.0	1.0	1.0	COG0454	N-acetyltransferase,_GNAT_superfamily_(includes_histone_acetyltransferase_HPA2)	PhnO	5.0	0.0	1.0	0.0190535976003975	0.0263128829888927	0.0226832402946451	0.0072592853884951	0	0	0	0
K00681	0.22	0.4615384615384615	ggt; gamma-glutamyltranspeptidase / glutathione hydrolase [EC:2.3.2.2 3.4.19.13]	path:map00430,path:map00460,path:map00480,path:map01100	Taurine and hypotaurine metabolism,Cyanoamino acid metabolism,Glutathione metabolism,Metabolic pathways	189.0	349.0	286.0	3.0	0.842995169082126	E	94.0	320.0	2.0	0.995169082125604	COG0405	Gamma-glutamyltranspeptidase	Ggt	414.0	0.2270531400966183	0.7729468599033816	0.297196124921809	0.892884758854969	0.595040441888389	0.59568863393316	0	0	0	0
K00682	0.0028571428571428	0.0	GGCT; gamma-glutamylcyclotransferase [EC:4.3.2.9]	path:map00480,path:map01100	Glutathione metabolism,Metabolic pathways	156.0	1.0	0.0	1.0	1.0	S	1.0	0.0	1.0	1.0	KOG4059			1.0	1.0	0.0					0	0	0	0
K00683	0.0257142857142857	0.0968660968660968	QPCT; glutaminyl-peptide cyclotransferase [EC:2.3.2.5]			181.0	30.0	14.0	2.0	0.652173913043478	O	10.0	36.0	1.0	1.0	COG3823	Glutamine_cyclotransferase		46.0	0.217391304347826	0.782608695652174	0.0107206002665255	0.0347909207020789	0.0227557604843022	0.0240703204355533	0	0	0	0
K00684	0.0028571428571428	0.3931623931623931	aat; leucyl/phenylalanyl-tRNA---protein transferase [EC:2.3.2.6]			158.0	136.0	131.0	2.0	0.964539007092198	O	1.0	140.0	1.0	1.0	COG2360	Leu/Phe-tRNA-protein_transferase	Aat	141.0	0.0070921985815602	0.9929078014184396	0.009166034857236	0.0922239389623927	0.0506949869098143	0.0830579041051567	0	0	0	0
K00686	0.0	0.0113960113960113	tgl; protein-glutamine gamma-glutamyltransferase [EC:2.3.2.13]			249.0	3.0	2.0	2.0	0.75	I	0.0	4.0	1.0	1.0	arCOG13259			4.0	0.0	1.0	0.0165428077804561	0.0929800750425169	0.0547614414114865	0.0764372672620608	0	0	0	0
K00687	0.0	0.037037037037037	pbp2B, penA; penicillin-binding protein 2B	path:map00550,path:map01100,path:map01501	Peptidoglycan biosynthesis,Metabolic pathways,beta-Lactam resistance	616.0	13.0	0.0	1.0	1.0	M	0.0	13.0	1.0	1.0	COG0768	Cell_division_protein_FtsI,_peptidoglycan_transpeptidase_(Penicillin-binding_protein_2)	FtsI	13.0	0.0	1.0	0.0048033418735615	0.0033653086240029	0.0040843252487822	0.0014380332495586	0	0	0	0
K00688	0.2	0.6210826210826211	PYG, glgP; glycogen phosphorylase [EC:2.4.1.1]	path:map00500,path:map01100,path:map01110,path:map02026,path:map04217,path:map04910,path:map04922,path:map04931	Starch and sucrose metabolism,Metabolic pathways,Biosynthesis of secondary metabolites,Biofilm formation - Escherichia coli,Necroptosis,Insulin signaling pathway,Glucagon signaling pathway,Insulin resistance	292.0	356.0	334.0	4.0	0.887780548628429	G	79.0	322.0	2.0	0.972568578553616	COG0058	Glucan_phosphorylase	GlgP	401.0	0.1970074812967581	0.8029925187032418	0.198876884700991	0.453382850924474	0.3261298678127325	0.254505966223483	0	0	0	0
K00689	0.0	0.0113960113960113	E2.4.1.5; dextransucrase [EC:2.4.1.5]	path:map00500,path:map01100,path:map02020	Starch and sucrose metabolism,Metabolic pathways,Two-component system	523.0	2.0	0.0	3.0	0.4	G	0.0	5.0	3.0	0.4	COG0366	Glycosidase/amylase_(phosphorylase)	AmyA	5.0	0.0	1.0	0.0373940027611662	0.298335999473959	0.1678650011175626	0.2609419967127928	0	0	0	0
K00690	0.0114285714285714	0.1054131054131054	E2.4.1.7; sucrose phosphorylase [EC:2.4.1.7]	path:map00500,path:map01100	Starch and sucrose metabolism,Metabolic pathways	371.0	44.0	0.0	1.0	1.0	G	4.0	40.0	1.0	1.0	COG0366	Glycosidase/amylase_(phosphorylase)	AmyA	44.0	0.0909090909090909	0.9090909090909092	0.130133531618234	0.497670279798064	0.313901905708149	0.36753674817983	0	0	0	0
K00691	0.02	0.0968660968660968	mapA; maltose phosphorylase [EC:2.4.1.8]	path:map00500,path:map01100	Starch and sucrose metabolism,Metabolic pathways	301.0	49.0	0.0	1.0	1.0	G	7.0	42.0	3.0	0.530612244897959	COG0058	Glucan_phosphorylase	GlgP	49.0	0.1428571428571428	0.8571428571428571	0.1611796191539	0.18041013182829	0.170794875491095	0.0192305126743899	0	0	0	0
K00692	0.0428571428571428	0.0313390313390313	sacB; levansucrase [EC:2.4.1.10]	path:map00500,path:map01100,path:map02020	Starch and sucrose metabolism,Metabolic pathways,Two-component system	312.0	17.0	6.0	2.0	0.607142857142857	M	16.0	12.0	2.0	0.571428571428571	arCOG08133			28.0	0.5714285714285714	0.4285714285714285	0.0816458501277097	0.0229749350999053	0.0523103926138075	0.0586709150278043	0	0	0	0
K00693	0.0857142857142857	0.0313390313390313	GYS; glycogen synthase [EC:2.4.1.11]	path:map00500,path:map01100,path:map01110,path:map04151,path:map04152,path:map04910,path:map04922,path:map04931,path:map05415	Starch and sucrose metabolism,Metabolic pathways,Biosynthesis of secondary metabolites,PI3K-Akt signaling pathway,AMPK signaling pathway,Insulin signaling pathway,Glucagon signaling pathway,Insulin resistance,Diabetic cardiomyopathy	418.0	15.0	2.0	4.0	0.365853658536585	G	30.0	11.0	2.0	0.804878048780488	COG0438	Glycosyltransferase_involved_in_cell_wall_bisynthesis	RfaB	41.0	0.7317073170731707	0.2682926829268293	0.569712874654199	0.650267730627772	0.6099903026409854	0.080554855973573	0	1	0	1
K00694	0.06	0.2051282051282051	bcsA; cellulose synthase (UDP-forming) [EC:2.4.1.12]	path:map00500,path:map01100,path:map02026	Starch and sucrose metabolism,Metabolic pathways,Biofilm formation - Escherichia coli	115.0	91.0	87.0	8.0	0.858490566037736	M	23.0	82.0	5.0	0.886792452830189	COG1215	Glycosyltransferase,_catalytic_subunit_of_cellulose_synthase_and_poly-beta-1,6-N-acetylglucosamine_synthase	BcsA	105.0	0.219047619047619	0.780952380952381	0.141018975850983	0.785699271776222	0.4633591238136025	0.644680295925239	0	0	0	0
K00695	0.0	0.0341880341880341	SUS; sucrose synthase [EC:2.4.1.13]	path:map00500,path:map01100,path:map01110	Starch and sucrose metabolism,Metabolic pathways,Biosynthesis of secondary metabolites	788.0	15.0	0.0	1.0	1.0	M	0.0	15.0	1.0	1.0	COG0438	Glycosyltransferase_involved_in_cell_wall_bisynthesis	RfaB	15.0	0.0	1.0	0.0132634252880804	0.0247345465648664	0.0189989859264734	0.011471121276786	0	0	0	0
K00696	0.0	0.0	E2.4.1.14; sucrose-phosphate synthase [EC:2.4.1.14]	path:map00500,path:map01100,path:map01110	Starch and sucrose metabolism,Metabolic pathways,Biosynthesis of secondary metabolites		26.0	17.0	4.0	0.577777777777778	M	0.0	0.0	3.0	0.533333333333333	COG0438	Glycosyltransferase_involved_in_cell_wall_bisynthesis	RfaB	0.0							0	0	0	0
K00697	0.1457142857142857	0.2507122507122507	otsA; trehalose 6-phosphate synthase [EC:2.4.1.15 2.4.1.347]	path:map00500,path:map01100,path:map01110	Starch and sucrose metabolism,Metabolic pathways,Biosynthesis of secondary metabolites	279.0	151.0	147.0	2.0	0.974193548387097	G	55.0	99.0	2.0	0.974193548387097	COG0380	Trehalose-6-phosphate_synthase,_GT20_family	OtsA	154.0	0.3571428571428571	0.6428571428571429	0.0159343432920127	0.62498229307565	0.3204583181838313	0.6090479497836373	0	0	0	0
K00698	0.0057142857142857	0.0	CHS1; chitin synthase [EC:2.4.1.16]	path:map00520,path:map01100	Amino sugar and nucleotide sugar metabolism,Metabolic pathways	95.0	2.0	0.0	1.0	1.0	M	2.0	0.0	1.0	1.0	COG1215	Glycosyltransferase,_catalytic_subunit_of_cellulose_synthase_and_poly-beta-1,6-N-acetylglucosamine_synthase	BcsA	2.0	1.0	0.0					0	0	0	0
K00699	0.0	0.0028490028490028	UGT; glucuronosyltransferase [EC:2.4.1.17]	path:map00040,path:map00053,path:map00140,path:map00830,path:map00860,path:map00980,path:map00982,path:map00983,path:map01100,path:map01110,path:map01240,path:map04976,path:map05204,path:map05207	Pentose and glucuronate interconversions,Ascorbate and aldarate metabolism,Steroid hormone biosynthesis,Retinol metabolism,Porphyrin metabolism,Metabolism of xenobiotics by cytochrome P450,Drug metabolism - cytochrome P450,Drug metabolism - other enzymes,Metabolic pathways,Biosynthesis of secondary metabolites,Biosynthesis of cofactors,Bile secretion,Chemical carcinogenesis - DNA adducts,Chemical…	436.0	1.0	0.0	1.0	1.0	G	0.0	1.0	1.0	1.0	KOG1192			1.0	0.0	1.0					0	0	0	0
K00700	0.0485714285714285	0.5327635327635327	GBE1, glgB; 1,4-alpha-glucan branching enzyme [EC:2.4.1.18]	path:map00500,path:map01100,path:map01110	Starch and sucrose metabolism,Metabolic pathways,Biosynthesis of secondary metabolites	262.0	266.0	265.0	7.0	0.977941176470588	G	24.0	248.0	6.0	0.944852941176471	COG0296	1,4-alpha-glucan_branching_enzyme	GlgB	272.0	0.088235294117647	0.9117647058823528	0.0298882481826723	0.119613442783008	0.0747508454828401	0.0897251946003357	0	0	0	0
K00701	0.0	0.0313390313390313	cgt; cyclomaltodextrin glucanotransferase [EC:2.4.1.19]	path:map00500,path:map01100	Starch and sucrose metabolism,Metabolic pathways	439.0	11.0	10.0	2.0	0.916666666666667	G	0.0	12.0	1.0	1.0	COG0366	Glycosidase/amylase_(phosphorylase)	AmyA	12.0	0.0	1.0	0.0465944718438363	0.142280175278423	0.0944373235611296	0.0956857034345866	0	0	0	0
K00702	0.0114285714285714	0.0968660968660968	E2.4.1.20; cellobiose phosphorylase [EC:2.4.1.20]	path:map00500,path:map01100	Starch and sucrose metabolism,Metabolic pathways	520.0	51.0	49.0	2.0	0.962264150943396	G	6.0	47.0	2.0	0.943396226415094	COG3459	Cellobiose_phosphorylase		53.0	0.1132075471698113	0.8867924528301887	0.266504578773021	0.250882476098186	0.2586935274356035	0.0156221026748349	0	0	0	0
K00703	0.1085714285714285	0.584045584045584	glgA; starch synthase [EC:2.4.1.21]	path:map00500,path:map01100,path:map01110,path:map02026	Starch and sucrose metabolism,Metabolic pathways,Biosynthesis of secondary metabolites,Biofilm formation - Escherichia coli	149.0	200.0	145.0	7.0	0.677966101694915	G	39.0	256.0	6.0	0.966101694915254	COG0297	Glycogen_synthase	GlgA	295.0	0.1322033898305084	0.8677966101694915	0.114030105136386	0.446687655717057	0.2803588804267215	0.332657550580671	0	0	0	0
K00705	0.0942857142857142	0.4615384615384615	malQ; 4-alpha-glucanotransferase [EC:2.4.1.25]	path:map00500,path:map01100,path:map01110	Starch and sucrose metabolism,Metabolic pathways,Biosynthesis of secondary metabolites	189.0	237.0	235.0	2.0	0.99163179916318	G	36.0	203.0	6.0	0.891213389121339	COG1640	4-alpha-glucanotransferase	MalQ	239.0	0.1506276150627615	0.8493723849372385	0.0827477793195393	0.795368542831048	0.4390581610752936	0.7126207635115087	0	0	0	0
K00710	0.0	0.0028490028490028	GALNT; polypeptide N-acetylgalactosaminyltransferase [EC:2.4.1.41]	path:map00512,path:map00514,path:map01100	Mucin type O-glycan biosynthesis,Other types of O-glycan biosynthesis,Metabolic pathways	547.0	1.0	0.0	1.0	1.0	O	0.0	1.0	1.0	1.0	KOG3736			1.0	0.0	1.0					0	0	0	0
K00712	0.0	0.0484330484330484	tagE; poly(glycerol-phosphate) alpha-glucosyltransferase [EC:2.4.1.52]	path:map00552	Teichoic acid biosynthesis	117.0	19.0	18.0	2.0	0.95	M	0.0	23.0	3.0	0.826086956521739	COG0438	Glycosyltransferase_involved_in_cell_wall_bisynthesis	RfaB	23.0	0.0	1.0	0.0476852046555159	0.14415317387483	0.0959191892651729	0.0964679692193141	0	0	0	0
K00713	0.0	0.0227920227920227	waaD; UDP-glucose:(glucosyl)LPS alpha-1,2-glucosyltransferase [EC:2.4.1.-]	path:map00540	Lipopolysaccharide biosynthesis	302.0	8.0	0.0	1.0	1.0	M	0.0	8.0	1.0	1.0	COG0438	Glycosyltransferase_involved_in_cell_wall_bisynthesis	RfaB	8.0	0.0	1.0	0.0970536041862553	0.353691626386144	0.2253726152861996	0.2566380221998887	0	0	0	0
K00720	0.0057142857142857	0.0968660968660968	UGCG; ceramide glucosyltransferase [EC:2.4.1.80]	path:map00600,path:map01100	Sphingolipid metabolism,Metabolic pathways	230.0	44.0	42.0	2.0	0.956521739130435	M	2.0	44.0	2.0	0.956521739130435	COG1215	Glycosyltransferase,_catalytic_subunit_of_cellulose_synthase_and_poly-beta-1,6-N-acetylglucosamine_synthase	BcsA	46.0	0.0434782608695652	0.9565217391304348	0.004724776903324	0.127966793283116	0.06634578509322	0.123242016379792	0	0	0	0
K00721	0.6314285714285715	0.5584045584045584	DPM1; dolichol-phosphate mannosyltransferase [EC:2.4.1.83]	path:map00510,path:map01100	N-Glycan biosynthesis,Metabolic pathways	11.0	582.0	487.0	6.0	0.829059829059829	M	318.0	359.0	8.0	0.678062678062678	COG0463	Glycosyltransferase_involved_in_cell_wall_bisynthesis	WcaA	677.0	0.4697193500738552	0.5302806499261448	0.144212816276357	0.290106036010255	0.2171594261433059	0.145893219733898	0	0	0	0
K00728	0.0342857142857142	0.1595441595441595	POMT, pmt; dolichyl-phosphate-mannose-protein mannosyltransferase [EC:2.4.1.109]	path:map00514,path:map00515,path:map01100	Other types of O-glycan biosynthesis,Mannose type O-glycan biosynthesis,Metabolic pathways	196.0	63.0	51.0	4.0	0.777777777777778	O	16.0	65.0	5.0	0.432098765432099	COG4346	Predicted_membrane-bound_dolichyl-phosphate-mannose-protein_mannosyltransferase		81.0	0.1975308641975308	0.8024691358024691	0.100087514388596	0.997742690527306	0.548915102457951	0.89765517613871	0	0	0	0
K00729	0.0	0.0056980056980056	ALG5; dolichyl-phosphate beta-glucosyltransferase [EC:2.4.1.117]	path:map00510,path:map01100	N-Glycan biosynthesis,Metabolic pathways	225.0	2.0	0.0	1.0	1.0	M	0.0	2.0	1.0	1.0	COG0463	Glycosyltransferase_involved_in_cell_wall_bisynthesis	WcaA	2.0	0.0	1.0					0	0	0	0
K00737	0.0	0.0142450142450142	MGAT3; beta-1,4-mannosyl-glycoprotein beta-1,4-N-acetylglucosaminyltransferase [EC:2.4.1.144]	path:map00510,path:map01100	N-Glycan biosynthesis,Metabolic pathways	253.0	5.0	0.0	1.0	1.0	M	0.0	5.0	2.0	0.8	COG0438	Glycosyltransferase_involved_in_cell_wall_bisynthesis	RfaB	5.0	0.0	1.0	0.0636832090156464	0.210155876024514	0.1369195425200802	0.1464726670088675	0	0	0	0
K00743	0.0314285714285714	0.0113960113960113	GGTA1; N-acetyllactosaminide 3-alpha-galactosyltransferase [EC:2.4.1.87]	path:map00601,path:map01100	Glycosphingolipid biosynthesis - lacto and neolacto series,Metabolic pathways	291.0	18.0	0.0	1.0	1.0	M	14.0	4.0	1.0	1.0	COG0438	Glycosyltransferase_involved_in_cell_wall_bisynthesis	RfaB	18.0	0.7777777777777778	0.2222222222222222	0.0671046150444965	0.19656723335227	0.1318359241983832	0.1294626183077735	0	0	0	0
K00745	0.0028571428571428	0.0028490028490028				203.0	2.0	0.0	1.0	1.0	M	1.0	1.0	1.0	1.0	COG1215	Glycosyltransferase,_catalytic_subunit_of_cellulose_synthase_and_poly-beta-1,6-N-acetylglucosamine_synthase	BcsA	2.0	0.5	0.5					0	0	0	0
K00748	0.0	0.584045584045584	lpxB; lipid-A-disaccharide synthase [EC:2.4.1.182]	path:map00540,path:map01100	Lipopolysaccharide biosynthesis,Metabolic pathways	136.0	219.0	205.0	3.0	0.935897435897436	M	0.0	234.0	2.0	0.987179487179487	COG0763	Lipid_A_disaccharide_synthetase	LpxB	234.0	0.0	1.0	0.61521086313899	0.0693296449184491	0.3422702540287195	0.5458812182205409	0	0	0	1
K00750	0.0028571428571428	0.0028490028490028	GYG1, GYG2; glycogenin [EC:2.4.1.186]	path:map00500,path:map01100,path:map01110	Starch and sucrose metabolism,Metabolic pathways,Biosynthesis of secondary metabolites	252.0	1.0	0.0	2.0	0.5	H	1.0	1.0	1.0	1.0	COG5597	N-acetylglucosaminyl_transferase	Gnt1	2.0	0.5	0.5					0	0	0	0
K00752	0.0257142857142857	0.0512820512820512	hasA; hyaluronan synthase [EC:2.4.1.212]			287.0	33.0	0.0	1.0	1.0	M	14.0	19.0	2.0	0.96969696969697	COG1215	Glycosyltransferase,_catalytic_subunit_of_cellulose_synthase_and_poly-beta-1,6-N-acetylglucosamine_synthase	BcsA	33.0	0.4242424242424242	0.5757575757575758	0.0239660686908741	0.12575549036261	0.074860779526742	0.1017894216717359	0	0	0	0
K00754	0.0771428571428571	0.282051282051282	bshA; L-malate glycosyltransferase [EC:2.4.1.-]			85.0	142.0	135.0	4.0	0.928104575163399	M	29.0	124.0	3.0	0.934640522875817	COG0438	Glycosyltransferase_involved_in_cell_wall_bisynthesis	RfaB	153.0	0.1895424836601307	0.8104575163398693	0.106126881616743	0.200997843614495	0.153562362615619	0.094870961997752	0	0	0	0
K00756	0.0142857142857142	0.376068376068376	pdp; pyrimidine-nucleoside phosphorylase [EC:2.4.2.2]	path:map00240,path:map01100,path:map01232	Pyrimidine metabolism,Metabolic pathways,Nucleotide metabolism	345.0	153.0	0.0	1.0	1.0	F	5.0	148.0	2.0	0.941176470588235	COG0213	Thymidine_phosphorylase	DeoA	153.0	0.0326797385620915	0.9673202614379084	0.0300306243545934	0.265252035875908	0.1476413301152507	0.2352214115213146	0	0	0	0
K00757	0.2914285714285714	0.168091168091168	udp, UPP; uridine phosphorylase [EC:2.4.2.3]	path:map00240,path:map00983,path:map01100,path:map01232	Pyrimidine metabolism,Drug metabolism - other enzymes,Metabolic pathways,Nucleotide metabolism	171.0	245.0	0.0	1.0	1.0	F	182.0	63.0	1.0	1.0	COG2820	Uridine_phosphorylase	Udp	245.0	0.7428571428571429	0.2571428571428571	0.174423084499361	0.452308807659797	0.313365946079579	0.2778857231604359	0	0	0	0
K00758	0.04	0.3076923076923077	deoA, TYMP; thymidine phosphorylase [EC:2.4.2.4]	path:map00240,path:map00983,path:map01100,path:map01232,path:map05219	Pyrimidine metabolism,Drug metabolism - other enzymes,Metabolic pathways,Nucleotide metabolism,Bladder cancer	315.0	123.0	116.0	3.0	0.931818181818182	F	14.0	118.0	2.0	0.984848484848485	COG0213	Thymidine_phosphorylase	DeoA	132.0	0.106060606060606	0.8939393939393939	0.0846130756660274	0.0642483771158809	0.0744307263909541	0.0203646985501465	0	0	0	0
K00759	0.6028571428571429	0.6780626780626781	APRT, apt; adenine phosphoribosyltransferase [EC:2.4.2.7]	path:map00230,path:map01100,path:map01232	Purine metabolism,Metabolic pathways,Nucleotide metabolism	34.0	561.0	550.0	5.0	0.968911917098446	F	312.0	266.0	2.0	0.970639032815199	COG0503	Adenine/guanine_phosphoribosyltransferase_or_related_PRPP-binding_protein	Apt	578.0	0.5397923875432526	0.4602076124567474	0.021034846764439	0.0913585404267969	0.0561966935956179	0.0703236936623579	0	0	0	0
K00760	0.0171428571428571	0.6923076923076923	hprT, hpt, HPRT1; hypoxanthine phosphoribosyltransferase [EC:2.4.2.8]	path:map00230,path:map00983,path:map01100,path:map01110,path:map01232	Purine metabolism,Drug metabolism - other enzymes,Metabolic pathways,Biosynthesis of secondary metabolites,Nucleotide metabolism	88.0	272.0	243.0	3.0	0.885993485342019	F	6.0	301.0	4.0	0.859934853420196	COG0634	Hypoxanthine-guanine_phosphoribosyltransferase	HptA	307.0	0.019543973941368	0.980456026058632	0.05958113844121	0.537932119919579	0.2987566291803945	0.478350981478369	0	0	0	0
K00761	0.2485714285714285	0.6410256410256411	upp, UPRT; uracil phosphoribosyltransferase [EC:2.4.2.9]	path:map00240,path:map01100,path:map01232	Pyrimidine metabolism,Metabolic pathways,Nucleotide metabolism	141.0	317.0	302.0	2.0	0.954819277108434	F	92.0	240.0	2.0	0.954819277108434	COG0035	Uracil_phosphoribosyltransferase	Upp	332.0	0.2771084337349397	0.7228915662650602	0.013161332837581	0.0618161760372733	0.0374887544374271	0.0486548431996923	0	0	0	0
K00762	0.6971428571428572	0.8575498575498576	pyrE; orotate phosphoribosyltransferase [EC:2.4.2.10]	path:map00240,path:map01100,path:map01240	Pyrimidine metabolism,Metabolic pathways,Biosynthesis of cofactors	56.0	700.0	699.0	2.0	0.998573466476462	F	377.0	324.0	5.0	0.810271041369472	COG0461	Orotate_phosphoribosyltransferase	PyrE	701.0	0.5378031383737518	0.4621968616262482	0.0131032487678596	0.0236514992203493	0.0183773739941044	0.0105482504524897	0	0	0	0
K00763	0.5171428571428571	0.6125356125356125	pncB, NAPRT1; nicotinate phosphoribosyltransferase [EC:6.3.4.21]	path:map00760,path:map01100,path:map01240	Nicotinate and nicotinamide metabolism,Metabolic pathways,Biosynthesis of cofactors	179.0	389.0	354.0	2.0	0.917452830188679	H	196.0	228.0	1.0	1.0	COG1488	Nicotinic_acid_phosphoribosyltransferase	PncB	424.0	0.4622641509433962	0.5377358490566038	0.784601210566518	0.127604086794608	0.456102648680563	0.65699712377191	1	1	1	1
K00764	0.6857142857142857	0.8518518518518519	purF, PPAT; amidophosphoribosyltransferase [EC:2.4.2.14]	path:map00230,path:map00250,path:map01100,path:map01110	Purine metabolism,Alanine, aspartate and glutamate metabolism,Metabolic pathways,Biosynthesis of secondary metabolites	207.0	608.0	580.0	3.0	0.952978056426332	F	287.0	351.0	3.0	0.938871473354232	COG0034	Glutamine_phosphoribosylpyrophosphate_amidotransferase	PurF	638.0	0.4498432601880878	0.5501567398119123	0.0601689239263665	0.0350747549506846	0.0476218394385255	0.0250941689756818	0	0	0	0
K00765	0.4914285714285714	0.7521367521367521	hisG; ATP phosphoribosyltransferase [EC:2.4.2.17]	path:map00340,path:map01100,path:map01110,path:map01230	Histidine metabolism,Metabolic pathways,Biosynthesis of secondary metabolites,Biosynthesis of amino acids	94.0	311.0	167.0	3.0	0.67755991285403	E	184.0	275.0	3.0	0.982570806100218	COG0040	ATP_phosphoribosyltransferase	HisG	459.0	0.4008714596949891	0.599128540305011	0.548943011045678	0.486757848009653	0.5178504295276655	0.062185163036025	0	1	0	1
K00766	0.4857142857142857	0.7435897435897436	trpD; anthranilate phosphoribosyltransferase [EC:2.4.2.18]	path:map00400,path:map01100,path:map01110,path:map01230	Phenylalanine, tyrosine and tryptophan biosynthesis,Metabolic pathways,Biosynthesis of secondary metabolites,Biosynthesis of amino acids	173.0	374.0	232.0	3.0	0.720616570327553	E	216.0	298.0	4.0	0.957610789980732	COG0547	Anthranilate_phosphoribosyltransferase,_glycosyltransferase_domain	TrpD	514.0	0.4202334630350194	0.5797665369649806	0.303830578416899	0.603717208137517	0.4537738932772079	0.2998866297206179	0	0	0	0
K00767	0.5171428571428571	0.7037037037037037	nadC, QPRT; nicotinate-nucleotide pyrophosphorylase (carboxylating) [EC:2.4.2.19]	path:map00760,path:map01100,path:map01240	Nicotinate and nicotinamide metabolism,Metabolic pathways,Biosynthesis of cofactors	152.0	456.0	454.0	2.0	0.995633187772926	H	192.0	265.0	3.0	0.958515283842795	COG0157	Nicotinate-nucleotide_pyrophosphorylase	NadC	457.0	0.4201312910284464	0.5798687089715536	0.64992634677418	0.800205370381893	0.7250658585780365	0.1502790236077129	0	1	0	1
K00768	0.04	0.4301994301994302	E2.4.2.21, cobU, cobT; nicotinate-nucleotide--dimethylbenzimidazole phosphoribosyltransferase [EC:2.4.2.21]	path:map00860,path:map01100,path:map01240	Porphyrin metabolism,Metabolic pathways,Biosynthesis of cofactors	248.0	128.0	82.0	6.0	0.707182320441989	H	14.0	167.0	3.0	0.933701657458564	COG2038	NaMN:DMB_phosphoribosyltransferase	CobT	181.0	0.0773480662983425	0.9226519337016574	0.159655834491441	0.635101343397609	0.397378588944525	0.475445508906168	0	0	0	0
K00769	0.16	0.1225071225071225	gpt; xanthine phosphoribosyltransferase [EC:2.4.2.22]	path:map00230,path:map01100,path:map01110,path:map01232	Purine metabolism,Metabolic pathways,Biosynthesis of secondary metabolites,Nucleotide metabolism	104.0	103.0	0.0	1.0	1.0	F	58.0	45.0	1.0	1.0	COG2236	Hypoxanthine_phosphoribosyltransferase	Hpt1	103.0	0.5631067961165048	0.4368932038834951	0.923929541087603	0.970807715242782	0.9473686281651924	0.046878174155179	1	1	1	1
K00771	0.0028571428571428	0.0056980056980056	XYLT; protein xylosyltransferase [EC:2.4.2.26]	path:map00532,path:map00534,path:map01100	Glycosaminoglycan biosynthesis - chondroitin sulfate / dermatan sulfate,Glycosaminoglycan biosynthesis - heparan sulfate / heparin,Metabolic pathways	192.0	3.0	0.0	1.0	1.0	M	1.0	2.0	1.0	1.0	COG0463	Glycosyltransferase_involved_in_cell_wall_bisynthesis	WcaA	3.0	0.3333333333333333	0.6666666666666666					0	0	0	0
K00772	0.6657142857142857	0.4558404558404558	mtaP, MTAP; 5'-methylthioadenosine phosphorylase [EC:2.4.2.28]	path:map00270,path:map01100	Cysteine and methionine metabolism,Metabolic pathways	156.0	484.0	0.0	1.0	1.0	F	296.0	188.0	3.0	0.886363636363636	COG0005	Purine_nucleoside_phosphorylase	XapA	484.0	0.6115702479338843	0.3884297520661157	0.267022797512379	0.353750698298918	0.3103867479056484	0.0867279007865389	0	0	0	0
K00773	0.0914285714285714	0.9031339031339032	tgt; queuine tRNA-ribosyltransferase [EC:2.4.2.29]			255.0	196.0	16.0	3.0	0.517150395778364	J	32.0	347.0	3.0	0.984168865435356	COG0343	Queuine/archaeosine_tRNA-ribosyltransferase	Tgt	379.0	0.0844327176781002	0.9155672823218998	0.792062503598111	0.229656807801773	0.5108596556999421	0.562405695796338	1	1	1	1
K00782	0.2771428571428571	0.301994301994302	lldG; L-lactate dehydrogenase complex protein LldG			61.0	164.0	81.0	2.0	0.663967611336032	S	121.0	124.0	3.0	0.676113360323887	COG1556	L-lactate_utilization_protein_LutC,_contains_LUD_domain	LutC	245.0	0.4938775510204081	0.5061224489795918	0.0090199318798168	0.228766659349719	0.1188932956147679	0.2197467274699021	0	0	0	0
K00783	0.0685714285714285	0.5555555555555556	rlmH; 23S rRNA (pseudouridine1915-N3)-methyltransferase [EC:2.1.1.177]			85.0	220.0	218.0	2.0	0.990990990990991	J	26.0	196.0	1.0	1.0	COG1576	23S_rRNA_pseudoU1915_N3-methylase_RlmH	RlmH	222.0	0.1171171171171171	0.8828828828828829	0.906741764320575	0.356415645163403	0.631578704741989	0.550326119157172	1	1	1	1
K00784	0.9285714285714286	0.4301994301994302	rnz; ribonuclease Z [EC:3.1.26.11]			73.0	348.0	103.0	5.0	0.548895899053628	J	431.0	203.0	4.0	0.946372239747634	COG1234	Ribonuclease_BN,_tRNA_processing_enzyme	ElaC	634.0	0.6798107255520505	0.3201892744479495	0.378534077020892	0.381495702559008	0.38001488978995	0.002961625538116	0	0	0	0
K00785	0.0	0.0056980056980056	lst; N-acetyllactosaminide alpha-2,3-sialyltransferase [EC:2.4.3.6]			301.0	2.0	0.0	1.0	1.0	G	0.0	2.0	1.0	1.0	28MFQ			2.0	0.0	1.0					0	0	0	0
K00786	0.1828571428571428	0.2364672364672364	GALT29A; beta-1,6-galactosyltransferase [EC:2.4.1.-]			7.0	180.0	154.0	4.0	0.845070422535211	M	92.0	111.0	9.0	0.427230046948357	COG1215	Glycosyltransferase,_catalytic_subunit_of_cellulose_synthase_and_poly-beta-1,6-N-acetylglucosamine_synthase	BcsA	203.0	0.4532019704433497	0.5467980295566502	0.0363470304757655	0.0810237240773984	0.0586853772765819	0.0446766936016329	0	0	0	0
K00788	0.2685714285714285	0.7037037037037037	thiE; thiamine-phosphate pyrophosphorylase [EC:2.5.1.3]	path:map00730,path:map01100,path:map01240	Thiamine metabolism,Metabolic pathways,Biosynthesis of cofactors	15.0	473.0	461.0	3.0	0.959432048681541	H	110.0	383.0	5.0	0.945233265720081	COG0352	Thiamine_monophosphate_synthase	ThiE	493.0	0.2231237322515213	0.7768762677484787	0.0273122248374507	0.036061978963079	0.0316871019002648	0.0087497541256283	0	0	0	0
K00789	0.7742857142857142	0.945868945868946	metK, MAT; S-adenosylmethionine synthetase [EC:2.5.1.6]	path:map00270,path:map00999,path:map01100,path:map01110,path:map01230,path:map01240	Cysteine and methionine metabolism,Biosynthesis of various plant secondary metabolites; Including: Crocin biosynthesis, Cannabidiol biosynthesis, Mugineic acid biosynthesis, Pentagalloylglucose biosynthesis, Benzoxazinoid biosynthesis, Gramine biosynthesis, Coumarin biosynthesis, Furanocoumarin biosynthesis, Hordatine biosynthesis, Podophyllotoxin biosynthesis,Metabolic pathways,Biosynthesis of s…	179.0	585.0	496.0	4.0	0.852769679300292	H	291.0	395.0	3.0	0.658892128279883	COG0192	S-adenosylmethionine_synthetase	MetK	686.0	0.4241982507288629	0.575801749271137	0.0045083661186434	0.0462617340777634	0.0253850500982034	0.04175336795912	0	0	0	0
K00790	0.0171428571428571	0.9572649572649572	murA; UDP-N-acetylglucosamine 1-carboxyvinyltransferase [EC:2.5.1.7]	path:map00520,path:map00550,path:map01100,path:map01250	Amino sugar and nucleotide sugar metabolism,Peptidoglycan biosynthesis,Metabolic pathways,Biosynthesis of nucleotide sugars	268.0	392.0	386.0	4.0	0.96551724137931	M	6.0	400.0	4.0	0.970443349753695	COG0766	UDP-N-acetylglucosamine_enolpyruvyl_transferase	MurA	406.0	0.0147783251231527	0.9852216748768472	0.66678509837843	0.220951916017448	0.443868507197939	0.445833182360982	0	1	0	1
K00791	0.0	0.9715099715099716	miaA, TRIT1; tRNA dimethylallyltransferase [EC:2.5.1.75]	path:map00908,path:map01100,path:map01110	Zeatin biosynthesis,Metabolic pathways,Biosynthesis of secondary metabolites	108.0	301.0	267.0	3.0	0.836111111111111	J	0.0	360.0	1.0	1.0	COG0324	tRNA_A37_N6-isopentenylltransferase_MiaA	MiaA	360.0	0.0	1.0	0.828559866945145	0.257230095784094	0.5428949813646196	0.571329771161051	0	0	1	1
K00793	0.5457142857142857	0.7977207977207977	ribE, RIB5; riboflavin synthase [EC:2.5.1.9]	path:map00740,path:map01100,path:map01110,path:map01240	Riboflavin metabolism,Metabolic pathways,Biosynthesis of secondary metabolites,Biosynthesis of cofactors	76.0	479.0	0.0	1.0	1.0	H	195.0	284.0	3.0	0.757828810020877	COG0307	Riboflavin_synthase_alpha_chain	RibC	479.0	0.407098121085595	0.592901878914405	0.0262009919005123	0.511485564983338	0.2688432784419251	0.4852845730828257	0	0	0	0
K00794	0.5371428571428571	0.7948717948717948	ribH, RIB4; 6,7-dimethyl-8-ribityllumazine synthase [EC:2.5.1.78]	path:map00740,path:map01100,path:map01110,path:map01240	Riboflavin metabolism,Metabolic pathways,Biosynthesis of secondary metabolites,Biosynthesis of cofactors	105.0	480.0	0.0	1.0	1.0	H	189.0	291.0	1.0	1.0	COG0054	6,7-dimethyl-8-ribityllumazine_synthase_(Riboflavin_synthase_beta_chain)	RibE	480.0	0.39375	0.60625	0.026098594039835	0.106712169958582	0.0664053819992085	0.080613575918747	0	0	0	0
K00795	0.0	0.2849002849002849	ispA; farnesyl diphosphate synthase [EC:2.5.1.1 2.5.1.10]	path:map00900,path:map01100,path:map01110	Terpenoid backbone biosynthesis,Metabolic pathways,Biosynthesis of secondary metabolites	213.0	103.0	0.0	1.0	1.0	H	0.0	103.0	1.0	1.0	COG0142	Geranylgeranyl_pyrophosphate_synthase	IspA	103.0	0.0	1.0	0.0032454305758929	0.039698380274586	0.0214719054252394	0.0364529496986931	0	0	0	0
K00796	0.4485714285714285	0.8176638176638177	folP; dihydropteroate synthase [EC:2.5.1.15]	path:map00790,path:map01100,path:map01240	Folate biosynthesis,Metabolic pathways,Biosynthesis of cofactors	111.0	532.0	525.0	2.0	0.987012987012987	H	211.0	328.0	4.0	0.968460111317254	COG0294	Dihydropteroate_synthase	FolP	539.0	0.3914656771799629	0.608534322820037	0.271124655432221	0.325342238871411	0.298233447151816	0.05421758343919	0	0	0	0
K00797	0.3257142857142857	0.5811965811965812	speE, SRM, SPE3; spermidine synthase [EC:2.5.1.16]	path:map00270,path:map00330,path:map00480,path:map01100	Cysteine and methionine metabolism,Arginine and proline metabolism,Glutathione metabolism,Metabolic pathways	32.0	270.0	172.0	6.0	0.627906976744186	E	127.0	298.0	6.0	0.741860465116279	COG0421	Spermidine_synthase_(polyamine_aminopropyltransferase)	SpeE	425.0	0.2988235294117647	0.7011764705882353	0.586338483851171	0.482494967474661	0.534416725662916	0.10384351637651	0	1	0	1
K00798	0.3828571428571428	0.5612535612535613	MMAB, pduO; cob(I)alamin adenosyltransferase [EC:2.5.1.17]	path:map00860,path:map01100,path:map01240	Porphyrin metabolism,Metabolic pathways,Biosynthesis of cofactors	80.0	253.0	147.0	2.0	0.704735376044568	S	152.0	207.0	2.0	0.969359331476323	COG2096	Cob(II)alamin_adenosyltransferase	PduO	359.0	0.4233983286908078	0.5766016713091922	0.0022224085325715	0.292985475992639	0.1476039422626052	0.2907630674600675	0	0	0	0
K00799	0.02	0.2592592592592592	GST, gst; glutathione S-transferase [EC:2.5.1.18]	path:map00480,path:map00980,path:map00982,path:map00983,path:map01100,path:map01524,path:map04212,path:map05200,path:map05204,path:map05207,path:map05208,path:map05225,path:map05418	Glutathione metabolism,Metabolism of xenobiotics by cytochrome P450,Drug metabolism - cytochrome P450,Drug metabolism - other enzymes,Metabolic pathways,Platinum drug resistance,Longevity regulating pathway - worm,Pathways in cancer,Chemical carcinogenesis - DNA adducts,Chemical carcinogenesis - receptor activation,Chemical carcinogenesis - reactive oxygen species,Hepatocellular carcinoma,Fluid s…	24.0	437.0	413.0	4.0	0.910416666666667	O	8.0	467.0	9.0	0.939583333333333	COG0625	Glutathione_S-transferase	GstA	475.0	0.0168421052631578	0.983157894736842	0.0033051431082832	0.018402021512054	0.0108535823101686	0.0150968784037708	0	0	0	0
K00800	0.5628571428571428	0.8347578347578347	aroA; 3-phosphoshikimate 1-carboxyvinyltransferase [EC:2.5.1.19]	path:map00400,path:map01100,path:map01110,path:map01230	Phenylalanine, tyrosine and tryptophan biosynthesis,Metabolic pathways,Biosynthesis of secondary metabolites,Biosynthesis of amino acids	123.0	506.0	479.0	5.0	0.937037037037037	E	205.0	334.0	8.0	0.951851851851852	COG0128	5-enolpyruvylshikimate-3-phosphate_synthase	AroA	539.0	0.3803339517625232	0.6196660482374768	0.0347012998573532	0.651711500672789	0.3432064002650711	0.6170102008154359	0	0	0	0
K00801	0.16	0.1168091168091168	FDFT1; farnesyl-diphosphate farnesyltransferase [EC:2.5.1.21]	path:map00100,path:map00909,path:map01100,path:map01110	Steroid biosynthesis,Sesquiterpenoid and triterpenoid biosynthesis,Metabolic pathways,Biosynthesis of secondary metabolites	166.0	99.0	0.0	1.0	1.0	I	56.0	43.0	2.0	0.98989898989899	COG1562	Phytoene/squalene_synthetase	ERG9	99.0	0.5656565656565656	0.4343434343434343	0.0014379271158814	0.0068993009619208	0.004168614038901	0.0054613738460393	0	0	0	0
K00803	0.1028571428571428	0.1253561253561253	AGPS, agpS; alkyldihydroxyacetonephosphate synthase [EC:2.5.1.26]	path:map00565,path:map01100,path:map04146	Ether lipid metabolism,Metabolic pathways,Peroxisome	258.0	104.0	0.0	1.0	1.0	C	53.0	51.0	2.0	0.884615384615385	COG0277	FAD/FMN-containing_lactate_dehydrogenase/glycolate_oxidase	GlcD	104.0	0.5096153846153846	0.4903846153846153	0.958608892878584	0.992771392135084	0.975690142506834	0.0341624992565	1	1	1	1
K00805	0.0171428571428571	0.339031339031339	hepS; heptaprenyl diphosphate synthase component 1 [EC:2.5.1.30]	path:map00900,path:map01110	Terpenoid backbone biosynthesis,Biosynthesis of secondary metabolites	64.0	106.0	41.0	2.0	0.619883040935672	H	6.0	165.0	4.0	0.619883040935673	COG0142	Geranylgeranyl_pyrophosphate_synthase	IspA	171.0	0.0350877192982456	0.9649122807017544	0.0227983291792656	0.539859248754961	0.2813287889671133	0.5170609195756954	0	0	0	0
K00806	0.4685714285714286	0.9344729344729344	uppS; undecaprenyl diphosphate synthase [EC:2.5.1.31]	path:map00550,path:map00900,path:map01110	Peptidoglycan biosynthesis,Terpenoid backbone biosynthesis,Biosynthesis of secondary metabolites	94.0	285.0	12.0	3.0	0.509838998211091	H	177.0	382.0	1.0	1.0	COG0020	Undecaprenyl_pyrophosphate_synthase	UppS	559.0	0.3166368515205724	0.6833631484794276	0.0092786818204983	0.51413196928664	0.2617053255535691	0.5048532874661417	0	0	0	0
K00808	0.0142857142857142	0.0427350427350427	hss; homospermidine synthase [EC:2.5.1.44]	path:map00960,path:map01110	Tropane, piperidine and pyridine alkaloid biosynthesis,Biosynthesis of secondary metabolites	444.0	22.0	0.0	1.0	1.0	Q	5.0	17.0	1.0	1.0	COG5310	Homospermidine_synthase		22.0	0.2272727272727272	0.7727272727272727	0.0017318969400727	0.0058596981779024	0.0037957975589875	0.0041278012378297	0	0	0	0
K00809	0.9342857142857144	0.2165242165242165	DHPS, dys; deoxyhypusine synthase [EC:2.5.1.46]			176.0	323.0	159.0	3.0	0.633333333333333	O	431.0	79.0	1.0	1.0	COG1899	Deoxyhypusine_synthase	DYS1	510.0	0.8450980392156863	0.1549019607843137	0.0107181343399237	0.787851657514792	0.3992848959273579	0.7771335231748683	0	0	0	0
K00812	0.72	0.6894586894586895	aspB; aspartate aminotransferase [EC:2.6.1.1]	path:map00220,path:map00250,path:map00270,path:map00330,path:map00350,path:map00360,path:map00400,path:map00401,path:map00950,path:map00960,path:map01100,path:map01110,path:map01210,path:map01230	Arginine biosynthesis,Alanine, aspartate and glutamate metabolism,Cysteine and methionine metabolism,Arginine and proline metabolism,Tyrosine metabolism,Phenylalanine metabolism,Phenylalanine, tyrosine and tryptophan biosynthesis,Novobiocin biosynthesis,Isoquinoline alkaloid biosynthesis,Tropane, piperidine and pyridine alkaloid biosynthesis,Metabolic pathways,Biosynthesis of secondary metabolite…	129.0	863.0	850.0	2.0	0.985159817351598	E	468.0	408.0	2.0	0.998858447488584	COG0436	Aspartate/methionine/tyrosine_aminotransferase	AspB	876.0	0.5342465753424658	0.4657534246575342	0.0346207015670834	0.299007344806482	0.1668140231867827	0.2643866432393986	0	0	0	0
K00813	0.0	0.1082621082621082	aspC; aspartate aminotransferase [EC:2.6.1.1]	path:map00220,path:map00250,path:map00270,path:map00330,path:map00350,path:map00360,path:map00400,path:map00401,path:map00950,path:map00960,path:map01100,path:map01110,path:map01210,path:map01230	Arginine biosynthesis,Alanine, aspartate and glutamate metabolism,Cysteine and methionine metabolism,Arginine and proline metabolism,Tyrosine metabolism,Phenylalanine metabolism,Phenylalanine, tyrosine and tryptophan biosynthesis,Novobiocin biosynthesis,Isoquinoline alkaloid biosynthesis,Tropane, piperidine and pyridine alkaloid biosynthesis,Metabolic pathways,Biosynthesis of secondary metabolite…	360.0	38.0	0.0	1.0	1.0	E	0.0	38.0	1.0	1.0	COG1448	Aspartate/aromatic_aminotransferase	TyrB	38.0	0.0	1.0	0.0107426658794981	0.104791574376753	0.0577671201281255	0.0940489084972549	0	0	0	0
K00814	0.0057142857142857	0.037037037037037	GPT, ALT; alanine transaminase [EC:2.6.1.2]	path:map00220,path:map00250,path:map00710,path:map01100,path:map01120,path:map01200,path:map01210,path:map01230	Arginine biosynthesis,Alanine, aspartate and glutamate metabolism,Carbon fixation in photosynthetic organisms,Metabolic pathways,Microbial metabolism in diverse environments,Carbon metabolism,2-Oxocarboxylic acid metabolism,Biosynthesis of amino acids	397.0	15.0	0.0	1.0	1.0	E	2.0	13.0	1.0	1.0	COG0436	Aspartate/methionine/tyrosine_aminotransferase	AspB	15.0	0.1333333333333333	0.8666666666666667	0.0660666703382677	0.550263555454907	0.3081651128965874	0.4841968851166393	0	0	0	0
K00817	0.58	0.8062678062678063	hisC; histidinol-phosphate aminotransferase [EC:2.6.1.9]	path:map00340,path:map00350,path:map00360,path:map00400,path:map00401,path:map00960,path:map01100,path:map01110,path:map01230	Histidine metabolism,Tyrosine metabolism,Phenylalanine metabolism,Phenylalanine, tyrosine and tryptophan biosynthesis,Novobiocin biosynthesis,Tropane, piperidine and pyridine alkaloid biosynthesis,Metabolic pathways,Biosynthesis of secondary metabolites,Biosynthesis of amino acids	70.0	780.0	772.0	3.0	0.983606557377049	E	298.0	495.0	6.0	0.948297604035309	COG0079	Histidinol-phosphate/aromatic_aminotransferase_or_cobyric_acid_decarboxylase	HisC	793.0	0.3757881462799495	0.6242118537200504	0.0031567459428951	0.382832286269164	0.1929945161060295	0.3796755403262689	0	0	0	0
K00819	0.0342857142857142	0.2364672364672364	rocD, OAT; ornithine--oxo-acid transaminase [EC:2.6.1.13]	path:map00330,path:map01100,path:map01110	Arginine and proline metabolism,Metabolic pathways,Biosynthesis of secondary metabolites	347.0	96.0	93.0	2.0	0.96969696969697	E	12.0	87.0	2.0	0.95959595959596	COG4992	Acetylornithine/succinyldiaminopimelate/putrescine_aminotransferase	ArgD	99.0	0.1212121212121212	0.8787878787878788	0.0420875123341502	0.366079483386455	0.2040834978603026	0.3239919710523048	0	0	0	0
K00820	0.7857142857142857	0.9002849002849003	glmS, GFPT; glutamine---fructose-6-phosphate transaminase (isomerizing) [EC:2.6.1.16]	path:map00250,path:map00520,path:map01100,path:map01250,path:map04931,path:map05415	Alanine, aspartate and glutamate metabolism,Amino sugar and nucleotide sugar metabolism,Metabolic pathways,Biosynthesis of nucleotide sugars,Insulin resistance,Diabetic cardiomyopathy	150.0	827.0	820.0	5.0	0.977541371158392	M	426.0	419.0	8.0	0.932624113475177	COG0449	Glucosamine_6-phosphate_synthetase,_contains_amidotransferase_and_phosphosugar_isomerase_domains	GlmS	845.0	0.5041420118343195	0.4958579881656805	0.397892779371372	0.146459372984502	0.272176076177937	0.25143340638687	0	0	0	0
K00821	0.24	0.7492877492877493	argD; acetylornithine/N-succinyldiaminopimelate aminotransferase [EC:2.6.1.11 2.6.1.17]	path:map00220,path:map00300,path:map01100,path:map01110,path:map01120,path:map01210,path:map01230	Arginine biosynthesis,Lysine biosynthesis,Metabolic pathways,Biosynthesis of secondary metabolites,Microbial metabolism in diverse environments,2-Oxocarboxylic acid metabolism,Biosynthesis of amino acids	197.0	408.0	385.0	2.0	0.946635730858469	E	87.0	344.0	4.0	0.94431554524362	COG4992	Acetylornithine/succinyldiaminopimelate/putrescine_aminotransferase	ArgD	431.0	0.2018561484918793	0.7981438515081206	0.464066835851034	0.985474466338666	0.72477065109485	0.5214076304876321	0	0	0	0
K00822	0.0	0.1025641025641025	E2.6.1.18; beta-alanine--pyruvate transaminase [EC:2.6.1.18]	path:map00280,path:map00410,path:map00640,path:map01100	Valine, leucine and isoleucine degradation,beta-Alanine metabolism,Propanoate metabolism,Metabolic pathways	409.0	25.0	6.0	2.0	0.568181818181818	E	0.0	44.0	1.0	1.0	COG0161	Adenosylmethionine-8-amino-7-oxononanoate_aminotransferase	BioA	44.0	0.0	1.0	0.0150918859998884	0.0517167511351295	0.0334043185675089	0.0366248651352411	0	0	0	0
K00823	0.4028571428571428	0.2421652421652421	puuE; 4-aminobutyrate aminotransferase [EC:2.6.1.19]	path:map00250,path:map00410,path:map00640,path:map00650,path:map01100,path:map01120	Alanine, aspartate and glutamate metabolism,beta-Alanine metabolism,Propanoate metabolism,Butanoate metabolism,Metabolic pathways,Microbial metabolism in diverse environments	220.0	281.0	237.0	3.0	0.841317365269461	E	231.0	103.0	1.0	1.0	COG0160	Acetylornithine_aminotransferase/4-aminobutyrate_aminotransferase	ArgD	334.0	0.6916167664670658	0.3083832335329341	0.933992564273012	0.992563477619504	0.963278020946258	0.058570913346492	1	1	1	1
K00824	0.0028571428571428	0.2193732193732193	dat; D-alanine transaminase [EC:2.6.1.21]	path:map00310,path:map00330,path:map00360,path:map00470,path:map01100	Lysine degradation,Arginine and proline metabolism,Phenylalanine metabolism,D-Amino acid metabolism,Metabolic pathways	203.0	55.0	37.0	3.0	0.670731707317073	EH	1.0	81.0	1.0	1.0	COG0115	Branched-chain_amino_acid_aminotransferase/4-amino-4-deoxychorismate_lyase	IlvE	82.0	0.0121951219512195	0.9878048780487804	0.0275162957085941	0.646816687553963	0.3371664916312786	0.6193003918453689	0	0	0	0
K00826	0.5485714285714286	0.8148148148148148	E2.6.1.42, ilvE; branched-chain amino acid aminotransferase [EC:2.6.1.42]	path:map00270,path:map00280,path:map00290,path:map00770,path:map00966,path:map01100,path:map01110,path:map01210,path:map01230,path:map01240	Cysteine and methionine metabolism,Valine, leucine and isoleucine degradation,Valine, leucine and isoleucine biosynthesis,Pantothenate and CoA biosynthesis,Glucosinolate biosynthesis,Metabolic pathways,Biosynthesis of secondary metabolites,2-Oxocarboxylic acid metabolism,Biosynthesis of amino acids,Biosynthesis of cofactors	75.0	563.0	411.0	3.0	0.760810810810811	E	264.0	476.0	1.0	1.0	COG0115	Branched-chain_amino_acid_aminotransferase/4-amino-4-deoxychorismate_lyase	IlvE	740.0	0.3567567567567568	0.6432432432432432	0.0968765337352227	0.396660813536837	0.2467686736360298	0.2997842798016143	0	0	0	0
K00830	0.1571428571428571	0.2279202279202279	AGXT; alanine-glyoxylate transaminase / serine-glyoxylate transaminase / serine-pyruvate transaminase [EC:2.6.1.44 2.6.1.45 2.6.1.51]	path:map00250,path:map00260,path:map00630,path:map00680,path:map01100,path:map01110,path:map01120,path:map01200,path:map04146	Alanine, aspartate and glutamate metabolism,Glycine, serine and threonine metabolism,Glyoxylate and dicarboxylate metabolism,Methane metabolism,Metabolic pathways,Biosynthesis of secondary metabolites,Microbial metabolism in diverse environments,Carbon metabolism,Peroxisome	276.0	149.0	142.0	2.0	0.955128205128205	E	60.0	96.0	1.0	1.0	COG0075	Archaeal_aspartate_aminotransferase_or_a_related_aminotransferase,_includes_purine_catabolism_protein_PucG	PucG	156.0	0.3846153846153846	0.6153846153846154	0.623119317576201	0.382625137303953	0.502872227440077	0.240494180272248	0	1	0	1
K00831	0.0428571428571428	0.5299145299145299	serC, PSAT1; phosphoserine aminotransferase [EC:2.6.1.52]	path:map00260,path:map00270,path:map00680,path:map00750,path:map01100,path:map01110,path:map01120,path:map01200,path:map01230,path:map01240	Glycine, serine and threonine metabolism,Cysteine and methionine metabolism,Methane metabolism,Vitamin B6 metabolism,Metabolic pathways,Biosynthesis of secondary metabolites,Microbial metabolism in diverse environments,Carbon metabolism,Biosynthesis of amino acids,Biosynthesis of cofactors	260.0	146.0	95.0	4.0	0.691943127962085	E	16.0	195.0	2.0	0.976303317535545	COG1932	Phosphoserine_aminotransferase	SerC	211.0	0.0758293838862559	0.924170616113744	0.0008773304857144	0.0098313225010302	0.0053543264933723	0.0089539920153158	0	0	0	0
K00832	0.0142857142857142	0.1339031339031339	tyrB; aromatic-amino-acid transaminase [EC:2.6.1.57]	path:map00270,path:map00350,path:map00360,path:map00400,path:map00401,path:map00950,path:map00960,path:map01100,path:map01110,path:map01230	Cysteine and methionine metabolism,Tyrosine metabolism,Phenylalanine metabolism,Phenylalanine, tyrosine and tryptophan biosynthesis,Novobiocin biosynthesis,Isoquinoline alkaloid biosynthesis,Tropane, piperidine and pyridine alkaloid biosynthesis,Metabolic pathways,Biosynthesis of secondary metabolites,Biosynthesis of amino acids	344.0	64.0	0.0	1.0	1.0	E	6.0	58.0	2.0	0.984375	COG1448	Aspartate/aromatic_aminotransferase	TyrB	64.0	0.09375	0.90625	0.0026585324023953	0.0097309074428878	0.0061947199226415	0.0070723750404925	0	0	0	0
K00833	0.0457142857142857	0.4216524216524216	bioA; adenosylmethionine---8-amino-7-oxononanoate aminotransferase [EC:2.6.1.62]	path:map00780,path:map01100,path:map01240	Biotin metabolism,Metabolic pathways,Biosynthesis of cofactors	292.0	157.0	133.0	2.0	0.867403314917127	H	16.0	165.0	2.0	0.988950276243094	COG0161	Adenosylmethionine-8-amino-7-oxononanoate_aminotransferase	BioA	181.0	0.0883977900552486	0.9116022099447514	0.0059123927211693	0.145790193336777	0.0758512930289731	0.1398778006156077	0	0	0	0
K00835	0.0	0.0598290598290598	avtA; valine--pyruvate aminotransferase [EC:2.6.1.66]	path:map00290,path:map01100,path:map01110	Valine, leucine and isoleucine biosynthesis,Metabolic pathways,Biosynthesis of secondary metabolites	400.0	17.0	14.0	3.0	0.80952380952381	E	0.0	21.0	2.0	0.952380952380952	COG3977	Alanine-alpha-ketoisovalerate_(or_valine-pyruvate)_aminotransferase	AvtA	21.0	0.0	1.0	0.0171056784241481	0.218692781744395	0.1178992300842715	0.2015871033202469	0	0	0	0
K00836	0.1771428571428571	0.1538461538461538	ectB, dat; diaminobutyrate-2-oxoglutarate transaminase [EC:2.6.1.76]	path:map00260,path:map01100,path:map01120,path:map01210,path:map01230	Glycine, serine and threonine metabolism,Metabolic pathways,Microbial metabolism in diverse environments,2-Oxocarboxylic acid metabolism,Biosynthesis of amino acids	325.0	117.0	102.0	4.0	0.823943661971831	E	78.0	64.0	3.0	0.929577464788732	COG0160	Acetylornithine_aminotransferase/4-aminobutyrate_aminotransferase	ArgD	142.0	0.5492957746478874	0.4507042253521127	0.775644542136684	0.257338070985269	0.5164913065609765	0.5183064711514149	1	1	1	1
K00839	0.0028571428571428	0.0484330484330484	pucG; (S)-ureidoglycine---glyoxylate transaminase [EC:2.6.1.112]	path:map00230,path:map01100	Purine metabolism,Metabolic pathways	347.0	19.0	0.0	1.0	1.0	E	1.0	18.0	1.0	1.0	COG0075	Archaeal_aspartate_aminotransferase_or_a_related_aminotransferase,_includes_purine_catabolism_protein_PucG	PucG	19.0	0.0526315789473684	0.9473684210526316	0.0965281651569063	0.303425753127206	0.1999769591420561	0.2068975879702996	0	0	0	0
K00840	0.0	0.0227920227920227	astC; succinylornithine aminotransferase [EC:2.6.1.81]	path:map00330,path:map01100	Arginine and proline metabolism,Metabolic pathways	400.0	10.0	0.0	1.0	1.0	E	0.0	10.0	1.0	1.0	COG4992	Acetylornithine/succinyldiaminopimelate/putrescine_aminotransferase	ArgD	10.0	0.0	1.0	0.0046057063126568	0.013059183523699	0.0088324449181779	0.0084534772110421	0	0	0	0
K00841	0.0057142857142857	0.0541310541310541	patA; aminotransferase [EC:2.6.1.-]	path:map00300,path:map01100,path:map01110,path:map01230	Lysine biosynthesis,Metabolic pathways,Biosynthesis of secondary metabolites,Biosynthesis of amino acids	340.0	30.0	0.0	1.0	1.0	E	2.0	28.0	1.0	1.0	COG0436	Aspartate/methionine/tyrosine_aminotransferase	AspB	30.0	0.0666666666666666	0.9333333333333332	0.0071592255314175	0.170492156746865	0.0888256911391412	0.1633329312154474	0	0	0	0
K00842	0.0028571428571428	0.0427350427350427				289.0	16.0	15.0	2.0	0.941176470588235	E	1.0	16.0	1.0	1.0	COG1168	Bifunctional_PLP-dependent_enzyme_with_beta-cystathionase_and_maltose_regulon_repressor_activities	MalY	17.0	0.0588235294117647	0.9411764705882352	0.0892346432780182	0.280863613432747	0.1850491283553826	0.1916289701547288	0	0	0	0
K00844	0.0	0.0142450142450142	HK; hexokinase [EC:2.7.1.1]	path:map00010,path:map00051,path:map00052,path:map00500,path:map00520,path:map00521,path:map00524,path:map01100,path:map01110,path:map01120,path:map01200,path:map01250,path:map04066,path:map04910,path:map04930,path:map04973,path:map05131,path:map05230	Glycolysis / Gluconeogenesis,Fructose and mannose metabolism,Galactose metabolism,Starch and sucrose metabolism,Amino sugar and nucleotide sugar metabolism,Streptomycin biosynthesis,Neomycin, kanamycin and gentamicin biosynthesis,Metabolic pathways,Biosynthesis of secondary metabolites,Microbial metabolism in diverse environments,Carbon metabolism,Biosynthesis of nucleotide sugars,HIF-1 signaling…	402.0	6.0	0.0	1.0	1.0	G	0.0	6.0	1.0	1.0	COG5026	Hexokinase		6.0	0.0	1.0	0.0264921850700555	1.13341052476207e-08	0.0132460982020803	0.0264921737359502	0	0	0	0
K00845	0.38	0.7834757834757835	glk; glucokinase [EC:2.7.1.2]	path:map00010,path:map00052,path:map00500,path:map00520,path:map00521,path:map00524,path:map01100,path:map01110,path:map01120,path:map01200,path:map01250	Glycolysis / Gluconeogenesis,Galactose metabolism,Starch and sucrose metabolism,Amino sugar and nucleotide sugar metabolism,Streptomycin biosynthesis,Neomycin, kanamycin and gentamicin biosynthesis,Metabolic pathways,Biosynthesis of secondary metabolites,Microbial metabolism in diverse environments,Carbon metabolism,Biosynthesis of nucleotide sugars	11.0	422.0	250.0	6.0	0.603719599427754	GK	145.0	541.0	8.0	0.846924177396281	COG1940	Sugar_kinase_of_the_NBD/HSP70_family,_may_contain_an_N-terminal_HTH_domain	NagC	686.0	0.2113702623906705	0.7886297376093294	0.0300305006133164	0.136446860064563	0.0832386803389396	0.1064163594512466	0	0	0	0
K00846	0.0085714285714285	0.0199430199430199	KHK; ketohexokinase [EC:2.7.1.3]	path:map00051,path:map01100,path:map01120	Fructose and mannose metabolism,Metabolic pathways,Microbial metabolism in diverse environments	119.0	8.0	6.0	3.0	0.727272727272727	G	3.0	8.0	2.0	0.818181818181818	COG0524	Sugar_or_nucleoside_kinase,_ribokinase_family	RbsK	11.0	0.2727272727272727	0.7272727272727273	0.330319925196921	0.482286469758123	0.4063031974775219	0.151966544561202	0	0	0	0
K00847	0.2114285714285714	0.5754985754985755	E2.7.1.4, scrK; fructokinase [EC:2.7.1.4]	path:map00051,path:map00500,path:map00520,path:map01100,path:map01110,path:map01250	Fructose and mannose metabolism,Starch and sucrose metabolism,Amino sugar and nucleotide sugar metabolism,Metabolic pathways,Biosynthesis of secondary metabolites,Biosynthesis of nucleotide sugars	32.0	309.0	253.0	7.0	0.782278481012658	G	88.0	307.0	5.0	0.820253164556962	COG0524	Sugar_or_nucleoside_kinase,_ribokinase_family	RbsK	395.0	0.2227848101265822	0.7772151898734178	0.0005854255589826	0.0051584205535053	0.0028719230562439	0.0045729949945227	0	0	0	0
K00848	0.0314285714285714	0.1766381766381766	rhaB; rhamnulokinase [EC:2.7.1.5]	path:map00040,path:map00051,path:map01100,path:map01120	Pentose and glucuronate interconversions,Fructose and mannose metabolism,Metabolic pathways,Microbial metabolism in diverse environments	219.0	103.0	101.0	3.0	0.971698113207547	G	11.0	95.0	2.0	0.905660377358491	COG1070	Sugar_(pentulose_or_hexulose)_kinase	XylB	106.0	0.1037735849056603	0.8962264150943396	0.781307454691268	0.950432896644613	0.8658701756679406	0.1691254419533449	1	1	1	1
K00849	0.1457142857142857	0.3874643874643874	galK; galactokinase [EC:2.7.1.6]	path:map00052,path:map00520,path:map01100,path:map01250	Galactose metabolism,Amino sugar and nucleotide sugar metabolism,Metabolic pathways,Biosynthesis of nucleotide sugars	161.0	181.0	153.0	4.0	0.819004524886878	G	67.0	154.0	1.0	1.0	COG0153	Galactokinase	GalK	221.0	0.3031674208144796	0.6968325791855203	0.643976366646801	0.955875898128621	0.7999261323877109	0.3118995314818199	0	1	0	1
K00850	0.06	0.5156695156695157	pfkA, PFK; 6-phosphofructokinase 1 [EC:2.7.1.11]	path:map00010,path:map00030,path:map00051,path:map00052,path:map00680,path:map01100,path:map01110,path:map01120,path:map01200,path:map01230,path:map03018,path:map04066,path:map04152,path:map04919,path:map04922,path:map05230	Glycolysis / Gluconeogenesis,Pentose phosphate pathway,Fructose and mannose metabolism,Galactose metabolism,Methane metabolism,Metabolic pathways,Biosynthesis of secondary metabolites,Microbial metabolism in diverse environments,Carbon metabolism,Biosynthesis of amino acids,RNA degradation,HIF-1 signaling pathway,AMPK signaling pathway,Thyroid hormone signaling pathway,Glucagon signaling pathway,…	186.0	153.0	74.0	4.0	0.586206896551724	G	28.0	233.0	2.0	0.988505747126437	COG0205	6-phosphofructokinase	PfkA	261.0	0.10727969348659	0.89272030651341	0.766368820808849	0.902735018840922	0.8345519198248855	0.1363661980320729	1	1	1	1
K00851	0.0314285714285714	0.3190883190883191	idnK, gntK; gluconokinase [EC:2.7.1.12]	path:map00030,path:map01100,path:map01110,path:map01120,path:map01200	Pentose phosphate pathway,Metabolic pathways,Biosynthesis of secondary metabolites,Microbial metabolism in diverse environments,Carbon metabolism	43.0	143.0	116.0	3.0	0.785714285714286	G	13.0	165.0	7.0	0.428571428571429	COG1070	Sugar_(pentulose_or_hexulose)_kinase	XylB	178.0	0.0730337078651685	0.9269662921348316	0.400572686479	0.306610197198733	0.3535914418388665	0.093962489280267	0	0	0	0
K00852	0.6028571428571429	0.5441595441595442	rbsK, RBKS; ribokinase [EC:2.7.1.15]	path:map00030,path:map01100	Pentose phosphate pathway,Metabolic pathways	32.0	467.0	324.0	5.0	0.748397435897436	G	326.0	298.0	4.0	0.983974358974359	COG0524	Sugar_or_nucleoside_kinase,_ribokinase_family	RbsK	624.0	0.5224358974358975	0.4775641025641026	0.415495890462604	0.693463958433005	0.5544799244478045	0.277968067970401	0	0	0	0
K00853	0.0	0.150997150997151	araB; L-ribulokinase [EC:2.7.1.16]	path:map00040,path:map01100	Pentose and glucuronate interconversions,Metabolic pathways	455.0	38.0	20.0	3.0	0.622950819672131	G	0.0	61.0	2.0	0.950819672131148	COG1069	Ribulose_kinase	AraB	61.0	0.0	1.0	0.136786351567253	0.0242011313314461	0.0804937414493495	0.1125852202358068	0	0	0	0
K00854	0.1428571428571428	0.4444444444444444	xylB, XYLB; xylulokinase [EC:2.7.1.17]	path:map00040,path:map01100	Pentose and glucuronate interconversions,Metabolic pathways	152.0	359.0	342.0	3.0	0.930051813471503	G	99.0	287.0	2.0	0.987046632124352	COG1070	Sugar_(pentulose_or_hexulose)_kinase	XylB	386.0	0.2564766839378238	0.7435233160621761	0.693266572125978	0.985531590993256	0.8393990815596171	0.292265018867278	0	1	0	1
K00855	0.0514285714285714	0.1623931623931624	PRK, prkB; phosphoribulokinase [EC:2.7.1.19]	path:map00710,path:map01100,path:map01120,path:map01200	Carbon fixation in photosynthetic organisms,Metabolic pathways,Microbial metabolism in diverse environments,Carbon metabolism	139.0	48.0	14.0	4.0	0.505263157894737	F	18.0	76.0	2.0	0.747368421052632	COG0572	Uridine_kinase	Udk	94.0	0.1914893617021276	0.8085106382978723	0.105697925282639	0.191618060826649	0.148657993054644	0.08592013554401	0	0	0	0
K00856	0.0371428571428571	0.2336182336182336	ADK, adoK; adenosine kinase [EC:2.7.1.20]	path:map00230,path:map01100,path:map01232	Purine metabolism,Metabolic pathways,Nucleotide metabolism	122.0	91.0	83.0	3.0	0.91	G	14.0	86.0	1.0	1.0	COG0524	Sugar_or_nucleoside_kinase,_ribokinase_family	RbsK	100.0	0.14	0.86	0.0103129640313613	0.562147382384022	0.2862301732076916	0.5518344183526607	0	0	0	0
K00857	0.1342857142857142	0.4131054131054131	tdk, TK; thymidine kinase [EC:2.7.1.21]	path:map00240,path:map00983,path:map01100,path:map01232	Pyrimidine metabolism,Drug metabolism - other enzymes,Metabolic pathways,Nucleotide metabolism	125.0	192.0	186.0	2.0	0.96969696969697	F	48.0	150.0	2.0	0.95959595959596	COG1435	Thymidine_kinase	Tdk	198.0	0.2424242424242424	0.7575757575757576	0.0762145807872932	0.766200177858659	0.4212073793229761	0.6899855970713658	0	0	0	0
K00858	0.7628571428571429	0.8831908831908832	ppnK, NADK; NAD+ kinase [EC:2.7.1.23]	path:map00760,path:map01100,path:map01240	Nicotinate and nicotinamide metabolism,Metabolic pathways,Biosynthesis of cofactors	33.0	276.0	1.0	6.0	0.354755784061697	H	434.0	340.0	6.0	0.883033419023136	COG0061	NAD_kinase	NadK	774.0	0.5607235142118863	0.4392764857881137	0.0016989724418415	0.0087906079157728	0.0052447901788071	0.0070916354739313	0	0	0	0
K00859	0.0885714285714285	0.8917378917378918	coaE; dephospho-CoA kinase [EC:2.7.1.24]	path:map00770,path:map01100,path:map01240	Pantothenate and CoA biosynthesis,Metabolic pathways,Biosynthesis of cofactors	54.0	256.0	158.0	6.0	0.679045092838196	H	32.0	345.0	5.0	0.93368700265252	COG0237	Dephospho-CoA_kinase	CoaE	377.0	0.0848806366047745	0.9151193633952256	0.0020764454729573	0.103710193053356	0.0528933192631566	0.1016337475803987	0	0	0	0
K00860	0.24	0.3276353276353276	cysC; adenylylsulfate kinase [EC:2.7.1.25]	path:map00230,path:map00920,path:map01100,path:map01120	Purine metabolism,Sulfur metabolism,Metabolic pathways,Microbial metabolism in diverse environments	103.0	117.0	8.0	3.0	0.5	P	93.0	141.0	4.0	0.935897435897436	COG0529	Adenylylsulfate_kinase_or_related_kinase	CysC	234.0	0.3974358974358974	0.6025641025641025	0.327634574552844	0.905545965647736	0.61659027010029	0.5779113910948921	0	0	0	0
K00862	0.0028571428571428	0.0512820512820512	eryA; erythritol kinase (D-erythritol 1-phosphate-forming) [EC:2.7.1.215]			344.0	33.0	32.0	2.0	0.970588235294117	G	1.0	33.0	1.0	1.0	COG1070	Sugar_(pentulose_or_hexulose)_kinase	XylB	34.0	0.0294117647058823	0.9705882352941176	0.0056712945639474	0.801628206859446	0.4036497507116967	0.7959569122954986	0	0	0	0
K00863	0.0	0.1082621082621082	DAK, TKFC; triose/dihydroxyacetone kinase / FAD-AMP lyase (cyclizing) [EC:2.7.1.28 2.7.1.29 4.6.1.15]	path:map00051,path:map00561,path:map00680,path:map01100,path:map01120,path:map01200,path:map04622	Fructose and mannose metabolism,Glycerolipid metabolism,Methane metabolism,Metabolic pathways,Microbial metabolism in diverse environments,Carbon metabolism,RIG-I-like receptor signaling pathway	283.0	42.0	38.0	4.0	0.857142857142857	G	0.0	49.0	3.0	0.857142857142857	COG2376	Dihydroxyacetone_kinase	DAK1	49.0	0.0	1.0	0.0557538209374826	0.454941785263385	0.2553478031004338	0.3991879643259024	0	0	0	0
K00864	0.2085714285714285	0.584045584045584	glpK, GK; glycerol kinase [EC:2.7.1.30]	path:map00561,path:map01100,path:map03320,path:map04626	Glycerolipid metabolism,Metabolic pathways,PPAR signaling pathway,Plant-pathogen interaction	362.0	182.0	69.0	4.0	0.535294117647059	F	92.0	248.0	1.0	1.0	COG0554	Glycerol_kinase	GlpK	340.0	0.2705882352941176	0.7294117647058823	0.478271453154197	0.506350823982862	0.4923111385685295	0.028079370828665	0	0	0	0
K00865	0.0	0.3105413105413105	glxK, garK; glycerate 2-kinase [EC:2.7.1.165]	path:map00260,path:map00561,path:map00630,path:map01100,path:map01110,path:map01120	Glycine, serine and threonine metabolism,Glycerolipid metabolism,Glyoxylate and dicarboxylate metabolism,Metabolic pathways,Biosynthesis of secondary metabolites,Microbial metabolism in diverse environments	264.0	124.0	123.0	2.0	0.992	G	0.0	126.0	2.0	0.992063492063492	COG1929	Glycerate_kinase	GlxK	126.0	0.0	1.0	0.0351057464217686	0.24229540903313	0.1387005777274493	0.2071896626113614	0	0	0	0
K00867	0.02	0.1396011396011396	coaA; type I pantothenate kinase [EC:2.7.1.33]	path:map00770,path:map01100,path:map01240	Pantothenate and CoA biosynthesis,Metabolic pathways,Biosynthesis of cofactors	270.0	30.0	3.0	2.0	0.526315789473684	H	7.0	50.0	2.0	0.964912280701754	COG1072	Panthothenate_kinase	CoaA	57.0	0.1228070175438596	0.8771929824561403	0.0063870700691768	0.0114680848745406	0.0089275774718587	0.0050810148053638	0	0	0	0
K00868	0.02	0.245014245014245	pdxK, pdxY; pyridoxine kinase [EC:2.7.1.35]	path:map00750,path:map01100,path:map01240	Vitamin B6 metabolism,Metabolic pathways,Biosynthesis of cofactors	113.0	110.0	0.0	1.0	1.0	H	7.0	103.0	2.0	0.590909090909091	COG2240	Pyridoxal/pyridoxine/pyridoxamine_kinase	PdxK	110.0	0.0636363636363636	0.9363636363636364	0.0017516170249152	0.0547492795720944	0.0282504482985047	0.0529976625471792	0	0	0	0
K00869	0.72	0.1481481481481481	MVK, mvaK1; mevalonate kinase [EC:2.7.1.36]	path:map00900,path:map01100,path:map01110,path:map04146	Terpenoid backbone biosynthesis,Metabolic pathways,Biosynthesis of secondary metabolites,Peroxisome	94.0	195.0	75.0	6.0	0.598159509202454	I	263.0	63.0	3.0	0.98159509202454	COG1577	Mevalonate_kinase	ERG12	326.0	0.8067484662576687	0.1932515337423312	0.51050001277129	0.554681807165781	0.5325909099685355	0.0441817943944909	0	1	0	1
K00870	0.0285714285714285	0.0142450142450142				162.0	14.0	3.0	3.0	0.538461538461538	KLT	12.0	12.0	2.0	0.846153846153846	COG0515	Serine/threonine_protein_kinase	SPS1	24.0	0.5	0.5					0	0	0	0
K00872	0.3885714285714285	0.433048433048433	thrB; homoserine kinase [EC:2.7.1.39]	path:map00260,path:map01100,path:map01110,path:map01120,path:map01230	Glycine, serine and threonine metabolism,Metabolic pathways,Biosynthesis of secondary metabolites,Microbial metabolism in diverse environments,Biosynthesis of amino acids	133.0	238.0	190.0	3.0	0.815068493150685	E	138.0	154.0	2.0	0.996575342465753	COG0083	Homoserine_kinase	ThrB	292.0	0.4726027397260274	0.5273972602739726	0.138482008810018	0.27224699788696	0.205364503348489	0.133764989076942	0	0	0	0
K00873	0.4714285714285714	0.8490028490028491	PK, pyk; pyruvate kinase [EC:2.7.1.40]	path:map00010,path:map00620,path:map01100,path:map01110,path:map01120,path:map01200,path:map01230,path:map04922,path:map04930,path:map05165,path:map05203,path:map05230	Glycolysis / Gluconeogenesis,Pyruvate metabolism,Metabolic pathways,Biosynthesis of secondary metabolites,Microbial metabolism in diverse environments,Carbon metabolism,Biosynthesis of amino acids,Glucagon signaling pathway,Type II diabetes mellitus,Human papillomavirus infection,Viral carcinogenesis,Central carbon metabolism in cancer	229.0	511.0	499.0	4.0	0.969639468690702	G	174.0	353.0	3.0	0.979127134724858	COG0469	Pyruvate_kinase	PykF	527.0	0.3301707779886148	0.6698292220113852	0.0004011993941744	0.000766399728364	0.0005837995612692	0.0003652003341896	0	0	0	0
K00874	0.1714285714285714	0.3532763532763532	kdgK; 2-dehydro-3-deoxygluconokinase [EC:2.7.1.45]	path:map00030,path:map01100,path:map01120,path:map01200	Pentose phosphate pathway,Metabolic pathways,Microbial metabolism in diverse environments,Carbon metabolism	138.0	241.0	236.0	3.0	0.975708502024292	G	78.0	169.0	1.0	1.0	COG0524	Sugar_or_nucleoside_kinase,_ribokinase_family	RbsK	247.0	0.3157894736842105	0.6842105263157895	0.35462633014929	0.510170160868843	0.4323982455090665	0.155543830719553	0	0	0	0
K00875	0.0	0.0085470085470085	rbtK, FGGY; D-ribulokinase [EC:2.7.1.47]	path:map00040,path:map01100	Pentose and glucuronate interconversions,Metabolic pathways	523.0	3.0	0.0	1.0	1.0	G	0.0	3.0	1.0	1.0	COG1069	Ribulose_kinase	AraB	3.0	0.0	1.0					0	0	0	0
K00876	0.1142857142857142	0.4586894586894587	udk, UCK; uridine kinase [EC:2.7.1.48]	path:map00240,path:map00983,path:map01100,path:map01232	Pyrimidine metabolism,Drug metabolism - other enzymes,Metabolic pathways,Nucleotide metabolism	95.0	233.0	210.0	7.0	0.882575757575757	F	41.0	222.0	7.0	0.848484848484849	COG0572	Uridine_kinase	Udk	263.0	0.155893536121673	0.844106463878327	0.308400944477246	0.153078412983035	0.2307396787301405	0.1553225314942109	0	0	0	0
K00878	0.1942857142857142	0.2364672364672364	thiM; hydroxyethylthiazole kinase [EC:2.7.1.50]	path:map00730,path:map00740,path:map01100,path:map01240	Thiamine metabolism,Riboflavin metabolism,Metabolic pathways,Biosynthesis of cofactors	178.0	148.0	137.0	4.0	0.919254658385093	H	71.0	90.0	4.0	0.981366459627329	COG2145	Hydroxyethylthiazole_kinase,_sugar_kinase_family	ThiM	161.0	0.4409937888198758	0.5590062111801242	0.0376660561899565	0.304256715480798	0.1709613858353772	0.2665906592908415	0	0	0	0
K00879	0.0171428571428571	0.0341880341880341	fucK; L-fuculokinase [EC:2.7.1.51]	path:map00040,path:map00051,path:map01100,path:map01120	Pentose and glucuronate interconversions,Fructose and mannose metabolism,Metabolic pathways,Microbial metabolism in diverse environments	404.0	14.0	12.0	3.0	0.777777777777778	G	6.0	12.0	1.0	1.0	COG1070	Sugar_(pentulose_or_hexulose)_kinase	XylB	18.0	0.3333333333333333	0.6666666666666666	0.264942586488543	0.585132916191273	0.4250377513399079	0.3201903297027299	0	0	0	0
K00880	0.0228571428571428	0.0341880341880341	lyxK; L-xylulokinase [EC:2.7.1.53]	path:map00040,path:map00053,path:map01100	Pentose and glucuronate interconversions,Ascorbate and aldarate metabolism,Metabolic pathways	370.0	23.0	0.0	1.0	1.0	G	9.0	14.0	1.0	1.0	COG1070	Sugar_(pentulose_or_hexulose)_kinase	XylB	23.0	0.391304347826087	0.6086956521739131	0.132863673016778	0.890686549876512	0.511775111446645	0.7578228768597339	0	0	0	0
K00881	0.0	0.0142450142450142	alsK; allose kinase [EC:2.7.1.55]	path:map00051,path:map01100,path:map01120	Fructose and mannose metabolism,Metabolic pathways,Microbial metabolism in diverse environments	271.0	4.0	2.0	2.0	0.666666666666667	GK	0.0	6.0	1.0	1.0	COG1940	Sugar_kinase_of_the_NBD/HSP70_family,_may_contain_an_N-terminal_HTH_domain	NagC	6.0	0.0	1.0	0.0455225610724788	0.0824312896662061	0.0639769253693424	0.0369087285937273	0	0	0	0
K00882	0.0457142857142857	0.2535612535612536	fruK; 1-phosphofructokinase [EC:2.7.1.56]	path:map00051,path:map01100,path:map02060	Fructose and mannose metabolism,Metabolic pathways,Phosphotransferase system (PTS)	148.0	92.0	49.0	3.0	0.676470588235294	H	19.0	117.0	1.0	1.0	COG1105	1-phosphofructokinase_or_6-phosphofructokinase_II	FruK	136.0	0.1397058823529411	0.8602941176470589	0.678374884166391	0.556531678126424	0.6174532811464075	0.121843206039967	0	1	0	1
K00883	0.0	0.0569800569800569	dgoK; 2-dehydro-3-deoxygalactonokinase [EC:2.7.1.58]	path:map00052,path:map01100	Galactose metabolism,Metabolic pathways	240.0	22.0	21.0	2.0	0.956521739130435	G	0.0	23.0	1.0	1.0	COG3734	2-keto-3-deoxy-galactonokinase	DgoK	23.0	0.0	1.0	0.0225092606128295	0.0333792684127805	0.027944264512805	0.010870007799951	0	0	0	0
K00884	0.0714285714285714	0.0712250712250712	NAGK, nagK; N-acetylglucosamine kinase [EC:2.7.1.59]	path:map00520,path:map01100,path:map01250	Amino sugar and nucleotide sugar metabolism,Metabolic pathways,Biosynthesis of nucleotide sugars	116.0	31.0	18.0	4.0	0.543859649122807	G	30.0	27.0	2.0	0.543859649122807	COG2971	BadF-type_ATPase,_related_to_human_N-acetylglucosamine_kinase	BadF	57.0	0.5263157894736842	0.4736842105263157	0.369449743434294	0.0876153895180636	0.2285325664761787	0.2818343539162304	0	0	0	0
K00885	0.0	0.0256410256410256	nanK; N-acylmannosamine kinase [EC:2.7.1.60]	path:map00520,path:map01100	Amino sugar and nucleotide sugar metabolism,Metabolic pathways	277.0	6.0	3.0	2.0	0.666666666666667	GK	0.0	9.0	1.0	1.0	COG1940	Sugar_kinase_of_the_NBD/HSP70_family,_may_contain_an_N-terminal_HTH_domain	NagC	9.0	0.0	1.0	0.0156527023053625	0.0301321046688277	0.0228924034870951	0.0144794023634652	0	0	0	0
K00886	0.0028571428571428	0.1424501424501424	ppgK; polyphosphate glucokinase [EC:2.7.1.63]	path:map00010,path:map00520,path:map01100,path:map01110,path:map01120,path:map01200,path:map01250	Glycolysis / Gluconeogenesis,Amino sugar and nucleotide sugar metabolism,Metabolic pathways,Biosynthesis of secondary metabolites,Microbial metabolism in diverse environments,Carbon metabolism,Biosynthesis of nucleotide sugars	182.0	56.0	54.0	2.0	0.96551724137931	GK	1.0	57.0	1.0	1.0	COG1940	Sugar_kinase_of_the_NBD/HSP70_family,_may_contain_an_N-terminal_HTH_domain	NagC	58.0	0.0172413793103448	0.9827586206896552	0.0071134396240193	0.169174035323718	0.0881437374738686	0.1620605956996987	0	0	0	0
K00887	0.0028571428571428	0.2222222222222222	dgkA; undecaprenol kinase [EC:2.7.1.66]	path:map00550	Peptidoglycan biosynthesis	101.0	68.0	57.0	3.0	0.85	M	1.0	79.0	2.0	0.8625	COG0818	Diacylglycerol_kinase	DgkA	80.0	0.0125	0.9875	0.0554469699908171	0.178755140223613	0.117101055107215	0.1233081702327958	0	0	0	0
K00891	0.56	0.7407407407407407	aroK, aroL; shikimate kinase [EC:2.7.1.71]	path:map00400,path:map01100,path:map01110,path:map01230	Phenylalanine, tyrosine and tryptophan biosynthesis,Metabolic pathways,Biosynthesis of secondary metabolites,Biosynthesis of amino acids	5.0	314.0	96.0	4.0	0.575091575091575	E	247.0	294.0	9.0	0.580586080586081	COG0703	Shikimate_kinase	AroK	541.0	0.4565619223659889	0.5434380776340111	0.0796505327555656	0.0562671600642281	0.0679588464098968	0.0233833726913375	0	0	0	0
K00892	0.02	0.0341880341880341	gsk; inosine kinase [EC:2.7.1.73]	path:map00230,path:map01100,path:map01232	Purine metabolism,Metabolic pathways,Nucleotide metabolism	250.0	19.0	18.0	2.0	0.95	G	7.0	13.0	1.0	1.0	COG0524	Sugar_or_nucleoside_kinase,_ribokinase_family	RbsK	20.0	0.35	0.65	0.21608693657444	0.662768657453437	0.4394277970139385	0.446681720878997	0	0	0	0
K00893	0.0	0.0056980056980056	DCK; deoxycitidine/deoxyadenosine/deoxyguanosine kinase [EC:2.7.1.74 2.7.1.76 2.7.1.113]	path:map00230,path:map00240,path:map01100,path:map01232	Purine metabolism,Pyrimidine metabolism,Metabolic pathways,Nucleotide metabolism	194.0	2.0	0.0	1.0	1.0	F	0.0	2.0	1.0	1.0	COG1428	Deoxyadenosine/deoxycytidine_kinase	Dck	2.0	0.0	1.0					0	0	0	0
K00895	0.0085714285714285	0.1082621082621082	pfp, PFP; diphosphate-dependent phosphofructokinase [EC:2.7.1.90]	path:map00010,path:map00030,path:map00051,path:map01100,path:map01110,path:map01120	Glycolysis / Gluconeogenesis,Pentose phosphate pathway,Fructose and mannose metabolism,Metabolic pathways,Biosynthesis of secondary metabolites,Microbial metabolism in diverse environments	318.0	25.0	11.0	3.0	0.595238095238095	G	3.0	39.0	1.0	1.0	COG0205	6-phosphofructokinase	PfkA	42.0	0.0714285714285714	0.9285714285714286	0.0293307338155192	0.206284971245271	0.1178078525303951	0.1769542374297518	0	0	0	0
K00897	0.0057142857142857	0.0256410256410256	aphA; kanamycin kinase [EC:2.7.1.95]			226.0	9.0	7.0	2.0	0.818181818181818	J	2.0	9.0	1.0	1.0	COG3231	Aminoglycoside_phosphotransferase	Aph	11.0	0.1818181818181818	0.8181818181818182	0.339846385352623	0.713178334623816	0.5265123599882195	0.3733319492711929	0	0	0	0
K00899	0.0	0.0854700854700854	mtnK; 5-methylthioribose kinase [EC:2.7.1.100]	path:map00270,path:map01100	Cysteine and methionine metabolism,Metabolic pathways	275.0	19.0	12.0	5.0	0.542857142857143	S	0.0	35.0	1.0	1.0	COG4857	5-Methylthioribose/5-deoxyribose_kinase,_methionine_salvage_pathway	MthN	35.0	0.0	1.0	0.0256840496810373	0.0900009172069742	0.0578424834440057	0.0643168675259369	0	0	0	0
K00901	0.0057142857142857	0.4672364672364672	dgkA, DGK; diacylglycerol kinase (ATP) [EC:2.7.1.107]	path:map00561,path:map00564,path:map01100,path:map01110,path:map04070,path:map04072,path:map04361,path:map05231	Glycerolipid metabolism,Glycerophospholipid metabolism,Metabolic pathways,Biosynthesis of secondary metabolites,Phosphatidylinositol signaling system,Phospholipase D signaling pathway,Axon regeneration,Choline metabolism in cancer	87.0	155.0	140.0	3.0	0.895953757225434	M	2.0	171.0	2.0	0.884393063583815	COG0818	Diacylglycerol_kinase	DgkA	173.0	0.0115606936416184	0.9884393063583816	0.103331466205514	0.60024741598827	0.351789441096892	0.496915949782756	0	0	0	0
K00903	0.0	0.0227920227920227	epsB, capB; protein-tyrosine kinase [EC:2.7.10.3]			215.0	8.0	0.0	1.0	1.0	D	0.0	8.0	1.0	1.0	COG0489	Fe-S_cluster_carrier_ATPase,_Mrp/ApbC/NBP35_family	Mrp	8.0	0.0	1.0	0.0642917321876223	0.0920932182484981	0.0781924752180601	0.0278014860608758	0	0	0	0
K00906	0.0	0.0541310541310541	aceK; isocitrate dehydrogenase kinase/phosphatase [EC:2.7.11.5 3.1.3.-]			508.0	15.0	11.0	2.0	0.789473684210526	F	0.0	19.0	1.0	1.0	COG4579	Isocitrate_dehydrogenase_kinase/phosphatase	AceK	19.0	0.0	1.0	0.0253029142634735	0.0831890469644249	0.0542459806139492	0.0578861327009514	0	0	0	0
K00912	0.02	0.5213675213675214	lpxK; tetraacyldisaccharide 4'-kinase [EC:2.7.1.130]	path:map00540,path:map01100	Lipopolysaccharide biosynthesis,Metabolic pathways	92.0	127.0	73.0	5.0	0.638190954773869	M	7.0	193.0	3.0	0.91	COG1663	Tetraacyldisaccharide-1-P_4'-kinase_(Lipid_A_4'-kinase)	LpxK	200.0	0.035	0.965	0.0960120454719124	0.0772585665422396	0.086635306007076	0.0187534789296728	0	0	0	0
K00913	0.0028571428571428	0.0	ITPK1; inositol-1,3,4-trisphosphate 5/6-kinase / inositol-tetrakisphosphate 1-kinase [EC:2.7.1.159 2.7.1.134]	path:map00562,path:map01100,path:map04070	Inositol phosphate metabolism,Metabolic pathways,Phosphatidylinositol signaling system	298.0	1.0	0.0	1.0	1.0	G	1.0	0.0	1.0	1.0	28IF7			1.0	1.0	0.0					0	0	0	0
K00917	0.0	0.1054131054131054	lacC; tagatose 6-phosphate kinase [EC:2.7.1.144]	path:map00052,path:map01100	Galactose metabolism,Metabolic pathways	202.0	26.0	15.0	3.0	0.634146341463415	H	0.0	41.0	1.0	1.0	COG1105	1-phosphofructokinase_or_6-phosphofructokinase_II	FruK	41.0	0.0	1.0	0.64353700313593	0.592084557643299	0.6178107803896145	0.0514524454926309	0	0	0	1
K00918	0.1228571428571428	0.0056980056980056	pfkC; ADP-dependent phosphofructokinase/glucokinase [EC:2.7.1.146 2.7.1.147]	path:map00010,path:map00030,path:map00680,path:map01100,path:map01110,path:map01120,path:map01200,path:map01230	Glycolysis / Gluconeogenesis,Pentose phosphate pathway,Methane metabolism,Metabolic pathways,Biosynthesis of secondary metabolites,Microbial metabolism in diverse environments,Carbon metabolism,Biosynthesis of amino acids	265.0	63.0	0.0	1.0	1.0	G	61.0	2.0	1.0	1.0	COG4809	Archaeal_ADP-dependent_glucokinase/phosphofructokinase	Pfk2	63.0	0.9682539682539684	0.0317460317460317	0.446415729083689	0.910331178479301	0.6783734537814949	0.463915449395612	0	0	0	0
K00919	0.0057142857142857	0.7777777777777778	ispE; 4-diphosphocytidyl-2-C-methyl-D-erythritol kinase [EC:2.7.1.148]	path:map00900,path:map01100,path:map01110	Terpenoid backbone biosynthesis,Metabolic pathways,Biosynthesis of secondary metabolites	89.0	152.0	29.0	3.0	0.550724637681159	F	2.0	274.0	1.0	1.0	COG1947	4-diphosphocytidyl-2C-methyl-D-erythritol_kinase	IspE	276.0	0.0072463768115942	0.9927536231884058	0.0135317117714775	0.273740598477236	0.1436361551243567	0.2602088867057585	0	0	0	0
K00925	0.04	0.6068376068376068	ackA; acetate kinase [EC:2.7.2.1]	path:map00430,path:map00620,path:map00640,path:map00680,path:map00720,path:map01100,path:map01120,path:map01200	Taurine and hypotaurine metabolism,Pyruvate metabolism,Propanoate metabolism,Methane metabolism,Carbon fixation pathways in prokaryotes,Metabolic pathways,Microbial metabolism in diverse environments,Carbon metabolism	280.0	122.0	37.0	4.0	0.442028985507246	F	15.0	261.0	2.0	0.996376811594203	COG0282	Acetate_kinase	AckA	276.0	0.0543478260869565	0.9456521739130436	0.851749198864586	0.0155669248744075	0.4336580618694967	0.8361822739901785	1	1	1	1
K00926	0.3057142857142857	0.2564102564102564	arcC; carbamate kinase [EC:2.7.2.2]	path:map00220,path:map00230,path:map00910,path:map01100,path:map01120,path:map01200	Arginine biosynthesis,Purine metabolism,Nitrogen metabolism,Metabolic pathways,Microbial metabolism in diverse environments,Carbon metabolism	207.0	212.0	205.0	2.0	0.968036529680365	E	113.0	106.0	2.0	0.968036529680365	COG0549	Carbamate_kinase	ArcC	219.0	0.5159817351598174	0.4840182648401826	0.83046928288788	0.960530761064824	0.895500021976352	0.130061478176944	1	1	1	1
K00927	0.8171428571428572	0.9743589743589745	PGK, pgk; phosphoglycerate kinase [EC:2.7.2.3]	path:map00010,path:map00710,path:map01100,path:map01110,path:map01120,path:map01200,path:map01230,path:map04066	Glycolysis / Gluconeogenesis,Carbon fixation in photosynthetic organisms,Metabolic pathways,Biosynthesis of secondary metabolites,Microbial metabolism in diverse environments,Carbon metabolism,Biosynthesis of amino acids,HIF-1 signaling pathway	222.0	337.0	10.0	3.0	0.506006006006006	F	304.0	362.0	2.0	0.995495495495496	COG0126	3-phosphoglycerate_kinase	Pgk	666.0	0.4564564564564564	0.5435435435435435	0.069022353668511	0.330996668723028	0.2000095111957695	0.261974315054517	0	0	0	0
K00928	0.6057142857142858	0.8490028490028491	lysC; aspartate kinase [EC:2.7.2.4]	path:map00260,path:map00261,path:map00270,path:map00300,path:map01100,path:map01110,path:map01120,path:map01210,path:map01230	Glycine, serine and threonine metabolism,Monobactam biosynthesis,Cysteine and methionine metabolism,Lysine biosynthesis,Metabolic pathways,Biosynthesis of secondary metabolites,Microbial metabolism in diverse environments,2-Oxocarboxylic acid metabolism,Biosynthesis of amino acids	205.0	636.0	0.0	1.0	1.0	E	245.0	391.0	3.0	0.988993710691824	COG0527	Aspartate_kinase	MetL1	636.0	0.3852201257861635	0.6147798742138365	0.014136456517358	0.0634915257051703	0.0388139911112641	0.0493550691878123	0	0	0	0
K00929	0.0057142857142857	0.1595441595441595	buk; butyrate kinase [EC:2.7.2.7]	path:map00650,path:map01100	Butanoate metabolism,Metabolic pathways	285.0	47.0	8.0	3.0	0.505376344086022	C	2.0	91.0	2.0	0.989247311827957	COG3426	Butyrate_kinase	Buk	93.0	0.021505376344086	0.978494623655914	0.899145900096147	0.0917517175083925	0.4954488088022697	0.8073941825877545	0	0	1	1
K00930	0.2485714285714285	0.7435897435897436	argB; acetylglutamate kinase [EC:2.7.2.8]	path:map00220,path:map01100,path:map01110,path:map01210,path:map01230	Arginine biosynthesis,Metabolic pathways,Biosynthesis of secondary metabolites,2-Oxocarboxylic acid metabolism,Biosynthesis of amino acids	167.0	265.0	167.0	3.0	0.690104166666667	E	89.0	295.0	4.0	0.924479166666667	COG0548	N-acetylglutamate_kinase	ArgB	384.0	0.2317708333333333	0.7682291666666666	0.193776586272347	0.747371416606398	0.4705740014393725	0.553594830334051	0	0	0	0
K00931	0.1571428571428571	0.7037037037037037	proB; glutamate 5-kinase [EC:2.7.2.11]	path:map00330,path:map00332,path:map01100,path:map01110,path:map01230	Arginine and proline metabolism,Carbapenem biosynthesis,Metabolic pathways,Biosynthesis of secondary metabolites,Biosynthesis of amino acids	160.0	247.0	182.0	3.0	0.781645569620253	E	57.0	259.0	2.0	0.987341772151899	COG0263	Glutamate_5-kinase	ProB	316.0	0.180379746835443	0.819620253164557	0.0845762327742325	0.719217850938452	0.4018970418563423	0.6346416181642195	0	0	0	0
K00932	0.0	0.0085470085470085	tdcD; propionate kinase [EC:2.7.2.15]	path:map00640,path:map01100	Propanoate metabolism,Metabolic pathways	384.0	4.0	0.0	1.0	1.0	F	0.0	4.0	1.0	1.0	COG0282	Acetate_kinase	AckA	4.0	0.0	1.0	0.118276129271601	0.184691558940221	0.1514838441059109	0.0664154296686199	0	0	0	0
K00933	0.0	0.0341880341880341	E2.7.3.2; creatine kinase [EC:2.7.3.2]	path:map00330,path:map01100	Arginine and proline metabolism,Metabolic pathways	248.0	9.0	6.0	2.0	0.75	E	0.0	12.0	1.0	1.0	COG3869	Protein-arginine_kinase_McsB	McsB	12.0	0.0	1.0	0.862320354820896	0.806983001811222	0.8346516783160589	0.055337353009674	0	0	1	1
K00934	0.0	0.0256410256410256	E2.7.3.3; arginine kinase [EC:2.7.3.3]	path:map00330	Arginine and proline metabolism	248.0	7.0	5.0	2.0	0.777777777777778	E	0.0	9.0	1.0	1.0	COG3869	Protein-arginine_kinase_McsB	McsB	9.0	0.0	1.0	0.916661692305453	0.681559566986303	0.7991106296458781	0.2351021253191499	0	0	1	1
K00936	0.0257142857142857	0.1709401709401709	pdtaS; two-component system, sensor histidine kinase PdtaS [EC:2.7.13.3]			160.0	86.0	85.0	2.0	0.988505747126437	T	10.0	77.0	13.0	0.609195402298851	COG3920	Two-component_sensor_histidine_kinase,_HisKA_and_HATPase_domains		87.0	0.1149425287356321	0.8850574712643678	0.147838659249176	0.218034410961107	0.1829365351051415	0.070195751711931	0	0	0	0
K00937	0.1571428571428571	0.5413105413105413	ppk1; polyphosphate kinase [EC:2.7.4.1]	path:map00190,path:map03018	Oxidative phosphorylation,RNA degradation	401.0	187.0	124.0	8.0	0.670250896057348	P	66.0	213.0	6.0	0.931899641577061	COG0855	Polyphosphate_kinase	Ppk	279.0	0.2365591397849462	0.7634408602150538	0.0226672746049334	0.174038003150023	0.0983526388774782	0.1513707285450896	0	0	0	0
K00938	0.0542857142857142	0.0626780626780626	E2.7.4.2, mvaK2; phosphomevalonate kinase [EC:2.7.4.2]	path:map00900,path:map01100,path:map01110	Terpenoid backbone biosynthesis,Metabolic pathways,Biosynthesis of secondary metabolites	131.0	40.0	38.0	3.0	0.909090909090909	I	19.0	25.0	2.0	0.75	COG1577	Mevalonate_kinase	ERG12	44.0	0.4318181818181818	0.5681818181818182	0.0054529962426055	0.0347583365334756	0.0201056663880405	0.02930534029087	0	0	0	0
K00939	0.8857142857142857	0.9857549857549858	adk, AK; adenylate kinase [EC:2.7.4.3]	path:map00230,path:map00730,path:map01100,path:map01110,path:map01232,path:map01240	Purine metabolism,Thiamine metabolism,Metabolic pathways,Biosynthesis of secondary metabolites,Nucleotide metabolism,Biosynthesis of cofactors	37.0	740.0	0.0	1.0	1.0	F	355.0	408.0	6.0	0.729057591623037	COG0563	Adenylate_kinase_or_related_kinase	Adk	763.0	0.4652686762778505	0.5347313237221494	0.200087470191899	0.175126106827577	0.187606788509738	0.0249613633643219	0	0	0	0
K00940	0.8514285714285714	0.8433048433048433	ndk, NME; nucleoside-diphosphate kinase [EC:2.7.4.6]	path:map00230,path:map00240,path:map00983,path:map01100,path:map01110,path:map01232,path:map01240,path:map04016	Purine metabolism,Pyrimidine metabolism,Drug metabolism - other enzymes,Metabolic pathways,Biosynthesis of secondary metabolites,Nucleotide metabolism,Biosynthesis of cofactors,MAPK signaling pathway - plant	103.0	610.0	0.0	1.0	1.0	F	304.0	306.0	1.0	1.0	COG0105	Nucleoside_diphosphate_kinase	Ndk	610.0	0.4983606557377049	0.5016393442622951	0.0182207687355485	0.646252820806509	0.3322367947710287	0.6280320520709606	0	0	0	0
K00941	0.4542857142857143	0.6495726495726496	thiD; hydroxymethylpyrimidine/phosphomethylpyrimidine kinase [EC:2.7.1.49 2.7.4.7]	path:map00730,path:map01100,path:map01240	Thiamine metabolism,Metabolic pathways,Biosynthesis of cofactors	114.0	422.0	417.0	4.0	0.972350230414746	H	169.0	263.0	4.0	0.976958525345622	COG0351	Hydroxymethylpyrimidine/phosphomethylpyrimidine_kinase	ThiD	432.0	0.3912037037037037	0.6087962962962963	0.36703516432339	0.417277732733614	0.392156448528502	0.050242568410224	0	0	0	0
K00942	0.0114285714285714	0.9173789173789174	gmk, GUK1; guanylate kinase [EC:2.7.4.8]	path:map00230,path:map01100,path:map01232	Purine metabolism,Metabolic pathways,Nucleotide metabolism	113.0	348.0	347.0	4.0	0.991452991452992	F	4.0	347.0	4.0	0.988603988603989	COG0194	Guanylate_kinase	Gmk	351.0	0.0113960113960113	0.9886039886039886	0.585805272647362	0.800535309946418	0.69317029129689	0.2147300372990559	0	1	0	1
K00943	0.8657142857142858	0.8746438746438746	tmk, DTYMK; dTMP kinase [EC:2.7.4.9]	path:map00240,path:map01100,path:map01232	Pyrimidine metabolism,Metabolic pathways,Nucleotide metabolism	16.0	739.0	732.0	3.0	0.985333333333333	F	390.0	359.0	3.0	0.981358189081225	COG0125	Thymidylate_kinase	Tmk	749.0	0.520694259012016	0.4793057409879839	0.11678510378304	0.424416420602418	0.270600762192729	0.307631316819378	0	0	0	0
K00945	0.78	0.7977207977207977	cmk; CMP/dCMP kinase [EC:2.7.4.25]	path:map00240,path:map01100,path:map01232	Pyrimidine metabolism,Metabolic pathways,Nucleotide metabolism	59.0	594.0	582.0	4.0	0.973770491803279	F	293.0	317.0	6.0	0.518032786885246	COG1102	Cytidylate_kinase	CmkB	610.0	0.480327868852459	0.519672131147541	0.365816433955215	0.56293393711319	0.4643751855342025	0.1971175031579749	0	0	0	0
K00946	0.6428571428571429	0.6182336182336182	thiL; thiamine-monophosphate kinase [EC:2.7.4.16]	path:map00730,path:map01100,path:map01240	Thiamine metabolism,Metabolic pathways,Biosynthesis of cofactors	87.0	425.0	392.0	2.0	0.927947598253275	H	233.0	224.0	1.0	1.0	COG0611	Thiamine_monophosphate_kinase	ThiL	457.0	0.5098468271334792	0.4901531728665207	0.0462175631076515	0.063557151682013	0.0548873573948322	0.0173395885743614	0	0	0	0
K00947	0.0314285714285714	0.0512820512820512	mosAB; molybdenum storage protein			205.0	33.0	0.0	1.0	1.0	F	12.0	21.0	1.0	1.0	COG0528	Uridylate_kinase	PyrH	33.0	0.3636363636363636	0.6363636363636364	0.0307675967093142	0.31979879974799	0.1752831982286521	0.2890312030386758	0	0	0	0
K00948	0.8171428571428572	0.9287749287749288	PRPS, prsA; ribose-phosphate pyrophosphokinase [EC:2.7.6.1]	path:map00030,path:map00230,path:map01100,path:map01110,path:map01120,path:map01200,path:map01230	Pentose phosphate pathway,Purine metabolism,Metabolic pathways,Biosynthesis of secondary metabolites,Microbial metabolism in diverse environments,Carbon metabolism,Biosynthesis of amino acids	114.0	642.0	566.0	3.0	0.892906815020862	F	322.0	397.0	1.0	1.0	COG0462	Phosphoribosylpyrophosphate_synthetase	PrsA	719.0	0.4478442280945758	0.5521557719054242	0.42198805670435	0.899187809056953	0.6605879328806514	0.4771997523526029	0	0	0	0
K00949	0.0714285714285714	0.3447293447293447	thiN, TPK1, THI80; thiamine pyrophosphokinase [EC:2.7.6.2]	path:map00730,path:map01100,path:map01240	Thiamine metabolism,Metabolic pathways,Biosynthesis of cofactors	73.0	140.0	130.0	3.0	0.927152317880795	H	25.0	126.0	4.0	0.913907284768212	COG1564	Thiamine_pyrophosphokinase	ThiN	151.0	0.1655629139072847	0.8344370860927153	0.0146372700965051	0.125047321344373	0.069842295720439	0.1104100512478678	0	0	0	0
K00950	0.0057142857142857	0.8091168091168092	folK; 2-amino-4-hydroxy-6-hydroxymethyldihydropteridine diphosphokinase [EC:2.7.6.3]	path:map00790,path:map01100,path:map01240	Folate biosynthesis,Metabolic pathways,Biosynthesis of cofactors	25.0	308.0	295.0	4.0	0.922155688622754	H	2.0	332.0	9.0	0.907185628742515	COG0801	7,8-dihydro-6-hydroxymethylpterin_pyrophosphokinase_(folate_biosynthesis)	FolK	334.0	0.0059880239520958	0.994011976047904	0.482546645638105	0.773364240177668	0.6279554429078865	0.290817594539563	0	0	0	0
K00951	0.1028571428571428	0.8575498575498576	relA; GTP pyrophosphokinase [EC:2.7.6.5]	path:map00230,path:map01100	Purine metabolism,Metabolic pathways	272.0	403.0	399.0	5.0	0.978155339805825	KT	47.0	364.0	2.0	0.990291262135922	COG0317	(p)ppGpp_synthase/hydrolase,_HD_superfamily	SpoT	411.0	0.1143552311435523	0.8856447688564477	0.429388574123028	0.491266388838506	0.4603274814807669	0.0618778147154779	0	0	0	0
K00952	0.7285714285714285	0.0341880341880341	nadM; nicotinamide-nucleotide adenylyltransferase [EC:2.7.7.1]	path:map00760,path:map01100	Nicotinate and nicotinamide metabolism,Metabolic pathways	108.0	178.0	46.0	2.0	0.574193548387097	F	298.0	12.0	1.0	1.0	COG1056	Nicotinamide_mononucleotide_adenylyltransferase	NadR	310.0	0.9612903225806452	0.0387096774193548	0.873502108398508	0.913761957549594	0.893632032974051	0.040259849151086	1	1	1	1
K00953	0.0	0.0028490028490028	FLAD1; FAD synthetase [EC:2.7.7.2]	path:map00740,path:map01100,path:map01110,path:map01240	Riboflavin metabolism,Metabolic pathways,Biosynthesis of secondary metabolites,Biosynthesis of cofactors	257.0	1.0	0.0	1.0	1.0	EH	0.0	1.0	1.0	1.0	COG0175	3'-phosphoadenosine_5'-phosphosulfate_sulfotransferase_(PAPS_reductase)/FAD_synthetase_or_related_enzyme	CysD	1.0	0.0	1.0					0	0	0	0
K00954	0.02	0.8746438746438746	E2.7.7.3A, coaD, kdtB; pantetheine-phosphate adenylyltransferase [EC:2.7.7.3]	path:map00770,path:map01100,path:map01240	Pantothenate and CoA biosynthesis,Metabolic pathways,Biosynthesis of cofactors	108.0	264.0	209.0	3.0	0.819875776397515	H	7.0	315.0	2.0	0.990683229813665	COG0669	Phosphopantetheine_adenylyltransferase	CoaD	322.0	0.0217391304347826	0.9782608695652174	0.310670065128231	0.486990422707989	0.3988302439181099	0.176320357579758	0	0	0	0
K00955	0.0371428571428571	0.2763532763532763	cysNC; bifunctional enzyme CysN/CysC [EC:2.7.7.4 2.7.1.25]	path:map00230,path:map00261,path:map00450,path:map00920,path:map01100,path:map01110,path:map01120	Purine metabolism,Monobactam biosynthesis,Selenocompound metabolism,Sulfur metabolism,Metabolic pathways,Biosynthesis of secondary metabolites,Microbial metabolism in diverse environments	332.0	92.0	52.0	3.0	0.638888888888889	P	13.0	111.0	2.0	0.583333333333333	COG0529	Adenylylsulfate_kinase_or_related_kinase	CysC	124.0	0.1048387096774193	0.8951612903225806	0.0541746038509614	0.193512355480453	0.1238434796657072	0.1393377516294916	0	0	0	0
K00956	0.04	0.2621082621082621	cysN; sulfate adenylyltransferase subunit 1 [EC:2.7.7.4]	path:map00230,path:map00261,path:map00450,path:map00920,path:map01100,path:map01110,path:map01120	Purine metabolism,Monobactam biosynthesis,Selenocompound metabolism,Sulfur metabolism,Metabolic pathways,Biosynthesis of secondary metabolites,Microbial metabolism in diverse environments	349.0	80.0	45.0	3.0	0.689655172413793	P	14.0	102.0	5.0	0.767241379310345	COG2895	Sulfate_adenylyltransferase_subunit_1,_EFTu-like_GTPase_family	CysN	116.0	0.1206896551724138	0.8793103448275862	0.363085966226126	0.31170706847313	0.337396517349628	0.0513788977529959	0	0	0	0
K00957	0.0657142857142857	0.339031339031339	cysD; sulfate adenylyltransferase subunit 2 [EC:2.7.7.4]	path:map00230,path:map00261,path:map00450,path:map00920,path:map01100,path:map01110,path:map01120	Purine metabolism,Monobactam biosynthesis,Selenocompound metabolism,Sulfur metabolism,Metabolic pathways,Biosynthesis of secondary metabolites,Microbial metabolism in diverse environments	246.0	112.0	69.0	4.0	0.708860759493671	EH	24.0	134.0	2.0	0.987341772151899	COG0175	3'-phosphoadenosine_5'-phosphosulfate_sulfotransferase_(PAPS_reductase)/FAD_synthetase_or_related_enzyme	CysD	158.0	0.1518987341772152	0.8481012658227848	0.734448294792106	0.62094498664751	0.677696640719808	0.113503308144596	0	1	0	1
K00958	0.22	0.3048433048433048	sat, met3; sulfate adenylyltransferase [EC:2.7.7.4]	path:map00230,path:map00261,path:map00450,path:map00920,path:map01100,path:map01110,path:map01120	Purine metabolism,Monobactam biosynthesis,Selenocompound metabolism,Sulfur metabolism,Metabolic pathways,Biosynthesis of secondary metabolites,Microbial metabolism in diverse environments	182.0	144.0	71.0	4.0	0.610169491525424	P	99.0	136.0	3.0	0.686440677966102	COG2046	ATP_sulfurylase_(sulfate_adenylyltransferase)	MET3	235.0	0.4212765957446808	0.5787234042553191	0.799009597758601	0.95242201326265	0.8757158055106256	0.1534124155040489	1	1	1	1
K00960	0.18	0.0512820512820512	rpo13; DNA-directed RNA polymerase subunit 13 [EC:2.7.7.6]	path:map03020	RNA polymerase	27.0	6.0	0.0	3.0	0.375	K	89.0	18.0	5.0	0.850467289719626	arCOG03272			107.0	0.8317757009345794	0.1682242990654205	0.185626811756329	0.0142613110657223	0.0999440614110256	0.1713655006906067	0	0	0	0
K00962	0.0	0.9743589743589745	pnp, PNPT1; polyribonucleotide nucleotidyltransferase [EC:2.7.7.8]	path:map03018	RNA degradation	542.0	354.0	0.0	1.0	1.0	J	0.0	354.0	1.0	1.0	COG1185	Polyribonucleotide_nucleotidyltransferase_(polynucleotide_phosphorylase)	Pnp	354.0	0.0	1.0	0.831355881333157	0.967586337709058	0.8994711095211074	0.136230456375901	0	0	1	1
K00963	0.2114285714285714	0.6210826210826211	UGP2, galU, galF; UTP--glucose-1-phosphate uridylyltransferase [EC:2.7.7.9]	path:map00040,path:map00052,path:map00500,path:map00520,path:map00541,path:map01100,path:map01110,path:map01240,path:map01250	Pentose and glucuronate interconversions,Galactose metabolism,Starch and sucrose metabolism,Amino sugar and nucleotide sugar metabolism,O-Antigen nucleotide sugar biosynthesis,Metabolic pathways,Biosynthesis of secondary metabolites,Biosynthesis of cofactors,Biosynthesis of nucleotide sugars	125.0	312.0	290.0	4.0	0.861878453038674	M	82.0	280.0	5.0	0.859116022099448	COG1210	UTP-glucose-1-phosphate_uridylyltransferase	GalU	362.0	0.2265193370165746	0.7734806629834254	0.233770514331748	0.919781905103672	0.57677620971771	0.686011390771924	0	0	0	0
K00965	0.2714285714285714	0.4188034188034188	galT, GALT; UDPglucose--hexose-1-phosphate uridylyltransferase [EC:2.7.7.12]	path:map00052,path:map00520,path:map01100,path:map01250,path:map04917	Galactose metabolism,Amino sugar and nucleotide sugar metabolism,Metabolic pathways,Biosynthesis of nucleotide sugars,Prolactin signaling pathway	130.0	172.0	110.0	3.0	0.625454545454546	C	106.0	169.0	3.0	0.876363636363636	COG1085	Galactose-1-phosphate_uridylyltransferase	GalT	275.0	0.3854545454545454	0.6145454545454545	0.919509090987738	0.947409875970428	0.933459483479083	0.0279007849826899	1	1	1	1
K00966	0.5542857142857143	0.3532763532763532	GMPP; mannose-1-phosphate guanylyltransferase [EC:2.7.7.13]	path:map00051,path:map00520,path:map01100,path:map01110,path:map01240,path:map01250	Fructose and mannose metabolism,Amino sugar and nucleotide sugar metabolism,Metabolic pathways,Biosynthesis of secondary metabolites,Biosynthesis of cofactors,Biosynthesis of nucleotide sugars	40.0	247.0	121.0	5.0	0.599514563106796	M	263.0	148.0	3.0	0.890776699029126	COG1208	NDP-sugar_pyrophosphorylase,_includes_eIF-2Bgamma,_eIF-2Bepsilon,_and_LPS_biosynthesis_protein_s	GCD1	411.0	0.6399026763990268	0.3600973236009732	0.221144159867417	0.238811093425943	0.22997762664668	0.017666933558526	0	0	0	0
K00968	0.0	0.0256410256410256	PCYT1; choline-phosphate cytidylyltransferase [EC:2.7.7.15]	path:map00440,path:map00564,path:map01100,path:map05231	Phosphonate and phosphinate metabolism,Glycerophospholipid metabolism,Metabolic pathways,Choline metabolism in cancer	117.0	5.0	1.0	3.0	0.5	IM	0.0	10.0	1.0	1.0	COG0615	Glycerol-3-phosphate_cytidylyltransferase,_cytidylyltransferase_family	TagD	10.0	0.0	1.0	0.030718846008222	0.2084936458564	0.119606245932311	0.177774799848178	0	0	0	0
K00969	0.0057142857142857	0.8660968660968661	nadD; nicotinate-nucleotide adenylyltransferase [EC:2.7.7.18]	path:map00760,path:map01100,path:map01240	Nicotinate and nicotinamide metabolism,Metabolic pathways,Biosynthesis of cofactors	12.0	320.0	290.0	3.0	0.881542699724518	H	2.0	360.0	3.0	0.884297520661157	COG1057	Nicotinate-nucleotide_adenylyltransferase_NadD	NadD	362.0	0.005524861878453	0.994475138121547	0.104025543678086	0.371078695501324	0.237552119589705	0.2670531518232379	0	0	0	0
K00970	0.0342857142857142	0.7749287749287749	pcnB; poly(A) polymerase [EC:2.7.7.19]	path:map03018	RNA degradation	56.0	244.0	148.0	5.0	0.683473389355742	J	13.0	343.0	5.0	0.873949579831933	COG0617	tRNA_nucleotidyltransferase/poly(A)_polymerase	PcnB	356.0	0.0365168539325842	0.9634831460674156	0.0852351375783104	0.0923839666601518	0.0888095521192311	0.0071488290818414	0	0	0	0
K00971	0.0914285714285714	0.5868945868945868	manC, cpsB; mannose-1-phosphate guanylyltransferase [EC:2.7.7.13]	path:map00051,path:map00520,path:map00541,path:map01100,path:map01110,path:map01250	Fructose and mannose metabolism,Amino sugar and nucleotide sugar metabolism,O-Antigen nucleotide sugar biosynthesis,Metabolic pathways,Biosynthesis of secondary metabolites,Biosynthesis of nucleotide sugars	154.0	232.0	203.0	6.0	0.805555555555556	M	38.0	248.0	6.0	0.694444444444444	COG0836	Mannose-1-phosphate_guanylyltransferase	CpsB	286.0	0.1328671328671328	0.8671328671328671	0.0081284267611692	0.649370503891293	0.3287494653262311	0.6412420771301238	0	0	0	0
K00972	0.0057142857142857	0.0655270655270655	UAP1; UDP-N-acetylglucosamine/UDP-N-acetylgalactosamine diphosphorylase [EC:2.7.7.23 2.7.7.83]	path:map00520,path:map01100,path:map01250	Amino sugar and nucleotide sugar metabolism,Metabolic pathways,Biosynthesis of nucleotide sugars	248.0	14.0	2.0	2.0	0.538461538461538	G	2.0	24.0	2.0	0.538461538461538	COG4284	UDP-N-acetylglucosamine_pyrophosphorylase	QRI1	26.0	0.0769230769230769	0.9230769230769232	0.0081317342656671	0.0180671959619309	0.0130994651137989	0.0099354616962638	0	0	0	0
K00973	0.7257142857142858	0.7407407407407407	rfbA, rmlA, rffH; glucose-1-phosphate thymidylyltransferase [EC:2.7.7.24]	path:map00521,path:map00523,path:map00525,path:map00541,path:map01100,path:map01110,path:map01250	Streptomycin biosynthesis,Polyketide sugar unit biosynthesis,Acarbose and validamycin biosynthesis,O-Antigen nucleotide sugar biosynthesis,Metabolic pathways,Biosynthesis of secondary metabolites,Biosynthesis of nucleotide sugars	44.0	783.0	668.0	4.0	0.812240663900415	M	568.0	391.0	6.0	0.532157676348548	COG1208	NDP-sugar_pyrophosphorylase,_includes_eIF-2Bgamma,_eIF-2Bepsilon,_and_LPS_biosynthesis_protein_s	GCD1	959.0	0.5922836287799792	0.4077163712200208	0.0138427419958222	0.0038223036113992	0.0088325228036107	0.010020438384423	0	0	0	0
K00974	0.12	0.8803418803418803	cca; tRNA nucleotidyltransferase (CCA-adding enzyme) [EC:2.7.7.72 3.1.3.- 3.1.4.-]			83.0	300.0	198.0	7.0	0.666666666666667	J	51.0	399.0	14.0	0.744444444444445	COG0617	tRNA_nucleotidyltransferase/poly(A)_polymerase	PcnB	450.0	0.1133333333333333	0.8866666666666667	0.811804165046106	0.0520159988537268	0.4319100819499163	0.7597881661923792	1	1	1	1
K00975	0.0085714285714285	0.4757834757834758	glgC; glucose-1-phosphate adenylyltransferase [EC:2.7.7.27]	path:map00500,path:map00520,path:map01100,path:map01110,path:map01250,path:map02026	Starch and sucrose metabolism,Amino sugar and nucleotide sugar metabolism,Metabolic pathways,Biosynthesis of secondary metabolites,Biosynthesis of nucleotide sugars,Biofilm formation - Escherichia coli	239.0	155.0	74.0	4.0	0.630081300813008	H	3.0	243.0	2.0	0.991869918699187	COG0448	Glucose-1-phosphate_adenylyltransferase_(ADP-glucose_pyrophosphorylase)	GlgC	246.0	0.0121951219512195	0.9878048780487804	0.369834832630206	0.432113763895526	0.400974298262866	0.06227893126532	0	0	0	0
K00978	0.0542857142857142	0.2592592592592592	rfbF; glucose-1-phosphate cytidylyltransferase [EC:2.7.7.33]	path:map00500,path:map00520,path:map00541,path:map01100,path:map01250	Starch and sucrose metabolism,Amino sugar and nucleotide sugar metabolism,O-Antigen nucleotide sugar biosynthesis,Metabolic pathways,Biosynthesis of nucleotide sugars	211.0	103.0	87.0	3.0	0.858333333333333	JM	19.0	101.0	1.0	1.0	COG1208	NDP-sugar_pyrophosphorylase,_includes_eIF-2Bgamma,_eIF-2Bepsilon,_and_LPS_biosynthesis_protein_s	GCD1	120.0	0.1583333333333333	0.8416666666666667	0.40880338051617	0.389548425955185	0.3991759032356775	0.0192549545609849	0	0	0	0
K00979	0.0085714285714285	0.5270655270655271	kdsB; 3-deoxy-manno-octulosonate cytidylyltransferase (CMP-KDO synthetase) [EC:2.7.7.38]	path:map00540,path:map01100,path:map01250	Lipopolysaccharide biosynthesis,Metabolic pathways,Biosynthesis of nucleotide sugars	158.0	163.0	144.0	5.0	0.815	M	3.0	197.0	3.0	0.975	COG1212	CMP-2-keto-3-deoxyoctulosonic_acid_synthetase	KdsB	200.0	0.015	0.985	0.0016358712316469	0.0067845849770398	0.0042102281043433	0.0051487137453929	0	0	0	0
K00980	0.1085714285714285	0.1025641025641025	tagD; glycerol-3-phosphate cytidylyltransferase [EC:2.7.7.39]	path:map00564	Glycerophospholipid metabolism	71.0	26.0	1.0	5.0	0.320987654320988	H	42.0	39.0	1.0	1.0	COG0615	Glycerol-3-phosphate_cytidylyltransferase,_cytidylyltransferase_family	TagD	81.0	0.5185185185185185	0.4814814814814814	0.800208940379359	0.989339264432265	0.894774102405812	0.189130324052906	1	1	1	1
K00981	0.0	0.8888888888888888	E2.7.7.41, CDS1, CDS2, cdsA; phosphatidate cytidylyltransferase [EC:2.7.7.41]	path:map00564,path:map01100,path:map01110,path:map04070	Glycerophospholipid metabolism,Metabolic pathways,Biosynthesis of secondary metabolites,Phosphatidylinositol signaling system	46.0	190.0	86.0	3.0	0.56379821958457	S	0.0	337.0	3.0	0.670623145400593	COG4589	Predicted_CDP-diglyceride_synthetase/phosphatidate_cytidylyltransferase	YnbB	337.0	0.0	1.0	0.101835111266769	0.247201272695602	0.1745181919811855	0.145366161428833	0	0	0	0
K00982	0.0028571428571428	0.3361823361823361	glnE; [glutamine synthetase] adenylyltransferase / [glutamine synthetase]-adenylyl-L-tyrosine phosphorylase [EC:2.7.7.42 2.7.7.89]			412.0	95.0	70.0	3.0	0.736434108527132	H	1.0	128.0	3.0	0.945736434108527	COG1391	Glutamine_synthetase_adenylyltransferase	GlnE1	129.0	0.0077519379844961	0.992248062015504	0.003489065115526	0.0092237411534596	0.0063564031344928	0.0057346760379336	0	0	0	0
K00983	0.0371428571428571	0.2051282051282051	neuA, nnaC; N-acylneuraminate cytidylyltransferase [EC:2.7.7.43]	path:map00520,path:map00541,path:map01100,path:map01250	Amino sugar and nucleotide sugar metabolism,O-Antigen nucleotide sugar biosynthesis,Metabolic pathways,Biosynthesis of nucleotide sugars	94.0	103.0	95.0	4.0	0.887931034482759	M	14.0	98.0	7.0	0.887931034482759	COG1083	CMP-N-acetylneuraminic_acid_synthetase,_NeuA/PseF_family	NeuA	112.0	0.125	0.875	0.0775717468117492	0.145487045784394	0.1115293962980716	0.0679152989726448	0	0	0	0
K00984	0.02	0.0484330484330484	aadA; streptomycin 3"-adenylyltransferase [EC:2.7.7.47]			57.0	21.0	17.0	2.0	0.84	S	7.0	17.0	1.0	1.0	COG1708	Predicted_nucleotidyltransferase,_MJ0604_family	MJ0604	24.0	0.2916666666666667	0.7083333333333334	0.0178546035246356	0.0289911078478637	0.0234228556862496	0.0111365043232281	0	0	0	0
K00986	0.0	0.0	ltrA; RNA-directed DNA polymerase [EC:2.7.7.49]				412.0	403.0	5.0	0.971698113207547	L	0.0	0.0	7.0	0.622641509433962	COG3344	Retron-type_reverse_transcriptase	YkfC	0.0							0	0	0	0
K00988	0.0	0.037037037037037	APA1_2; sulfate adenylyltransferase (ADP) / ATP adenylyltransferase [EC:2.7.7.5 2.7.7.53]	path:map00230,path:map00920,path:map01100,path:map01120	Purine metabolism,Sulfur metabolism,Metabolic pathways,Microbial metabolism in diverse environments	278.0	13.0	0.0	1.0	1.0	F	0.0	13.0	1.0	1.0	COG4360	ATP_adenylyltransferase_(5',5'''-P-1,P-4-tetraphosphate_phosphorylase_II)	APA2	13.0	0.0	1.0	0.0233186666038475	0.0250227528330299	0.0241707097184387	0.0017040862291823	0	0	0	0
K00989	0.0542857142857142	0.5783475783475783	rph; ribonuclease PH [EC:2.7.7.56]			165.0	220.0	216.0	4.0	0.969162995594714	J	19.0	208.0	3.0	0.951541850220264	COG0689	Ribonuclease_PH	Rph	227.0	0.0837004405286343	0.9162995594713657	0.305782097843595	0.733822206167821	0.519802152005708	0.428040108324226	0	0	0	0
K00990	0.0028571428571428	0.3304843304843304	glnD; [protein-PII] uridylyltransferase [EC:2.7.7.59]	path:map02020	Two-component system	421.0	110.0	91.0	2.0	0.852713178294574	O	1.0	128.0	2.0	0.984496124031008	COG2844	UTP:GlnB_(protein_PII)_uridylyltransferase	GlnD	129.0	0.0077519379844961	0.992248062015504	0.0081430817320742	0.0412168704275834	0.0246799760798288	0.0330737886955092	0	0	0	0
K00991	0.0171428571428571	0.584045584045584	ispD; 2-C-methyl-D-erythritol 4-phosphate cytidylyltransferase [EC:2.7.7.60]	path:map00900,path:map01100,path:map01110	Terpenoid backbone biosynthesis,Metabolic pathways,Biosynthesis of secondary metabolites	101.0	223.0	217.0	3.0	0.961206896551724	I	8.0	223.0	4.0	0.926724137931034	COG1211	2-C-methyl-D-erythritol_4-phosphate_cytidylyltransferase	IspD	231.0	0.0346320346320346	0.9653679653679652	0.0315160641802326	0.305888478960352	0.1687022715702923	0.2743724147801193	0	0	0	0
K00992	0.0	0.1538461538461538	murU; N-acetyl-alpha-D-muramate 1-phosphate uridylyltransferase [EC:2.7.7.99]	path:map00520,path:map01100,path:map01250	Amino sugar and nucleotide sugar metabolism,Metabolic pathways,Biosynthesis of nucleotide sugars	150.0	56.0	55.0	2.0	0.982456140350877	JM	0.0	57.0	2.0	0.982456140350877	COG1208	NDP-sugar_pyrophosphorylase,_includes_eIF-2Bgamma,_eIF-2Bepsilon,_and_LPS_biosynthesis_protein_s	GCD1	57.0	0.0	1.0	0.0172923420477811	0.0550033632114154	0.0361478526295982	0.0377110211636343	0	0	0	0
K00995	0.3628571428571429	0.8062678062678063	pgsA, PGS1; CDP-diacylglycerol---glycerol-3-phosphate 3-phosphatidyltransferase [EC:2.7.8.5]	path:map00564,path:map01100	Glycerophospholipid metabolism,Metabolic pathways	20.0	606.0	594.0	3.0	0.978998384491115	I	159.0	460.0	5.0	0.97092084006462	COG0558	Phosphatidylglycerophosphate_synthase	PgsA	619.0	0.2568659127625202	0.7431340872374798	0.0172404143255733	0.280133797452371	0.1486871058889721	0.2628933831267976	0	0	0	0
K00996	0.0028571428571428	0.1396011396011396	rfbP; undecaprenyl-phosphate galactose phosphotransferase [EC:2.7.8.6]			211.0	55.0	0.0	1.0	1.0	M	1.0	54.0	2.0	0.745454545454546	COG2148	Sugar_transferase_involved_in_LPS_biosynthesis_(colanic,_teichoic_acid)	WcaJ	55.0	0.0181818181818181	0.9818181818181818	0.803849928357297	0.878157270890664	0.8410035996239804	0.074307342533367	0	0	1	1
K00997	0.0457142857142857	0.6951566951566952	acpS; holo-[acyl-carrier protein] synthase [EC:2.7.8.7]	path:map00770,path:map01100	Pantothenate and CoA biosynthesis,Metabolic pathways	37.0	262.0	240.0	4.0	0.909722222222222	I	17.0	271.0	3.0	0.913194444444444	COG0736	Phosphopantetheinyl_transferase_(holo-ACP_synthase)	AcpS	288.0	0.0590277777777777	0.9409722222222222	0.0788150990717595	0.657994047879565	0.3684045734756622	0.5791789488078054	0	0	0	0
K00998	0.0	0.0199430199430199	pssA; CDP-diacylglycerol---serine O-phosphatidyltransferase [EC:2.7.8.8]	path:map00260,path:map00564,path:map01100,path:map01110	Glycine, serine and threonine metabolism,Glycerophospholipid metabolism,Metabolic pathways,Biosynthesis of secondary metabolites	448.0	7.0	0.0	1.0	1.0	I	0.0	7.0	1.0	1.0	COG1502	Phosphatidylserine/phosphatidylglycerophosphate/cardiolipin_synthase	Cls	7.0	0.0	1.0	0.0005381092386987	0.0022895780166021	0.0014138436276503	0.0017514687779034	0	0	0	0
K00999	0.0028571428571428	0.0769230769230769	CDIPT; CDP-diacylglycerol--inositol 3-phosphatidyltransferase [EC:2.7.8.11]	path:map00562,path:map00564,path:map01100,path:map04070	Inositol phosphate metabolism,Glycerophospholipid metabolism,Metabolic pathways,Phosphatidylinositol signaling system	185.0	28.0	0.0	1.0	1.0	I	1.0	27.0	1.0	1.0	COG0558	Phosphatidylglycerophosphate_synthase	PgsA	28.0	0.0357142857142857	0.9642857142857144	0.0002664991854732	0.0012477796822789	0.000757139433876	0.0009812804968056	0	0	0	0
K01000	0.0228571428571428	0.9572649572649572	mraY; phospho-N-acetylmuramoyl-pentapeptide-transferase [EC:2.7.8.13]	path:map00550,path:map01100,path:map01502	Peptidoglycan biosynthesis,Metabolic pathways,Vancomycin resistance	193.0	350.0	349.0	2.0	0.997150997150997	M	8.0	343.0	2.0	0.997150997150997	COG0472	UDP-N-acetylmuramyl_pentapeptide_phosphotransferase/UDP-N-acetylglucosamine-1-phosphate_transferase	Rfe	351.0	0.0227920227920227	0.9772079772079773	0.962850315603045	0.931835500942394	0.9473429082727196	0.031014814660651	1	1	1	1
K01001	0.54	0.0028490028490028	ALG7; UDP-N-acetylglucosamine--dolichyl-phosphate N-acetylglucosaminephosphotransferase [EC:2.7.8.15]	path:map00510,path:map01100	N-Glycan biosynthesis,Metabolic pathways	178.0	211.0	209.0	2.0	0.990610328638498	M	212.0	1.0	1.0	1.0	COG0472	UDP-N-acetylmuramyl_pentapeptide_phosphotransferase/UDP-N-acetylglucosamine-1-phosphate_transferase	Rfe	213.0	0.9953051643192488	0.0046948356807511	0.79565439294444	0.967986701520859	0.8818205472326495	0.172332308576419	0	0	1	1
K01002	0.0114285714285714	0.0398860398860398	mdoB; phosphoglycerol transferase [EC:2.7.8.20]			170.0	21.0	20.0	2.0	0.954545454545455	M	4.0	18.0	3.0	0.636363636363636	COG1368	Phosphoglycerol_transferase_MdoB/OpgB,_AlkP_superfamily	MdoB	22.0	0.1818181818181818	0.8181818181818182	0.0321173024849527	0.0920239404074852	0.0620706214462189	0.0599066379225324	0	0	0	0
K01003	0.0	0.0113960113960113	bcpA; oxaloacetate decarboxylase [EC:4.1.1.112]	path:map00620,path:map01100	Pyruvate metabolism,Metabolic pathways	267.0	5.0	0.0	1.0	1.0	G	0.0	5.0	1.0	1.0	COG2513	2-Methylisocitrate_lyase_and_related_enzymes,_PEP_mutase_family	PrpB	5.0	0.0	1.0	0.0387556228062471	0.143115196498834	0.0909354096525405	0.1043595736925869	0	0	0	0
K01004	0.0028571428571428	0.0512820512820512	pcs; phosphatidylcholine synthase [EC:2.7.8.24]	path:map00564,path:map01110	Glycerophospholipid metabolism,Biosynthesis of secondary metabolites	206.0	20.0	0.0	1.0	1.0	I	1.0	19.0	1.0	1.0	COG1183	Phosphatidylserine_synthase	PssA	20.0	0.05	0.95	0.0035270570154457	0.0165413813100115	0.0100342191627286	0.0130143242945658	0	0	0	0
K01006	0.2857142857142857	0.5641025641025641	ppdK; pyruvate, orthophosphate dikinase [EC:2.7.9.1]	path:map00010,path:map00620,path:map00710,path:map00720,path:map01100,path:map01110,path:map01120,path:map01200	Glycolysis / Gluconeogenesis,Pyruvate metabolism,Carbon fixation in photosynthetic organisms,Carbon fixation pathways in prokaryotes,Metabolic pathways,Biosynthesis of secondary metabolites,Microbial metabolism in diverse environments,Carbon metabolism	510.0	302.0	279.0	3.0	0.870317002881844	G	118.0	229.0	3.0	0.99135446685879	COG0574	Phosphoenolpyruvate_synthase/pyruvate_phosphate_dikinase	PpsA	347.0	0.3400576368876081	0.659942363112392	0.279450416603869	0.928020189188637	0.603735302896253	0.6485697725847681	0	0	0	0
K01007	0.8	0.5584045584045584	pps, ppsA; pyruvate, water dikinase [EC:2.7.9.2]	path:map00010,path:map00620,path:map00680,path:map00720,path:map01100,path:map01110,path:map01120,path:map01200	Glycolysis / Gluconeogenesis,Pyruvate metabolism,Methane metabolism,Carbon fixation pathways in prokaryotes,Metabolic pathways,Biosynthesis of secondary metabolites,Microbial metabolism in diverse environments,Carbon metabolism	64.0	550.0	432.0	8.0	0.6900878293601	G	415.0	363.0	9.0	0.867001254705144	COG0574	Phosphoenolpyruvate_synthase/pyruvate_phosphate_dikinase	PpsA	778.0	0.5334190231362468	0.4665809768637532	0.700711383020871	0.900516020767701	0.800613701894286	0.19980463774683	0	1	0	1
K01008	0.0628571428571428	0.4045584045584046	selD, SEPHS; selenide, water dikinase [EC:2.7.9.3]	path:map00450,path:map01100	Selenocompound metabolism,Metabolic pathways	221.0	83.0	42.0	6.0	0.466292134831461	E	24.0	151.0	4.0	0.848314606741573	COG0709	Selenophosphate_synthase	SelD	175.0	0.1371428571428571	0.8628571428571429	0.0129116064476438	0.537521735301546	0.2752166708745949	0.5246101288539022	0	0	0	0
K01011	0.2942857142857142	0.4843304843304843	TST, MPST, sseA; thiosulfate/3-mercaptopyruvate sulfurtransferase [EC:2.8.1.1 2.8.1.2]	path:map00270,path:map00920,path:map01100,path:map01120,path:map04122	Cysteine and methionine metabolism,Sulfur metabolism,Metabolic pathways,Microbial metabolism in diverse environments,Sulfur relay system	40.0	492.0	480.0	7.0	0.935361216730038	P	238.0	287.0	9.0	0.855513307984791	COG2897	3-mercaptopyruvate_sulfurtransferase_SseA,_contains_two_rhodanese_domains	SseA	525.0	0.4533333333333333	0.5466666666666666	0.0079963067059159	0.478523599944247	0.2432599533250814	0.4705272932383311	0	0	0	0
K01012	0.3742857142857143	0.6267806267806267	bioB; biotin synthase [EC:2.8.1.6]	path:map00780,path:map01100,path:map01240	Biotin metabolism,Metabolic pathways,Biosynthesis of cofactors	111.0	310.0	233.0	5.0	0.687361419068736	H	156.0	294.0	4.0	0.796008869179601	COG0502	Biotin_synthase_or_related_enzyme	BioB	450.0	0.3466666666666667	0.6533333333333333	0.0112799440176747	0.672892935776663	0.3420864398971688	0.6616129917589882	0	0	0	0
K01014	0.0085714285714285	0.0398860398860398	SULT1A; aryl sulfotransferase [EC:2.8.2.1]	path:map05204	Chemical carcinogenesis - DNA adducts	125.0	10.0	3.0	3.0	0.526315789473684	H	3.0	16.0	3.0	0.526315789473684	28KEA			19.0	0.1578947368421052	0.8421052631578947	0.066701141860665	0.20865987334958	0.1376805076051225	0.141958731488915	0	0	0	0
K01016	0.0085714285714285	0.0142450142450142	SULT1E1, STE; estrone sulfotransferase [EC:2.8.2.4]	path:map00140,path:map01100	Steroid hormone biosynthesis,Metabolic pathways	175.0	8.0	0.0	1.0	1.0	S	3.0	5.0	1.0	1.0	KOG1584			8.0	0.375	0.625	0.0573959235423639	0.62199219291918	0.3396940582307719	0.5645962693768161	0	0	0	0
K01023	0.0057142857142857	0.0341880341880341	assT; arylsulfate sulfotransferase [EC:2.8.2.22]			107.0	7.0	0.0	3.0	0.411764705882353	O	2.0	15.0	3.0	0.588235294117647	28MBK			17.0	0.1176470588235294	0.8823529411764706	0.117047669922186	0.10961383995635	0.113330754939268	0.0074338299658359	0	0	0	0
K01025	0.0085714285714285	0.0142450142450142	SULT1; sulfotransferase [EC:2.8.2.-]			175.0	8.0	0.0	1.0	1.0	S	3.0	5.0	1.0	1.0	KOG1584			8.0	0.375	0.625	0.0568260569939862	0.637936708659552	0.3473813828267691	0.5811106516655657	0	0	0	0
K01026	0.06	0.0598290598290598	pct; propionate CoA-transferase [EC:2.8.3.1]	path:map00620,path:map00640,path:map00643,path:map01100,path:map01120	Pyruvate metabolism,Propanoate metabolism,Styrene degradation,Metabolic pathways,Microbial metabolism in diverse environments	461.0	56.0	0.0	1.0	1.0	I	24.0	32.0	1.0	1.0	COG4670	Acyl_CoA:acetate/3-ketoacid_CoA_transferase	YdiF	56.0	0.4285714285714285	0.5714285714285714	0.004441696403036	0.0194001014113529	0.0119208989071944	0.0149584050083169	0	0	0	0
K01027	0.0	0.094017094017094	OXCT; 3-oxoacid CoA-transferase [EC:2.8.3.5]	path:map00280,path:map00650,path:map01100	Valine, leucine and isoleucine degradation,Butanoate metabolism,Metabolic pathways	54.0	44.0	0.0	1.0	1.0	I	0.0	43.0	2.0	0.75	COG1788	Acyl_CoA:acetate/3-ketoacid_CoA_transferase,_alpha_subunit	AtoD	43.0	0.0	1.0	0.0022199666059497	0.0395905898089065	0.0209052782074281	0.0373706232029568	0	0	0	0
K01028	0.0	0.2336182336182336	scoA; 3-oxoacid CoA-transferase subunit A [EC:2.8.3.5]	path:map00280,path:map00650,path:map01100	Valine, leucine and isoleucine degradation,Butanoate metabolism,Metabolic pathways	209.0	93.0	90.0	2.0	0.96875	I	0.0	96.0	2.0	0.96875	COG1788	Acyl_CoA:acetate/3-ketoacid_CoA_transferase,_alpha_subunit	AtoD	96.0	0.0	1.0	0.0046031962109845	0.168337996371412	0.0864705962911982	0.1637348001604275	0	0	0	0
K01029	0.0	0.2421652421652421	scoB; 3-oxoacid CoA-transferase subunit B [EC:2.8.3.5]	path:map00280,path:map00650,path:map01100	Valine, leucine and isoleucine degradation,Butanoate metabolism,Metabolic pathways	199.0	100.0	99.0	2.0	0.99009900990099	I	0.0	101.0	1.0	1.0	COG2057	Acyl-CoA:acetate/3-ketoacid_CoA_transferase,_beta_subunit	AtoA	101.0	0.0	1.0	0.007751505878745	0.170934828167957	0.089343167023351	0.1631833222892119	0	0	0	0
K01031	0.0	0.1025641025641025	pcaI; 3-oxoadipate CoA-transferase, alpha subunit [EC:2.8.3.6]	path:map00362,path:map01100,path:map01120	Benzoate degradation,Metabolic pathways,Microbial metabolism in diverse environments	222.0	42.0	0.0	1.0	1.0	I	0.0	42.0	1.0	1.0	COG1788	Acyl_CoA:acetate/3-ketoacid_CoA_transferase,_alpha_subunit	AtoD	42.0	0.0	1.0	0.0027671443912788	0.0867213685038514	0.0447442564475651	0.0839542241125726	0	0	0	0
K01032	0.0	0.1025641025641025	pcaJ; 3-oxoadipate CoA-transferase, beta subunit [EC:2.8.3.6]	path:map00362,path:map01100,path:map01120	Benzoate degradation,Metabolic pathways,Microbial metabolism in diverse environments	206.0	41.0	0.0	1.0	1.0	I	0.0	41.0	1.0	1.0	COG2057	Acyl-CoA:acetate/3-ketoacid_CoA_transferase,_beta_subunit	AtoA	41.0	0.0	1.0	0.0011725495696795	0.0089326805370089	0.0050526150533442	0.0077601309673293	0	0	0	0
K01034	0.0	0.1282051282051282	atoD; acetate CoA/acetoacetate CoA-transferase alpha subunit [EC:2.8.3.8 2.8.3.9]	path:map00310,path:map00627,path:map00650,path:map01100,path:map01120,path:map02020	Lysine degradation,Aminobenzoate degradation,Butanoate metabolism,Metabolic pathways,Microbial metabolism in diverse environments,Two-component system	203.0	47.0	0.0	1.0	1.0	I	0.0	47.0	1.0	1.0	COG1788	Acyl_CoA:acetate/3-ketoacid_CoA_transferase,_alpha_subunit	AtoD	47.0	0.0	1.0	0.145648442485251	0.695210279135339	0.4204293608102949	0.549561836650088	0	0	0	0
K01035	0.0	0.0769230769230769	atoA; acetate CoA/acetoacetate CoA-transferase beta subunit [EC:2.8.3.8 2.8.3.9]	path:map00310,path:map00627,path:map00650,path:map01100,path:map01120,path:map02020	Lysine degradation,Aminobenzoate degradation,Butanoate metabolism,Metabolic pathways,Microbial metabolism in diverse environments,Two-component system	206.0	29.0	0.0	1.0	1.0	I	0.0	29.0	2.0	0.96551724137931	COG2057	Acyl-CoA:acetate/3-ketoacid_CoA_transferase,_beta_subunit	AtoA	29.0	0.0	1.0	0.0158670305421083	0.0773893723660347	0.0466282014540715	0.0615223418239264	0	0	0	0
K01039	0.1285714285714285	0.1481481481481481	gctA; glutaconate CoA-transferase, subunit A [EC:2.8.3.12]	path:map00643,path:map00650,path:map01100,path:map01120	Styrene degradation,Butanoate metabolism,Metabolic pathways,Microbial metabolism in diverse environments	170.0	125.0	0.0	1.0	1.0	I	56.0	69.0	2.0	0.992	COG1788	Acyl_CoA:acetate/3-ketoacid_CoA_transferase,_alpha_subunit	AtoD	125.0	0.448	0.552	0.100858418884782	0.52499495691437	0.312926687899576	0.424136538029588	0	0	0	0
K01040	0.1257142857142857	0.1367521367521367	gctB; glutaconate CoA-transferase, subunit B [EC:2.8.3.12]	path:map00643,path:map00650,path:map01100,path:map01120	Styrene degradation,Butanoate metabolism,Metabolic pathways,Microbial metabolism in diverse environments	164.0	110.0	108.0	2.0	0.982142857142857	I	52.0	60.0	2.0	0.982142857142857	COG2057	Acyl-CoA:acetate/3-ketoacid_CoA_transferase,_beta_subunit	AtoA	112.0	0.4642857142857143	0.5357142857142857	0.257803616839595	0.783431261588114	0.5206174392138545	0.5256276447485191	0	0	0	0
K01042	0.0685714285714285	0.358974358974359	selA; L-seryl-tRNA(Ser) seleniumtransferase [EC:2.9.1.1]	path:map00450,path:map00970,path:map01100	Selenocompound metabolism,Aminoacyl-tRNA biosynthesis,Metabolic pathways	204.0	84.0	37.0	3.0	0.485549132947977	E	26.0	147.0	4.0	0.942196531791908	COG1921	Seryl-tRNA(Sec)_selenium_transferase	SelA	173.0	0.1502890173410404	0.8497109826589595	0.0294350401106842	0.395409170896147	0.2124221055034156	0.3659741307854628	0	0	0	0
K01045	0.0	0.0085470085470085	PON; arylesterase / paraoxonase [EC:3.1.1.2 3.1.8.1]			109.0	3.0	0.0	1.0	1.0	G	0.0	3.0	1.0	1.0	COG2374	Predicted_extracellular_nuclease		3.0	0.0	1.0					0	0	0	0
K01046	0.0085714285714285	0.1709401709401709	lip, TGL2; triacylglycerol lipase [EC:3.1.1.3]	path:map00561,path:map01100	Glycerolipid metabolism,Metabolic pathways	28.0	48.0	7.0	5.0	0.457142857142857	S	4.0	98.0	7.0	0.552380952380952	COG1075	Triacylglycerol_esterase/lipase_EstA,_alpha/beta_hydrolase_fold	EstA	102.0	0.0392156862745098	0.9607843137254902	0.014613997221703	0.0264656225505876	0.0205398098861453	0.0118516253288846	0	0	0	0
K01048	0.0114285714285714	0.1794871794871795	pldB; lysophospholipase [EC:3.1.1.5]	path:map00564	Glycerophospholipid metabolism	107.0	73.0	0.0	1.0	1.0	I	4.0	69.0	1.0	1.0	COG2267	Lysophospholipase,_alpha-beta_hydrolase_superfamily	PldB	73.0	0.0547945205479452	0.9452054794520548	0.141577195899093	0.708193785240823	0.424885490569958	0.56661658934173	0	0	0	0
K01050	0.0	0.0056980056980056	BCHE; cholinesterase [EC:3.1.1.8]			504.0	3.0	0.0	1.0	1.0	I	0.0	3.0	1.0	1.0	COG2272	Carboxylesterase_type_B	PnbA	3.0	0.0	1.0					0	0	0	0
K01051	0.0257142857142857	0.0883190883190883	E3.1.1.11; pectinesterase [EC:3.1.1.11]	path:map00040,path:map01100,path:map02020	Pentose and glucuronate interconversions,Metabolic pathways,Two-component system	88.0	50.0	47.0	6.0	0.847457627118644	G	11.0	48.0	8.0	0.76271186440678	COG4677	Pectin_methylesterase_and_related_acyl-CoA_thioesterases	PemB	59.0	0.1864406779661017	0.8135593220338984	0.461518138867352	0.0383247975297172	0.2499214681985345	0.4231933413376348	0	0	0	0
K01053	0.0228571428571428	0.2307692307692307	gnl, RGN; gluconolactonase [EC:3.1.1.17]	path:map00030,path:map00053,path:map00930,path:map01100,path:map01110,path:map01120,path:map01200,path:map01220,path:map01240	Pentose phosphate pathway,Ascorbate and aldarate metabolism,Caprolactam degradation,Metabolic pathways,Biosynthesis of secondary metabolites,Microbial metabolism in diverse environments,Carbon metabolism,Degradation of aromatic compounds,Biosynthesis of cofactors	76.0	151.0	149.0	3.0	0.980519480519481	G	8.0	146.0	3.0	0.941558441558442	COG3386	Sugar_lactone_lactonase_YvrE	YvrE	154.0	0.0519480519480519	0.948051948051948	0.017829619052259	0.0706405179124934	0.0442350684823762	0.0528108988602344	0	0	0	0
K01054	0.0114285714285714	0.0	MGLL; acylglycerol lipase [EC:3.1.1.23]	path:map00561,path:map01100,path:map04714,path:map04723,path:map04923	Glycerolipid metabolism,Metabolic pathways,Thermogenesis,Retrograde endocannabinoid signaling,Regulation of lipolysis in adipocytes	153.0	4.0	0.0	1.0	1.0	I	4.0	0.0	1.0	1.0	COG2267	Lysophospholipase,_alpha-beta_hydrolase_superfamily	PldB	4.0	1.0	0.0	0.0146657834861491	0.380514596767048	0.1975901901265985	0.3658488132808989	0	0	0	0
K01055	0.06	0.1908831908831909	pcaD; 3-oxoadipate enol-lactonase [EC:3.1.1.24]	path:map00362,path:map01100,path:map01120,path:map01220	Benzoate degradation,Metabolic pathways,Microbial metabolism in diverse environments,Degradation of aromatic compounds	76.0	67.0	17.0	4.0	0.536	I	22.0	103.0	6.0	0.48	COG2267	Lysophospholipase,_alpha-beta_hydrolase_superfamily	PldB	125.0	0.176	0.824	0.0179099476022145	0.794481217995219	0.4061955827987167	0.7765712703930044	0	0	0	0
K01056	0.0028571428571428	0.98005698005698	PTH1, pth, spoVC; peptidyl-tRNA hydrolase, PTH1 family [EC:3.1.1.29]			72.0	351.0	345.0	4.0	0.975	J	1.0	359.0	5.0	0.969444444444444	COG0193	Peptidyl-tRNA_hydrolase	Pth	360.0	0.0027777777777777	0.9972222222222222	0.086337771970599	0.590331432557974	0.3383346022642865	0.503993660587375	0	0	0	0
K01057	0.0371428571428571	0.4472934472934473	PGLS, pgl, devB; 6-phosphogluconolactonase [EC:3.1.1.31]	path:map00030,path:map01100,path:map01110,path:map01120,path:map01200	Pentose phosphate pathway,Metabolic pathways,Biosynthesis of secondary metabolites,Microbial metabolism in diverse environments,Carbon metabolism	95.0	187.0	186.0	2.0	0.99468085106383	G	15.0	173.0	2.0	0.99468085106383	COG0363	6-phosphogluconolactonase/Glucosamine-6-phosphate_isomerase/deaminase	NagB	188.0	0.0797872340425532	0.9202127659574468	0.0072654506807185	0.160330258265349	0.0837978544730337	0.1530648075846305	0	0	0	0
K01058	0.0	0.0769230769230769	pldA; phospholipase A1/A2 [EC:3.1.1.32 3.1.1.4]	path:map00564,path:map00565,path:map00590,path:map00591,path:map00592,path:map01100,path:map01110	Glycerophospholipid metabolism,Ether lipid metabolism,Arachidonic acid metabolism,Linoleic acid metabolism,alpha-Linolenic acid metabolism,Metabolic pathways,Biosynthesis of secondary metabolites	152.0	24.0	20.0	2.0	0.857142857142857	M	0.0	28.0	2.0	0.821428571428571	COG2829	Outer_membrane_phospholipase_A	PldA	28.0	0.0	1.0	0.0208954622274612	0.0424435470505959	0.0316695046390285	0.0215480848231347	0	0	0	0
K01060	0.0	0.0883190883190883	cah; cephalosporin-C deacetylase [EC:3.1.1.41]	path:map00311,path:map01110	Penicillin and cephalosporin biosynthesis,Biosynthesis of secondary metabolites	251.0	37.0	0.0	1.0	1.0	Q	0.0	37.0	1.0	1.0	COG3458	Cephalosporin-C_deacetylase_or_related_acetyl_esterase	Axe1	37.0	0.0	1.0	0.0431976829176937	0.0877731066497567	0.0654853947837252	0.0445754237320629	0	0	0	0
K01061	0.0942857142857142	0.3846153846153846	E3.1.1.45; carboxymethylenebutenolidase [EC:3.1.1.45]	path:map00361,path:map00364,path:map00623,path:map01100,path:map01120	Chlorocyclohexane and chlorobenzene degradation,Fluorobenzoate degradation,Toluene degradation,Metabolic pathways,Microbial metabolism in diverse environments	22.0	312.0	303.0	4.0	0.96594427244582	Q	40.0	279.0	2.0	0.978328173374613	COG0412	Dienelactone_hydrolase	DLH	319.0	0.1253918495297805	0.8746081504702194	0.0029068280955674	0.0942847493409604	0.0485957887182639	0.091377921245393	0	0	0	0
K01066	0.16	0.2136752136752136	aes; acetyl esterase [EC:3.1.1.-]			106.0	210.0	209.0	3.0	0.990566037735849	I	83.0	129.0	2.0	0.995283018867924	COG0657	Acetyl_esterase/lipase	Aes	212.0	0.3915094339622642	0.6084905660377359	0.0024338695089185	0.0210102757950101	0.0117220726519643	0.0185764062860916	0	0	0	0
K01067	0.0171428571428571	0.1082621082621082	E3.1.2.1, ACH1; acetyl-CoA hydrolase [EC:3.1.2.1]	path:map00620,path:map01100	Pyruvate metabolism,Metabolic pathways	357.0	55.0	0.0	1.0	1.0	C	9.0	46.0	1.0	1.0	COG0427	Propionyl_CoA:succinate_CoA_transferase	ACH1	55.0	0.1636363636363636	0.8363636363636363	0.0066673839149556	0.0379749858547572	0.0223211848848563	0.0313076019398016	0	0	0	0
K01069	0.3828571428571428	0.50997150997151	gloB, gloC, HAGH; hydroxyacylglutathione hydrolase [EC:3.1.2.6]	path:map00620,path:map01100	Pyruvate metabolism,Metabolic pathways	33.0	353.0	244.0	7.0	0.721881390593047	S	234.0	254.0	5.0	0.787321063394683	COG0491	Glyoxylase_or_a_related_metal-dependent_hydrolase,_beta-lactamase_superfamily_II	GloB	488.0	0.4795081967213114	0.5204918032786885	0.0035057494206878	0.100160017530632	0.0518328834756599	0.0966542681099442	0	0	0	0
K01070	0.0	0.1823361823361823	frmB, ESD, fghA; S-formylglutathione hydrolase [EC:3.1.2.12]	path:map00680,path:map01100,path:map01120,path:map01200	Methane metabolism,Metabolic pathways,Microbial metabolism in diverse environments,Carbon metabolism	214.0	69.0	66.0	2.0	0.958333333333333	S	0.0	72.0	1.0	1.0	COG0627	S-formylglutathione_hydrolase_FrmB	FrmB	72.0	0.0	1.0	0.0037025596178651	0.0113126460780257	0.0075076028479454	0.0076100864601605	0	0	0	0
K01071	0.0028571428571428	0.1566951566951566	MCH; medium-chain acyl-[acyl-carrier-protein] hydrolase [EC:3.1.2.21]	path:map00061,path:map01100	Fatty acid biosynthesis,Metabolic pathways	55.0	37.0	13.0	2.0	0.60655737704918	I	1.0	60.0	2.0	0.60655737704918	COG3884	Acyl-ACP_thioesterase	FatA	61.0	0.0163934426229508	0.9836065573770492	0.0030890315949498	0.017057257668512	0.0100731446317309	0.0139682260735621	0	0	0	0
K01073	0.0428571428571428	0.0712250712250712	E3.1.2.20; acyl-CoA hydrolase [EC:3.1.2.20]			101.0	42.0	40.0	2.0	0.954545454545455	I	17.0	27.0	4.0	0.795454545454545	COG1607	Acyl-CoA_hydrolase	YciA	44.0	0.3863636363636363	0.6136363636363636	0.0065978549749933	0.187463145682231	0.0970305003286121	0.1808652907072377	0	0	0	0
K01074	0.0	0.0028490028490028	PPT; palmitoyl-protein thioesterase [EC:3.1.2.22]	path:map00062,path:map01100,path:map01212,path:map04142	Fatty acid elongation,Metabolic pathways,Fatty acid metabolism,Lysosome	351.0	1.0	0.0	1.0	1.0	IO	0.0	1.0	1.0	1.0	COG1075	Triacylglycerol_esterase/lipase_EstA,_alpha/beta_hydrolase_fold	EstA	1.0	0.0	1.0					0	0	0	0
K01075	0.0285714285714285	0.1282051282051282	E3.1.2.23; 4-hydroxybenzoyl-CoA thioesterase [EC:3.1.2.23]	path:map00130,path:map00362,path:map01100,path:map01110,path:map01120	Ubiquinone and other terpenoid-quinone biosynthesis,Benzoate degradation,Metabolic pathways,Biosynthesis of secondary metabolites,Microbial metabolism in diverse environments	56.0	40.0	29.0	3.0	0.677966101694915	S	10.0	49.0	3.0	0.830508474576271	COG0824	Acyl-CoA_thioesterase_FadM	FadM	59.0	0.1694915254237288	0.8305084745762712	0.0133820898845185	0.0553014898464386	0.0343417898654785	0.0419193999619201	0	0	0	0
K01077	0.0742857142857142	0.4017094017094017	E3.1.3.1, phoA, phoB; alkaline phosphatase [EC:3.1.3.1]	path:map00730,path:map00790,path:map01100,path:map01240,path:map02020	Thiamine metabolism,Folate biosynthesis,Metabolic pathways,Biosynthesis of cofactors,Two-component system	33.0	161.0	115.0	9.0	0.715555555555556	P	26.0	198.0	14.0	0.671111111111111	COG1785	Alkaline_phosphatase	PhoA	224.0	0.1160714285714285	0.8839285714285714	0.625766832004912	0.783933103340885	0.7048499676728985	0.1581662713359729	0	1	0	1
K01079	0.6314285714285715	0.3247863247863248	serB, PSPH; phosphoserine phosphatase [EC:3.1.3.3]	path:map00260,path:map00680,path:map01100,path:map01110,path:map01120,path:map01200,path:map01230	Glycine, serine and threonine metabolism,Methane metabolism,Metabolic pathways,Biosynthesis of secondary metabolites,Microbial metabolism in diverse environments,Carbon metabolism,Biosynthesis of amino acids	51.0	342.0	321.0	6.0	0.879177377892031	E	270.0	117.0	8.0	0.93573264781491	COG0560	Phosphoserine_phosphatase	SerB	387.0	0.6976744186046512	0.3023255813953488	0.314638239645561	0.339827484564372	0.3272328621049665	0.025189244918811	0	0	0	0
K01081	0.0914285714285714	0.3732193732193732	E3.1.3.5; 5'-nucleotidase [EC:3.1.3.5]	path:map00230,path:map00240,path:map00760,path:map01100,path:map01110,path:map01232	Purine metabolism,Pyrimidine metabolism,Nicotinate and nicotinamide metabolism,Metabolic pathways,Biosynthesis of secondary metabolites,Nucleotide metabolism	50.0	195.0	161.0	7.0	0.815899581589958	F	35.0	202.0	12.0	0.809917355371901	COG0737	2',3'-cyclic-nucleotide_2'-phosphodiesterase/5'-_or_3'-nucleotidase,_5'-nucleotidase_family	UshA	237.0	0.1476793248945147	0.8523206751054853	0.0325324324247335	0.0442960839242179	0.0384142581744757	0.0117636514994843	0	0	0	0
K01082	0.0685714285714285	0.4074074074074074	cysQ, MET22, BPNT1; 3'(2'), 5'-bisphosphate nucleotidase [EC:3.1.3.7]	path:map00920,path:map01100,path:map01120	Sulfur metabolism,Metabolic pathways,Microbial metabolism in diverse environments	105.0	137.0	88.0	3.0	0.728723404255319	P	24.0	164.0	2.0	0.73936170212766	COG1218	3'-Phosphoadenosine_5'-phosphosulfate_(PAPS)_3'-phosphatase	CysQ	188.0	0.1276595744680851	0.8723404255319149	0.0272687381113207	0.014051027149136	0.0206598826302283	0.0132177109621847	0	0	0	0
K01083	0.0057142857142857	0.131054131054131	E3.1.3.8; 3-phytase [EC:3.1.3.8]	path:map00562,path:map01100	Inositol phosphate metabolism,Metabolic pathways	32.0	29.0	23.0	14.0	0.483333333333333	I	2.0	57.0	15.0	0.383333333333333	COG4247	3-phytase_(myo-inositol-hexaphosphate_3-phosphohydrolase)	Phy	59.0	0.0338983050847457	0.9661016949152542	0.0271889471425822	0.0580648433119413	0.0426268952272617	0.030875896169359	0	0	0	0
K01085	0.0	0.0199430199430199	agp; glucose-1-phosphatase [EC:3.1.3.10]	path:map00010,path:map01120	Glycolysis / Gluconeogenesis,Microbial metabolism in diverse environments	32.0	7.0	6.0	2.0	0.875	S	0.0	9.0	2.0	0.727272727272727	2DB79			9.0	0.0	1.0	0.0180982240275688	0.0443044065882638	0.0312013153079163	0.026206182560695	0	0	0	0
K01086	0.0	0.0227920227920227	fbp-SEBP; fructose-1,6-bisphosphatase I / sedoheptulose-1,7-bisphosphatase [EC:3.1.3.11 3.1.3.37]	path:map00010,path:map00030,path:map00051,path:map00680,path:map00710,path:map01100,path:map01110,path:map01120,path:map01200	Glycolysis / Gluconeogenesis,Pentose phosphate pathway,Fructose and mannose metabolism,Methane metabolism,Carbon fixation in photosynthetic organisms,Metabolic pathways,Biosynthesis of secondary metabolites,Microbial metabolism in diverse environments,Carbon metabolism	336.0	9.0	0.0	1.0	1.0	G	0.0	9.0	1.0	1.0	COG0158	Fructose-1,6-bisphosphatase	Fbp	9.0	0.0	1.0	0.0828649648410843	0.0856713586884279	0.0842681617647561	0.0028063938473436	0	0	0	0
K01087	0.12	0.2222222222222222	otsB; trehalose 6-phosphate phosphatase [EC:3.1.3.12]	path:map00500,path:map01100,path:map01110	Starch and sucrose metabolism,Metabolic pathways,Biosynthesis of secondary metabolites	92.0	121.0	117.0	4.0	0.9453125	G	42.0	86.0	5.0	0.703125	COG1877	Trehalose-6-phosphate_phosphatase	OtsB	128.0	0.328125	0.671875	0.0367239835289056	0.060250610775551	0.0484872971522283	0.0235266272466454	0	0	0	0
K01089	0.0257142857142857	0.2735042735042735	hisB; imidazoleglycerol-phosphate dehydratase / histidinol-phosphatase [EC:4.2.1.19 3.1.3.15]	path:map00340,path:map01100,path:map01110,path:map01230	Histidine metabolism,Metabolic pathways,Biosynthesis of secondary metabolites,Biosynthesis of amino acids	168.0	109.0	0.0	1.0	1.0	E	9.0	100.0	3.0	0.944954128440367	COG0131	Imidazoleglycerol_phosphate_dehydratase_HisB	HisB2	109.0	0.0825688073394495	0.9174311926605504	0.0024481818141451	0.0053923558265616	0.0039202688203533	0.0029441740124165	0	0	0	0
K01090	0.3114285714285714	0.2507122507122507	E3.1.3.16; protein phosphatase [EC:3.1.3.16]			27.0	271.0	262.0	7.0	0.928082191780822	T	138.0	147.0	9.0	0.631399317406143	COG0639	Diadenosine_tetraphosphatase_ApaH/serine/threonine_protein_phosphatase,_PP2A_family	ApaH	285.0	0.4842105263157895	0.5157894736842106	0.017246424524514	0.0510978384852365	0.0341721315048752	0.0338514139607225	0	0	0	0
K01091	0.0	0.0	gph; phosphoglycolate phosphatase [EC:3.1.3.18]	path:map00630,path:map01100,path:map01110	Glyoxylate and dicarboxylate metabolism,Metabolic pathways,Biosynthesis of secondary metabolites		705.0	665.0	10.0	0.886792452830189	S	0.0	0.0	10.0	0.853199498117942	COG0546	Phosphoglycolate_phosphatase,_HAD_superfamily	Gph	0.0							0	0	0	0
K01092	0.6142857142857143	0.7407407407407407	E3.1.3.25, IMPA, suhB; myo-inositol-1(or 4)-monophosphatase [EC:3.1.3.25]	path:map00521,path:map00562,path:map01100,path:map01110,path:map04070	Streptomycin biosynthesis,Inositol phosphate metabolism,Metabolic pathways,Biosynthesis of secondary metabolites,Phosphatidylinositol signaling system	39.0	731.0	711.0	5.0	0.961842105263158	G	285.0	474.0	4.0	0.976315789473684	COG0483	Archaeal_fructose-1,6-bisphosphatase_or_related_enzyme,_inositol_monophosphatase_family	SuhB	759.0	0.375494071146245	0.6245059288537549	0.169668878223323	0.23256153524223	0.2011152067327765	0.062892657018907	0	0	0	0
K01093	0.0	0.0113960113960113	appA; 4-phytase / acid phosphatase [EC:3.1.3.26 3.1.3.2]	path:map00562,path:map00740,path:map01100	Inositol phosphate metabolism,Riboflavin metabolism,Metabolic pathways	402.0	4.0	0.0	1.0	1.0	S	0.0	4.0	1.0	1.0	2DB79			4.0	0.0	1.0	0.0782958053209513	0.167745823012136	0.1230208141665436	0.0894500176911847	0	0	0	0
K01095	0.0114285714285714	0.3874643874643874	pgpA; phosphatidylglycerophosphatase A [EC:3.1.3.27]	path:map00564,path:map01100	Glycerophospholipid metabolism,Metabolic pathways	99.0	142.0	0.0	1.0	1.0	I	4.0	138.0	1.0	1.0	COG1267	Phosphatidylglycerophosphatase_A	PgpA	142.0	0.028169014084507	0.971830985915493	0.0023703692939521	0.0090462992557738	0.0057083342748629	0.0066759299618217	0	0	0	0
K01096	0.0057142857142857	0.0683760683760683	pgpB; phosphatidylglycerophosphatase B [EC:3.1.3.27 3.6.1.75 3.1.3.4 3.6.1.27]	path:map00564,path:map01100	Glycerophospholipid metabolism,Metabolic pathways	98.0	25.0	24.0	2.0	0.961538461538462	I	2.0	24.0	1.0	1.0	COG0671	Membrane-associated_phospholipid_phosphatase	PgpB	26.0	0.0769230769230769	0.9230769230769232	0.0039274591569004	0.0164142630067788	0.0101708610818396	0.0124868038498784	0	0	0	0
K01097	0.0057142857142857	0.0	NANP; N-acylneuraminate-9-phosphatase [EC:3.1.3.29]	path:map00520,path:map01100,path:map01250	Amino sugar and nucleotide sugar metabolism,Metabolic pathways,Biosynthesis of nucleotide sugars	192.0	2.0	0.0	1.0	1.0	S	2.0	0.0	1.0	1.0	COG1011	FMN_and_5-amino-6-(5-phospho-D-ribitylamino)uracil_phosphatase_YigB,_HAD_superfamily_(riboflavin_biosynthesis)	YigB	2.0	1.0	0.0					0	0	0	0
K01101	0.3657142857142857	0.1538461538461538	E3.1.3.41; 4-nitrophenyl phosphatase [EC:3.1.3.41]	path:map00627,path:map01120	Aminobenzoate degradation,Microbial metabolism in diverse environments	149.0	192.0	190.0	2.0	0.989690721649485	G	138.0	58.0	3.0	0.979591836734694	COG0647	Ribonucleotide_monophosphatase_NagD,_HAD_superfamily	NagD	196.0	0.7040816326530612	0.2959183673469387	0.877683478804881	0.248551367082004	0.5631174229434425	0.629132111722877	1	1	1	1
K01104	0.0	0.0	E3.1.3.48; protein-tyrosine phosphatase [EC:3.1.3.48]				406.0	320.0	7.0	0.797642436149312	T	0.0	0.0	7.0	0.640471512770138	COG0394	Protein-tyrosine-phosphatase	Wzb	0.0							0	0	0	0
K01113	0.0685714285714285	0.2792022792022792	phoD; alkaline phosphatase D [EC:3.1.3.1]	path:map00790,path:map01100,path:map01240,path:map02020	Folate biosynthesis,Metabolic pathways,Biosynthesis of cofactors,Two-component system	16.0	148.0	106.0	8.0	0.694835680751174	P	32.0	168.0	15.0	0.666666666666667	COG3540	Phosphodiesterase/alkaline_phosphatase_D	PhoD	200.0	0.16	0.84	0.0259532514226333	0.0628720405027925	0.0444126459627129	0.0369187890801592	0	0	0	0
K01114	0.0285714285714285	0.1111111111111111	plc; phospholipase C [EC:3.1.4.3]	path:map00562,path:map00564,path:map00565,path:map01100,path:map01110,path:map02024,path:map04919	Inositol phosphate metabolism,Glycerophospholipid metabolism,Ether lipid metabolism,Metabolic pathways,Biosynthesis of secondary metabolites,Quorum sensing,Thyroid hormone signaling pathway	78.0	62.0	49.0	4.0	0.794871794871795	M	15.0	63.0	7.0	0.782051282051282	COG3511	Phospholipase_C	PlcC	78.0	0.1923076923076923	0.8076923076923077	0.0102171378398016	0.146554045017782	0.0783855914287918	0.1363369071779804	0	0	0	0
K01115	0.0028571428571428	0.0284900284900284	PLD1_2; phospholipase D1/2 [EC:3.1.4.4]	path:map00564,path:map00565,path:map01100,path:map01110,path:map04014,path:map04024,path:map04071,path:map04072,path:map04144,path:map04666,path:map04724,path:map04912,path:map04928,path:map05200,path:map05208,path:map05212,path:map05231	Glycerophospholipid metabolism,Ether lipid metabolism,Metabolic pathways,Biosynthesis of secondary metabolites,Ras signaling pathway,cAMP signaling pathway,Sphingolipid signaling pathway,Phospholipase D signaling pathway,Endocytosis,Fc gamma R-mediated phagocytosis,Glutamatergic synapse,GnRH signaling pathway,Parathyroid hormone synthesis, secretion and action,Pathways in cancer,Chemical carcinog…	278.0	12.0	0.0	1.0	1.0	I	1.0	11.0	2.0	0.916666666666667	COG1502	Phosphatidylserine/phosphatidylglycerophosphate/cardiolipin_synthase	Cls	12.0	0.0833333333333333	0.9166666666666666	0.0063178379507544	0.0414044607030426	0.0238611493268985	0.0350866227522882	0	0	0	0
K01117	0.0028571428571428	0.0085470085470085	sph; sphingomyelin phosphodiesterase [EC:3.1.4.12]	path:map00600,path:map01100	Sphingolipid metabolism,Metabolic pathways	245.0	3.0	2.0	2.0	0.75	S	1.0	3.0	1.0	1.0	COG3568	Metal-dependent_hydrolase,_endonuclease/exonuclease/phosphatase_family	ElsH	4.0	0.25	0.75	0.0799854835223013	0.173914456074965	0.1269499697986331	0.0939289725526637	0	0	0	0
K01118	0.0028571428571428	0.2222222222222222	acpD, azoR; FMN-dependent NADH-azoreductase [EC:1.7.1.17]			115.0	68.0	24.0	2.0	0.607142857142857	I	1.0	111.0	1.0	1.0	COG1182	FMN-dependent_NADH-azoreductase	AzoR	112.0	0.0089285714285714	0.9910714285714286	0.0039174258675013	0.0300353254836896	0.0169763756755954	0.0261178996161883	0	0	0	0
K01119	0.1	0.2849002849002849	cpdB; 2',3'-cyclic-nucleotide 2'-phosphodiesterase / 3'-nucleotidase [EC:3.1.4.16 3.1.3.6]	path:map00230,path:map00240,path:map01100	Purine metabolism,Pyrimidine metabolism,Metabolic pathways	93.0	151.0	144.0	9.0	0.853107344632768	F	46.0	131.0	14.0	0.853107344632768	COG0737	2',3'-cyclic-nucleotide_2'-phosphodiesterase/5'-_or_3'-nucleotidase,_5'-nucleotidase_family	UshA	177.0	0.2598870056497175	0.7401129943502824	0.215991028766945	0.663670710553719	0.4398308696603319	0.447679681786774	0	0	0	0
K01120	0.0057142857142857	0.0769230769230769	cpdP; 3',5'-cyclic-nucleotide phosphodiesterase [EC:3.1.4.17]	path:map00230,path:map01100	Purine metabolism,Metabolic pathways	103.0	18.0	1.0	3.0	0.486486486486487	T	2.0	35.0	8.0	0.405405405405405	COG1234	Ribonuclease_BN,_tRNA_processing_enzyme	ElaC	37.0	0.054054054054054	0.945945945945946	0.0075473065168037	0.0647181406576676	0.0361327235872356	0.0571708341408638	0	0	0	0
K01121	0.0	0.0028490028490028	CNP; 2',3'-cyclic-nucleotide 3'-phosphodiesterase [EC:3.1.4.37]			726.0	1.0	0.0	1.0	1.0	T	0.0	1.0	1.0	1.0	COG0639	Diadenosine_tetraphosphatase_ApaH/serine/threonine_protein_phosphatase,_PP2A_family	ApaH	1.0	0.0	1.0					0	0	0	0
K01124	0.0142857142857142	0.0	GDPD2; glycerophosphoinositol inositolphosphodiesterase [EC:3.1.4.43]			504.0	5.0	0.0	1.0	1.0	C	5.0	0.0	1.0	1.0	COG0584	Glycerophosphoryl_diester_phosphodiesterase	UgpQ	5.0	1.0	0.0	0.611685153570593	0.905439436952799	0.758562295261696	0.293754283382206	0	0	0	1
K01126	0.3171428571428571	0.6438746438746439	E3.1.4.46, glpQ, ugpQ; glycerophosphoryl diester phosphodiesterase [EC:3.1.4.46]	path:map00564	Glycerophospholipid metabolism	18.0	609.0	600.0	12.0	0.944186046511628	C	176.0	456.0	10.0	0.948837209302326	COG0584	Glycerophosphoryl_diester_phosphodiesterase	UgpQ	632.0	0.2784810126582278	0.7215189873417721	0.0458791944348736	0.352787893530198	0.1993335439825358	0.3069086990953244	0	0	0	0
K01127	0.0	0.0056980056980056	GPLD1; glycosylphosphatidylinositol phospholipase D [EC:3.1.4.50]	path:map00563,path:map01100	Glycosylphosphatidylinositol (GPI)-anchor biosynthesis,Metabolic pathways	231.0	2.0	0.0	1.0	1.0	Q	0.0	2.0	2.0	0.5	COG2133	Glucose/arabinose_dehydrogenase,_beta-propeller_fold	YliI	2.0	0.0	1.0					0	0	0	0
K01128	0.0	0.0113960113960113	SMPDL3; sphingomyelin phosphodiesterase acid-like 3 [EC:3.1.4.-]			285.0	6.0	0.0	1.0	1.0	S	0.0	6.0	1.0	1.0	COG1409	3',5'-cyclic_AMP_phosphodiesterase_CpdA	CpdA	6.0	0.0	1.0	0.0099673345966622	0.0212033329447159	0.015585333770689	0.0112359983480537	0	0	0	0
K01129	0.06	0.6210826210826211	dgt; dGTPase [EC:3.1.5.1]	path:map00230,path:map01100,path:map01232	Purine metabolism,Metabolic pathways,Nucleotide metabolism	155.0	272.0	0.0	1.0	1.0	F	23.0	249.0	1.0	1.0	COG0232	dGTP_triphosphohydrolase	Dgt	272.0	0.0845588235294117	0.9154411764705882	0.325190735108216	0.2834200127145	0.304305373911358	0.0417707223937159	0	0	0	0
K01130	0.1114285714285714	0.188034188034188	E3.1.6.1; arylsulfatase [EC:3.1.6.1]	path:map00600,path:map01100	Sphingolipid metabolism,Metabolic pathways	156.0	255.0	0.0	1.0	1.0	P	69.0	185.0	1.0	1.0	COG3119	Arylsulfatase_A_or_related_enzyme,_AlkP_superfamily	AslA	254.0	0.2716535433070866	0.7283464566929134	0.0070485247744692	0.0254382236674821	0.0162433742209756	0.0183896988930129	0	0	0	0
K01132	0.0	0.0142450142450142	GALNS; N-acetylgalactosamine-6-sulfatase [EC:3.1.6.4]	path:map00531,path:map01100,path:map04142	Glycosaminoglycan degradation,Metabolic pathways,Lysosome	404.0	7.0	0.0	1.0	1.0	P	0.0	7.0	1.0	1.0	COG3119	Arylsulfatase_A_or_related_enzyme,_AlkP_superfamily	AslA	7.0	0.0	1.0	0.0194810141278785	0.0424997307445731	0.0309903724362258	0.0230187166166945	0	0	0	0
K01133	0.0742857142857142	0.1111111111111111	betC; choline-sulfatase [EC:3.1.6.6]			148.0	111.0	0.0	1.0	1.0	P	29.0	81.0	1.0	1.0	COG3119	Arylsulfatase_A_or_related_enzyme,_AlkP_superfamily	AslA	110.0	0.2636363636363636	0.7363636363636363	0.0008625087391129	0.0015004465573975	0.0011814776482552	0.0006379378182846	0	0	0	0
K01134	0.0085714285714285	0.0256410256410256	ARSA; arylsulfatase A [EC:3.1.6.8]	path:map00600,path:map01100,path:map04142	Sphingolipid metabolism,Metabolic pathways,Lysosome	283.0	27.0	0.0	1.0	1.0	P	3.0	24.0	1.0	1.0	COG3119	Arylsulfatase_A_or_related_enzyme,_AlkP_superfamily	AslA	27.0	0.1111111111111111	0.8888888888888888	0.0103885220467511	0.026190732993997	0.018289627520374	0.0158022109472459	0	0	0	0
K01135	0.0	0.0142450142450142	ARSB; arylsulfatase B [EC:3.1.6.12]	path:map00531,path:map01100,path:map04142	Glycosaminoglycan degradation,Metabolic pathways,Lysosome	396.0	9.0	0.0	1.0	1.0	P	0.0	9.0	1.0	1.0	COG3119	Arylsulfatase_A_or_related_enzyme,_AlkP_superfamily	AslA	9.0	0.0	1.0	0.0194524992638844	0.0462142741995488	0.0328333867317165	0.0267617749356644	0	0	0	0
K01136	0.0	0.0227920227920227	IDS; iduronate 2-sulfatase [EC:3.1.6.13]	path:map00531,path:map01100,path:map04142	Glycosaminoglycan degradation,Metabolic pathways,Lysosome	317.0	14.0	10.0	2.0	0.777777777777778	P	0.0	18.0	2.0	0.777777777777778	COG3119	Arylsulfatase_A_or_related_enzyme,_AlkP_superfamily	AslA	18.0	0.0	1.0	0.0055007824899722	0.0105953116213264	0.0080480470556493	0.0050945291313542	0	0	0	0
K01137	0.0	0.0427350427350427	GNS; N-acetylglucosamine-6-sulfatase [EC:3.1.6.14]	path:map00531,path:map01100,path:map04142	Glycosaminoglycan degradation,Metabolic pathways,Lysosome	333.0	20.0	19.0	2.0	0.952380952380952	P	0.0	21.0	2.0	0.857142857142857	COG3119	Arylsulfatase_A_or_related_enzyme,_AlkP_superfamily	AslA	21.0	0.0	1.0	0.0318240822232903	0.0844705342562714	0.0581473082397808	0.0526464520329811	0	0	0	0
K01138	0.1228571428571428	0.1424501424501424	K01138; uncharacterized sulfatase [EC:3.1.6.-]			88.0	93.0	43.0	6.0	0.53448275862069	P	73.0	101.0	7.0	0.540229885057471	COG3119	Arylsulfatase_A_or_related_enzyme,_AlkP_superfamily	AslA	174.0	0.4195402298850574	0.5804597701149425	0.0037004830712036	0.0064034704100803	0.0050519767406419	0.0027029873388767	0	0	0	0
K01139	0.0342857142857142	0.4245014245014245	spoT; GTP diphosphokinase / guanosine-3',5'-bis(diphosphate) 3'-diphosphatase [EC:2.7.6.5 3.1.7.2]	path:map00230,path:map01100	Purine metabolism,Metabolic pathways	186.0	185.0	184.0	3.0	0.989304812834225	KT	14.0	169.0	1.0	1.0	COG0317	(p)ppGpp_synthase/hydrolase,_HD_superfamily	SpoT	183.0	0.0765027322404371	0.9234972677595628	0.0611459655437969	0.0317229321685462	0.0464344488561715	0.0294230333752507	0	0	0	0
K01141	0.0	0.0797720797720797	sbcB, exoI; exodeoxyribonuclease I [EC:3.1.11.1]	path:map03430	Mismatch repair	368.0	28.0	0.0	1.0	1.0	L	0.0	28.0	1.0	1.0	COG2925	Exonuclease_I_(degrades_ssDNA)	SbcB	28.0	0.0	1.0	0.0171328860485455	0.515532052019463	0.2663324690340042	0.4983991659709174	0	0	0	0
K01142	0.2428571428571428	0.7207977207977208	E3.1.11.2, xthA; exodeoxyribonuclease III [EC:3.1.11.2]	path:map03410	Base excision repair	82.0	427.0	425.0	4.0	0.988425925925926	L	89.0	343.0	4.0	0.935185185185185	COG0708	Exonuclease_III	XthA	432.0	0.2060185185185185	0.7939814814814815	0.0082372264772028	0.0326750540777024	0.0204561402774526	0.0244378276004996	0	0	0	0
K01143	0.0	0.0028490028490028	exo; Enterobacteriaceae phage exonuclease [EC:3.1.11.3]			87.0	1.0	0.0	1.0	1.0	L	0.0	1.0	1.0	1.0	28MEG			1.0	0.0	1.0					0	0	0	0
K01144	0.0	0.1282051282051282				181.0	53.0	0.0	1.0	1.0	L	0.0	52.0	4.0	0.792452830188679	COG0507	ATPase/5-3_helicase_helicase_subunit_RecD_of_the_DNA_repair_enzyme_RecBCD_(exonuclease_V)	RecD	52.0	0.0	1.0	0.0300426417343669	0.139531422030218	0.0847870318822924	0.1094887802958511	0	0	0	0
K01146	0.0	0.0113960113960113	xni; protein Xni			249.0	4.0	0.0	1.0	1.0	L	0.0	4.0	1.0	1.0	COG0258	5'-3'_exonuclease_Xni/ExoIX_(flap_endonuclease)	ExoIX	4.0	0.0	1.0	7.54360932027932e-12	6.86564902015881e-08	3.433201690545419e-08	6.864894659226784e-08	0	0	0	0
K01147	0.0285714285714285	0.1766381766381766	rnb; exoribonuclease II [EC:3.1.13.1]			240.0	66.0	58.0	2.0	0.891891891891892	K	11.0	63.0	2.0	0.905405405405405	COG0557	Exoribonuclease_R	VacB	74.0	0.1486486486486486	0.8513513513513513	0.016540890436883	0.0158342494475487	0.0161875699422158	0.0007066409893343	0	0	0	0
K01150	0.0	0.0455840455840455	endA; deoxyribonuclease I [EC:3.1.21.1]			199.0	23.0	0.0	1.0	1.0	L	0.0	23.0	1.0	1.0	COG2356	Endonuclease_I	EndA	23.0	0.0	1.0	0.012779351311965	0.0249650256513507	0.0188721884816578	0.0121856743393857	0	0	0	0
K01151	0.8485714285714285	0.4643874643874643	nfo; deoxyribonuclease IV [EC:3.1.21.2]	path:map03410	Base excision repair	36.0	406.0	275.0	2.0	0.756052141527002	L	357.0	178.0	2.0	0.951582867783985	COG0648	Endonuclease_IV	Nfo	535.0	0.6672897196261682	0.3327102803738317	0.0895885093072778	0.0959174293963993	0.0927529693518385	0.0063289200891215	0	0	0	0
K01152	0.0	0.0056980056980056	isftu1; isftu1 transposase			76.0	5.0	0.0	1.0	1.0	L	0.0	5.0	2.0	0.8	COG3335	Transposase		5.0	0.0	1.0	3.292293564689e-12	6.1682458514380496e-12	4.730269708063525e-12	2.8759522867490494e-12	0	0	0	0
K01153	0.0	0.0	hsdR; type I restriction enzyme, R subunit [EC:3.1.21.3]				359.0	137.0	11.0	0.554868624420402	L	0.0	0.0	19.0	0.661514683153014	COG0610	Type_I_site-specific_restriction-modification_system,_R_(restriction)_subunit_and_related_helicases_...		0.0							0	0	0	0
K01154	0.0	0.0	hsdS; type I restriction enzyme, S subunit [EC:3.1.21.3]				379.0	200.0	3.0	0.666080843585237	V	0.0	0.0	9.0	0.942105263157895	COG0732	Restriction_endonuclease_S_subunit	HsdS	0.0							0	0	0	0
K01155	0.0685714285714285	0.1937321937321937	E3.1.21.4; type II restriction enzyme [EC:3.1.21.4]			10.0	90.0	74.0	5.0	0.789473684210526	L	26.0	79.0	24.0	0.204918032786885	arCOG06575			105.0	0.2476190476190476	0.7523809523809524	0.428173500783692	0.834119530375156	0.631146515579424	0.405946029591464	0	0	0	0
K01156	0.0	0.0	res; type III restriction enzyme [EC:3.1.21.5]				129.0	65.0	5.0	0.511904761904762	L	0.0	0.0	8.0	0.432539682539683	COG1061	Superfamily_II_DNA_or_RNA_helicase	SSL2	0.0							0	0	0	0
K01159	0.0257142857142857	0.8888888888888888	ruvC; crossover junction endodeoxyribonuclease RuvC [EC:3.1.21.10]	path:map03440	Homologous recombination	84.0	325.0	0.0	1.0	1.0	L	10.0	317.0	3.0	0.99388379204893	COG0817	Holliday_junction_resolvasome_RuvABC_endonuclease_subunit_RuvC	RuvC	327.0	0.0305810397553516	0.9694189602446484	0.303487794788006	0.901274040041037	0.6023809174145215	0.5977862452530309	0	0	0	0
K01160	0.0028571428571428	0.037037037037037	rusA; crossover junction endodeoxyribonuclease RusA [EC:3.1.21.10]			97.0	14.0	0.0	1.0	1.0	L	1.0	13.0	1.0	1.0	COG4570	Holliday_junction_resolvase_RusA_(prophage-encoded_endonuclease)	RusA	14.0	0.0714285714285714	0.9285714285714286	0.0656478117345125	0.0668229846970051	0.0662353982157588	0.0011751729624925	0	0	0	0
K01161	0.0114285714285714	0.0	E3.1.25.1; deoxyribonuclease (pyrimidine dimer) [EC:3.1.25.1]			138.0	4.0	0.0	1.0	1.0	L	4.0	0.0	1.0	1.0	2AMM7			4.0	1.0	0.0	0.187229751467792	0.303403085947018	0.245316418707405	0.1161733344792259	0	0	0	0
K01163	0.0571428571428571	0.1396011396011396	K01163; uncharacterized protein			134.0	73.0	68.0	2.0	0.935897435897436	S	20.0	57.0	4.0	0.871794871794872	COG4866	Uncharacterized_protein,_contains_DUF2156_domain		77.0	0.2597402597402597	0.7402597402597403	0.0215856528656511	0.857541745449107	0.439563699157379	0.8359560925834559	0	0	0	0
K01166	0.0	0.074074074074074	RNASET2; ribonuclease T2 [EC:4.6.1.19]			119.0	26.0	0.0	1.0	1.0	J	0.0	26.0	1.0	1.0	COG3719	Ribonuclease_I	RnaI	26.0	0.0	1.0	0.0548015472256937	0.0697836226244229	0.0622925849250583	0.0149820753987292	0	0	0	0
K01167	0.0	0.0455840455840455	rnaSA; ribonuclease T1 [EC:4.6.1.24]			110.0	18.0	0.0	1.0	1.0	F	0.0	18.0	2.0	0.944444444444444	COG4290	Guanyl-specific_ribonuclease_Sa		18.0	0.0	1.0	0.0186480993035988	0.0781751821711361	0.0484116407373674	0.0595270828675373	0	0	0	0
K01169	0.0	0.037037037037037	rna; ribonuclease I (enterobacter ribonuclease) [EC:4.6.1.21]			190.0	13.0	0.0	1.0	1.0	J	0.0	13.0	1.0	1.0	COG3719	Ribonuclease_I	RnaI	13.0	0.0	1.0	0.0064814948626356	0.006768142538986	0.0066248187008108	0.0002866476763504	0	0	0	0
K01170	0.92	0.0	endA; tRNA-intron endonuclease, archaea type [EC:4.6.1.16]			53.0	305.0	206.0	2.0	0.754950495049505	J	404.0	0.0	1.0	1.0	COG1676	tRNA_splicing_endonuclease_subunit_SEN34	SEN2	404.0	1.0	0.0	0.859705220534296	0.631832014521289	0.7457686175277924	0.2278732060130069	0	0	1	1
K01173	0.0171428571428571	0.1566951566951566	ENDOG; endonuclease G, mitochondrial	path:map04210	Apoptosis	53.0	63.0	55.0	8.0	0.67741935483871	F	6.0	86.0	6.0	0.817204301075269	COG1864	DNA/RNA_endonuclease_G,_NUC1	NUC1	92.0	0.0652173913043478	0.9347826086956522	0.034116342916218	0.0760611083472114	0.0550887256317147	0.0419447654309934	0	0	0	0
K01174	0.2685714285714285	0.2877492877492877	nuc; micrococcal nuclease [EC:3.1.31.1]			10.0	257.0	254.0	4.0	0.969811320754717	L	117.0	136.0	9.0	0.89811320754717	COG1525	Endonuclease_YncB,_thermonuclease_family	YncB	253.0	0.4624505928853755	0.5375494071146245	0.0749313857707028	0.545419494550156	0.3101754401604294	0.4704881087794532	0	0	0	0
K01175	0.0	0.0427350427350427	ybfF; esterase [EC:3.1.-.-]			231.0	13.0	11.0	2.0	0.866666666666667	S	0.0	15.0	3.0	0.8	COG0596	2-succinyl-6-hydroxy-2,4-cyclohexadiene-1-carboxylate_synthase_MenH_and_related_esterases,_alpha/beta_hydrolase_fold	MenH	15.0	0.0	1.0	0.0077337106988205	0.014034651613548	0.0108841811561842	0.0063009409147274	0	0	0	0
K01176	0.0628571428571428	0.3789173789173789	AMY, amyA, malS; alpha-amylase [EC:3.2.1.1]	path:map00500,path:map01100,path:map01110,path:map04970,path:map04972,path:map04973	Starch and sucrose metabolism,Metabolic pathways,Biosynthesis of secondary metabolites,Salivary secretion,Pancreatic secretion,Carbohydrate digestion and absorption	33.0	231.0	218.0	7.0	0.888461538461538	G	29.0	226.0	13.0	0.734615384615385	COG0366	Glycosidase/amylase_(phosphorylase)	AmyA	255.0	0.1137254901960784	0.8862745098039215	0.0491673657383584	0.597976706151787	0.3235720359450727	0.5488093404134285	0	0	0	0
K01178	0.1057142857142857	0.150997150997151	SGA1; glucoamylase [EC:3.2.1.3]	path:map00500,path:map01100	Starch and sucrose metabolism,Metabolic pathways	93.0	107.0	91.0	2.0	0.869918699186992	G	55.0	68.0	4.0	0.796747967479675	COG3387	Glucoamylase_(glucan-1,4-alpha-glucosidase),_GH15_family	SGA1	123.0	0.4471544715447154	0.5528455284552846	0.0194294094344958	0.41803884979969	0.2187341296170929	0.3986094403651942	0	0	0	0
K01179	0.0	0.0	E3.2.1.4; endoglucanase [EC:3.2.1.4]	path:map00500,path:map01100,path:map02020	Starch and sucrose metabolism,Metabolic pathways,Two-component system		442.0	363.0	19.0	0.682098765432099	G	0.0	0.0	63.0	0.316436251920123	COG2730	Aryl-phospho-beta-D-glucosidase_BglC,_GH1_family	BglC	0.0							0	0	0	0
K01181	0.0	0.0	E3.2.1.8, xynA; endo-1,4-beta-xylanase [EC:3.2.1.8]				163.0	146.0	13.0	0.758139534883721	G	0.0	0.0	29.0	0.488372093023256	COG3693	Endo-1,4-beta-xylanase,_GH35_family	XynA	0.0							0	0	0	0
K01182	0.0657142857142857	0.1253561253561253	IMA, malL; oligo-1,6-glucosidase [EC:3.2.1.10]	path:map00052,path:map00500,path:map01100	Galactose metabolism,Starch and sucrose metabolism,Metabolic pathways	386.0	80.0	0.0	1.0	1.0	G	26.0	54.0	1.0	1.0	COG0366	Glycosidase/amylase_(phosphorylase)	AmyA	80.0	0.325	0.675	0.0193435874586893	0.0488465988934372	0.0340950931760632	0.0295030114347478	0	0	0	0
K01183	0.0	0.0	E3.2.1.14; chitinase [EC:3.2.1.14]	path:map00520,path:map01100	Amino sugar and nucleotide sugar metabolism,Metabolic pathways		132.0	76.0	9.0	0.591928251121076	G	0.0	0.0	28.0	0.328888888888889	COG3325	Chitinase,_GH18_family	ChiA	0.0							0	0	0	0
K01184	0.0	0.0227920227920227	E3.2.1.15; polygalacturonase [EC:3.2.1.15]	path:map00040,path:map01100	Pentose and glucuronate interconversions,Metabolic pathways	236.0	14.0	13.0	2.0	0.933333333333333	M	0.0	15.0	4.0	0.733333333333333	COG5434	Polygalacturonase	Pgu1	15.0	0.0	1.0	0.0097763721672592	0.0191965322906844	0.0144864522289718	0.0094201601234252	0	0	0	0
K01185	0.0057142857142857	0.1766381766381766	E3.2.1.17; lysozyme [EC:3.2.1.17]			30.0	37.0	7.0	6.0	0.393617021276596	G	2.0	90.0	14.0	0.521276595744681	COG3772	Phage-related_lysozyme_(muramidase),_GH24_family	RrrD	92.0	0.0217391304347826	0.9782608695652174	0.0068885915009075	0.0877071165649889	0.0472978540329482	0.0808185250640814	0	0	0	0
K01186	0.0	0.0	NEU1; sialidase-1 [EC:3.2.1.18]	path:map00511,path:map00600,path:map01100,path:map04142	Other glycan degradation,Sphingolipid metabolism,Metabolic pathways,Lysosome		79.0	60.0	10.0	0.576642335766423	G	0.0	0.0	20.0	0.481751824817518	COG4409	Neuraminidase_(sialidase)_NanH,_contains_C-terminal_autotransporter_domain	NanH	0.0							0	0	0	0
K01187	0.12	0.4358974358974359	malZ; alpha-glucosidase [EC:3.2.1.20]	path:map00052,path:map00500,path:map01100,path:map01110	Galactose metabolism,Starch and sucrose metabolism,Metabolic pathways,Biosynthesis of secondary metabolites	25.0	334.0	323.0	5.0	0.930362116991644	G	54.0	297.0	11.0	0.465181058495822	COG0366	Glycosidase/amylase_(phosphorylase)	AmyA	351.0	0.1538461538461538	0.8461538461538461	0.0455316738542929	0.137368866562931	0.0914502702086119	0.0918371927086381	0	0	0	0
K01190	0.1342857142857142	0.2507122507122507	lacZ; beta-galactosidase [EC:3.2.1.23]	path:map00052,path:map00511,path:map00600,path:map01100	Galactose metabolism,Other glycan degradation,Sphingolipid metabolism,Metabolic pathways	29.0	336.0	334.0	6.0	0.979591836734694	G	64.0	269.0	14.0	0.728862973760933	COG3250	Beta-galactosidase/beta-glucuronidase	LacZ	333.0	0.1921921921921922	0.8078078078078078	0.035836571480182	0.041249069620419	0.0385428205503005	0.0054124981402369	0	0	0	0
K01191	0.1142857142857142	0.2136752136752136	MAN2C1; alpha-mannosidase [EC:3.2.1.24]	path:map00511	Other glycan degradation	137.0	178.0	0.0	1.0	1.0	G	53.0	123.0	1.0	1.0	COG0383	Alpha-mannosidase	MngB	176.0	0.3011363636363636	0.6988636363636364	0.785502804641663	0.943409374577389	0.864456089609526	0.157906569935726	1	1	1	1
K01192	0.0685714285714285	0.1367521367521367	E3.2.1.25, MANBA, manB; beta-mannosidase [EC:3.2.1.25]	path:map00511,path:map04142	Other glycan degradation,Lysosome	221.0	108.0	0.0	1.0	1.0	G	33.0	75.0	1.0	1.0	COG3250	Beta-galactosidase/beta-glucuronidase	LacZ	108.0	0.3055555555555556	0.6944444444444444	0.420404457653094	0.579061635206176	0.499733046429635	0.158657177553082	0	0	0	0
K01193	0.0428571428571428	0.1908831908831909	INV, sacA; beta-fructofuranosidase [EC:3.2.1.26]	path:map00052,path:map00500,path:map01100,path:map01110	Galactose metabolism,Starch and sucrose metabolism,Metabolic pathways,Biosynthesis of secondary metabolites	50.0	126.0	125.0	2.0	0.992125984251968	G	17.0	103.0	5.0	0.850393700787402	COG1621	Sucrose-6-phosphate_hydrolase_SacC,_GH32_family	SacC	120.0	0.1416666666666666	0.8583333333333333	0.0892254793386913	0.294481989702622	0.1918537345206566	0.2052565103639307	0	0	0	0
K01194	0.0514285714285714	0.094017094017094	TREH, treA, treF; alpha,alpha-trehalase [EC:3.2.1.28]	path:map00500,path:map01100,path:map01110	Starch and sucrose metabolism,Metabolic pathways,Biosynthesis of secondary metabolites	156.0	63.0	59.0	4.0	0.9	G	23.0	38.0	6.0	0.542857142857143	COG1626	Neutral_trehalase	TreA	61.0	0.3770491803278688	0.6229508196721312	0.0354355420906707	0.835592890988705	0.4355142165396878	0.8001573488980344	0	0	0	0
K01195	0.0485714285714285	0.1054131054131054	uidA, GUSB; beta-glucuronidase [EC:3.2.1.31]	path:map00040,path:map00053,path:map00531,path:map00860,path:map00944,path:map00983,path:map01100,path:map01110,path:map01240,path:map04142	Pentose and glucuronate interconversions,Ascorbate and aldarate metabolism,Glycosaminoglycan degradation,Porphyrin metabolism,Flavone and flavonol biosynthesis,Drug metabolism - other enzymes,Metabolic pathways,Biosynthesis of secondary metabolites,Biosynthesis of cofactors,Lysosome	180.0	74.0	70.0	2.0	0.948717948717949	G	22.0	56.0	5.0	0.923076923076923	COG3250	Beta-galactosidase/beta-glucuronidase	LacZ	78.0	0.282051282051282	0.717948717948718	0.713791478552383	0.233963697805874	0.4738775881791285	0.479827780746509	0	1	0	1
K01197	0.0085714285714285	0.0883190883190883	hya; hyaluronoglucosaminidase [EC:3.2.1.35]	path:map00531,path:map01100,path:map04142	Glycosaminoglycan degradation,Metabolic pathways,Lysosome	24.0	21.0	11.0	7.0	0.51219512195122	G	3.0	38.0	8.0	0.463414634146342	COG3525	N-acetyl-beta-hexosaminidase	Chb	41.0	0.073170731707317	0.926829268292683	0.0480672964930647	0.109775320031628	0.0789213082623463	0.0617080235385633	0	0	0	0
K01198	0.0114285714285714	0.150997150997151	xynB; xylan 1,4-beta-xylosidase [EC:3.2.1.37]	path:map00520,path:map01100	Amino sugar and nucleotide sugar metabolism,Metabolic pathways	86.0	100.0	98.0	3.0	0.970873786407767	G	7.0	96.0	6.0	0.563106796116505	COG3507	Beta-xylosidase	XynB2	103.0	0.0679611650485436	0.9320388349514565	0.0606061229713216	0.0403047356260604	0.050455429298691	0.0203013873452612	0	0	0	0
K01200	0.0057142857142857	0.1538461538461538	pulA; pullulanase [EC:3.2.1.41]	path:map00500,path:map01100,path:map01110	Starch and sucrose metabolism,Metabolic pathways,Biosynthesis of secondary metabolites	269.0	72.0	70.0	4.0	0.947368421052632	G	2.0	74.0	4.0	0.828947368421053	COG1523	Pullulanase/glycogen_debranching_enzyme	PulA	76.0	0.0263157894736842	0.9736842105263158	0.0262350704755635	0.904045881605523	0.4651404760405432	0.8778108111299595	0	0	0	0
K01201	0.0028571428571428	0.1025641025641025	GBA, srfJ; glucosylceramidase [EC:3.2.1.45]	path:map00511,path:map00600,path:map01100,path:map04142	Other glycan degradation,Sphingolipid metabolism,Metabolic pathways,Lysosome	218.0	28.0	13.0	4.0	0.538461538461538	G	1.0	51.0	11.0	0.653846153846154	COG5520	O-Glycosyl_hydrolase	XynC	52.0	0.0192307692307692	0.9807692307692308	0.0223747012278661	0.22925673090292	0.125815716065393	0.2068820296750539	0	0	0	0
[truncated: 8,542 more rows]
