# Supplementary material for: The nature of the last universal common ancestor and its impact on the early Earth system
Source: Nat Ecol Evol. 2024 Jul 12;8(9):1654–66. doi: 10.1038/s41559-024-02461-1 (PMC11383801; doi:10.1038/s41559-024-02461-1)
Supplement: Supplementary file 5 — PP for COGs. This table contains the results for the reconciliations of COG-based gene family clustering against the constrained focal species-tree topology. Columns are named similarly to Supplementary Data 1 but each row is a different COG family. The column Modal_KEGG_ko refers to the most frequent KEGG gene family in which a given COG is found; sequences_in_modal_KEGG refers to the number of sequences in the most frequent KEGG gene family. [file 41559_2024_2461_MOESM5_ESM.tsv]

COG	PP	COG_NAME	COG_TAG	Modal_KEGG_ko	COG_cat	sequences_in_modal_KEGG	arc_domain_prop	bac_domain_prop
COG0001	0.211595469771078	Glutamate-1-semialdehyde_aminotransferase	HemL	K01845	H	606.0	0.542857142857143	0.64957264957265
COG0002	0.340339282527287	N-acetyl-gamma-glutamylphosphate_reductase	ArgC	K00145	E	359.0	0.54	0.735042735042735
COG0003	0.0142478451797198	Anion-transporting_ATPase,_ArsA/GET3_family	ArsA	K01551	D	386.0	0.417142857142857	0.293447293447293
COG0004	0.0399010459692133	Ammonia_channel_protein_AmtB	AmtB	K03320	P	629.0	0.417142857142857	0.675213675213675
COG0005	0.354986251994555	Purine_nucleoside_phosphorylase	XapA	K00772	F	484.0	0.665714285714286	0.732193732193732
COG0006	0.552058685180687	Xaa-Pro_aminopeptidase	PepP	K01262	E	687.0	0.837142857142857	0.923076923076923
COG0007	0.0340265566378322	Uroporphyrinogen-III_methylase_(siroheme_synthase)	CysG	K02303	H	420.0	0.417142857142857	0.626780626780627
COG0008	0.67073711189916	Glutamyl-_or_glutaminyl-tRNA_synthetase	GlnS	K01885	J	770.0	0.928571428571429	0.985754985754986
COG0009	0.964912283645494	tRNA_A37_threonylcarbamoyladenosine_synthetase_subunit_TsaC/SUA5/YrdC	TsaC	K07566	J	690.0	0.82	0.934472934472934
COG0010	0.654280756125438	Arginase/agmatinase_family_enzyme	SpeB	K01480	E	634.0	0.868571428571429	0.584045584045584
COG0012	0.861932806811374	Ribosome-binding_ATPase_YchF,_GTP1/OBG_family	GTP1	K06942	J	734.0	0.902857142857143	0.977207977207977
COG0013	0.782970375251054	Alanyl-tRNA_synthetase	AlaS	K01872	J	899.0	0.945714285714286	0.96011396011396
COG0014	0.59641060480898	Gamma-glutamyl_phosphate_reductase	ProA	K00147	E	309.0	0.14	0.692307692307692
COG0015	0.982382348356114	Adenylosuccinate_lyase	PurB	K01756	F	614.0	0.697142857142857	0.886039886039886
COG0016	0.99597372842826	Phenylalanyl-tRNA_synthetase_alpha_subunit	PheS	K01889	J	678.0	0.925714285714286	0.985754985754986
COG0017	0.975183910003251	Aspartyl/asparaginyl-tRNA_synthetase	AsnS	K01893	J	400.0	0.888571428571429	0.524216524216524
COG0018	0.812700837033098	Arginyl-tRNA_synthetase	ArgS	K01887	J	692.0	0.888571428571429	0.98005698005698
COG0019	0.732422460909705	Diaminopimelate_decarboxylase	LysA	K01586	E	571.0	0.511428571428572	0.820512820512821
COG0020	0.0936894269283838	Undecaprenyl_pyrophosphate_synthase	UppS	K00806	H	559.0	0.865714285714286	0.945868945868946
COG0022	0.73472900603335	Pyruvate/2-oxoglutarate/acetoin_dehydrogenase_complex,_dehydrogenase_(E1)_component,_beta_subunit	AcoB	K00162	C	401.0	0.377142857142857	0.601139601139601
COG0023	0.85911545118502	Translation_initiation_factor_1_(eIF-1/SUI1)	SUI1	K03113	J	440.0	0.934285714285714	0.227920227920228
COG0024	0.752189225772813	Methionine_aminopeptidase	Map	K01265	E	816.0	0.891428571428572	0.988603988603989
COG0025	0.740213082871525	NhaP-type_Na+/H+_or_K+/H+_antiporter	NhaP	K03316	P	184.0	0.0657142857142857	0.293447293447293
COG0026	0.0019620555863464	Phosphoribosylaminoimidazole_carboxylase_(NCAIR_synthetase)	PurK	K01589	F	251.0	0.211428571428571	0.478632478632479
COG0027	0.137530570872053	Formate-dependent_phosphoribosylglycinamide_formyltransferase_(GAR_transformylase)	PurT	K08289	F	95.0	0.122857142857143	0.148148148148148
COG0028	0.7083575255796766	Acetolactate_synthase_large_subunit_or_other_thiamine_pyrophosphate-requiring_enzyme	IlvB	K01652	EH	969.0	0.58	0.794871794871795
COG0029	0.171080203892609	Aspartate_oxidase	NadB	K00278	H	393.0	0.237142857142857	0.646723646723647
COG0030	0.244890876716508	16S_rRNA_A1518_and_A1519_N6-dimethyltransferase_RsmA/KsgA/DIM1_(may_also_have_DNA_glycosylase/AP_lyase_activity)	RsmA	K02528	J	664.0	0.794285714285714	0.977207977207977
COG0031	0.0549826952118617	Cysteine_synthase	CysK	K01738	E	731.0	0.517142857142857	0.86039886039886
COG0034	0.0804021968459641	Glutamine_phosphoribosylpyrophosphate_amidotransferase	PurF	K00764	F	638.0	0.685714285714286	0.851851851851852
COG0035	0.840553000179398	Uracil_phosphoribosyltransferase	Upp	K00761	F	332.0	0.248571428571429	0.641025641025641
COG0036	0.0175771875572842	Pentose-5-phosphate-3-epimerase	Rpe	K01783	G	478.0	0.262857142857143	0.951566951566952
COG0037	0.0394409763930255	tRNA(Ile)-lysidine_synthase_TilS/MesJ	TilS	K04075	D	353.0	0.271428571428571	0.908831908831909
COG0038	0.918730896320425	H+/Cl-_antiporter_ClcA	ClcA	K03281	P	387.0	0.322857142857143	0.478632478632479
COG0039	0.0086185370137782	Malate/lactate_dehydrogenase	Mdh	K00024	C	420.0	0.474285714285714	0.740740740740741
COG0040	0.933148597170924	ATP_phosphoribosyltransferase	HisG	K00765	E	459.0	0.491428571428571	0.752136752136752
COG0041	0.861486980382387	Phosphoribosylcarboxyaminoimidazole_(NCAIR)_mutase	PurE	K01588	F	507.0	0.614285714285714	0.806267806267806
COG0042	0.0112517335922802	tRNA-dihydrouridine_synthase	DusA	K05540	J	212.0	0.114285714285714	0.512820512820513
COG0043	0.836182230844563	3-polyprenyl-4-hydroxybenzoate_decarboxylase	UbiD	K03182	H	292.0	0.305714285714286	0.401709401709402
COG0044	0.61835571375119	Dihydroorotase_or_related_cyclic_amidohydrolase	AllB	K01465	F	716.0	0.74	0.883190883190883
COG0045	0.19111807698522	Succinyl-CoA_synthetase,_beta_subunit	SucC	K01903	C	431.0	0.565714285714286	0.68945868945869
COG0048	0.492193356090298	Ribosomal_protein_S12	RpsL	K02950	J	677.0	0.945714285714286	0.968660968660969
COG0049	0.0040814909200657	Ribosomal_protein_S7	RpsG	K02992	J	679.0	0.945714285714286	0.971509971509972
COG0050	0.994064904200321	Translation_elongation_factor_EF-Tu,_a_GTPase	TufA	K02358	J	462.0	0.0	0.945868945868946
COG0051	0.682404975568231	Ribosomal_protein_S10	RpsJ	K02946	J	671.0	0.92	0.982905982905983
COG0052	0.299040104800211	Ribosomal_protein_S2	RpsB	K02967	J	685.0	0.945714285714286	0.988603988603989
COG0053	0.0181489143784324	Divalent_metal_cation_(Fe/Co/Zn/Cd)_efflux_pump	FieF	K13283	P	41.0	0.0285714285714285	0.108262108262108
COG0054	0.0288546596132807	6,7-dimethyl-8-ribityllumazine_synthase_(Riboflavin_synthase_beta_chain)	RibE	K00794	H	480.0	0.537142857142857	0.794871794871795
COG0055	0.98201603835522	FoF1-type_ATP_synthase,_beta_subunit	AtpD	K02112	C	333.0	0.0085714285714285	0.874643874643875
COG0056	0.289561592625243	FoF1-type_ATP_synthase,_alpha_subunit	AtpA	K02111	C	334.0	0.0085714285714285	0.866096866096866
COG0057	0.585677223567525	Glyceraldehyde-3-phosphate_dehydrogenase/erythrose-4-phosphate_dehydrogenase	GapA	K00134	G	637.0	0.817142857142857	0.982905982905983
COG0058	0.530449366348294	Glucan_phosphorylase	GlgP	K00688	G	401.0	0.205714285714286	0.643874643874644
COG0059	0.001526297173955	Ketol-acid_reductoisomerase	IlvC	K00053	E	451.0	0.491428571428571	0.735042735042735
COG0060	0.726588929651492	Isoleucyl-tRNA_synthetase	IleS	K01870	J	721.0	0.911428571428572	0.982905982905983
COG0061	0.034814298096034	NAD_kinase	NadK	K00858	H	778.0	0.762857142857143	0.883190883190883
COG0063	0.134577478278038	NAD(P)H-hydrate_repair_enzyme_Nnr,_NAD(P)H-hydrate_dehydratase_domain	Nnr2	K17758	G	595.0	0.762857142857143	0.792022792022792
COG0064	0.984253676266435	Asp-tRNAAsn/Glu-tRNAGln_amidotransferase_B_subunit	GatB	K02434	J	519.0	0.568571428571429	0.866096866096866
COG0065	0.0269790479190933	Homoaconitase/3-isopropylmalate_dehydratase_large_subunit	LeuC	K01703	E	623.0	0.605714285714286	0.763532763532764
COG0066	0.535795487658611	3-isopropylmalate_dehydratase_small_subunit	LeuD	K01704	E	588.0	0.568571428571429	0.757834757834758
COG0067	0.0141907912885437	Glutamate_synthase_domain_1	GltB1	K00265	E	270.0	0.14	0.64957264957265
COG0068	0.995113089110966	Hydrogenase_maturation_factor_HypF_(carbamoyltransferase)	HypF	K04656	O	274.0	0.4	0.321937321937322
COG0069	0.051531986986558	Glutamate_synthase_domain_2	GltB2	K22083	E	35.0	0.0085714285714285	0.0854700854700854
COG0072	0.68114809208715	Phenylalanyl-tRNA_synthetase_beta_subunit	PheT	K01890	J	714.0	0.897142857142857	0.971509971509972
COG0073	0.674726343999934	tRNA-binding_EMAP/Myf_domain	EMAP	K06878	J	246.0	0.294285714285714	0.344729344729345
COG0074	0.0130468009099744	Succinyl-CoA_synthetase,_alpha_subunit	SucD	K01902	C	447.0	0.505714285714286	0.658119658119658
COG0075	0.346080925711736	Archaeal_aspartate_aminotransferase_or_a_related_aminotransferase,_includes_purine_catabolism_protein_PucG	PucG	K00830	E	156.0	0.205714285714286	0.282051282051282
COG0076	0.551038189185929	Glutamate_or_tyrosine_decarboxylase_or_a_related_PLP-dependent_protein	GadA	K18933	E	134.0	0.4	0.279202279202279
COG0077	0.185511033886672	Prephenate_dehydratase	PheA2	K04518	E	342.0	0.54	0.766381766381766
COG0078	0.389634825662096	Ornithine_carbamoyltransferase	ArgF	K00611	E	564.0	0.722857142857143	0.817663817663818
COG0079	0.295845616016863	Histidinol-phosphate/aromatic_aminotransferase_or_cobyric_acid_decarboxylase	HisC	K00817	E	793.0	0.597142857142857	0.826210826210826
COG0080	0.554688088595771	Ribosomal_protein_L11	RplK	K02867	J	674.0	0.914285714285714	0.991452991452992
COG0081	0.988546597855617	Ribosomal_protein_L1	RplA	K02863	J	660.0	0.937142857142857	0.937321937321937
COG0082	0.138783090090658	Chorismate_synthase	AroC	K01736	E	515.0	0.571428571428571	0.823361823361823
COG0083	0.47033867850608	Homoserine_kinase	ThrB	K00872	E	292.0	0.388571428571429	0.433048433048433
COG0084	0.229830366399839	3'->5'_ssDNA/RNA_exonuclease_TatD	TatD	K03424	L	689.0	0.574285714285714	0.977207977207977
COG0085	0.21488694477972	DNA-directed_RNA_polymerase,_beta_subunit/140_kD_subunit	RpoB	K03043	K	362.0	0.948571428571429	0.982905982905983
COG0086	0.0725149238563963	DNA-directed_RNA_polymerase,_beta'_subunit/160_kD_subunit	RpoC	K03046	K	406.0	0.951428571428571	0.982905982905983
COG0087	0.97351588036308	Ribosomal_protein_L3	RplC	K02906	J	682.0	0.942857142857143	0.988603988603989
COG0088	0.709351340797729	Ribosomal_protein_L4	RplD	K02926	J	352.0	0.0	0.991452991452992
COG0089	0.153868932368363	Ribosomal_protein_L23	RplW	K02892	J	667.0	0.937142857142857	0.985754985754986
COG0090	0.997274295176398	Ribosomal_protein_L2	RplB	K02886	J	677.0	0.937142857142857	0.982905982905983
COG0091	0.0025884571128309	Ribosomal_protein_L22	RplV	K02890	J	679.0	0.934285714285714	0.994301994301994
COG0092	0.911499658229739	Ribosomal_protein_S3	RpsC	K02982	J	681.0	0.934285714285714	0.994301994301994
COG0093	0.0141090620510168	Ribosomal_protein_L14	RplN	K02874	J	683.0	0.954285714285714	0.994301994301994
COG0094	0.431107037782365	Ribosomal_protein_L5	RplE	K02931	J	691.0	0.971428571428571	0.982905982905983
COG0095	0.866809732691961	Lipoate-protein_ligase_A	LplA	K03800	H	471.0	0.448571428571429	0.421652421652422
COG0096	0.0883709636807357	Ribosomal_protein_S8	RpsH	K02994	J	687.0	0.965714285714286	0.988603988603989
COG0097	0.860988653561875	Ribosomal_protein_L6P/L9E	RplF	K02933	J	684.0	0.957142857142857	0.991452991452992
COG0098	0.0250364083286509	Ribosomal_protein_S5	RpsE	K02988	J	680.0	0.945714285714286	0.98005698005698
COG0099	0.0898660225688602	Ribosomal_protein_S13	RpsM	K02952	J	680.0	0.951428571428571	0.985754985754986
COG0100	0.142295858410208	Ribosomal_protein_S11	RpsK	K02948	J	680.0	0.96	0.977207977207977
COG0101	0.896182790107469	tRNA_U38,U39,U40_pseudouridine_synthase_TruA	TruA	K06173	J	504.0	0.471428571428571	0.88034188034188
COG0102	0.510244084556361	Ribosomal_protein_L13	RplM	K02871	J	681.0	0.94	0.994301994301994
COG0103	0.002704237128216	Ribosomal_protein_S9	RpsI	K02996	J	679.0	0.937142857142857	0.991452991452992
COG0104	0.0146938704711269	Adenylosuccinate_synthase	PurA	K01939	F	572.0	0.674285714285714	0.868945868945869
COG0105	0.528626897682455	Nucleoside_diphosphate_kinase	Ndk	K00940	F	610.0	0.851428571428571	0.843304843304843
COG0106	0.0103453104957292	Phosphoribosylformimino-5-aminoimidazole_carboxamide_ribonucleotide_(ProFAR)_isomerase	HisA	K01814	E	553.0	0.52	0.760683760683761
COG0107	0.31232786747863	Imidazole_glycerol_phosphate_synthase_subunit_HisF	HisF	K02500	E	487.0	0.517142857142857	0.763532763532764
COG0108	0.719052484903636	3,4-dihydroxy-2-butanone_4-phosphate_synthase	RibB	K14652	H	363.0	0.562857142857143	0.792022792022792
COG0109	0.0127361013946535	Polyprenyltransferase_(heme_O_synthase)	CyoE	K02257	O	344.0	0.354285714285714	0.481481481481481
COG0110	0.453264178198561	Acetyltransferase,_isoleucine_patch_superfamily	WbbJ	K00661	S	259.0	0.205714285714286	0.592592592592593
COG0111	0.2189555202126445	Phosphoglycerate_dehydrogenase_or_related_dehydrogenase	SerA	K00058	EH	964.0	0.691428571428571	0.843304843304843
COG0112	0.943190781157134	Glycine/serine_hydroxymethyltransferase	GlyA	K00600	E	716.0	0.768571428571429	0.948717948717949
COG0113	0.884329689783153	Delta-aminolevulinic_acid_dehydratase,_porphobilinogen_synthase	HemB	K01698	H	463.0	0.457142857142857	0.68945868945869
COG0114	0.787126030430595	Fumarate_hydratase_class_II	FumC	K01679	C	320.0	0.322857142857143	0.56980056980057
COG0115	0.159224996781589	Branched-chain_amino_acid_aminotransferase/4-amino-4-deoxychorismate_lyase	IlvE	K00826	E	740.0	0.554285714285714	0.843304843304843
COG0116	0.058700536946686	23S_rRNA_G2445_N2-methylase_RlmL	RlmL	K07444	L	166.0	0.214285714285714	0.407407407407407
COG0117	0.0241625409861037	Riboflavin_biosynthesis_protein_RibD,_pyrimidine_deaminase_domain	RibD1	K11752	H	338.0	0.08	0.797720797720798
COG0118	0.31407813779221	Imidazoleglycerol_phosphate_synthase_glutamine_amidotransferase_subunit_HisH	HisH	K02501	E	469.0	0.517142857142857	0.743589743589744
COG0119	0.106466691742962	Isopropylmalate/homocitrate/citramalate_synthases	LeuA	K01649	E	870.0	0.645714285714286	0.783475783475784
COG0120	0.805649251375177	Ribose_5-phosphate_isomerase	RpiA	K01807	G	348.0	0.691428571428571	0.284900284900285
COG0121	0.0172507143102781	Predicted_glutamine_amidotransferase_YafJ	YafJ	K07008	S	19.0	0.0057142857142857	0.0398860398860398
COG0122	0.188835321564738	3-methyladenine_DNA_glycosylase/8-oxoguanine_DNA_glycosylase	AlkA	K01247	L	232.0	0.46	0.475783475783476
COG0123	0.5125706728879966	Acetoin_utilization_deacetylase_AcuC_or_a_related_deacetylase	AcuC	K04768	BQ	158.0	0.182857142857143	0.210826210826211
COG0124	0.829607994081009	Histidyl-tRNA_synthetase	HisS	K01892	J	732.0	0.9	0.991452991452992
COG0125	0.632081097874635	Thymidylate_kinase	Tmk	K00943	F	751.0	0.865714285714286	0.874643874643875
COG0126	0.0062959783635876	3-phosphoglycerate_kinase	Pgk	K00927	F	666.0	0.817142857142857	0.974358974358975
COG0127	0.0173542107068682	Inosine/xanthosine_triphosphate_pyrophosphatase,_all-alpha_NTP-PPase_family	RdgB	K02428	F	829.0	0.802857142857143	0.914529914529914
COG0128	0.626444695598413	5-enolpyruvylshikimate-3-phosphate_synthase	AroA	K00800	E	540.0	0.562857142857143	0.834757834757835
COG0129	0.9427738164977475	Dihydroxyacid_dehydratase/phosphogluconate_dehydratase	IlvD	K01687	EG	527.0	0.485714285714286	0.737891737891738
COG0130	0.0504756130175507	tRNA_U55_pseudouridine_synthase_TruB,_may_also_work_on_U342_of_tmRNA	TruB	K03177	J	532.0	0.9	0.908831908831909
COG0131	0.428672856863579	Imidazoleglycerol_phosphate_dehydratase_HisB	HisB2	K01693	E	428.0	0.474285714285714	0.746438746438746
COG0132	0.0028386138745047	Dethiobiotin_synthetase	BioD	K01935	H	209.0	0.0971428571428571	0.458689458689459
COG0133	0.783179919277228	Tryptophan_synthase_beta_chain	TrpB	K01696	E	516.0	0.468571428571429	0.774928774928775
COG0134	0.984664391612101	Indole-3-glycerol_phosphate_synthase	TrpC	K01609	E	435.0	0.468571428571429	0.752136752136752
COG0135	0.139836583003242	Phosphoribosylanthranilate_isomerase	TrpF	K01817	E	481.0	0.42	0.720797720797721
COG0136	0.617624959104755	Aspartate-semialdehyde_dehydrogenase	Asd	K00133	E	547.0	0.614285714285714	0.831908831908832
COG0137	0.989441270479196	Argininosuccinate_synthase	ArgG	K01940	E	479.0	0.548571428571429	0.769230769230769
COG0138	0.063424411380604	AICAR_transformylase/IMP_cyclohydrolase_PurH	PurH	K00602	F	439.0	0.397142857142857	0.866096866096866
COG0139	0.106157837695276	Phosphoribosyl-AMP_cyclohydrolase	HisI1	K01496	E	371.0	0.485714285714286	0.760683760683761
COG0140	0.001853370780727	Phosphoribosyl-ATP_pyrophosphohydrolase	HisI2	K01523	E	194.0	0.274285714285714	0.264957264957265
COG0141	0.795547813062722	Histidinol_dehydrogenase	HisD	K00013	E	462.0	0.502857142857143	0.746438746438746
COG0142	0.0474409885121701	Geranylgeranyl_pyrophosphate_synthase	IspA	K13787	H	528.0	0.822857142857143	0.917378917378917
COG0143	0.603277205473333	Methionyl-tRNA_synthetase	MetG	K01874	J	782.0	0.888571428571429	0.991452991452992
COG0144	0.175989149864113	16S_rRNA_C967_or_C1407_C5-methylase,_RsmB/RsmF_family	RsmB	K03500	J	453.0	0.554285714285714	0.712250712250712
COG0145	0.42802031584096434	N-methylhydantoinase_A/oxoprolinase/acetone_carboxylase,_beta_subunit	HyuA	K01473	EQ	276.0	0.294285714285714	0.299145299145299
COG0146	0.35500749987929286	N-methylhydantoinase_B/oxoprolinase/acetone_carboxylase,_alpha_subunit	HyuB	K01474	EQ	266.0	0.271428571428571	0.202279202279202
COG0147	0.879142840685433	Anthranilate/para-aminobenzoate_synthases_component_I	TrpE	K01657	E	537.0	0.474285714285714	0.774928774928775
COG0148	0.976964714269587	Enolase	Eno	K01689	G	687.0	0.862857142857143	0.954415954415954
COG0149	0.934946295314672	Triosephosphate_isomerase	TpiA	K01803	G	807.0	0.837142857142857	0.988603988603989
COG0150	0.290723927816444	Phosphoribosylaminoimidazole_(AIR)_synthetase	PurM	K01933	F	541.0	0.637142857142857	0.851851851851852
COG0151	0.0104068332514985	Phosphoribosylamine-glycine_ligase	PurD	K01945	F	633.0	0.674285714285714	0.874643874643875
COG0152	0.0009079155386581	Phosphoribosylaminoimidazole-succinocarboxamide_synthase	PurC	K01923	F	569.0	0.614285714285714	0.857549857549858
COG0153	0.636629386808937	Galactokinase	GalK	K00849	G	221.0	0.151428571428571	0.39031339031339
COG0154	0.532008366079405	Asp-tRNAAsn/Glu-tRNAGln_amidotransferase_A_subunit_or_related_amidase	GatA	K02433	J	782.0	0.674285714285714	0.917378917378917
COG0155	0.703028397082205	Sulfite_reductase,_beta_subunit_(hemoprotein)	CysI	K00366	C	212.0	0.191428571428571	0.484330484330484
COG0156	0.587418980302042	7-keto-8-aminopelargonate_synthetase_or_related_enzyme	BioF	K00639	H	365.0	0.291428571428571	0.717948717948718
COG0157	0.539166972250688	Nicotinate-nucleotide_pyrophosphorylase	NadC	K00767	H	458.0	0.52	0.706552706552707
COG0158	0.0405171976823425	Fructose-1,6-bisphosphatase	Fbp	K03841	G	195.0	0.185714285714286	0.319088319088319
COG0159	0.710020638787719	Tryptophan_synthase_alpha_chain	TrpA	K01695	E	443.0	0.485714285714286	0.752136752136752
COG0160	0.880858154041479	Acetylornithine_aminotransferase/4-aminobutyrate_aminotransferase	ArgD	K00823	E	334.0	0.477142857142857	0.447293447293447
COG0161	0.0041991006893102	Adenosylmethionine-8-amino-7-oxononanoate_aminotransferase	BioA	K00833	H	181.0	0.0485714285714285	0.498575498575499
COG0162	0.994976985916018	Tyrosyl-tRNA_synthetase	TyrS	K01866	J	691.0	0.902857142857143	0.971509971509972
COG0163	0.805019193546213	Flavin_prenyltransferase_UbiX	UbiX	K03186	H	352.0	0.522857142857143	0.415954415954416
COG0164	0.920935498948108	Ribonuclease_HII	RnhB	K03470	L	699.0	0.934285714285714	0.943019943019943
COG0165	0.730632724897257	Argininosuccinate_lyase	ArgH	K01755	E	504.0	0.554285714285714	0.774928774928775
COG0166	0.019913684035515	Glucose-6-phosphate_isomerase	Pgi	K01810	G	392.0	0.211428571428571	0.817663817663818
COG0167	0.813581810906705	Dihydroorotate_dehydrogenase	PyrD	K17828	F	395.0	0.751428571428571	0.905982905982906
COG0168	0.964961788640617	Trk-type_K+_transport_system,_membrane_component	TrkG	K03498	P	650.0	0.517142857142857	0.666666666666667
COG0169	0.0086745829651848	Shikimate_5-dehydrogenase	AroE	K00014	E	539.0	0.585714285714286	0.831908831908832
COG0170	0.756526917874684	Dolichol_kinase	SEC59	K18678	I	46.0	0.06	0.0769230769230769
COG0171	0.153128511281113	NH3-dependent_NAD+_synthetase	NadE	K01916	H	506.0	0.728571428571429	0.871794871794872
COG0172	0.512094029726891	Seryl-tRNA_synthetase	SerS	K01875	J	679.0	0.905714285714286	0.977207977207977
COG0173	0.003508406078164	Aspartyl-tRNA_synthetase	AspS	K01876	J	467.0	0.131428571428571	0.982905982905983
COG0174	0.953619643343372	Glutamine_synthetase	GlnA	K01915	E	940.0	0.697142857142857	0.857549857549858
COG0175	0.02314102993330585	3'-phosphoadenosine_5'-phosphosulfate_sulfotransferase_(PAPS_reductase)/FAD_synthetase_or_related_enzyme	CysD	K00390	EH	504.0	0.522857142857143	0.538461538461538
COG0176	0.928950263157573	Transaldolase/fructose-6-phosphate_aldolase	TalA	K00616	G	435.0	0.262857142857143	0.760683760683761
COG0177	0.109934548433303	Endonuclease_III	Nth	K10773	L	821.0	0.888571428571429	0.911680911680912
COG0178	0.893743879089571	Excinuclease_UvrABC_ATPase_subunit	UvrA	K03701	L	606.0	0.388571428571429	0.974358974358975
COG0179	0.0078071347462865	2-keto-4-pentenoate_hydratase/2-oxohepta-3-ene-1,7-dioic_acid_hydratase_(catechol_pathway)	YcgM	K01555	Q	59.0	0.0571428571428571	0.33048433048433
COG0180	0.909011437966058	Tryptophanyl-tRNA_synthetase	TrpS	K01867	J	705.0	0.848571428571429	0.971509971509972
COG0181	0.0102263787122121	Porphobilinogen_deaminase	HemC	K01749	H	428.0	0.451428571428571	0.68945868945869
COG0182	0.966589805719683	5-methylthioribose/5-deoxyribulose_1-phosphate_isomerase_(methionine_salvage_pathway),_a_paralog_of_eIF-2B_alpha_subunit	MtnA	K08963	J	397.0	0.54	0.515669515669516
COG0184	0.921863109451061	Ribosomal_protein_S15P/S13E	RpsO	K02956	J	665.0	0.897142857142857	0.988603988603989
COG0185	0.532716787113997	Ribosomal_protein_S19	RpsS	K02965	J	676.0	0.942857142857143	0.977207977207977
COG0186	0.427239283782037	Ribosomal_protein_S17	RpsQ	K02961	J	684.0	0.954285714285714	0.994301994301994
COG0187	0.959203875875702	DNA_gyrase/topoisomerase_IV,_subunit_B	GyrB	K02470	L	617.0	0.505714285714286	0.991452991452992
COG0188	0.770211012335111	DNA_gyrase/topoisomerase_IV,_subunit_A	GyrA	K02469	L	605.0	0.482857142857143	0.988603988603989
COG0189	0.04520811409398805	Glutathione_synthase,_LysX_or_RimK-type_ligase,_ATP-grasp_superfamily	LysX	K05844	HJ	379.0	0.662857142857143	0.535612535612536
COG0190	0.0108406836470939	5,10-methylene-tetrahydrofolate_dehydrogenase/Methenyl_tetrahydrofolate_cyclohydrolase	FolD	K01491	F	539.0	0.448571428571429	0.96011396011396
COG0191	0.975682937855709	Fructose/tagatose_bisphosphate_aldolase	Fba	K01624	G	376.0	0.131428571428571	0.720797720797721
COG0192	0.971452294862413	S-adenosylmethionine_synthetase	MetK	K00789	H	686.0	0.774285714285714	0.945868945868946
COG0193	0.146529516735207	Peptidyl-tRNA_hydrolase	Pth	K01056	J	360.0	0.0028571428571428	0.98005698005698
COG0194	0.253430416268809	Guanylate_kinase	Gmk	K00942	F	351.0	0.0114285714285714	0.917378917378917
COG0195	0.0095606899251586	Transcription_antitermination_factor_NusA,_contains_S1_and_KH_domains	NusA	K02600	K	688.0	0.857142857142857	0.985754985754986
COG0196	0.0088391036968427	FAD_synthase	RibF	K11753	H	333.0	0.0	0.905982905982906
COG0197	0.698080857687452	Ribosomal_protein_L16/L10AE	RplP	K02878	J	350.0	0.925714285714286	0.988603988603989
COG0198	0.538367917838009	Ribosomal_protein_L24	RplX	K02895	J	674.0	0.928571428571429	0.991452991452992
COG0199	0.0210174519467931	Ribosomal_protein_S14	RpsN	K02954	J	584.0	0.814285714285714	0.837606837606838
COG0200	0.535830861154966	Ribosomal_protein_L15	RplO	K02876	J	672.0	0.92	0.988603988603989
COG0201	0.304385159765957	Preprotein_translocase_subunit_SecY	SecY	K03076	U	671.0	0.914285714285714	0.994301994301994
COG0202	0.0590387067973557	DNA-directed_RNA_polymerase,_alpha_subunit/40_kD_subunit	RpoA	K03040	K	370.0	0.951428571428571	0.988603988603989
COG0203	0.0003115641791222	Ribosomal_protein_L17	RplQ	K02879	J	350.0	0.0	0.991452991452992
COG0205	0.824697481085038	6-phosphofructokinase	PfkA	K21071	G	295.0	0.122857142857143	0.743589743589744
COG0206	0.038000078616605	Cell_division_GTPase_FtsZ	FtsZ	K03531	D	1023.0	0.848571428571429	0.957264957264957
COG0207	0.242566164432028	Thymidylate_synthase	ThyA	K00560	F	405.0	0.454285714285714	0.56980056980057
COG0208	0.0292059582158332	Ribonucleotide_reductase_beta_subunit,_ferritin-like_domain	NrdB	K00526	F	238.0	0.117142857142857	0.464387464387464
COG0209	0.709862572900814	Ribonucleotide_reductase_alpha_subunit	NrdA	K00525	F	786.0	0.745714285714286	0.851851851851852
COG0210	0.0889979705439674	Superfamily_I_DNA_or_RNA_helicase	UvrD	K03657	L	968.0	0.494285714285714	0.985754985754986
COG0211	0.539603294236674	Ribosomal_protein_L27	RpmA	K02899	J	345.0	0.0	0.98005698005698
COG0212	0.130763816938697	5-formyltetrahydrofolate_cyclo-ligase	FAU1	K01934	H	424.0	0.408571428571429	0.723646723646724
COG0213	0.966571649637165	Thymidine_phosphorylase	DeoA	K18931	F	172.0	0.468571428571429	0.464387464387464
COG0214	0.956448291896102	Pyridoxal_5'-phosphate_synthase_subunit_PdxS	PdxS	K06215	H	322.0	0.568571428571429	0.310541310541311
COG0215	0.0039682793506914	Cysteinyl-tRNA_synthetase	CysS	K01883	J	734.0	0.814285714285714	0.988603988603989
COG0216	0.0216211670800035	Protein_chain_release_factor_RF1	PrfA	K02835	J	355.0	0.0028571428571428	0.991452991452992
COG0218	0.0048429160138568	GTP-binding_protein_EngB_required_for_normal_cell_division	EngB	K03978	D	201.0	0.0	0.572649572649573
COG0219	0.0177712608154358	tRNA(Leu)_C34_or_U34_(ribose-2'-O)-methylase_TrmL,_contains_SPOUT_domain	TrmL	K03216	J	191.0	0.0085714285714285	0.527065527065527
COG0220	0.878099215384584	tRNA_G46_N7-methylase_TrmB	TrmB	K03439	J	260.0	0.0285714285714285	0.672364672364672
COG0221	0.141708590724176	Inorganic_pyrophosphatase	Ppa	K01507	C	387.0	0.457142857142857	0.552706552706553
COG0222	0.0029225744713882	Ribosomal_protein_L7/L12	RplL	K02935	J	367.0	0.0	0.98005698005698
COG0223	0.258669069433792	Methionyl-tRNA_formyltransferase	Fmt	K00604	J	451.0	0.1	0.965811965811966
COG0224	0.957901990978306	FoF1-type_ATP_synthase,_gamma_subunit	AtpG	K02115	C	332.0	0.0085714285714285	0.868945868945869
COG0225	0.0275595341739149	Peptide_methionine_sulfoxide_reductase_MsrA	MsrA	K07304	O	508.0	0.474285714285714	0.769230769230769
COG0226	0.0528877024395992	ABC-type_phosphate_transport_system,_periplasmic_component	PstS	K02040	P	771.0	0.508571428571429	0.752136752136752
COG0227	0.817711225636173	Ribosomal_protein_L28	RpmB	K02902	J	337.0	0.0114285714285714	0.903133903133903
COG0228	0.0360955341402365	Ribosomal_protein_S16	RpsP	K02959	J	342.0	0.0	0.974358974358975
COG0229	0.0716060592834355	Peptide_methionine_sulfoxide_reductase_MsrB	MsrB	K07305	O	403.0	0.368571428571429	0.58974358974359
COG0230	0.105405281489134	Ribosomal_protein_L34	RpmH	K02914	J	223.0	0.0	0.635327635327635
COG0231	0.0419117892811553	Translation_elongation_factor_P_(EF-P)/translation_initiation_factor_5A_(eIF-5A)	Efp	K02356	J	378.0	0.934285714285714	0.982905982905983
COG0232	0.09342920070927	dGTP_triphosphohydrolase	Dgt	K01129	F	272.0	0.06	0.621082621082621
COG0233	0.566829548703481	Ribosome_recycling_factor	Frr	K02838	J	351.0	0.0057142857142857	0.988603988603989
COG0234	0.0075544536346106	Co-chaperonin_GroES_(HSP10)	GroES	K04078	O	444.0	0.0828571428571428	0.957264957264957
COG0235	0.90499526231286	5-methylthioribulose/5-deoxyribulose/Fuculose_1-phosphate_aldolase_(methionine_salvage,_sugar_degradation)	AraD	K01628	G	354.0	0.457142857142857	0.60968660968661
COG0236	0.009873719499102101	Acyl_carrier_protein	AcpP	K02078	IQ	537.0	0.04	0.897435897435898
COG0237	0.0135973549686939	Dephospho-CoA_kinase	CoaE	K00859	H	377.0	0.0857142857142857	0.894586894586895
COG0238	0.548759277564533	Ribosomal_protein_S18	RpsR	K02963	J	349.0	0.0	0.971509971509972
COG0239	0.0635391361889029	Fluoride_ion_exporter_CrcB/FEX,_affects_chromosome_condensation	CrcB	K06199	D	426.0	0.308571428571429	0.56980056980057
COG0240	0.0003823542203436	Glycerol-3-phosphate_dehydrogenase	GpsA	K00057	I	336.0	0.117142857142857	0.857549857549858
COG0241	0.57298803198552	Histidinol_phosphatase/D-glycero-mannoheptose_bisphosphatephosphatase,_HAD_superfamily	HisB1/GmhB	K03273	E	225.0	0.142857142857143	0.43019943019943
COG0242	0.0317390810689337	Peptide_deformylase	Def	K01462	J	490.0	0.02	0.954415954415954
COG0243	0.263765707442229	Anaerobic_selenocysteine-containing_dehydrogenase	BisC	K00123	C	609.0	0.405714285714286	0.603988603988604
COG0244	0.0048608804787911	Ribosomal_protein_L10	RplJ	K02864	J	668.0	0.922857142857143	0.977207977207977
COG0245	0.0414187196873761	2C-methyl-D-erythritol_2,4-cyclodiphosphate_synthase	IspF	K01770	I	298.0	0.0085714285714285	0.783475783475784
COG0246	0.0663637123338994	Mannitol-1-phosphate/altronate_dehydrogenases	MtlD	K00040	G	72.0	0.0057142857142857	0.276353276353276
COG0247	0.0006523552201138	Fe-S_cluster-containing_oxidoreductase,_includes_glycolate_oxidase_subunit_GlcF	GlpC	K11473	C	216.0	0.445714285714286	0.538461538461538
COG0248	0.01111561157147465	Exopolyphosphatase/pppGpp-phosphohydrolase	GppA	K01524	FP	413.0	0.12	0.660968660968661
COG0249	0.869987007830224	DNA_mismatch_repair_ATPase_MutS	MutS	K03555	L	450.0	0.305714285714286	0.774928774928775
COG0250	0.084373981948726	Transcription_termination/antitermination_protein_NusG	NusG	K02601	K	709.0	0.945714285714286	0.985754985754986
COG0251	0.957692504746307	Enamine_deaminase_RidA,_house_cleaning_of_reactive_enamine_intermediates,_YjgF/YER057c/UK114_family	RidA	K09022	J	379.0	0.345714285714286	0.575498575498576
COG0252	0.457510291075522	L-asparaginase/archaeal_Glu-tRNAGln_amidotransferase_subunit_D	AnsA	K01424	EJ	330.0	0.911428571428572	0.512820512820513
COG0253	0.42577061698816	Diaminopimelate_epimerase	DapF	K01778	E	385.0	0.282857142857143	0.769230769230769
COG0254	0.0468661547224938	Ribosomal_protein_L31	RpmE	K02909	J	370.0	0.0	0.977207977207977
COG0255	0.943696607644947	Ribosomal_protein_L29	RpmC	K02904	J	582.0	0.782857142857143	0.871794871794872
COG0256	0.0430963771292777	Ribosomal_protein_L18	RplR	K02881	J	676.0	0.94	0.985754985754986
COG0257	0.526017707225204	Ribosomal_protein_L36	RpmJ	K02919	J	206.0	0.0	0.552706552706553
COG0258	0.941895366903158	5'-3'_exonuclease_Xni/ExoIX_(flap_endonuclease)	ExoIX	K02335	L	428.0	0.942857142857143	0.974358974358975
COG0259	0.0843867824013216	Pyridoxine/pyridoxamine_5'-phosphate_oxidase	PdxH	K00275	H	199.0	0.0228571428571428	0.424501424501425
COG0260	0.0067380925685202	Leucyl_aminopeptidase	PepB	K01255	E	349.0	0.174285714285714	0.641025641025641
COG0261	0.49957974340937	Ribosomal_protein_L21	RplU	K02888	J	343.0	0.0	0.974358974358975
COG0262	0.0019486433415234	Dihydrofolate_reductase	FolA	K00287	H	289.0	0.2	0.524216524216524
COG0263	0.28074814269714	Glutamate_5-kinase	ProB	K00931	E	316.0	0.157142857142857	0.703703703703704
COG0264	0.706072704596913	Translation_elongation_factor_EF-Ts	Tsf	K02357	J	353.0	0.0	0.994301994301994
COG0266	0.841403208360814	Formamidopyrimidine-DNA_glycosylase	Nei	K10563	L	345.0	0.134285714285714	0.663817663817664
COG0267	0.0207524357375153	Ribosomal_protein_L33	RpmG	K02913	J	293.0	0.0	0.754985754985755
COG0268	0.807181377380156	Ribosomal_protein_S20	RpsT	K02968	J	333.0	0.0	0.94017094017094
COG0269	0.871978911277355	3-keto-L-gulonate-6-phosphate_decarboxylase	UlaD	K13831	G	109.0	0.425714285714286	0.0797720797720797
COG0270	0.108594443740119	DNA-cytosine_methylase	Dcm	K00558	H	543.0	0.36	0.481481481481481
COG0271	0.007994473312763	DNA-binding_global_transcriptional_regulator_BolA,_affects_cell_shape,_cell_division_and_biofilm_formation	BolA	K05527	T	70.0	0.0	0.185185185185185
COG0272	0.0023687993419796	NAD-dependent_DNA_ligase	Lig	K01972	L	434.0	0.185714285714286	0.94017094017094
COG0274	0.201287768797034	Deoxyribose-phosphate_aldolase	DeoC	K01619	F	356.0	0.328571428571429	0.586894586894587
COG0275	0.582049119490918	16S_rRNA_C1402_N4-methylase_RsmH	RmsH	K03438	J	363.0	0.0057142857142857	0.977207977207977
COG0276	0.001371372867869	Protoheme_ferro-lyase_(ferrochelatase)	HemH	K01772	H	263.0	0.0971428571428571	0.555555555555556
COG0277	0.161659475739832	FAD/FMN-containing_lactate_dehydrogenase/glycolate_oxidase	GlcD	K00104	C	558.0	0.437142857142857	0.612535612535613
COG0278	0.0038958521241115	Glutaredoxin-related_protein	GrxD	K07390	O	153.0	0.148571428571429	0.273504273504274
COG0279	0.0122034677287938	Phosphoheptose_isomerase	GmhA	K03271	G	300.0	0.12	0.52991452991453
COG0280	0.0681785771240935	Phosphotransacetylase_(includes_Pta,_EutD_and_phosphobutyryltransferase)	Pta	K00625	C	162.0	0.0428571428571428	0.50997150997151
COG0281	0.0066110814044106	Malic_enzyme	SfcA	K03799	O	734.0	0.874285714285714	0.883190883190883
COG0282	0.944183570323628	Acetate_kinase	AckA	K00925	F	276.0	0.04	0.606837606837607
COG0283	0.275768067149378	Cytidylate_kinase	Cmk	K13799	F	34.0	0.0	0.0769230769230769
COG0284	0.022525049365993	Orotidine-5'-phosphate_decarboxylase	PyrF	K01591	F	601.0	0.711428571428571	0.888888888888889
COG0285	0.0015392084813049	Folylpolyglutamate_synthase/Dihydropteroate_synthase	FolC	K11754	H	414.0	0.191428571428571	0.894586894586895
COG0287	0.007795485907863	Prephenate_dehydrogenase	TyrA	K04517	E	392.0	0.531428571428572	0.780626780626781
COG0288	0.210575349029154	Carbonic_anhydrase	CynT	K01673	P	388.0	0.234285714285714	0.561253561253561
COG0289	0.18526498880206	4-hydroxy-tetrahydrodipicolinate_reductase	DapB	K00215	E	426.0	0.362857142857143	0.800569800569801
COG0290	0.0096553680535392	Translation_initiation_factor_IF-3	InfC	K02520	J	353.0	0.0028571428571428	0.982905982905983
COG0291	0.0099856450495604	Ribosomal_protein_L35	RpmI	K02916	J	310.0	0.0	0.883190883190883
COG0292	0.0029149776453092	Ribosomal_protein_L20	RplT	K02887	J	371.0	0.0	0.982905982905983
COG0293	0.941051492083472	23S_rRNA_U2552_(ribose-2'-O)-methylase_RlmE/FtsJ	RlmE	K02427	J	285.0	0.548571428571429	0.253561253561254
COG0294	0.280863973104711	Dihydropteroate_synthase	FolP	K00796	H	539.0	0.448571428571429	0.820512820512821
COG0295	0.391734867802415	Cytidine_deaminase	Cdd	K01489	F	359.0	0.225714285714286	0.626780626780627
COG0296	0.0001746641126613	1,4-alpha-glucan_branching_enzyme	GlgB	K00700	G	272.0	0.0628571428571428	0.541310541310541
COG0297	0.099527550061314	Glycogen_synthase	GlgA	K00703	G	295.0	0.257142857142857	0.672364672364672
COG0298	0.777106021866233	Hydrogenase_maturation_factor_HybG,_HypC/HupF_family	HypC	K04653	O	294.0	0.411428571428571	0.333333333333333
COG0299	0.0128657052227054	Folate-dependent_phosphoribosylglycinamide_formyltransferase_PurN	PurN	K11175	F	413.0	0.291428571428571	0.806267806267806
COG0300	0.01191983195382	Short-chain_dehydrogenase	YqjQ	K07124	S	263.0	0.134285714285714	0.433048433048433
COG0301	0.934027841396753	Adenylyl-_and_sulfurtransferase_ThiI_(thiamine_and_tRNA_4-thiouridine_biosynthesis)	ThiI	K03151	H	428.0	0.685714285714286	0.262108262108262
COG0302	0.003460822330671	GTP_cyclohydrolase_I	FolE	K01495	H	339.0	0.165714285714286	0.646723646723647
COG0303	0.170093488328731	Molybdopterin_Mo-transferase_(molybdopterin_biosynthesis)	MoeA	K03750	H	823.0	0.557142857142857	0.660968660968661
COG0304	0.29523410725245	3-oxoacyl-(acyl-carrier-protein)_synthase	FabB	K09458	I	530.0	0.0142857142857142	0.851851851851852
COG0305	0.377226105075046	Replicative_DNA_helicase	DnaB	K02314	L	427.0	0.0514285714285714	0.982905982905983
COG0306	0.793034333913749	Phosphate/sulfate_permease	PitA	K03306	P	558.0	0.545714285714286	0.478632478632479
COG0307	0.0166851708173131	Riboflavin_synthase_alpha_chain	RibC	K00793	H	479.0	0.545714285714286	0.797720797720798
COG0308	0.160449243416291	Aminopeptidase_N,_contains_DUF3458_domain	PepN	K01256	E	290.0	0.22	0.458689458689459
COG0309	0.989415211389872	Carbamoyl_dehydratase_HypE_(hydrogenase_maturation_factor)	HypE	K04655	O	391.0	0.562857142857143	0.344729344729345
COG0310	0.673084045364319	ABC-type_Co2+_transport_system,_permease_component	CbiM	K02007	P	357.0	0.348571428571429	0.324786324786325
COG0311	0.72207002450811	Pyridoxal_5'-phosphate_synthase_subunit_PdxT_(glutamine_amidotransferase)	PdxT	K08681	H	292.0	0.545714285714286	0.284900284900285
COG0312	0.0108199279435943	Zn-dependent_protease_PmbA/TldA_or_its_inactivated_homolog	TldD	K03592	S	476.0	0.542857142857143	0.393162393162393
COG0313	0.431845236885677	16S_rRNA_C1402_(ribose-2'-O)_methylase_RsmI	RsmI	K07056	H	365.0	0.0028571428571428	0.903133903133903
COG0314	0.764071899712156	Molybdopterin_synthase_catalytic_subunit_MoaE	MoaE	K03635	H	425.0	0.52	0.538461538461538
COG0315	0.525049746975531	Molybdenum_cofactor_biosynthesis_enzyme_MoaC	MoaC	K03637	H	454.0	0.565714285714286	0.658119658119658
COG0316	0.0004523336509682	Fe-S_cluster_assembly_iron-binding_protein_IscA	IscA	K13628	S	386.0	0.331428571428571	0.547008547008547
COG0317	0.6504226222200276	(p)ppGpp_synthase/hydrolase,_HD_superfamily	SpoT	K00951	KT	412.0	0.114285714285714	0.871794871794872
COG0319	0.0372468122111333	ssRNA-specific_RNase_YbeY,_16S_rRNA_maturation_enzyme	YbeY	K07042	J	302.0	0.0	0.849002849002849
COG0320	0.0638199694156501	Lipoate_synthase	LipA	K03644	H	391.0	0.271428571428571	0.698005698005698
COG0321	0.0087461835948958	Lipoate-protein_ligase_B	LipB	K03801	H	236.0	0.0857142857142857	0.535612535612536
COG0322	0.844388636274878	Excinuclease_UvrABC,_nuclease_subunit	UvrC	K03703	L	534.0	0.394285714285714	0.982905982905983
COG0323	0.0026677578577825	DNA_mismatch_repair_ATPase_MutL	MutL	K03572	L	392.0	0.282857142857143	0.757834757834758
COG0324	0.967858138538036	tRNA_A37_N6-isopentenylltransferase_MiaA	MiaA	K00791	J	360.0	0.0	0.971509971509972
COG0325	0.127046314858058	Pyridoxal_5'-phosphate_homeostasis_protein_YggS,_UPF0001_family	YggS	K06997	S	345.0	0.0914285714285714	0.846153846153846
COG0326	0.007186627788062	Molecular_chaperone,_HSP90_family	HtpG	K04079	O	206.0	0.0314285714285714	0.515669515669516
COG0327	0.0300501633662669	Putative_GTP_cyclohydrolase_1_type_2,_NIF3_family	NIF3	K22391	S	49.0	0.0	0.105413105413105
COG0328	0.0996642167004298	Ribonuclease_HI	RnhA	K03469	L	480.0	0.382857142857143	0.866096866096866
COG0329	0.360551711874081	4-hydroxy-tetrahydrodipicolinate_synthase/N-acetylneuraminate_lyase	DapA	K01714	E	876.0	0.591428571428571	0.834757834757835
COG0330	0.0958708288933944	Regulator_of_protease_activity_HflC,_stomatin/prohibitin_superfamily	HflC	K04088	O	136.0	0.0314285714285714	0.353276353276353
COG0331	0.914765383757484	Malonyl_CoA-acyl_carrier_protein_transacylase	FabD	K00645	I	323.0	0.0142857142857142	0.834757834757835
COG0332	0.0173765135958454	3-oxoacyl-[acyl-carrier-protein]_synthase_III	FabH	K00648	I	539.0	0.105714285714286	0.826210826210826
COG0333	0.0597991273510629	Ribosomal_protein_L32	RpmF	K02911	J	315.0	0.0	0.88034188034188
COG0334	0.0589003934795443	Glutamate_dehydrogenase/leucine_dehydrogenase	GdhA	K00261	E	576.0	0.722857142857143	0.743589743589744
COG0335	0.230812055474994	Ribosomal_protein_L19	RplS	K02884	J	348.0	0.0028571428571428	0.982905982905983
COG0336	0.0118204299980801	tRNA_G37_N-methylase_TrmD	TrmD	K00554	J	360.0	0.0	0.98005698005698
COG0337	0.737636574950797	3-dehydroquinate_synthetase	AroB	K01735	E	367.0	0.125714285714286	0.809116809116809
COG0338	0.133592420834913	DNA-adenine_methylase	Dam	K06223	L	274.0	0.228571428571429	0.284900284900285
COG0339	0.0035862025247128	Zn-dependent_oligopeptidase,_M3_family	Dcp	K01284	E	84.0	0.02	0.321937321937322
COG0340	0.117462216034447	Biotin-(acetyl-CoA_carboxylase)_ligase	BirA2	K03524	H	563.0	0.457142857142857	0.857549857549858
COG0341	0.805562669505837	Preprotein_translocase_subunit_SecF	SecF	K03074	U	424.0	0.485714285714286	0.712250712250712
COG0342	0.892535358750291	Preprotein_translocase_subunit_SecD	SecD	K03072	U	576.0	0.5	0.943019943019943
COG0343	0.993754394194419	Queuine/archaeosine_tRNA-ribosyltransferase	Tgt	K00773	J	379.0	0.757142857142857	0.903133903133903
COG0344	0.516181232008834	Phospholipid_biosynthesis_protein_PlsY,_probable_glycerol-3-phosphate_acyltransferase	PlsY	K08591	I	341.0	0.04	0.717948717948718
COG0345	0.0802775515815459	Pyrroline-5-carboxylate_reductase	ProC	K00286	E	433.0	0.328571428571429	0.806267806267806
COG0347	0.379233291258384	Nitrogen_regulatory_protein_PII	GlnK	K04751	K	474.0	0.274285714285714	0.603988603988604
COG0348	0.996869222180418	Polyferredoxin_NapH	NapH	K02574	C	71.0	0.0742857142857142	0.142450142450142
COG0349	0.0045881883156331	Ribonuclease_D	Rnd	K03684	J	187.0	0.0171428571428571	0.407407407407407
COG0350	0.158878590804996	DNA_repair_enzyme_Ada_(O6-methylguanine-DNA--protein-cysteine_methyltransferase)	AdaB	K00567	L	698.0	0.762857142857143	0.817663817663818
COG0351	0.145389809153529	Hydroxymethylpyrimidine/phosphomethylpyrimidine_kinase	ThiD	K00941	H	434.0	0.582857142857143	0.660968660968661
COG0352	0.107143636591844	Thiamine_monophosphate_synthase	ThiE	K00788	H	493.0	0.268571428571429	0.703703703703704
COG0353	0.061495448493197	Recombinational_DNA_repair_protein_RecR	RecR	K06187	L	347.0	0.0	0.968660968660969
COG0354	0.0093601902131156	Folate-binding_protein_YgfZ,_synthesis_and_repair_of_Fe-S_clusters	YgfZ	K06980	S	146.0	0.0228571428571428	0.381766381766382
COG0355	0.0200542454290066	FoF1-type_ATP_synthase,_epsilon_subunit	AtpC	K02114	C	325.0	0.0085714285714285	0.857549857549858
COG0356	0.0987910459683855	FoF1-type_ATP_synthase,_membrane_subunit_a	AtpB	K02108	C	336.0	0.0085714285714285	0.871794871794872
COG0357	0.441803015107455	16S_rRNA_G527_N7-methylase_RsmG_(former_glucose-inhibited_division_protein_B)	RsmG	K03501	J	307.0	0.0028571428571428	0.846153846153846
COG0358	0.806406400270306	DNA_primase_(bacterial_type)	DnaG	K02316	L	736.0	0.908571428571429	0.971509971509972
COG0359	0.176084197697511	Ribosomal_protein_L9	RplI	K02939	J	339.0	0.0	0.965811965811966
COG0360	0.0791544837985919	Ribosomal_protein_S6	RpsF	K02990	J	341.0	0.0	0.962962962962963
COG0361	0.38694917529964	Translation_initiation_factor_IF-1	InfA	K03236	J	401.0	0.934285714285714	0.971509971509972
COG0363	0.0039590660684659	6-phosphogluconolactonase/Glucosamine-6-phosphate_isomerase/deaminase	NagB	K02564	G	189.0	0.0571428571428571	0.626780626780627
COG0364	0.114392340232475	Glucose-6-phosphate_1-dehydrogenase	Zwf	K00036	G	252.0	0.0485714285714285	0.515669515669516
COG0365	0.543410751586121	Acyl-coenzyme_A_synthetase/AMP-(fatty)_acid_ligase	Acs	K01895	I	928.0	0.622857142857143	0.672364672364672
COG0368	0.271480793902921	Cobalamin_synthase_CobS_(adenosylcobinamide-GDP_ribazoletransferase)	CobS	K02233	H	337.0	0.445714285714286	0.481481481481481
COG0369	0.234518963928436	Flavoprotein_(flavin_reductase)_subunit_CysJ_of_sulfite_and_N-hydroxylaminopurine_reductases	CysJ	K05601	C	175.0	0.285714285714286	0.492877492877493
COG0370	0.981858527334704	Fe2+_transporter_FeoB	FeoB	K04759	P	532.0	0.434285714285714	0.561253561253561
COG0371	0.98863160958142	Glycerol_dehydrogenase_or_related_enzyme,_iron-containing_ADH_family	GldA	K00096	C	271.0	0.648571428571429	0.210826210826211
COG0372	0.444261973227368	Citrate_synthase	GltA	K01647	C	544.0	0.454285714285714	0.706552706552707
COG0373	0.0452783829369185	Glutamyl-tRNA_reductase	HemA	K02492	H	416.0	0.491428571428571	0.62962962962963
COG0374	0.96353596149892	Ni,Fe-hydrogenase_I_large_subunit	HyaB	K14126	C	154.0	0.365714285714286	0.290598290598291
COG0375	0.641410995640248	Hydrogenase_maturation_factor_HypA/HybF,_metallochaperone_involved_in_Ni_insertion	HybF	K04651	S	274.0	0.4	0.327635327635328
COG0376	0.0292323054617469	Catalase_(peroxidase_I)	KatG	K03782	P	197.0	0.168571428571429	0.313390313390313
COG0377	0.0003955127130608	NADH:ubiquinone_oxidoreductase_20_kD_subunit_(chain_B)_or_related_Fe-S_oxidoreductase	NuoB	K00331	C	446.0	0.557142857142857	0.581196581196581
COG0378	0.222934127422317	Hydrogenase/urease_maturation_factor_HypB,_Ni2+-binding_GTPase	HypB	K04652	KO	234.0	0.322857142857143	0.424501424501425
COG0379	0.48630102079518	Quinolinate_synthase	NadA	K03517	H	428.0	0.5	0.663817663817664
COG0380	0.347286923374557	Trehalose-6-phosphate_synthase,_GT20_family	OtsA	K00697	G	155.0	0.157142857142857	0.319088319088319
COG0381	0.876237772857276	UDP-N-acetylglucosamine_2-epimerase	WecB	K01791	M	484.0	0.38	0.626780626780627
COG0382	0.0371196904114081	4-hydroxybenzoate_polyprenyltransferase	UbiA	K03179	H	333.0	0.782857142857143	0.598290598290598
COG0383	0.930225652905422	Alpha-mannosidase	MngB	K01191	G	178.0	0.117142857142857	0.250712250712251
COG0384	0.550494817259763	Predicted_epimerase_YddE/YHI9,_PhzF_superfamily	YHI9	K06998	S	98.0	0.0942857142857142	0.145299145299145
COG0385	0.359172089633805	Predicted_Na+-dependent_transporter_YfeH	YfeH	K03453	S	186.0	0.128571428571429	0.347578347578348
COG0386	0.0062992754817719	Thioredoxin/glutathione_peroxidase_BtuE,_reduces_lipid_peroxides	BtuE	K00432	O	186.0	0.0285714285714285	0.381766381766382
COG0387	0.0840064104214995	Cation_(Ca2+/Na+/K+)/H+_antiporter_ChaA	ChaA	K07300	P	84.0	0.0457142857142857	0.156695156695157
COG0388	0.0028095919673194	Omega-amidase_YafV/Nit2,_hydrolyzes_alpha-ketoglutaramate	Nit2	K11206	S	186.0	0.368571428571429	0.64957264957265
COG0389	0.213381277385538	Nucleotidyltransferase/DNA_polymerase_DinP_involved_in_DNA_repair	DinP	K02346	L	378.0	0.374285714285714	0.800569800569801
COG0390	0.108209694460608	ABC-type_iron_transport_system_FetAB,_permease_component	FetB	K02069	S	152.0	0.0942857142857142	0.299145299145299
COG0391	0.907439086926426	Archaeal_2-phospho-L-lactate_transferase/Bacterial_gluconeogenesis_factor,_CofD/UPF0052_family	CofD	K11212	H	172.0	0.385714285714286	0.0968660968660968
COG0395	0.926229052218378	ABC-type_glycerol-3-phosphate_transport_system,_permease_component	UgpE	K02026	P	1005.0	0.26	0.552706552706553
COG0396	0.0005548734548364	Fe-S_cluster_assembly_ATPase_SufC	SufC	K09013	O	529.0	0.708571428571429	0.726495726495727
COG0397	0.0154554045045653	Protein_adenylyltransferase_(AMPylase)_SelO/YdiU_(selenoprotein_O)	SelO	K08997	S	26.0	0.0	0.074074074074074
COG0399	0.481733794043596	dTDP-4-amino-4,6-dideoxygalactose_transaminase	WecE	K13010	E	322.0	0.34	0.584045584045584
COG0400	0.0008522975603891	Predicted_esterase	YpfH	K06999	S	251.0	0.148571428571429	0.393162393162393
COG0403	0.941348518854617	Glycine_cleavage_system_protein_P_(pyridoxal-binding),_N-terminal_domain	GcvP1	K00282	E	285.0	0.391428571428571	0.683760683760684
COG0404	0.591122321309467	Glycine_cleavage_system_protein_T_(aminomethyltransferase)	GcvT	K00605	E	520.0	0.394285714285714	0.698005698005698
COG0405	0.188433085660667	Gamma-glutamyltranspeptidase	Ggt	K00681	E	414.0	0.22	0.461538461538462
COG0406	0.928484074288601	Broad_specificity_phosphatase_PhoE	PhoE	K02226	G	243.0	0.251428571428571	0.586894586894587
COG0407	0.007110634470321	Uroporphyrinogen-III_decarboxylase_HemE	HemE	K01599	H	551.0	0.285714285714286	0.672364672364672
COG0408	0.0109017052530161	Coproporphyrinogen-III_oxidase_HemH,_oxygen-dependent	HemF	K00228	H	103.0	0.0114285714285714	0.270655270655271
COG0409	0.760388751754041	Hydrogenase_maturation_factor_HypD	HypD	K04654	O	262.0	0.385714285714286	0.319088319088319
COG0410	0.59359125721685	ABC-type_branched-chain_amino_acid_transport_system,_ATPase_component_LivF	LivF	K01996	E	903.0	0.345714285714286	0.52991452991453
COG0411	0.799288953349792	ABC-type_branched-chain_amino_acid_transport_system,_ATPase_component_LivG	LivG	K01995	E	926.0	0.34	0.507122507122507
COG0412	0.0003497247420753	Dienelactone_hydrolase	DLH	K01061	Q	323.0	0.0942857142857142	0.384615384615385
COG0413	0.0527259429306034	Ketopantoate_hydroxymethyltransferase	PanB	K00606	H	397.0	0.36	0.717948717948718
COG0414	0.455151157100384	Panthothenate_synthetase	PanC	K01918	H	254.0	0.0028571428571428	0.692307692307692
COG0415	0.060950147913592	Deoxyribodipyrimidine_photolyase	PhrB	K01669	L	395.0	0.268571428571429	0.484330484330484
COG0416	0.743335795867337	Acyl-ACP:phosphate_acyltransferase_(fatty_acid/phospholipid_biosynthesis)	PlsX	K03621	I	255.0	0.0	0.706552706552707
COG0417	0.860474266670532	DNA_polymerase_B_elongation_subunit	PolB	K02319	L	546.0	0.934285714285714	0.0854700854700854
COG0419	0.765478019333462	DNA_repair_exonuclease_SbcCD_ATPase_subunit	SbcC	K03546	L	570.0	0.725714285714286	0.512820512820513
COG0420	0.0779425720001023	DNA_repair_exonuclease_SbcCD_nuclease_subunit	SbcD	K03547	L	562.0	0.828571428571429	0.547008547008547
COG0421	0.214044831591353	Spermidine_synthase_(polyamine_aminopropyltransferase)	SpeE	K00797	E	430.0	0.328571428571429	0.578347578347578
COG0422	0.205503915684615	4-amino-2-methyl-5-hydroxymethylpyrimidine_(HMP)_synthase_ThiC	ThiC	K03147	H	428.0	0.44	0.592592592592593
COG0423	0.865675257080476	Glycyl-tRNA_synthetase,_class_II	GRS1	K01880	J	490.0	0.894285714285714	0.464387464387464
COG0424	0.123550983599453	7-methyl-GTP_pyrophosphatase_and_related_NTP_pyrophosphatases,_Maf/HAM1_superfamily	Maf	K06287	D	384.0	0.125714285714286	0.800569800569801
COG0425	0.0078503152008389	Sulfur_carrier_protein_TusA_(tRNA_thiolation,_molybdenum_cofactor_biosynthesis)	TusA	K04085	O	189.0	0.145714285714286	0.290598290598291
COG0426	0.599914334882407	Flavorubredoxin	NorV	K22405	C	74.0	0.0857142857142857	0.142450142450142
COG0427	0.0173175179568641	Propionyl_CoA:succinate_CoA_transferase	ACH1	K18118	C	80.0	0.0571428571428571	0.233618233618234
COG0428	0.178907401886626	Zinc_transporter_ZupT	ZupT	K07238	P	458.0	0.568571428571429	0.518518518518519
COG0429	0.0110641747183793	Predicted_hydrolase_of_the_alpha/beta-hydrolase_fold	YheT	K07019	S	80.0	0.0028571428571428	0.205128205128205
COG0430	0.934062010390543	RNA_3'-terminal_phosphate_cyclase	RCL1	K01974	J	222.0	0.634285714285714	0.094017094017094
COG0431	0.0123428806885585	NAD(P)H-dependent_FMN_reductase	SsuE	K00299	S	101.0	0.0914285714285714	0.301994301994302
COG0433	0.286023033191777	Archaeal_DNA_helicase_HerA_or_a_related_bacterial_ATPase,_contains_HAS-barrel_and_ATPase_domains	HerA	K06915	L	1048.0	0.894285714285714	0.484330484330484
COG0434	0.125888485798509	Membrane_biogenesis_protein,_BtpA/SgcQ_family	BtpA	K06971	S	113.0	0.194285714285714	0.105413105413105
COG0435	0.0087832338426468	Glutathionyl-hydroquinone_reductase	ECM4	K07393	O	131.0	0.117142857142857	0.196581196581197
COG0437	0.183205179485113	Fe-S-cluster-containing_dehydrogenase_component_(DMSO_reductase)	HybA	K00184	C	236.0	0.291428571428571	0.50997150997151
COG0439	0.0150188255077069	Biotin_carboxylase	AccC	K01961	I	345.0	0.28	0.726495726495727
COG0440	0.958845509725756	Acetolactate_synthase,_small_subunit	IlvH	K01653	E	410.0	0.394285714285714	0.712250712250712
COG0441	0.0161646064779556	Threonyl-tRNA_synthetase	ThrS	K01868	J	733.0	0.897142857142857	0.974358974358975
COG0442	0.148228282361449	Prolyl-tRNA_synthetase	ProS	K01881	J	704.0	0.9	0.988603988603989
COG0443	0.924790774351627	Molecular_chaperone_DnaK_(HSP70)	DnaK	K04043	O	733.0	0.605714285714286	0.985754985754986
COG0445	0.270601130357944	tRNA_U34_5-carboxymethylaminomethyl_modifying_enzyme_MnmG/GidA	MnmG	K03495	D	281.0	0.0	0.760683760683761
COG0446	0.0596182796365163	NADPH-dependent_2,4-dienoyl-CoA_reductase,_sulfur_reductase,_or_a_related_oxidoreductase	FadH2	K17218	S	333.0	0.577142857142857	0.538461538461538
COG0447	0.0134357646823457	1,4-Dihydroxy-2-naphthoyl-CoA_synthase	MenB	K01661	H	167.0	0.154285714285714	0.316239316239316
COG0448	0.161032586242668	Glucose-1-phosphate_adenylyltransferase_(ADP-glucose_pyrophosphorylase)	GlgC	K00975	H	246.0	0.0085714285714285	0.478632478632479
COG0449	0.0732993022404082	Glucosamine_6-phosphate_synthetase,_contains_amidotransferase_and_phosphosugar_isomerase_domains	GlmS	K00820	M	846.0	0.785714285714286	0.903133903133903
COG0450	0.986366557191992	Alkyl_hydroperoxide_reductase_subunit_AhpC_(peroxiredoxin)	AhpC	K03386	O	583.0	0.457142857142857	0.698005698005698
COG0452	0.028692920821494	Phosphopantothenoylcysteine_synthetase/decarboxylase_CoaBC	CoaBC	K13038	H	594.0	0.685714285714286	0.863247863247863
COG0455	0.163208038675709	MinD-like_ATPase_FlhG/YlxH,_activator_of_the_FlhF-type_GTPase	FlhG	K03609	D	560.0	0.551428571428571	0.521367521367521
COG0458	0.0188375998465123	Carbamoylphosphate_synthase_large_subunit	CarB	K01955	F	712.0	0.654285714285714	0.851851851851852
COG0459	0.0052168442375609	Chaperonin_GroEL_(HSP60_family)	GroEL	K22447	O	712.0	0.94	0.965811965811966
COG0460	0.681200093057409	Homoserine_dehydrogenase	ThrA	K00003	E	490.0	0.582857142857143	0.806267806267806
COG0461	0.0322673782326395	Orotate_phosphoribosyltransferase	PyrE	K00762	F	701.0	0.74	0.888888888888889
COG0462	0.880423874653915	Phosphoribosylpyrophosphate_synthetase	PrsA	K00948	F	719.0	0.817142857142857	0.928774928774929
COG0464	0.927663559797592	AAA+-type_ATPase,_SpoVK/Ycf46/Vps4_family	SpoVK	K13525	O	754.0	0.954285714285714	0.205128205128205
COG0465	0.962288640810419	ATP-dependent_Zn_proteases	HflB	K03798	O	527.0	0.0085714285714285	0.988603988603989
COG0466	0.274262704992103	ATP-dependent_Lon_protease,_bacterial_type	Lon	K01338	O	663.0	0.628571428571429	0.834757834757835
COG0467	0.349446363599896	RecA-superfamily_ATPase,_KaiC/GvpD/RAD55_family	RAD55	K08482	T	313.0	0.385714285714286	0.156695156695157
COG0468	0.0291852172525308	RecA/RadA_recombinase	RecA	K04483	L	441.0	0.96	0.977207977207977
COG0469	0.894877350379869	Pyruvate_kinase	PykF	K00873	G	527.0	0.954285714285714	0.846153846153846
COG0470	0.106265698898092	DNA_polymerase_III,_delta_prime_subunit	HolB	K04801	L	450.0	0.951428571428571	0.957264957264957
COG0471	0.822764779584147	Di-_and_tricarboxylate_antiporter	CitT	K14445	P	202.0	0.182857142857143	0.296296296296296
COG0472	0.803969358884881	UDP-N-acetylmuramyl_pentapeptide_phosphotransferase/UDP-N-acetylglucosamine-1-phosphate_transferase	Rfe	K01000	M	351.0	0.548571428571429	0.971509971509972
COG0473	0.913031405526027	Isocitrate/isopropylmalate_dehydrogenase	LeuB	K00052	C	542.0	0.611428571428571	0.786324786324786
COG0474	0.655569608456309	Magnesium-transporting_ATPase_(P-type)	MgtA	K01537	P	596.0	0.654285714285714	0.643874643874644
COG0475	0.660408661282326	Kef-type_K+_transport_system,_membrane_component_KefB	KefB	K03455	P	451.0	0.388571428571429	0.481481481481481
COG0476	0.292255807243766	Molybdopterin_or_thiamine_biosynthesis_adenylyltransferase	ThiF	K21029	H	567.0	0.717142857142857	0.715099715099715
COG0478	0.141144588251597	RIO-like_serine/threonine_protein_kinase_fused_to_N-terminal_HTH_domain	RIO2	K07179	T	146.0	0.411428571428571	0.0
COG0479	0.265961986637492	Succinate_dehydrogenase/fumarate_reductase,_Fe-S_protein_subunit	SdhB/FrdB	K00240	C	453.0	0.408571428571429	0.658119658119658
COG0480	0.619047705939497	Translation_elongation_factor_EF-G,_a_GTPase	FusA	K02355	J	596.0	0.94	0.985754985754986
COG0481	0.0010883487969098	Translation_elongation_factor_EF-4,_membrane-bound_GTPase	LepA	K03596	M	356.0	0.0	0.982905982905983
COG0482	0.0044210902059959	tRNA_U34_2-thiouridine_synthase_MnmA/TrmU,_contains_the_PP-loop_ATPase_domain	MnmA	K00566	J	390.0	0.0428571428571428	0.957264957264957
COG0483	0.0037051242779038	Archaeal_fructose-1,6-bisphosphatase_or_related_enzyme,_inositol_monophosphatase_family	SuhB	K01092	G	760.0	0.614285714285714	0.743589743589744
COG0484	0.0414878297215456	DnaJ-class_molecular_chaperone_with_C-terminal_Zn_finger_domain	DnaJ	K03686	O	799.0	0.602857142857143	0.974358974358975
COG0486	0.001359773163951	tRNA_U34_5-carboxymethylaminomethyl_modifying_GTPase_MnmE/TrmE	MnmE	K03650	J	292.0	0.0	0.774928774928775
COG0488	0.0013581055759364	ATPase_components_of_ABC_transporters_with_duplicated_ATPase_domains	Uup	K06158	S	376.0	0.0542857142857142	0.806267806267806
COG0489	0.742033600309034	Fe-S_cluster_carrier_ATPase,_Mrp/ApbC/NBP35_family	Mrp	K03593	D	609.0	0.597142857142857	0.757834757834758
COG0490	0.0341776564964042	K+/H+_antiporter_KhtSTU,_c-di-AMP-binding_regulatory_subunit_KhtT,_contains_RCK_C_(TrkA_C)_domain	KhtT	K07228	P	70.0	0.108571428571429	0.074074074074074
COG0491	0.0126207325019195	Glyoxylase_or_a_related_metal-dependent_hydrolase,_beta-lactamase_superfamily_II	GloB	K01069	S	489.0	0.42	0.575498575498576
COG0492	0.0720930575451567	Thioredoxin_reductase	TrxB	K00384	C	1110.0	0.86	0.914529914529914
COG0493	0.936487228814131	NADPH-dependent_glutamate_synthase_beta_chain_or_related_oxidoreductase	GltD	K00266	C	455.0	0.3	0.737891737891738
COG0494	0.0809724533709491	8-oxo-dGTP_pyrophosphatase_MutT_and_related_house-cleaning_NTP_pyrophosphohydrolases,_NUDIX_family	MutT	K01515	L	581.0	0.462857142857143	0.766381766381766
COG0495	0.986726282426809	Leucyl-tRNA_synthetase	LeuS	K01869	J	712.0	0.874285714285714	0.977207977207977
COG0496	0.0695678480634337	Broad_specificity_polyphosphatase_and_5'/3'-nucleotidase_SurE	SurE	K03787	S	440.0	0.428571428571429	0.643874643874644
COG0497	0.351622979292208	DNA_repair_ATPase_RecN	RecN	K03631	L	310.0	0.0028571428571428	0.854700854700855
COG0498	0.627791726962012	Threonine_synthase	ThrC	K01733	E	954.0	0.708571428571429	0.814814814814815
COG0499	0.930116824861632	S-adenosylhomocysteine_hydrolase	SAM1	K01251	H	584.0	0.774285714285714	0.706552706552707
COG0501	0.127419174698537	Zn-dependent_protease_with_chaperone_function	HtpX	K06013	O	155.0	0.12	0.327635327635328
COG0502	0.370366757786714	Biotin_synthase_or_related_enzyme	BioB	K01012	H	451.0	0.394285714285714	0.641025641025641
COG0503	0.0389753739506934	Adenine/guanine_phosphoribosyltransferase_or_related_PRPP-binding_protein	Apt	K00759	F	579.0	0.605714285714286	0.712250712250712
COG0504	0.990282686023949	CTP_synthase_(UTP-ammonia_lyase)	PyrG	K01937	F	691.0	0.86	0.937321937321937
COG0505	0.0195285200350562	Carbamoylphosphate_synthase_small_subunit	CarA	K01956	F	515.0	0.611428571428571	0.800569800569801
COG0506	0.0062884010246444	Proline_dehydrogenase	PutA	K00318	E	181.0	0.208571428571429	0.501424501424502
COG0507	0.0705540811096602	ATPase/5-3_helicase_helicase_subunit_RecD_of_the_DNA_repair_enzyme_RecBCD_(exonuclease_V)	RecD	K03581	L	241.0	0.0942857142857142	0.58974358974359
COG0508	0.341022256228371	Pyruvate/2-oxoglutarate_dehydrogenase_complex,_dihydrolipoamide_acyltransferase_(E2)_component	AceF	K00627	C	592.0	0.422857142857143	0.695156695156695
COG0509	0.504265618341703	Glycine_cleavage_system_protein_H_(lipoate-binding)	GcvH	K02437	E	561.0	0.488571428571429	0.746438746438746
COG0510	0.0386445649279187	Thiamine_kinase_or_a_related_kinase	CotS	K07251	M	25.0	0.0028571428571428	0.0569800569800569
COG0511	0.0031282194992659	Biotin_carboxyl_carrier_protein	AccB	K02160	I	286.0	0.14	0.760683760683761
COG0512	0.02322264043406635	Anthranilate/para-aminobenzoate_synthase_component_II_(glutamine_amidotransferase)	PabA	K01658	EH	507.0	0.465714285714286	0.726495726495727
COG0513	0.0266525279710772	Superfamily_II_DNA_and_RNA_helicase	SrmB	K05592	L	518.0	0.942857142857143	0.834757834757835
COG0514	0.0063124877491378	Superfamily_II_DNA_helicase_RecQ	RecQ	K03654	L	423.0	0.105714285714286	0.623931623931624
COG0516	0.0013693945355099	IMP_dehydrogenase/GMP_reductase	GuaB	K00088	F	575.0	0.465714285714286	0.897435897435898
COG0517	0.379582886181549	CBS_domain	CBS	K07182	T	240.0	0.197142857142857	0.635327635327635
COG0520	0.655536791851035	Selenocysteine_lyase/Cysteine_desulfurase	CsdA	K11717	E	583.0	0.665714285714286	0.695156695156695
COG0521	0.052519473911221	Molybdopterin_biosynthesis_enzyme_MoaB/MogA	MoaB	K03638	H	293.0	0.542857142857143	0.33048433048433
COG0522	0.0035425298713802	Ribosomal_protein_S4_or_related_protein	RpsD	K02986	J	694.0	0.954285714285714	0.988603988603989
COG0523	0.0163099155826019	Zinc_metallochaperone_YeiR/ZagA_and_related_GTPases,_G3E_family	YejR	K02234	S	47.0	0.0	0.133903133903134
COG0524	0.0299221924587227	Sugar_or_nucleoside_kinase,_ribokinase_family	RbsK	K00852	G	624.0	0.734285714285714	0.814814814814815
COG0525	0.55672624829099	Valyl-tRNA_synthetase	ValS	K01873	J	698.0	0.894285714285714	0.985754985754986
COG0526	0.164437866100039	Thiol-disulfide_isomerase_or_thioredoxin	TrxA	K02199	CO	141.0	0.0257142857142857	0.45014245014245
COG0527	0.0923591077238044	Aspartate_kinase	MetL1	K00928	E	636.0	0.605714285714286	0.849002849002849
COG0528	0.154580446172893	Uridylate_kinase	PyrH	K09903	F	632.0	0.834285714285714	0.948717948717949
COG0529	0.80683209327369	Adenylylsulfate_kinase_or_related_kinase	CysC	K00860	P	234.0	0.248571428571429	0.455840455840456
COG0530	0.0428512605501734	Ca2+/Na+_antiporter	ECM27	K07301	P	616.0	0.654285714285714	0.527065527065527
COG0531	0.614444457750915	Serine_transporter_YbeC,_amino_acid:H+_symporter_family	PotE	K03294	E	517.0	0.414285714285714	0.538461538461538
COG0532	0.975362461919168	Translation_initiation_factor_IF-2,_a_GTPase	InfB	K02519	J	384.0	0.908571428571429	0.985754985754986
COG0533	0.0964049561945988	tRNA_A37_threonylcarbamoyltransferase_TsaD	TsaD	K01409	J	645.0	0.954285714285714	0.988603988603989
COG0534	0.136120471568466	Na+-driven_multidrug_efflux_pump,_DinF/NorM/MATE_family	NorM	K03327	V	244.0	0.0057142857142857	0.433048433048433
COG0535	0.0494149920642863	Radical_SAM_superfamily_maturase,_SkfB/NifB/PqqE_family	SkfB	K22227	S	194.0	0.457142857142857	0.381766381766382
COG0536	0.12564363678054	GTPase_involved_in_cell_partioning_and_DNA_repair	Obg	K03979	S	342.0	0.0028571428571428	0.954415954415954
COG0537	0.0008984210034711	Purine_nucleoside_phosphoramidase/Ap4A_hydrolase,_histidine_triade_(HIT)_family	HinT	K02503	FG	692.0	0.794285714285714	0.917378917378917
COG0538	0.790872749041947	Isocitrate_dehydrogenase	Icd	K00031	C	441.0	0.408571428571429	0.660968660968661
COG0539	0.536235917065097	Ribosomal_protein_S1	RpsA	K02945	J	504.0	0.0257142857142857	0.968660968660969
COG0540	0.149299416465986	Aspartate_carbamoyltransferase,_catalytic_subunit	PyrB	K00609	F	580.0	0.757142857142857	0.854700854700855
COG0541	0.548001998081159	Signal_recognition_particle_GTPase	Ffh	K03106	U	623.0	0.897142857142857	0.857549857549858
COG0542	0.009694591749624	ATP-dependent_Clp_protease,_ATP-binding_subunit_ClpA	ClpA	K03696	O	414.0	0.0857142857142857	0.98005698005698
COG0543	0.301562195833975	NAD(P)H-flavin_reductase	Mcr1	K02823	C	461.0	0.6	0.726495726495727
COG0544	0.0002416441406088	FKBP-type_peptidyl-prolyl_cis-trans_isomerase_(trigger_factor)	Tig	K03545	D	363.0	0.0085714285714285	0.977207977207977
COG0545	0.008105526625341	FKBP-type_peptidyl-prolyl_cis-trans_isomerase	FkpA	K03772	O	200.0	0.0114285714285714	0.413105413105413
COG0546	0.02039431051274	Phosphoglycolate_phosphatase,_HAD_superfamily	Gph	K01091	S	797.0	0.548571428571429	0.720797720797721
COG0547	0.0091399538082514	Anthranilate_phosphoribosyltransferase,_glycosyltransferase_domain	TrpD	K00766	E	519.0	0.497142857142857	0.749287749287749
COG0548	0.0909345766847588	N-acetylglutamate_kinase	ArgB	K00930	E	384.0	0.534285714285714	0.774928774928775
COG0549	0.976404966682036	Carbamate_kinase	ArcC	K00926	E	219.0	0.305714285714286	0.256410256410256
COG0550	0.723773967718781	DNA_topoisomerase_IA	TopA	K03168	L	831.0	0.891428571428572	0.98005698005698
COG0551	0.710436852135391	DNA_topoisomerase_I,_ssDNA-binding_Zn-finger_and_Zn-ribbon_domains	YrdD	K07479	L	16.0	0.0028571428571428	0.037037037037037
COG0552	0.0250840813750364	Signal_recognition_particle_GTPase_FtsY	FtsY	K03110	U	642.0	0.894285714285714	0.86039886039886
COG0553	0.0577322882582915	Superfamily_II_DNA_or_RNA_helicase,_SNF2_family	HepA	K08282	T	171.0	0.154285714285714	0.299145299145299
COG0554	0.176407292043441	Glycerol_kinase	GlpK	K00864	F	340.0	0.214285714285714	0.584045584045584
COG0555	0.918893445379065	ABC-type_sulfate_transport_system,_permease_component	CysU	K15496	P	153.0	0.305714285714286	0.222222222222222
COG0556	0.314385994866087	Excinuclease_UvrABC_helicase_subunit_UvrB	UvrB	K03702	L	488.0	0.388571428571429	0.968660968660969
COG0557	0.0095814769296941	Exoribonuclease_R	VacB	K12573	K	315.0	0.162857142857143	0.706552706552707
COG0558	0.0307646141616809	Phosphatidylglycerophosphate_synthase	PgsA	K00995	I	619.0	0.74	0.84045584045584
COG0559	0.0004704259360979	Branched-chain_amino_acid_ABC-type_transport_system,_permease_component	LivH	K01997	E	919.0	0.311428571428571	0.527065527065527
COG0560	0.332448108198171	Phosphoserine_phosphatase	SerB	K01079	E	389.0	0.645714285714286	0.39031339031339
COG0561	0.0636371171550505	Hydroxymethylpyrimidine_pyrophosphatase_and_other_HAD_family_phosphatases	Cof	K22223	G	175.0	0.502857142857143	0.216524216524217
COG0562	0.0165199220125303	UDP-galactopyranose_mutase	Glf	K01854	M	108.0	0.0371428571428571	0.233618233618234
COG0563	0.130158616420342	Adenylate_kinase_or_related_kinase	Adk	K00939	F	764.0	0.885714285714286	0.985754985754986
COG0564	0.211603200442741	Pseudouridine_synthase_RluA,_23S_rRNA-_or_tRNA-specific	RluA	K06180	J	586.0	0.0285714285714285	0.974358974358975
COG0565	0.824774099075288	tRNA_C32,U32_(ribose-2'-O)-methylase_TrmJ_or_a_related_methyltransferase	TrmJ	K02533	J	188.0	0.185714285714286	0.341880341880342
COG0566	0.0002349884325279	tRNA_G18_(ribose-2'-O)-methylase_SpoU	SpoU	K03218	J	367.0	0.0542857142857142	0.883190883190883
COG0567	0.0056257526770336	2-oxoglutarate_dehydrogenase_complex,_dehydrogenase_(E1)_component,_and_related_enzymes	SucA	K00164	C	161.0	0.0	0.447293447293447
COG0568	0.0329197927239901	DNA-directed_RNA_polymerase,_sigma_subunit_(sigma70/sigma32)	RpoD	K03086	K	709.0	0.0457142857142857	0.991452991452992
COG0569	0.0068050621676861	Trk/Ktr_K+_transport_system_regulatory_component_TrkA/KtrA/KtrC,_RCK_domain	TrkA	K03499	P	797.0	0.511428571428572	0.757834757834758
COG0571	0.170147540225674	dsRNA-specific_ribonuclease	Rnc	K03685	J	379.0	0.0742857142857142	0.948717948717949
COG0572	0.77506838620621	Uridine_kinase	Udk	K00876	F	264.0	0.137142857142857	0.547008547008547
COG0573	0.21359362078907	ABC-type_phosphate_transport_system,_permease_component	PstC	K02037	P	563.0	0.48	0.720797720797721
COG0574	0.338894395081875	Phosphoenolpyruvate_synthase/pyruvate_phosphate_dikinase	PpsA	K01007	G	797.0	0.88	0.820512820512821
COG0575	0.0452604066282363	CDP-diglyceride_synthetase	CdsA	K19664	I	267.0	0.737142857142857	0.0199430199430199
COG0576	0.0037265415455222	Molecular_chaperone_GrpE_(heat_shock_protein_HSP-70)	GrpE	K03687	O	601.0	0.602857142857143	0.982905982905983
COG0578	0.978110148968941	Glycerol-3-phosphate_dehydrogenase	GlpA	K00111	C	450.0	0.334285714285714	0.538461538461538
COG0579	0.433222051320672	L-2-hydroxyglutarate_oxidase_LhgO	LhgO	K15736	S	83.0	0.165714285714286	0.233618233618234
COG0580	0.0147873979233799	Glycerol_uptake_facilitator_or_related_aquaporin_(Major_Intrinsic_protein_Family)	GlpF	K06188	G	183.0	0.182857142857143	0.438746438746439
COG0581	0.801404472659137	ABC-type_phosphate_transport_system,_permease_component	PstA	K02038	P	589.0	0.485714285714286	0.735042735042735
COG0582	0.0041108635746633	Integrase/recombinase,_includes_phage_integrase	FimB	K14059	L	63.0	0.0028571428571428	0.111111111111111
COG0583	0.0127566941796631	DNA-binding_transcriptional_regulator,_LysR_family	LysR	K04761	K	134.0	0.0085714285714285	0.54985754985755
COG0584	0.10673968574351	Glycerophosphoryl_diester_phosphodiesterase	UgpQ	K01126	C	645.0	0.317142857142857	0.641025641025641
COG0585	0.744860554435099	tRNA(Glu)_U13_pseudouridine_synthase_TruD	TruD	K06176	J	366.0	0.822857142857143	0.150997150997151
COG0586	0.222302628402138	Membrane_integrity_protein_DedA,_putative_transporter,_DedA/Tvp38_family	DedA	K03975	S	172.0	0.117142857142857	0.287749287749288
COG0587	0.912560477424078	DNA_polymerase_III,_alpha_subunit	DnaE	K02337	L	457.0	0.0142857142857142	0.991452991452992
COG0588	0.0343698126638793	Phosphoglycerate_mutase_(BPG-dependent)	GpmA	K01834	G	294.0	0.214285714285714	0.418803418803419
COG0589	0.0071534605064674	Nucleotide-binding_universal_stress_protein,__UspA_family	UspA	K20989	T	58.0	0.0942857142857142	0.136752136752137
COG0590	0.05156296025068205	tRNA(Arg)_A34_adenosine_deaminase_TadA	TadA	K11991	FJ	320.0	0.0114285714285714	0.803418803418804
COG0591	0.0729280561881418	Na+/proline_symporter	PutP	K03307	E	703.0	0.437142857142857	0.507122507122507
COG0592	0.651670428288401	DNA_polymerase_III_sliding_clamp_(beta)_subunit,_PCNA_homolog	DnaN	K04802	L	413.0	0.92	0.982905982905983
COG0593	0.819004881672973	Chromosomal_replication_initiation_ATPase_DnaA	DnaA	K02313	L	388.0	0.0114285714285714	0.974358974358975
COG0594	0.129746541647779	RNase_P_protein_component	RnpA	K03536	J	277.0	0.0	0.789173789173789
COG0595	0.990551191275308	mRNA_degradation_ribonuclease_J1/J2	RnjA	K12574	J	526.0	0.574285714285714	0.652421652421652
COG0596	0.0979356742914963	2-succinyl-6-hydroxy-2,4-cyclohexadiene-1-carboxylate_synthase_MenH_and_related_esterases,_alpha/beta_hydrolase_fold	MenH	K01259	E	233.0	0.157142857142857	0.481481481481481
COG0597	0.021133185061499048	Lipoprotein_signal_peptidase	LspA	K03101	MU	377.0	0.0685714285714285	0.888888888888889
COG0598	0.216200894180828	Mg2+_and_Co2+_transporter_CorA	CorA	K03284	P	494.0	0.4	0.692307692307692
COG0599	0.0573755357438628	Uncharacterized_conserved_protein_YurZ,_alkylhydroperoxidase/carboxymuconolactone_decarboxylase_family	YurZ	K01607	S	252.0	0.137142857142857	0.313390313390313
COG0600	0.531404466659879	ABC-type_nitrate/sulfonate/bicarbonate_transport_system,_permease_component	TauC	K02050	P	778.0	0.465714285714286	0.601139601139601
COG0602	0.0288575360116192	Organic_radical_activating_enzyme_NrdG/QueE	QueE	K10026	H	382.0	0.482857142857143	0.646723646723647
COG0603	0.881353239824548	7-cyano-7-deazaguanine_synthase_(queuosine_biosynthesis)	QueC	K06920	F	419.0	0.548571428571429	0.518518518518519
COG0604	0.0240083688937382	NADPH:quinone_reductase_or_related_Zn-dependent_oxidoreductase	Qor	K00344	C	622.0	0.182857142857143	0.501424501424502
COG0605	0.0035392620274953	Superoxide_dismutase	SodA	K04564	P	493.0	0.491428571428571	0.695156695156695
COG0606	0.94919602154633	Predicted_Mg-chelatase,_contains_ChlI-like_and_ATPase_domains,_YifB_family	YifB	K07391	O	348.0	0.0	0.874643874643875
COG0607	0.198000261531722	Rhodanese-related_sulfurtransferase	PspE	K03972	P	25.0	0.0228571428571428	0.0883190883190883
COG0608	0.0307469737896352	ssDNA-specific_exonuclease_RecJ,_DHH_superfamily,_may_be_involved_in_archaeal_DNA_replication_intiation	RecJ	K07463	L	500.0	0.828571428571429	0.846153846153846
COG0609	0.986931562338988	ABC-type_Fe3+-siderophore_transport_system,_permease_component	FepD	K02015	P	1055.0	0.48	0.680911680911681
COG0611	0.148010760816681	Thiamine_monophosphate_kinase	ThiL	K00946	H	458.0	0.642857142857143	0.618233618233618
COG0612	0.0057552861192764	Predicted_Zn-dependent_peptidase,_M16_family	PqqL	K07263	S	407.0	0.0171428571428571	0.501424501424502
COG0613	0.687994673658608	5'-3'_exoribonuclease_TrpH/YciV_(RNase_AM),_contains_PHP_domain	YciV	K07053	S	313.0	0.0857142857142857	0.564102564102564
COG0615	0.854283479519365	Glycerol-3-phosphate_cytidylyltransferase,_cytidylyltransferase_family	TagD	K14656	F	324.0	0.831428571428571	0.43019943019943
COG0616	0.0912101210728515	Periplasmic_serine_protease,_ClpP_class	SppA	K04773	OU	477.0	0.428571428571429	0.643874643874644
COG0617	0.0065337926493861	tRNA_nucleotidyltransferase/poly(A)_polymerase	PcnB	K00974	J	450.0	0.117142857142857	0.957264957264957
COG0618	0.0173958709529426	nanoRNase/pAp_phosphatase,_hydrolyzes_c-di-AMP_and_oligoRNAs	NrnA	K06881	S	245.0	0.0142857142857142	0.595441595441596
COG0619	0.377511874597266	ECF-type_transporter_transmembrane_protein_EcfT	EcfT	K16785	P	555.0	0.537142857142857	0.561253561253561
COG0620	0.7852760278569	Methionine_synthase_II_(cobalamin-independent)	MetE	K00549	E	535.0	0.542857142857143	0.39031339031339
COG0621	0.283858977280242	tRNA_A37_methylthiotransferase_MiaB	MiaB	K06168	J	314.0	0.642857142857143	0.894586894586895
COG0622	0.243508198053831	Predicted_phosphodiesterase,_calcineurin_family	YfcE	K07095	S	508.0	0.508571428571429	0.47008547008547
COG0623	0.0315287726720171	Enoyl-[acyl-carrier-protein]_reductase_FabI	FabI	K00208	I	245.0	0.0257142857142857	0.538461538461538
COG0625	0.0108599590373222	Glutathione_S-transferase	GstA	K00799	O	480.0	0.02	0.282051282051282
COG0626	0.0081490445921804	Cystathionine_beta-lyase/cystathionine_gamma-synthase	MetC	K01739	E	413.0	0.397142857142857	0.663817663817664
COG0627	0.0027816501462816	S-formylglutathione_hydrolase_FrmB	FrmB	K01070	S	72.0	0.0028571428571428	0.227920227920228
COG0628	0.249563307254423	Predicted_PurR-regulated_permease_PerM	PerM	K03548	S	64.0	0.0314285714285714	0.264957264957265
COG0629	0.227490481450878	Single-stranded_DNA-binding_protein	Ssb	K03111	L	608.0	0.0057142857142857	0.994301994301994
COG0630	0.021096389268911952	Type_IV_secretory_pathway_ATPase_VirB11/Archaellum_biosynthesis_ATPase_ArlI/FlaI	VirB11	K03196	NU	21.0	0.0	0.0455840455840455
COG0632	0.0003968648062727	Holliday_junction_resolvasome_RuvABC_DNA-binding_subunit	RuvA	K03550	L	344.0	0.0228571428571428	0.948717948717949
COG0633	0.0063550336700289	Ferredoxin	Fdx	K04755	C	157.0	0.134285714285714	0.381766381766382
COG0634	0.689984388511668	Hypoxanthine-guanine_phosphoribosyltransferase	HptA	K00760	F	307.0	0.0171428571428571	0.692307692307692
COG0635	0.122441382509656	Coproporphyrinogen-III_oxidase_HemN__(oxygen-independent)_or_related_Fe-S_oxidoreductase	HemN	K02495	H	20.0	0.0057142857142857	0.0712250712250712
COG0636	0.013409400369114	FoF1-type_ATP_synthase,_membrane_subunit_c/Archaeal/vacuolar-type_H+-ATPase,_subunit_K	AtpE	K02124	C	356.0	0.711428571428571	0.914529914529914
COG0637	0.168500871576296	Beta-phosphoglucomutase,_HAD_superfamily	YcjU	K01838	S	148.0	0.114285714285714	0.364672364672365
COG0638	0.851353391814966	20S_proteasome,_alpha_and_beta_subunits	PRE1	K03433	O	522.0	0.988571428571428	0.113960113960114
COG0639	0.041807689000649	Diadenosine_tetraphosphatase_ApaH/serine/threonine_protein_phosphatase,_PP2A_family	ApaH	K01090	T	293.0	0.425714285714286	0.527065527065527
COG0641	0.365492680463131	Sulfatase_maturation_enzyme_AslB,_radical_SAM_superfamily	AslB	K06871	C	333.0	0.191428571428571	0.316239316239316
COG0643	0.0414292399939471	Chemotaxis_protein_histidine_kinase_CheA	CheA	K03407	T	513.0	0.254285714285714	0.535612535612536
COG0644	0.366551994498205	Dehydrogenase_(flavoprotein)	FixC	K17830	C	400.0	0.805714285714286	0.484330484330484
COG0645	0.0007943923701576	Predicted_kinase,_contains_AAA_domain		K07028	S	127.0	0.0942857142857142	0.225071225071225
COG0647	0.744676647624593	Ribonucleotide_monophosphatase_NagD,_HAD_superfamily	NagD	K01101	G	196.0	0.397142857142857	0.290598290598291
COG0648	0.0617832893746484	Endonuclease_IV	Nfo	K01151	L	537.0	0.848571428571429	0.464387464387464
COG0649	0.404267520786796	NADH:ubiquinone_oxidoreductase_49_kD_subunit_(chain_D)	NuoD	K00333	C	431.0	0.591428571428571	0.595441595441596
COG0650	0.0275177468752823	Formate_hydrogenlyase_subunit_HyfC	HyfC	K14087	C	23.0	0.111428571428571	0.0512820512820512
COG0651	0.77591813680477	Formate_hydrogenlyase_subunit_3/Multisubunit_Na+/H+_antiporter,_MnhD_subunit	HyfB	K05568	C	491.0	0.594285714285714	0.455840455840456
COG0652	0.0142463514672584	Peptidyl-prolyl_cis-trans_isomerase_(rotamase)_-_cyclophilin_family	PpiB	K03768	O	574.0	0.428571428571429	0.752136752136752
COG0653	0.261165492229068	Preprotein_translocase_subunit_SecA_(ATPase,_RNA_helicase)	SecA	K03070	U	416.0	0.0142857142857142	0.985754985754986
COG0654	0.0096769106590694	2-polyprenyl-6-methoxyphenol_hydroxylase_and_related_FAD-dependent_oxidoreductases	UbiH	K03185	CH	85.0	0.04	0.384615384615385
COG0655	0.36300674965983	Multimeric_flavodoxin_WrbA,_includes_NAD(P)H:quinone_oxidoreductase	WrbA	K03809	S	168.0	0.114285714285714	0.293447293447293
COG0656	0.133969008283992	Aldo/keto_reductase,_related_to_diketogulonate_reductase	ARA1	K06222	S	127.0	0.202857142857143	0.188034188034188
COG0657	0.0283360797771325	Acetyl_esterase/lipase	Aes	K01066	I	212.0	0.171428571428571	0.279202279202279
COG0659	0.0458120680443281	Sulfate_permease_or_related_transporter,_MFS_superfamily	SUL1	K03321	P	383.0	0.0285714285714285	0.521367521367521
COG0661	0.0163624673609164	Predicted_protein_kinase_regulating_ubiquinone_biosynthesis,_AarF/ABC1/UbiB_family	AarF	K03688	S	232.0	0.165714285714286	0.404558404558405
COG0662	0.108989601608135	Mannose-6-phosphate_isomerase,_cupin_superfamily	ManC	K11312	G	75.0	0.0657142857142857	0.242165242165242
COG0663	0.10143553737457	Carbonic_anhydrase_or_acetyltransferase,_isoleucine_patch_superfamily	PaaY	K02617	S	51.0	0.0571428571428571	0.125356125356125
COG0665	0.0161182499236063	Glycine/D-amino_acid_oxidase_(deaminating)	DadA	K00303	E	249.0	0.28	0.578347578347578
COG0666	0.0667573680567338	Ankyrin_repeat	ANKYR	K06867	S	126.0	0.0257142857142857	0.222222222222222
COG0667	0.347481675448592	Pyridoxal_reductase_PdxI_or_related_oxidoreductase,_aldo/keto_reductase_family	PdxI	K05275	C	151.0	0.0971428571428571	0.396011396011396
COG0668	0.918069331281488	Small-conductance_mechanosensitive_channel	MscS	K16052	M	276.0	0.465714285714286	0.723646723646724
COG0669	0.0318802554862523	Phosphopantetheine_adenylyltransferase	CoaD	K00954	H	322.0	0.02	0.874643874643875
COG0670	0.0061636705287872	Integral_membrane_protein_YbhL,_putative_Ca2+_regulator,_Bax_inhibitor_(BI-1)/TMBIM_family	YbhL	K06890	S	131.0	0.06	0.364672364672365
COG0671	0.0769642602929336	Membrane-associated_phospholipid_phosphatase	PgpB	K19302	I	570.0	0.417142857142857	0.655270655270655
COG0672	0.848516146698662	High-affinity_Fe2+/Pb2+_permease	FTR1	K07243	P	134.0	0.125714285714286	0.205128205128205
COG0673	0.437086538289159	Predicted_dehydrogenase	MviM	K00010	S	157.0	0.425714285714286	0.47008547008547
COG0674	0.930190957641492	Pyruvate:ferredoxin_oxidoreductase_or_related_2-oxoacid:ferredoxin_oxidoreductase,_alpha_subunit	PorA	K00174	C	684.0	0.842857142857143	0.618233618233618
COG0676	0.0252944263722129	D-hexose-6-phosphate_mutarotase	YeaD	K01792	G	38.0	0.0	0.102564102564103
COG0677	0.745922766907593	UDP-N-acetyl-D-mannosaminuronate_dehydrogenase	WecC	K02472	M	269.0	0.44	0.581196581196581
COG0679	0.975984949268418	Predicted_permease,_AEC_(auxin_efflux_carrier)_family	YfdV	K07088	S	427.0	0.268571428571429	0.538461538461538
COG0680	0.0606866848471059	Ni,Fe-hydrogenase_maturation_factor	HyaD	K03605	C	213.0	0.397142857142857	0.33048433048433
COG0682	0.294912081960611	Prolipoprotein_diacylglyceryltransferase	Lgt	K13292	M	360.0	0.0885714285714285	0.763532763532764
COG0684	0.0742266766128601	RNA_degradosome_component_RraA_(regulator_of_RNase_E_activity)	RraA	K02553	H	57.0	0.0228571428571428	0.185185185185185
COG0685	0.538240450486693	5,10-methylenetetrahydrofolate_reductase	MetF	K00297	E	400.0	0.165714285714286	0.729344729344729
COG0686	0.972450749028094	Alanine_dehydrogenase_(includes_sporulation_protein_SpoVN)	Ald	K00259	C	228.0	0.06	0.52991452991453
COG0687	0.140173427007274	Spermidine/putrescine-binding_periplasmic_protein	PotD	K02055	E	241.0	0.114285714285714	0.45014245014245
COG0688	0.0097450098975173	Phosphatidylserine_decarboxylase	Psd	K01613	I	316.0	0.268571428571429	0.547008547008547
COG0689	0.0125274175781542	Ribonuclease_PH	Rph	K11600	J	283.0	0.805714285714286	0.578347578347578
COG0690	0.0028718313570243	Preprotein_translocase_subunit_SecE	SecE	K03073	U	296.0	0.0	0.84045584045584
COG0691	0.471080221749845	tmRNA-binding_protein	SmpB	K03664	O	347.0	0.0	0.982905982905983
COG0692	0.0141822585596595	Uracil-DNA_glycosylase	Ung	K03648	L	156.0	0.02	0.407407407407407
COG0693	0.175617309138061	Protein/nucleotide_deglycase,_PfpI/YajL/DJ-1_family_(repair_of_methylglyoxal-glycated_proteins_and_nucleic_acids)	YajL	K05520	S	416.0	0.442857142857143	0.623931623931624
COG0694	0.026385481254056098	Fe-S_cluster_biogenesis_protein_NfuA,_4Fe-4S-binding_domain	NifU	K13819	CO	65.0	0.0142857142857142	0.17948717948718
COG0695	0.241534760048591	Glutaredoxin	GrxC	K03676	O	149.0	0.08	0.455840455840456
COG0696	0.0037564264495146	Phosphoglycerate_mutase_(BPG-independent),_AlkP_superfamily	GpmI	K15633	G	294.0	0.231428571428571	0.578347578347578
COG0697	0.8084195150381994	Permease_of_the_drug/metabolite_transporter_(DMT)_superfamily	RhaT	K03298	EG	130.0	0.174285714285714	0.433048433048433
COG0698	0.821777715929627	Ribose_5-phosphate_isomerase_RpiB	RpiB	K01808	G	367.0	0.122857142857143	0.717948717948718
COG0699	0.0124545270009606	Replication_fork_clamp-binding_protein_CrfC_(dynamin-like_GTPase_family)	CrfC	K06398	S	34.0	0.0028571428571428	0.094017094017094
COG0700	0.0073568008676503	Spore_maturation_protein_SpmB_(function_unknown)	SpmB	K06374	S	46.0	0.0	0.125356125356125
COG0701	0.157432913621685	Uncharacterized_membrane_protein_YraQ,_UPF0718_family	YraQ	K07089	S	413.0	0.282857142857143	0.49002849002849
COG0702	0.0057887299589999	Uncharacterized_conserved_protein_YbjT,_contains_NAD(P)-binding_and_DUF2867_domains	YbjT	K21572	S	684.0	0.228571428571429	0.461538461538462
COG0703	0.0146770498396303	Shikimate_kinase	AroK	K00891	E	546.0	0.542857142857143	0.737891737891738
COG0704	0.536712078161705	Phosphate_uptake_regulator_PhoU	PhoU	K02039	P	552.0	0.474285714285714	0.720797720797721
COG0705	0.181511481049139	Membrane-associated_serine_protease,_rhomboid_family	GlpG	K07059	E	214.0	0.54	0.404558404558405
COG0706	0.001508066481115	Membrane_protein_insertase_Oxa1/YidC/SpoIIIJ	YidC	K03217	U	386.0	0.0028571428571428	0.985754985754986
COG0707	0.0853669461522369	UDP-N-acetylglucosamine:LPS_N-acetylglucosamine_transferase	MurG	K02563	M	413.0	0.0742857142857142	0.968660968660969
COG0708	0.0016029987335149	Exonuclease_III	XthA	K01142	L	432.0	0.242857142857143	0.720797720797721
COG0709	0.0465959940993986	Selenophosphate_synthase	SelD	K01008	E	178.0	0.0628571428571428	0.404558404558405
COG0711	0.0091473979688986	FoF1-type_ATP_synthase,_membrane_subunit_b_or_b'	AtpF	K02109	C	431.0	0.0085714285714285	0.817663817663818
COG0712	0.0050798977448184	FoF1-type_ATP_synthase,_delta_subunit	AtpH	K02113	C	308.0	0.0	0.794871794871795
COG0713	0.898498154870419	NADH:ubiquinone_oxidoreductase_subunit_11_or_4L_(chain_K)	NuoK	K00340	C	407.0	0.545714285714286	0.581196581196581
COG0714	0.282337950413736	MoxR-like_ATPase	MoxR	K03924	S	1051.0	0.711428571428571	0.757834757834758
COG0716	0.0672823596701038	Flavodoxin	FldA	K03839	C	83.0	0.0342857142857142	0.182336182336182
COG0717	0.284416509214916	dCTP_deaminase	Dcd	K01494	F	486.0	0.611428571428571	0.515669515669516
COG0718	0.0073276861171162	DNA-binding_nucleoid-associated_protein_YbaB/EfbC	YbaB	K09747	S	289.0	0.0142857142857142	0.800569800569801
COG0719	0.0437062556560333	Fe-S_cluster_assembly_scaffold_protein_SufB	SufB	K09014	O	460.0	0.737142857142857	0.723646723646724
COG0720	0.550397655320618	6-pyruvoyl-tetrahydropterin_synthase	QueD	K01737	H	533.0	0.545714285714286	0.635327635327635
COG0721	0.0258410952788686	Asp-tRNAAsn/Glu-tRNAGln_amidotransferase_C_subunit	GatC	K02435	J	485.0	0.514285714285714	0.857549857549858
COG0722	0.0065529881411075	3-deoxy-D-arabino-heptulosonate_7-phosphate_(DAHP)_synthase	AroG1	K01626	E	215.0	0.0057142857142857	0.452991452991453
COG0723	0.0008727349623135	Rieske_Fe-S_protein	QcrA/PetC	K00411	C	104.0	0.111428571428571	0.49002849002849
COG0725	0.601138929665996	ABC-type_molybdate_transport_system,_periplasmic_Mo-binding_protein_ModA	ModA	K02020	P	312.0	0.388571428571429	0.558404558404558
COG0727	0.127987472554499	Uncharacterized_protein_YkgJ,_contains_CxxCxxCC_motif	YkgJ	K06940	S	578.0	0.548571428571429	0.401709401709402
COG0728	0.273626283843394	Lipid_II_flippase_MurJ/MviN_(peptidoglycan_biosynthesis)	MurJ	K03980	S	356.0	0.0028571428571428	0.760683760683761
COG0729	0.0057694015085121	Outer_membrane_translocation_and_assembly_module_TamA	TamA	K07278	M	70.0	0.0	0.196581196581197
COG0731	0.552714460280017	Wyosine_[tRNA(Phe)-imidazoG37]_synthetase,_radical_SAM_superfamily	Tyw1	K15449	C	276.0	0.771428571428572	0.0
COG0733	0.0162893300884516	Na+-dependent_transporter,_SNF_family	YocR	K03308	S	338.0	0.254285714285714	0.33048433048433
COG0735	0.164661691066842	Fe2+_or_Zn2+_uptake_regulation_protein_Fur/Zur	Fur	K03711	P	573.0	0.205714285714286	0.877492877492878
COG0736	0.099487407776644	Phosphopantetheinyl_transferase_(holo-ACP_synthase)	AcpS	K00997	I	288.0	0.0457142857142857	0.695156695156695
COG0737	0.12350454984371	2',3'-cyclic-nucleotide_2'-phosphodiesterase/5'-_or_3'-nucleotidase,_5'-nucleotidase_family	UshA	K01081	F	242.0	0.134285714285714	0.584045584045584
COG0738	0.0064234436007166	Fucose_permease	FucP	K02429	G	86.0	0.02	0.162393162393162
COG0739	0.9237207765212	Murein_DD-endopeptidase_MepM_and_murein_hydrolase_activator_NlpD,_contains_LysM_domain	NlpD	K21472	M	64.0	0.0142857142857142	0.264957264957265
COG0740	0.866640186648908	ATP-dependent_protease_ClpP,_protease_subunit	ClpP	K01358	OU	529.0	0.0142857142857142	0.948717948717949
COG0742	0.006565702653427	16S_rRNA_G966_N2-methylase_RsmD	RsmD	K08316	L	237.0	0.02	0.675213675213675
COG0743	0.165506647426134	1-deoxy-D-xylulose_5-phosphate_reductoisomerase	Dxr	K00099	I	270.0	0.0057142857142857	0.757834757834758
COG0744	0.0530075877857212	Penicillin-binding_protein_1B/1F,_peptidoglycan__transglycosylase/transpeptidase	MrcB	K03814	M	90.0	0.0	0.43019943019943
COG0746	0.136312237311891	Molybdopterin-guanine_dinucleotide_biosynthesis_protein_A	MobA	K03752	H	418.0	0.494285714285714	0.555555555555556
COG0748	0.0192473873651184	Putative_heme_iron_utilization_protein,_contains_PNPOx_domain	HugZ	K07226	P	45.0	0.0028571428571428	0.116809116809117
COG0749	0.0453150974935565	DNA_polymerase_I,_3'-5'_exonuclease_and_polymerase_domains	PolA	K02334	L	16.0	0.0028571428571428	0.0256410256410256
COG0750	0.852770690233522	Membrane-associated_protease_RseP,_regulator_of_RpoE_activity	RseP	K11749	M	344.0	0.0057142857142857	0.925925925925926
COG0751	0.968071362361781	Glycyl-tRNA_synthetase,_beta_subunit	GlyS	K01879	J	182.0	0.0	0.524216524216524
COG0752	0.156599553264388	Glycyl-tRNA_synthetase,_alpha_subunit	GlyQ	K01878	J	170.0	0.0	0.478632478632479
COG0753	0.0380089013004271	Catalase	KatE	K03781	P	217.0	0.0971428571428571	0.327635327635328
COG0754	0.182487887595116	Glutathionylspermidine_synthase,_CHAP_domain	Gsp	K01460	E	6.0	0.0	0.017094017094017
COG0755	0.134756071430793	ABC-type_transport_system_involved_in_cytochrome_c_biogenesis,_permease_component	CcmC	K02195	O	179.0	0.171428571428571	0.344729344729345
COG0756	0.139733654920608	dUTP_pyrophosphatase_(dUTPase)	Dut	K01520	F	427.0	0.482857142857143	0.678062678062678
COG0757	0.0004894540610615	3-dehydroquinate_dehydratase	AroQ	K03786	E	246.0	0.0	0.655270655270655
COG0758	0.16204822313703005	Predicted_Rossmann_fold_nucleotide-binding_protein_DprA/Smf_involved_in_DNA_uptake	Smf	K04096	LU	437.0	0.0942857142857142	0.934472934472934
COG0759	0.428784977634318	Membrane-anchored_protein_YidD,_putatitve_component_of_membrane_protein_insertase_Oxa1/YidC/SpoIIIJ	YidD	K08998	S	285.0	0.0	0.726495726495727
COG0761	0.9476361246611765	4-Hydroxy-3-methylbut-2-enyl_diphosphate_reductase_IspH	IspH	K03527	IM	376.0	0.0085714285714285	0.829059829059829
COG0762	0.0036446398419417	Cytochrome_b6_maturation_protein_CCB3/Ycf19_and_related_maturases,_YggT_family	Ycf19	K02221	S	220.0	0.0	0.578347578347578
COG0763	0.516727819348838	Lipid_A_disaccharide_synthetase	LpxB	K00748	M	234.0	0.0	0.584045584045584
COG0764	0.109449029440223	3-hydroxymyristoyl/3-hydroxydecanoyl-(acyl_carrier_protein)_dehydratase	FabA	K02372	I	293.0	0.0028571428571428	0.763532763532764
COG0765	0.448120320540217	ABC-type_amino_acid_transport_system,_permease_component	HisM	K02029	P	730.0	0.194285714285714	0.584045584045584
COG0766	0.440502061598982	UDP-N-acetylglucosamine_enolpyruvyl_transferase	MurA	K00790	M	406.0	0.0171428571428571	0.957264957264957
COG0767	0.0269106260762892	Permease_subunit_MlaE_of_the_ABC-type_intermembrane_phospholipid_transporter_Mla	MlaE	K02066	Q	382.0	0.0	0.584045584045584
COG0768	0.0986776803453439	Cell_division_protein_FtsI,_peptidoglycan_transpeptidase_(Penicillin-binding_protein_2)	FtsI	K03587	M	327.0	0.0028571428571428	0.962962962962963
COG0769	0.0271763645125383	UDP-N-acetylmuramyl_tripeptide_synthase	MurE	K01928	M	417.0	0.02	0.96011396011396
COG0770	0.187556293049495	UDP-N-acetylmuramyl_pentapeptide_synthase	MurF	K01929	M	396.0	0.177142857142857	0.937321937321937
COG0771	0.0025733671874515	UDP-N-acetylmuramoylalanine-D-glutamate_ligase	MurD	K01925	M	353.0	0.0228571428571428	0.928774928774929
COG0772	0.555218499079344	Peptodoglycan_polymerase_FtsW/RodA/SpoVE	FtsW	K03588	D	399.0	0.0	0.971509971509972
COG0773	0.790802741794176	UDP-N-acetylmuramate-alanine_ligase_MurC_and_related_ligases,_MurC/Mpl_family	MurC	K01924	M	402.0	0.02	0.94017094017094
COG0774	0.944099404547523	UDP-3-O-acyl-N-acetylglucosamine_deacetylase	LpxC	K02535	M	178.0	0.0	0.481481481481481
COG0775	0.308589204604708	Nucleoside_phosphorylase/nucleosidase,_includes_5'-methylthioadenosine/S-adenosylhomocysteine_nucleosidase_MtnN_and_futalosine_hydrolase_MqnB	MtnN	K01243	F	181.0	0.0457142857142857	0.527065527065527
COG0776	0.0653294144694606	Bacterial_nucleoid_DNA-binding_protein_IHF-alpha	HimA	K03530	L	513.0	0.0485714285714285	0.905982905982906
COG0777	0.979701924882248	Acetyl-CoA_carboxylase_beta_subunit	AccD	K01963	I	282.0	0.0057142857142857	0.683760683760684
COG0778	0.448277138243435	Nitroreductase	NfnB	K04719	C	154.0	0.285714285714286	0.344729344729345
COG0779	0.0023139941407313	Ribosome_maturation_factor_RimP	RimP	K09748	S	270.0	0.0	0.769230769230769
COG0780	0.129575752853609	NADPH-dependent_7-cyano-7-deazaguanine_reductase_QueF,_C-terminal_domain,_T-fold_superfamily	QueFC	K09457	S	175.0	0.0457142857142857	0.487179487179487
COG0781	0.0261756973039797	Transcription_antitermination_protein_NusB	NusB	K03625	K	347.0	0.0	0.982905982905983
COG0782	0.0245111664030296	Transcription_elongation_factor,_GreA/GreB_family	GreA	K03624	K	340.0	0.0028571428571428	0.837606837606838
COG0783	0.0081360286998719	DNA-binding_ferritin-like_protein_(oxidative_damage_protectant)	Dps	K04047	P	273.0	0.145714285714286	0.407407407407407
COG0785	0.201284411814291	Cytochrome_c_biogenesis_protein_CcdA	CcdA	K06196	O	386.0	0.288571428571429	0.518518518518519
COG0786	0.117589226845608	Na+/glutamate_symporter	GltS	K03312	E	100.0	0.0228571428571428	0.17948717948718
COG0787	0.583923448068001	Alanine_racemase	Alr	K01775	M	370.0	0.0114285714285714	0.854700854700855
COG0788	0.0390940386228741	Formyltetrahydrofolate_hydrolase	PurU	K01433	F	199.0	0.148571428571429	0.35042735042735
COG0789	0.0167868883947228	DNA-binding_transcriptional_regulator,_MerR_family	SoxR	K22491	K	114.0	0.0314285714285714	0.586894586894587
COG0792	0.0035533927547938	Predicted_endonuclease_distantly_related_to_archaeal_Holliday_junction_resolvase,_YraN/UPF0102_family	YraN	K07460	L	309.0	0.0314285714285714	0.843304843304843
COG0793	0.0032027953597041	C-terminal_processing_protease_CtpA/Prc,_contains_a_PDZ_domain	CtpA	K03797	M	580.0	0.0514285714285714	0.894586894586895
COG0794	0.137875527497944	D-arabinose_5-phosphate_isomerase_GutQ	GutQ	K08094	M	176.0	0.365714285714286	0.0655270655270655
COG0795	0.121964553715053	Lipopolysaccharide_export_LptBFGC_system,_permease_protein_LptF	LptF	K11720	S	247.0	0.0	0.586894586894587
COG0796	7.127346454661e-05	Glutamate_racemase	MurI	K01776	M	324.0	0.0542857142857142	0.760683760683761
COG0797	0.0041514336476925	Peptidoglycan_lytic_transglycosylase_RlpA,_contains_C-terminal_SPOR_domain	RlpA	K03642	M	238.0	0.0	0.498575498575499
COG0798	0.955618060934985	Arsenite_efflux_pump_ArsB,_ACR3_family	ACR3	K03325	P	295.0	0.282857142857143	0.455840455840456
COG0799	0.435199612884455	Ribosomal_silencing_factor_RsfS,_regulates_association_of_30S_and_50S_subunits	RsfS	K09710	J	302.0	0.0	0.857549857549858
COG0800	0.551247749181384	2-keto-3-deoxy-6-phosphogluconate_aldolase	Eda	K01625	G	246.0	0.1	0.452991452991453
COG0801	0.222620243210166	7,8-dihydro-6-hydroxymethylpterin_pyrophosphokinase_(folate_biosynthesis)	FolK	K00950	H	334.0	0.0114285714285714	0.814814814814815
COG0802	0.054126177435847	tRNA_A37_threonylcarbamoyladenosine_biosynthesis_protein_TsaE	TsaE	K06925	S	342.0	0.0	0.937321937321937
COG0804	0.0265175940973951	Urease_alpha_subunit	UreC	K01428	E	104.0	0.0685714285714285	0.205128205128205
COG0805	0.0066228462076919	Twin-arginine_protein_secretion_pathway_component_TatC	TatC	K03118	U	488.0	0.42	0.726495726495727
COG0806	0.904570501878535	Ribosomal_30S_subunit_maturation_factor_RimM,_required_for_16S_rRNA_processing	RimM	K02860	J	277.0	0.0	0.786324786324786
COG0807	0.156276221503804	GTP_cyclohydrolase_II	RibA	K01497	H	128.0	0.0971428571428571	0.227920227920228
COG0809	0.112821764494063	S-adenosylmethionine:tRNA-ribosyltransferase-isomerase_(queuine_synthetase)	QueA	K07568	J	323.0	0.0485714285714285	0.789173789173789
COG0811	0.0068852184460711	Biopolymer_transport_protein_ExbB/TolQ	TolQ	K03561	U	469.0	0.0342857142857142	0.615384615384615
COG0812	0.0026442598303931	UDP-N-acetylenolpyruvoylglucosamine_reductase	MurB	K00075	M	368.0	0.0085714285714285	0.934472934472934
COG0813	0.91818910328655	Purine-nucleoside_phosphorylase	DeoD	K03784	F	95.0	0.02	0.222222222222222
COG0814	0.010773219665078	Amino_acid_permease	SdaC	K03834	E	34.0	0.0057142857142857	0.0626780626780626
COG0815	0.0038476124999401	Apolipoprotein_N-acyltransferase	Lnt	K03820	M	272.0	0.0028571428571428	0.646723646723647
COG0816	0.188774907322461	YqgF/RuvX_protein,_pre-16S_rRNA_maturation_RNase/Holliday_junction_resolvase/anti-termination_factor	YqgF	K07447	L	309.0	0.0	0.86039886039886
COG0817	0.515100353763055	Holliday_junction_resolvasome_RuvABC_endonuclease_subunit_RuvC	RuvC	K01159	L	327.0	0.0257142857142857	0.888888888888889
COG0818	0.0758314966760699	Diacylglycerol_kinase	DgkA	K00901	M	173.0	0.0057142857142857	0.467236467236467
COG0819	0.004284182769443	Aminopyrimidine_aminohydrolase_TenA_(thiamine_salvage_pathway)	TenA	K03707	K	159.0	0.165714285714286	0.196581196581197
COG0820	0.0021793396185444	Adenine_C2-methylase_RlmN_of_23S_rRNA_A2503_and_tRNA_A37	RlmN	K06941	J	356.0	0.06	0.849002849002849
COG0821	0.237297395443087	4-hydroxy-3-methylbut-2-en-1-yl_diphosphate_synthase_IspG/GcpE	IspG	K03526	I	274.0	0.0057142857142857	0.772079772079772
COG0822	0.92642659102027	Fe-S_cluster_assembly_scaffold_protein_IscU,_NifU_family	IscU	K04488	C	577.0	0.634285714285714	0.68945868945869
COG0825	0.0339156906844315	Acetyl-CoA_carboxylase_alpha_subunit	AccA	K01962	I	275.0	0.0057142857142857	0.675213675213675
COG0826	0.0861860311809531	23S_rRNA_C2501_and_tRNA_U34_5'-hydroxylation_protein_RlhA/YrrN/YrrO,_U32_peptidase_family	RlhA	K08303	O	432.0	0.322857142857143	0.475783475783476
COG0827	0.897393246011754	Adenine-specific_DNA_N6-methylase	YtxK	K07317	V	135.0	0.145714285714286	0.142450142450142
COG0828	0.0387883434733796	Ribosomal_protein_S21	RpsU	K02970	J	278.0	0.0	0.712250712250712
COG0829	0.0141444805314785	Urease_accessory_protein_UreH	UreH	K03190	O	94.0	0.0714285714285714	0.188034188034188
COG0830	0.0053737675045639	Urease_accessory_protein_UreF	UreF	K03188	O	95.0	0.0685714285714285	0.193732193732194
COG0831	0.014895292948571	Urease_gamma_subunit	UreA	K01430	E	95.0	0.0685714285714285	0.202279202279202
COG0832	0.0101177642305392	Urease_beta_subunit	UreB	K01429	E	91.0	0.0657142857142857	0.182336182336182
COG0833	0.0369843037600056	Amino_acid_permease	LysP	K11733	E	27.0	0.0	0.074074074074074
COG0835	0.01908801211303425	Chemotaxis_signal_transduction_protein_CheW	CheW	K03408	NT	578.0	0.242857142857143	0.461538461538462
COG0836	0.236959232022138	Mannose-1-phosphate_guanylyltransferase	CpsB	K00971	M	288.0	0.22	0.675213675213675
COG0838	0.785685579927388	NADH:ubiquinone_oxidoreductase_subunit_3_(chain_A)	NuoA	K00330	C	395.0	0.465714285714286	0.56980056980057
COG0839	0.910876663506835	NADH:ubiquinone_oxidoreductase_subunit_6_(chain_J)	NuoJ	K00339	C	432.0	0.46	0.578347578347578
COG0841	0.346485440426437	Multidrug_efflux_pump_subunit_AcrB	AcrB	K03296	V	520.0	0.0	0.675213675213675
COG0843	0.0998816367443189	Heme/copper-type_cytochrome/quinol_oxidase,_subunit_1	CyoB	K02274	C	448.0	0.274285714285714	0.498575498575499
COG0846	0.666825469495379	NAD-dependent_protein_deacetylase,_SIR2_family	SIR2	K12410	K	397.0	0.32	0.56980056980057
COG0848	0.004718737821503	Biopolymer_transport_protein_ExbD	ExbD	K03559	U	471.0	0.0142857142857142	0.601139601139601
COG0849	0.533496125444448	Cell_division_ATPase_FtsA	FtsA	K03590	D	274.0	0.0	0.746438746438746
COG0850	0.0135942352815353	Septum_site-determining_protein_MinC	MinC	K03610	D	124.0	0.0	0.344729344729345
COG0851	0.749221110264042	Septum_formation_topological_specificity_factor_MinE	MinE	K03608	D	100.0	0.0	0.282051282051282
COG0852	0.0340241233597082	NADH:ubiquinone_oxidoreductase_27_kD_subunit_(chain_C)	NuoC	K00332	C	355.0	0.431428571428571	0.54985754985755
COG0853	0.0519451565000573	Aspartate_1-decarboxylase	PanD	K01579	H	224.0	0.0714285714285714	0.54985754985755
COG0854	0.0702185311649049	Pyridoxine_5'-phosphate_synthase_PdxJ	PdxJ	K03474	H	205.0	0.0	0.52991452991453
COG0855	0.0046832907814153	Polyphosphate_kinase	Ppk	K00937	P	279.0	0.157142857142857	0.541310541310541
COG0857	0.885216405046011	BioD-like_N-terminal_domain_of_phosphotransacetylase	PtaN	K06873	C	129.0	0.231428571428571	0.0968660968660968
COG0858	0.943797812308412	Ribosome-binding_factor_RbfA	RbfA	K02834	J	330.0	0.0	0.931623931623932
COG0859	0.461911046535623	ADP-heptose:LPS_heptosyltransferase	RfaF	K02843	M	338.0	0.0714285714285714	0.467236467236467
COG0861	0.0166582616881152	Tellurite_resistance_membrane_protein_TerC	TerC	K05794	P	155.0	0.06	0.273504273504274
COG0864	0.748479911616039	Metal-responsive_transcriptional_regulator,_contains_CopG/Arc/MetJ_DNA-binding_domain	NikR	K07722	K	445.0	0.66	0.239316239316239
COG1001	0.929328367865125	Adenine_deaminase	AdeC	K01486	F	241.0	0.268571428571429	0.293447293447293
COG1003	0.991173505848502	Glycine_cleavage_system_protein_P_(pyridoxal-binding),_C-terminal_domain	GcvP2	K00283	E	368.0	0.385714285714286	0.592592592592593
COG1004	0.0236772828994978	UDP-glucose_6-dehydrogenase	Ugd	K00012	M	541.0	0.471428571428571	0.780626780626781
COG1005	0.904214011793745	NADH:ubiquinone_oxidoreductase_subunit_1_(chain_H)	NuoH	K00337	C	513.0	0.614285714285714	0.595441595441596
COG1006	0.142489576256399	Multisubunit_Na+/H+_antiporter,_MnhC_subunit	MnhC	K05567	P	279.0	0.325714285714286	0.336182336182336
COG1007	0.938411456391209	NADH:ubiquinone_oxidoreductase_subunit_2_(chain_N)	NuoN	K00343	C	389.0	0.528571428571429	0.56980056980057
COG1008	0.680728394058704	NADH:ubiquinone_oxidoreductase_subunit_4_(chain_M)	NuoM	K00342	C	521.0	0.557142857142857	0.595441595441596
COG1009	0.06542796679617395	Membrane_H+-translocase/NADH:ubiquinone_oxidoreductase_subunit_5_(chain_L)/Multisubunit_Na+/H+_antiporter,_MnhA_subunit	NuoL	K00341	CP	486.0	0.594285714285714	0.660968660968661
COG1010	0.0278833737322584	Precorrin-3B_methylase	CobJ	K05934	H	220.0	0.294285714285714	0.319088319088319
COG1013	0.426462131836076	Pyruvate:ferredoxin_oxidoreductase_or_related_2-oxoacid:ferredoxin_oxidoreductase,_beta_subunit	PorB	K00175	C	662.0	0.808571428571429	0.52991452991453
COG1015	0.341308545137676	Phosphopentomutase	DeoB	K01839	G	102.0	0.0	0.270655270655271
COG1018	0.0253266160206594	Flavodoxin/ferredoxin--NADP_reductase	Fpr	K02613	C	72.0	0.0971428571428571	0.239316239316239
COG1021	0.0008870802690051	EntE,_2,3-dihydroxybenzoate-AMP_synthase_component_of_non-ribosomal_peptide_synthetase	EntE	K02363	Q	30.0	0.0085714285714285	0.074074074074074
COG1022	0.01771056233030295	Long-chain_acyl-CoA_synthetase_(AMP-forming)	FAA1	K12421	IQ	7.0	0.0	0.0142450142450142
COG1023	0.0928993454322906	6-phosphogluconate_dehydrogenase_(decarboxylating)	YqeC	K00033	G	284.0	0.18	0.501424501424502
COG1024	0.0305667081173538	Enoyl-CoA_hydratase/carnithine_racemase	CaiD	K01692	I	355.0	0.348571428571429	0.578347578347578
COG1025	0.0377985038678359	Secreted/periplasmic_Zn-dependent_peptidases,_insulinase-like	Ptr	K01407	O	7.0	0.0	0.0256410256410256
COG1026	0.0065196239193224	Zn-dependent_peptidase,_M16_(insulinase)_family	Cym1	K06972	S	91.0	0.0057142857142857	0.168091168091168
COG1027	0.144452900298027	Aspartate_ammonia-lyase	AspA	K01744	E	145.0	0.12	0.242165242165242
COG1029	0.400639885381139	Formylmethanofuran_dehydrogenase_subunit_B	FwdB	K00201	C	179.0	0.242857142857143	0.0341880341880341
COG1030	0.761022708316906	Membrane-bound_serine_protease_NfeD,_ClpP_class	NfeD	K07403	O	254.0	0.26	0.367521367521368
COG1032	0.765565352737246	Radical_SAM_superfamily_enzyme_YgiQ,_UPF0313_family	YgiQ	K04034	C	182.0	0.217142857142857	0.216524216524217
COG1033	0.846050826429435	Predicted_exporter_protein,_RND_superfamily	MMPL	K07003	S	404.0	0.265714285714286	0.404558404558405
COG1034	0.441628456639197	NADH_dehydrogenase/NADH:ubiquinone_oxidoreductase_75_kD_subunit_(chain_G)	NuoG	K00336	C	286.0	0.0457142857142857	0.575498575498576
COG1035	0.825634253946905	Coenzyme_F420-reducing_hydrogenase,_beta_subunit	FrhB	K00441	C	262.0	0.368571428571429	0.145299145299145
COG1036	0.967100498278187	Archaeal_flavoprotein	AfpA	K18853	C	43.0	0.117142857142857	0.0
COG1038	0.0429577281945043	Pyruvate_carboxylase	PycA	K01958	C	88.0	0.0028571428571428	0.242165242165242
COG1039	0.609211254183561	Ribonuclease_HIII	RnhC	K03471	L	66.0	0.06	0.122507122507123
COG1040	0.226395474683007	DNA_utilization_protein_ComFC/GntX,_contains_phosphoribosyltransferase_domain	ComFC	K02242	S	89.0	0.0114285714285714	0.239316239316239
COG1041	0.0327877657927607	tRNA_G10_N-methylase_Trm11	Trm11	K07446	L	250.0	0.702857142857143	0.0056980056980056
COG1043	0.0332790419718195	Acyl-[acyl_carrier_protein]--UDP-N-acetylglucosamine_O-acyltransferase	LpxA	K00677	M	223.0	0.0085714285714285	0.575498575498576
COG1044	0.101246648054356	UDP-3-O-[3-hydroxymyristoyl]_glucosamine_N-acyltransferase	LpxD	K02536	M	243.0	0.0228571428571428	0.572649572649573
COG1045	0.294185866183108	Serine_acetyltransferase	CysE	K00640	E	418.0	0.228571428571429	0.703703703703704
COG1048	0.370817381207491	Aconitase_A	AcnA	K01681	C	460.0	0.425714285714286	0.683760683760684
COG1049	0.0114012204801747	Aconitase_B	AcnB	K01682	C	71.0	0.0085714285714285	0.17948717948718
COG1052	0.349159766204515	Lactate_dehydrogenase_or_related_2-hydroxyacid_dehydrogenase	LdhA	K00015	C	280.0	0.342857142857143	0.660968660968661
COG1053	0.471899698849492	Succinate_dehydrogenase/fumarate_reductase,_flavoprotein_subunit	SdhA	K00239	C	537.0	0.531428571428572	0.746438746438746
COG1054	0.002576476465648	tRNA_U34_5'-hydroxylase_TrhO,_rhodanese_family	TrhO	K07146	S	118.0	0.0514285714285714	0.279202279202279
COG1055	0.877861909952816	Na+/H+_antiporter_NhaD_or_related_arsenite_permease	ArsB	K03893	P	113.0	0.0914285714285714	0.170940170940171
COG1056	0.988508930072996	Nicotinamide_mononucleotide_adenylyltransferase	NadR	K00952	F	310.0	0.728571428571429	0.0341880341880341
COG1057	0.0030257540209048	Nicotinate-nucleotide_adenylyltransferase_NadD	NadD	K00969	H	363.0	0.0057142857142857	0.866096866096866
COG1058	0.162928405802644	ADP-ribose_pyrophosphatase_domain_of_DNA_damage-_and_competence-inducible_protein_CinA	CinA	K03742	S	254.0	0.0685714285714285	0.612535612535613
COG1059	0.992259306496302	Thermostable_8-oxoguanine_DNA_glycosylase	ENDO3c	K03653	L	135.0	0.325714285714286	0.0541310541310541
COG1060	0.442258109851616	2-iminoacetate_synthase_ThiH/Menaquinone_biosynthesis_enzymes_MqnC_and_MqnE	ThiH	K11781	H	174.0	0.4	0.313390313390313
COG1061	0.418577716618129	Superfamily_II_DNA_or_RNA_helicase	SSL2	K01156	L	252.0	0.308571428571429	0.424501424501425
COG1062	0.0191667138430479	Zn-dependent_alcohol/formaldehyde_dehydrogenase	FrmA	K00121	C	153.0	0.0514285714285714	0.324786324786325
COG1063	0.0013326762785366	Threonine_dehydrogenase_or_related_Zn-dependent_dehydrogenase	Tdh	K00008	E	383.0	0.388571428571429	0.601139601139601
COG1064	0.529464442858115	D-arabinose_1-dehydrogenase,_Zn-dependent_alcohol_dehydrogenase_family	AdhP	K13953	C	260.0	0.26	0.396011396011396
COG1066	0.0100112556885679	DNA_repair_protein_RadA/Sms,_contains_AAA+_ATPase_domain	Sms	K04485	O	360.0	0.168571428571429	0.823361823361823
COG1067	0.63284445731357	Predicted_ATP-dependent_protease	LonB	K04770	O	35.0	0.0028571428571428	0.0883190883190883
COG1069	0.321227223284181	Ribulose_kinase	AraB	K00853	G	61.0	0.0	0.156695156695157
COG1070	0.453649770483078	Sugar_(pentulose_or_hexulose)_kinase	XylB	K00854	G	386.0	0.154285714285714	0.572649572649573
COG1071	0.649476355280031	TPP-dependent_pyruvate_or_acetoin_dehydrogenase_subunit_alpha	AcoA	K00161	C	443.0	0.36	0.552706552706553
COG1072	0.0064371847834765	Panthothenate_kinase	CoaA	K00867	H	57.0	0.02	0.142450142450142
COG1074	0.0859093383588199	3-5_helicase_subunit_RecB_of_the_DNA_repair_enzyme_RecBCD_(exonuclease_V)	RecB	K16898	L	195.0	0.114285714285714	0.515669515669516
COG1075	0.0253615134248933	Triacylglycerol_esterase/lipase_EstA,_alpha/beta_hydrolase_fold	EstA	K01046	S	105.0	0.0085714285714285	0.176638176638177
COG1076	0.0068374554893211	DnaJ_domain-containing_protein	DjlA	K05801	O	92.0	0.0	0.287749287749288
COG1077	0.453311785062585	Cell_shape-determining_ATPase_MreB,_actin-like_superfamily	MreB	K03569	D	452.0	0.0628571428571428	0.857549857549858
COG1078	0.249467795228049	HD_superfamily_phosphohydrolase	YdhJ	K06885	S	460.0	0.728571428571429	0.290598290598291
COG1079	0.803891122602256	ABC-type_guanosine_uptake_system_NupNOPQ,_permease_subunit_NupQ	NupQ	K02057	S	923.0	0.228571428571429	0.461538461538462
COG1080	0.0571551905270678	Phosphoenolpyruvate-protein_kinase_(PTS_system_EI_component_in_bacteria)	PtsA	K08483	G	276.0	0.06	0.532763532763533
COG1083	0.085312283892359	CMP-N-acetylneuraminic_acid_synthetase,_NeuA/PseF_family	NeuA	K00983	M	116.0	0.0571428571428571	0.239316239316239
COG1084	0.274160499676874	GTP-binding_protein,_GTP1/Obg_family	Nog1	K06943	S	233.0	0.66	0.0
COG1085	0.941362729946331	Galactose-1-phosphate_uridylyltransferase	GalT	K00965	C	275.0	0.271428571428571	0.418803418803419
COG1086	0.732007607964957	NDP-sugar_epimerase,_includes_UDP-GlcNAc-inverting_4,6-dehydratase_FlaA1_and_capsular_polysaccharide_biosynthesis_protein_EpsC	FlaA1	K15894	M	97.0	0.0514285714285714	0.316239316239316
COG1087	0.032966433269143	UDP-glucose_4-epimerase	GalE	K12448	M	27.0	0.0	0.074074074074074
COG1088	0.212574760513527	dTDP-D-glucose_4,6-dehydratase	RfbB	K01710	M	751.0	0.468571428571429	0.806267806267806
COG1089	0.0189748235066722	GDP-D-mannose_dehydratase	Gmd	K01711	M	316.0	0.182857142857143	0.484330484330484
COG1090	0.029024403168589	NAD_dependent_epimerase/dehydratase_family_enzyme	YfcH	K07071	S	214.0	0.0657142857142857	0.435897435897436
COG1091	0.0132487658121053	dTDP-4-dehydrorhamnose_reductase	RfbD	K00067	M	492.0	0.337142857142857	0.683760683760684
COG1092	0.887111140863534	23S_rRNA_G2069_N7-methylase_RlmK_or_C1962_C5-methylase_RlmI	RlmK	K06969	J	305.0	0.0857142857142857	0.555555555555556
COG1093	0.994376411403953	Translation_initiation_factor_2,_alpha_subunit_(eIF-2alpha)	SUI2	K03237	J	323.0	0.917142857142857	0.0
COG1094	0.992759578533064	rRNA_processing_protein_Krr1/Pno1,_contains_KH_domain	Krr1	K06961	J	323.0	0.92	0.0
COG1095	0.987417690593079	DNA-directed_RNA_polymerase,_subunit_E'/Rpb7	RPB7	K03049	K	327.0	0.928571428571429	0.0
COG1096	0.461539273006533	Exosome_complex_RNA-binding_protein_Csl4,_contains_S1_and_Zn-ribbon_domains	Csl4	K07573	J	196.0	0.548571428571429	0.0028490028490028
COG1097	0.0133240931857239	Exosome_complex_RNA-binding_protein_Rrp4,_contains_S1_and_KH_domains	Rrp4	K03679	J	286.0	0.802857142857143	0.0
COG1098	0.819010960133582	Predicted_RNA-binding_protein,_contains_ribosomal_protein_S1_(RPS1)_domain	YabR	K07571	J	63.0	0.0	0.165242165242165
COG1099	0.348167328857569	Predicted_metal-dependent_hydrolase,_TIM-barrel_fold		K07051	S	84.0	0.134285714285714	0.0826210826210826
COG1101	0.0246572360664038	ABC-type_uncharacterized_transport_system,_ATPase_component	PhnK	K05833	S	73.0	0.0	0.168091168091168
COG1102	0.0110196454919393	Cytidylate_kinase	CmkB	K00945	F	610.0	0.78	0.797720797720798
COG1103	0.987892529196851	Archaeal_Cys-tRNA_synthase_(O-phospho-L-seryl-tRNA:Cys-tRNA_synthase)		K06868	J	104.0	0.222857142857143	0.0
COG1104	0.807094989440762	Cysteine_desulfurase/Cysteine_sulfinate_desulfinase_IscS_or_related_enzyme,_NifS_family	NifS	K04487	E	744.0	0.42	0.888888888888889
COG1105	0.917591619885788	1-phosphofructokinase_or_6-phosphofructokinase_II	FruK	K00882	H	136.0	0.0657142857142857	0.336182336182336
COG1106	0.496215838054823	ATPase/GTPase,_AAA15_family		K06926	S	86.0	0.0771428571428571	0.113960113960114
COG1108	0.500464644971006	ABC-type_Mn2+/Zn2+_transport_system,_permease_component	ZnuB	K09816	P	407.0	0.454285714285714	0.740740740740741
COG1109	0.0762392792952399	Phosphomannomutase	ManB	K01840	G	497.0	0.871428571428571	0.968660968660969
COG1110	0.987533262949652	Reverse_gyrase	TopG2	K03170	L	127.0	0.231428571428571	0.0398860398860398
COG1111	0.989737656578886	ERCC4-related_helicase	MPH1	K10896	L	390.0	0.805714285714286	0.0056980056980056
COG1112	0.0161557791590493	Superfamily_I_DNA_and/or_RNA_helicase	DNA2	K10742	L	117.0	0.234285714285714	0.113960113960114
COG1113	0.041804898405117	L-asparagine_transporter_or_related_permease	AnsP	K03293	E	105.0	0.0314285714285714	0.15954415954416
COG1114	0.0095650610270315	Branched-chain_amino_acid_permease	BrnQ	K03311	E	71.0	0.0	0.13960113960114
COG1115	0.0702001926132687	Na+/alanine_symporter	AlsT	K03310	E	301.0	0.0714285714285714	0.441595441595442
COG1116	0.773105511096921	ABC-type_nitrate/sulfonate/bicarbonate_transport_system,_ATPase_component	TauB	K02049	P	791.0	0.477142857142857	0.606837606837607
COG1117	0.724526015584319	ABC-type_phosphate_transport_system,_ATPase_component	PstB	K02036	P	577.0	0.488571428571429	0.735042735042735
COG1118	0.0399617805883801	ABC-type_sulfate/molybdate_transport_systems,_ATPase_component	CysA	K02045	P	79.0	0.0	0.188034188034188
COG1119	0.0466886402639493	ABC-type_molybdenum_transport_system,_ATPase_component_ModF/photorepair_protein_PhrA	ModF	K05776	P	48.0	0.0	0.131054131054131
COG1120	0.848680573513957	ABC-type_cobalamin/Fe3+-siderophores_transport_system,_ATPase_component	FepC	K02013	HP	1021.0	0.488571428571429	0.709401709401709
COG1121	0.683340015483562	ABC-type_Mn2+/Zn2+_transport_system,_ATPase_component	ZnuC	K09817	P	385.0	0.462857142857143	0.715099715099715
COG1122	0.506223443635791	Energy-coupling_factor_transporter_ATP-binding_protein_EcfA2	EcfA2	K16787	P	679.0	0.591428571428571	0.595441595441596
COG1123	0.0084672764870726	ABC-type_glutathione_transport_system_ATPase_component,_contains_duplicated_ATPase_domain	GsiA	K00400	E	138.0	0.211428571428571	0.156695156695157
COG1125	0.034984719227044	ABC-type_proline/glycine_betaine_transport_system,_ATPase_component	OpuBA	K05847	E	139.0	0.0342857142857142	0.310541310541311
COG1126	0.0030909164943747	ABC-type_polar_amino_acid_transport_system,_ATPase_component	GlnQ	K02028	E	514.0	0.234285714285714	0.564102564102564
COG1127	0.0005430562642425	ATPase_subunit_MlaF_of_the_ABC-type_intermembrane_phospholipid_transporter_Mla	MlaF	K02065	Q	319.0	0.0028571428571428	0.578347578347578
COG1129	0.165065693674309	ABC-type_sugar_transport_system,_ATPase_component	MglA	K10441	G	313.0	0.0171428571428571	0.378917378917379
COG1133	0.025534080935264	Peptide_antibiotic_transporter_SbmA/BacA,_ABC-type_permease_family	SbmA	K17938	I	11.0	0.0	0.0313390313390313
COG1134	0.284995742521051	ABC-type_polysaccharide/polyol_phosphate_transport_system,_ATPase_component	TagH	K09691	GM	244.0	0.114285714285714	0.435897435897436
COG1135	0.0058400967490389	ABC-type_methionine_transport_system,_ATPase_component	AbcC	K02071	P	146.0	0.0	0.344729344729345
COG1137	0.131992102766383	ABC-type_lipopolysaccharide_export_system,_ATPase_component	LptB	K06861	S	230.0	0.0257142857142857	0.60968660968661
COG1138	0.916339770056247	Cytochrome_c_biogenesis_protein_CcmF	CcmF	K02198	O	212.0	0.162857142857143	0.321937321937322
COG1139	0.145011186846281	L-lactate_utilization_protein_LutB,_contains_a_ferredoxin-type_domain	LutB	K18929	C	111.0	0.0142857142857142	0.262108262108262
COG1140	0.373676771270823	Nitrate_reductase_beta_subunit	NarY	K00371	C	76.0	0.0771428571428571	0.136752136752137
COG1141	0.557833412449308	Ferredoxin	Fer	K05337	C	439.0	0.482857142857143	0.353276353276353
COG1142	0.982833871763779	Fe-S-cluster-containing_hydrogenase_component_2	HycB	K00196	C	97.0	0.134285714285714	0.125356125356125
COG1143	0.0005661666405606	Formate_hydrogenlyase_subunit_6/NADH:ubiquinone_oxidoreductase_23_kD_subunit_(chain_I)	NuoI	K00338	C	434.0	0.628571428571429	0.626780626780627
COG1144	0.983900318271943	Pyruvate:ferredoxin_oxidoreductase_or_related_2-oxoacid:ferredoxin_oxidoreductase,_delta_subunit	PorD	K00171	C	322.0	0.502857142857143	0.156695156695157
COG1145	0.0014929832612791	Ferredoxin	NapF	K00205	C	113.0	0.294285714285714	0.105413105413105
COG1146	0.174932737869573	NAD-dependent_dihydropyrimidine_dehydrogenase,_PreA_subunit	PreA	K00176	C	273.0	0.325714285714286	0.558404558404558
COG1148	0.864547480464345	Heterodisulfide_reductase,_subunit_A_(polyferredoxin)	HdrA	K03388	C	624.0	0.377142857142857	0.176638176638177
COG1150	0.912804826475516	Heterodisulfide_reductase,_subunit_C	HdrC	K16887	C	58.0	0.0485714285714285	0.0826210826210826
COG1152	0.971778003651238	CO_dehydrogenase/acetyl-CoA_synthase_alpha_subunit	CdhA	K00192	C	106.0	0.197142857142857	0.0028490028490028
COG1153	0.954963058149163	Formylmethanofuran_dehydrogenase_subunit_D	FwdD	K00203	C	126.0	0.214285714285714	0.0056980056980056
COG1154	0.254427617086182	Deoxyxylulose-5-phosphate_synthase	Dxs	K01662	H	291.0	0.0028571428571428	0.774928774928775
COG1155	0.841234052672202	Archaeal/vacuolar-type_H+-ATPase_catalytic_subunit_A/Vma1	NtpA	K02117	C	376.0	0.777142857142857	0.196581196581197
COG1156	0.993187239251003	Archaeal/vacuolar-type_H+-ATPase_subunit_B/Vma2	NtpB	K02118	C	374.0	0.777142857142857	0.193732193732194
COG1157	0.39746924839741304	Flagellar_biosynthesis/type_III_secretory_pathway_ATPase_FliI	FliI	K02412	NU	152.0	0.0	0.415954415954416
COG1158	0.110068539057603	Transcription_termination_factor_Rho	Rho	K03628	K	308.0	0.0028571428571428	0.811965811965812
COG1159	0.059715884670527	GTPase_Era,_involved_in_16S_rRNA_processing	Era	K03595	S	306.0	0.0	0.809116809116809
COG1160	0.429689932178671	Double_Era-like_domain_GTPase_Der	Der	K03977	S	349.0	0.0028571428571428	0.891737891737892
COG1161	0.0038741208544229	Ribosome_biogenesis_GTPase_RbgA	RbgA	K14540	S	108.0	0.0228571428571428	0.279202279202279
COG1162	0.0504583320707729	Ribosome_biogenesis_GTPase_RsgA	RsgA	K06949	S	287.0	0.0428571428571428	0.638176638176638
COG1163	0.902017631075839	Ribosome-interacting_GTPase_RBG1	Rbg1	K06944	S	350.0	0.914285714285714	0.0455840455840455
COG1164	0.0434284153254282	Oligoendopeptidase_F	PepF	K08602	E	278.0	0.277142857142857	0.427350427350427
COG1165	0.0061368955293489	2-succinyl-5-enolpyruvyl-6-hydroxy-3-cyclohexene-1-carboxylate_synthase	MenD	K02551	H	150.0	0.117142857142857	0.296296296296296
COG1166	0.0001433469276475	Arginine_decarboxylase_(spermidine_biosynthesis)	SpeA	K01585	E	210.0	0.0657142857142857	0.421652421652422
COG1167	0.778341887880747	DNA-binding_transcriptional_regulator,_MocR_family,_contains_an_aminotransferase_domain	ARO8	K05825	EK	235.0	0.234285714285714	0.424501424501425
COG1168	0.423994594954397	Bifunctional_PLP-dependent_enzyme_with_beta-cystathionase_and_maltose_regulon_repressor_activities	MalY	K14155	E	161.0	0.02	0.336182336182336
COG1169	0.00291573783077605	Isochorismate_synthase_EntC	MenF	K02552	HQ	159.0	0.122857142857143	0.301994301994302
COG1171	0.321204047043157	Threonine_deaminase	IlvA	K01754	E	603.0	0.38	0.635327635327635
COG1172	0.443991688317612	Ribose/xylose/arabinose/galactoside_ABC-type_transport_system,_permease_component	AraH	K10440	G	411.0	0.0485714285714285	0.344729344729345
COG1174	0.0457823149257628	ABC-type_proline/glycine_betaine_transport_system,_permease_component	OpuBB	K05846	P	210.0	0.0342857142857142	0.284900284900285
COG1175	0.874403309734088	ABC-type_sugar_transport_system,_permease_component	UgpA	K02025	P	1016.0	0.282857142857143	0.538461538461538
COG1176	0.44152677890923	ABC-type_spermidine/putrescine_transport_system,_permease_component_I	PotB	K11071	P	198.0	0.157142857142857	0.413105413105413
COG1177	0.706361353312144	ABC-type_spermidine/putrescine_transport_system,_permease_component_II	PotC	K02053	P	232.0	0.165714285714286	0.41025641025641
COG1178	0.768835086233405	ABC-type_Fe3+_transport_system,_permease_component	FbpB	K02011	P	285.0	0.282857142857143	0.433048433048433
COG1179	0.0073043601231752	tRNA_A37_threonylcarbamoyladenosine_dehydratase	TcdA	K22132	H	119.0	0.0428571428571428	0.279202279202279
COG1180	0.89656343334629	Pyruvate-formate_lyase-activating_enzyme	PflA	K04069	C	1000.0	0.671428571428571	0.547008547008547
COG1181	0.0362665928483705	D-alanine-D-alanine_ligase_or_related_ATP-grasp_enzyme	DdlA	K01921	F	594.0	0.14	0.931623931623932
COG1182	0.0077455209716527	FMN-dependent_NADH-azoreductase	AzoR	K01118	I	112.0	0.0028571428571428	0.222222222222222
COG1183	0.0055680287642219	Phosphatidylserine_synthase	PssA	K17103	I	309.0	0.34	0.538461538461538
COG1184	0.441357442833579	Translation_initiation_factor_2B_subunit,_eIF-2B_alpha/beta/delta_family	GCD2	K18237	J	182.0	0.574285714285714	0.0313390313390313
COG1185	0.817290387501672	Polyribonucleotide_nucleotidyltransferase_(polynucleotide_phosphorylase)	Pnp	K00962	J	354.0	0.0	0.974358974358975
COG1186	0.299306723829196	Protein_chain_release_factor_PrfB	PrfB	K02836	J	349.0	0.0028571428571428	0.985754985754986
COG1187	0.65678203490631	Pseudouridylate_synthase_RsuA,_specific_for_16S_rRNA_U516__and_23S_rRNA_U2605	RsuA	K06178	J	344.0	0.0542857142857142	0.897435897435898
COG1188	0.026340034589838	Ribosomal_50S_subunit-recycling_heat_shock_protein,_contains_S4_domain	HslR	K04762	J	97.0	0.0	0.276353276353276
COG1189	0.867212730348507	Predicted_rRNA_methylase_YqxC,_contains_S4_and_FtsJ_domains	YqxC	K06442	J	253.0	0.1	0.612535612535613
COG1190	0.0684792109929161	Lysyl-tRNA_synthetase_(class_II)	LysU	K04567	J	414.0	0.228571428571429	0.857549857549858
COG1191	0.0017998544099004	DNA-directed_RNA_polymerase_specialized_sigma_subunit	FliA	K03091	K	230.0	0.0085714285714285	0.575498575498576
COG1192	0.13116171015473	ParA-like_ATPase_involved_in_chromosome/plasmid_partitioning_or_cellulose_biosynthesis_protein_BcsQ	ParA	K03496	D	989.0	0.402857142857143	0.868945868945869
COG1193	0.932471349449831	dsDNA-specific_endonuclease/ATPase_MutS2	MutS2	K07456	L	352.0	0.288571428571429	0.515669515669516
COG1194	0.454012621594432	Adenine-specific_DNA_glycosylase,_acts_on_AG_and_A-oxoG_pairs	MutY	K03575	L	362.0	0.274285714285714	0.672364672364672
COG1195	0.0371594578500853	Recombinational_DNA_repair_ATPase_RecF	RecF	K03629	L	259.0	0.0371428571428571	0.754985754985755
COG1196	0.981668600893576	Chromosome_segregation_ATPase_Smc	Smc	K03529	D	613.0	0.828571428571429	0.757834757834758
COG1197	0.195393630231721	Transcription-repair_coupling_factor_(superfamily_II_helicase)	Mfd	K03723	L	328.0	0.0028571428571428	0.903133903133903
COG1198	0.0027038757427469	Primosomal_protein_N'_(replication_factor_Y)_-_superfamily_II_helicase	PriA	K04066	L	344.0	0.0085714285714285	0.917378917378917
COG1199	0.176680576391486	Rad3-related_DNA_helicase_DinG	DinG	K10844	L	352.0	0.674285714285714	0.541310541310541
COG1201	0.841605292804972	Lhr-like_helicase	Lhr	K03724	L	725.0	0.862857142857143	0.313390313390313
COG1202	0.950458788781362	Superfamily_II_helicase,_archaea-specific		K03725	L	106.0	0.282857142857143	0.0
COG1203	0.709109324060922	CRISPR-Cas_type_I_system-associated_endonuclease/helicase_Cas3	Cas3	K07012	L	441.0	0.362857142857143	0.433048433048433
COG1204	0.736877617558496	Replicative_superfamily_II_helicase	BRR2	K03726	L	373.0	0.8	0.0313390313390313
COG1205	0.342590872505271	ATP-dependent_helicase_YprA,__contains_C-terminal_metal-binding_DUF1998_domain	YprA	K06877	L	359.0	0.422857142857143	0.336182336182336
COG1206	0.99538002851319	Folate-dependent_tRNA-U54_methylase_TrmFO/GidA	TrmFO	K04094	J	139.0	0.0	0.367521367521368
COG1207	0.305409663760364	Bifunctional_protein_GlmU,_N-acetylglucosamine-1-phosphate-uridyltransferase/glucosamine-1-phosphate-acetyltransferase	GlmU	K11528	M	62.0	0.0	0.173789173789174
COG1210	0.363850530022177	UTP-glucose-1-phosphate_uridylyltransferase	GalU	K00963	M	362.0	0.211428571428571	0.621082621082621
COG1211	0.136118327507158	2-C-methyl-D-erythritol_4-phosphate_cytidylyltransferase	IspD	K00991	I	232.0	0.0257142857142857	0.584045584045584
COG1212	0.0017548278636813	CMP-2-keto-3-deoxyoctulosonic_acid_synthetase	KdsB	K00979	M	200.0	0.0085714285714285	0.527065527065527
COG1213	0.81710838973091	Choline_kinase		K07281	M	71.0	0.14	0.0455840455840455
COG1214	0.150262036505239	tRNA_A37_threonylcarbamoyladenosine_modification_protein_TsaB	TsaB	K14742	O	277.0	0.0085714285714285	0.735042735042735
COG1217	0.0113747703306922	Predicted_membrane_GTPase_TypA/BipA_involved_in_stress_response	TypA	K06207	T	303.0	0.0	0.849002849002849
COG1218	0.0766335938980732	3'-Phosphoadenosine_5'-phosphosulfate_(PAPS)_3'-phosphatase	CysQ	K01082	P	188.0	0.0685714285714285	0.407407407407407
COG1219	0.511705565027374	ATP-dependent_protease_Clp,_ATPase_subunit_ClpX	ClpX	K03544	O	321.0	0.0171428571428571	0.831908831908832
COG1220	0.0113797125887352	ATP-dependent_protease_HslVU_(ClpYQ),_ATPase_subunit_HslU	HslU	K03667	O	173.0	0.0	0.484330484330484
COG1221	0.188263095020774	Transcriptional_regulators_containing_an_AAA-type_ATPase_domain_and_a_DNA-binding_domain	PspF	K19505	K	5.0	0.0	0.0142450142450142
COG1222	0.517257897695772	ATP-dependent_26S_proteasome_regulatory_subunit	RPT1	K03420	O	289.0	0.614285714285714	0.11965811965812
COG1223	0.906996258979578	Predicted_ATPase,_AAA+_superfamily		K07392	O	50.0	0.137142857142857	0.0
COG1224	0.956421006501284	DNA_helicase_TIP49,_TBP-interacting_protein	TIP49	K07472	K	69.0	0.182857142857143	0.0
COG1225	0.0771402721639472	Peroxiredoxin	Bcp	K03564	O	817.0	0.491428571428571	0.712250712250712
COG1226	0.120585402036367	Voltage-gated_potassium_channel_Kch	Kch	K10716	P	553.0	0.428571428571429	0.544159544159544
COG1227	0.197237831063043	Inorganic_pyrophosphatase/exopolyphosphatase	PPX1	K15986	C	141.0	0.142857142857143	0.239316239316239
COG1228	0.0062530096365947	Imidazolonepropionase_or_related_amidohydrolase	HutI	K01468	Q	230.0	0.214285714285714	0.401709401709402
COG1229	0.900489847320648	Formylmethanofuran_dehydrogenase_subunit_A	FwdA	K00200	C	124.0	0.24	0.037037037037037
COG1230	0.971347015665429	Co/Zn/Cd_efflux_system_component	CzcD	K16264	P	251.0	0.157142857142857	0.433048433048433
COG1231	0.0151841846887373	Monoamine_oxidase	YobN	K00274	E	131.0	0.0257142857142857	0.210826210826211
COG1232	0.0564821037576593	Protoporphyrinogen_oxidase_HemY/PPOX	HemY	K00231	H	151.0	0.08	0.33048433048433
COG1233	0.0012304647980793	Phytoene_dehydrogenase-related_protein		K10027	Q	176.0	0.265714285714286	0.358974358974359
COG1234	0.0045926687678724	Ribonuclease_BN,_tRNA_processing_enzyme	ElaC	K00784	J	634.0	0.928571428571429	0.467236467236467
COG1235	0.0018195262968355	Phosphoribosyl_1,2-cyclic_phosphate_phosphodiesterase	PhnP	K06167	S	218.0	0.322857142857143	0.347578347578348
COG1236	0.199894591149136	RNA_processing_exonuclease,_beta-lactamase_fold,_Cft2_family	YSH1	K07577	J	471.0	0.714285714285714	0.475783475783476
COG1237	0.741422191081271	Metal-dependent_hydrolase,_beta-lactamase_superfamily_II		K06897	S	309.0	0.394285714285714	0.193732193732194
COG1239	0.244999710136769	Mg-chelatase_subunit_ChlI	ChlI	K03405	H	271.0	0.325714285714286	0.327635327635328
COG1241	0.0719697299236639	DNA_replicative_helicase_MCM_subunit_Mcm2,_Cdc46/Mcm_family	Mcm2	K10726	L	452.0	0.94	0.0
COG1242	0.752225996647992	Radical_SAM_superfamily_enzyme	YhcC	K07139	S	109.0	0.0371428571428571	0.264957264957265
COG1243	0.722047873646837	tRNA_U34_5-carboxymethylaminomethylation_enzyme_Elp3_(RNA_elongator_complex_protein_3),_contains_radical_SAM_and_acetyltransferase_domains	ELP3	K07739	K	297.0	0.782857142857143	0.0455840455840455
COG1244	0.954210546566173	Archaeosine_formation_enzyme,_radical_SAM_superfamily	RaSEA	K06936	S	187.0	0.491428571428571	0.017094017094017
COG1245	0.986470628330863	Translation_initiation_factor_RLI1,_contains_Fe-S_and_AAA+_ATPase_domains	Rli1	K06174	E	308.0	0.854285714285714	0.0
COG1246	0.0385300836119749	N-acetylglutamate_synthase_or_related_acetyltransferase,_GNAT_family	ArgA	K00619	E	180.0	0.131428571428571	0.287749287749288
COG1247	0.265650212713375	L-amino_acid_N-acyltransferase_MnaT	MnaT	K03823	M	228.0	0.131428571428571	0.387464387464387
COG1249	0.0009422657142712	Dihydrolipoamide_dehydrogenase_(E3)_component_of_pyruvate/2-oxoglutarate_dehydrogenase_complex_or_glutathione_oxidoreductase	Lpd	K00382	C	894.0	0.565714285714286	0.809116809116809
COG1250	0.713093339317967	3-hydroxyacyl-CoA_dehydrogenase	FadB	K00074	I	532.0	0.448571428571429	0.478632478632479
COG1251	0.63566620219012	NAD(P)H-nitrite_reductase,_large_subunit	NirB	K00362	C	146.0	0.0514285714285714	0.321937321937322
COG1252	0.0014747316861496	NADH_dehydrogenase,_FAD-containing_subunit	Ndh	K03885	C	451.0	0.285714285714286	0.527065527065527
COG1253	0.0790115820323942	Hemolysin-related_protein,_contains_CBS_domains,_UPF0053_family	TlyC	K03699	S	298.0	0.1	0.646723646723647
COG1254	0.77074756077345	Acylphosphatase	AcyP	K01512	C	456.0	0.657142857142857	0.544159544159544
COG1255	0.634695915444583	Predicted_small_methyltransferase_MTH1000,_UPF0146_family	MTH1000	K09713	S	84.0	0.24	0.0
COG1256	0.274522226684832	Flagellar_hook-associated_protein_FlgK	FlgK	K02396	N	175.0	0.0028571428571428	0.424501424501425
COG1257	0.799350603785106	Hydroxymethylglutaryl-CoA_reductase	HMG1	K00054	I	207.0	0.771428571428572	0.156695156695157
COG1258	0.970358023761838	tRNA_U54_and_U55_pseudouridine_synthase_Pus10	Pus10	K07583	J	263.0	0.734285714285714	0.0028490028490028
COG1259	0.0357247008792632	Bifunctional_DNase/RNase		K08999	S	327.0	0.322857142857143	0.504273504273504
COG1260	0.877387332210023	Myo-inositol-1-phosphate_synthase	INO1	K01858	I	313.0	0.48	0.236467236467236
COG1261	0.064124147684512	Flagellar_basal_body_P-ring_formation_protein_FlgA	FlgA	K02386	N	109.0	0.0	0.296296296296296
COG1262	0.0098086870411508	Formylglycine-generating_enzyme,_required_for_sulfatase_activity,_contains_SUMF1/FGE_domain	YfmG	K18912	S	58.0	0.0028571428571428	0.15954415954416
COG1267	0.0343676675592571	Phosphatidylglycerophosphatase_A	PgpA	K01095	I	142.0	0.0114285714285714	0.387464387464387
COG1268	0.0125639701504438	Biotin_transporter_BioY	BioY	K03523	S	287.0	0.277142857142857	0.478632478632479
COG1269	0.994057651836267	Archaeal/vacuolar-type_H+-ATPase_subunit_I/STV1	NtpI	K02123	C	382.0	0.771428571428572	0.196581196581197
COG1270	0.0076436849932427	Cobalamin_biosynthesis_protein_CobD/CbiB	CbiB	K02227	H	329.0	0.448571428571429	0.433048433048433
COG1271	0.0331359189797062	Cytochrome_bd-type_quinol_oxidase,_subunit_1	AppC	K00425	C	336.0	0.18	0.492877492877493
COG1272	0.0866652205121026	Predicted_membrane_channel-forming_protein_YqfA,_hemolysin_III_family	YqfA	K11068	S	162.0	0.0114285714285714	0.401709401709402
COG1273	0.20102672894522	Non-homologous_end_joining_protein_Ku,_dsDNA_break_repair	YkoV	K10979	L	101.0	0.0628571428571428	0.188034188034188
COG1274	0.787221255510986	Phosphoenolpyruvate_carboxykinase,_GTP-dependent	PepCK	K01596	C	149.0	0.177142857142857	0.227920227920228
COG1275	0.0462317100309435	Tellurite_resistance_protein_TehA_and_related_permeases	TehA	K03304	P	26.0	0.0342857142857142	0.0968660968660968
COG1276	0.006076012054683	Putative_copper_export_protein	PcoD	K07245	P	93.0	0.0942857142857142	0.165242165242165
COG1277	0.760481273943257	ABC-type_transport_system_involved_in_multi-copper_enzyme_maturation,_permease_component	NosY	K19341	S	71.0	0.0828571428571428	0.11965811965812
COG1278	0.102114280937901	Cold_shock_protein,_CspA_family	CspC	K03704	K	963.0	0.337142857142857	0.732193732193732
COG1279	0.0286087651719012	Arginine_exporter_protein_ArgO	ArgO	K06895	S	87.0	0.0342857142857142	0.199430199430199
COG1280	0.106796884797076	Threonine/homoserine/homoserine_lactone_efflux_protein	RhtB	K05834	E	21.0	0.0028571428571428	0.122507122507123
COG1281	0.0040545512814904	Redox-regulated_molecular_chaperone,_HSP33_family	HslO	K04083	O	158.0	0.0	0.438746438746439
COG1282	0.0405528587679305	NAD/NADP_transhydrogenase_beta_subunit	PntB	K00325	C	163.0	0.0628571428571428	0.367521367521368
COG1283	0.984568463438472	Na+/phosphate_symporter	NptA	K03324	P	191.0	0.0685714285714285	0.415954415954416
COG1285	0.0415483983257012	Magnesium_uptake_protein_YhiD/SapB,_involved_in_acid_resistance	SapB	K07507	S	213.0	0.0685714285714285	0.438746438746439
COG1286	0.0021392888881966	Colicin_V_production_accessory_protein_CvpA,_regulator_of_purF_expression_and_biofilm_formation	CvpA	K03558	S	156.0	0.0	0.427350427350427
COG1287	0.899621835708981	Asparagine_N-glycosylation_enzyme,_membrane_subunit_Stt3	Stt3	K07151	M	420.0	0.745714285714286	0.131054131054131
COG1289	0.0009972234772224	Uncharacterized_membrane_protein_YccC	YccC	K15547	S	12.0	0.0	0.0142450142450142
COG1290	0.0132143391579161	Cytochrome_b_subunit_of_the_bc_complex	QcrB/PetB	K00412	C	144.0	0.137142857142857	0.444444444444444
COG1291	0.926426935238066	Flagellar_motor_component_MotA	MotA	K02556	N	220.0	0.0	0.43019943019943
COG1292	0.0073687550091252	Choline-glycine_betaine_transporter	BetT	K02168	M	114.0	0.08	0.262108262108262
COG1294	0.0472657195332124	Cytochrome_bd-type_quinol_oxidase,_subunit_2	AppB	K00426	C	236.0	0.1	0.472934472934473
COG1295	0.0006714384984462	Uncharacterized_membrane_protein,_BrkB/YihY/UPF0761_family_(not_an_RNase)	BrkB	K07058	S	467.0	0.145714285714286	0.680911680911681
COG1298	0.121051676135479	Flagellar_biosynthesis_protein_FlhA	FlhA	K02400	N	158.0	0.0	0.415954415954416
COG1299	0.25521263398965	Phosphotransferase_system,_fructose-specific_IIC_component	FrwC	K02769	G	192.0	0.0285714285714285	0.270655270655271
COG1300	0.596284988204841	Stage_II_sporulation_protein_SpoIIM,_component_of_the_engulfment_complex	SpoIIM	K06384	S	131.0	0.248571428571429	0.0883190883190883
COG1301	0.06164922770831	Na+/H+-dicarboxylate_symporter	GltP	K11103	C	71.0	0.0	0.279202279202279
COG1303	0.987546406471996	tRNA_C56-2-O'-methylase,_SpoU_family	TRM56	K07254	J	253.0	0.7	0.0
COG1304	0.0148994308786352	FMN-dependent_dehydrogenase,_includes_L-lactate_dehydrogenase_and_type_II_isopentenyl_diphosphate_isomerase	LldD	K01823	H	452.0	0.76	0.455840455840456
COG1305	0.0264449064419543	Transglutaminase-like_enzyme,_putative_cysteine_protease	YebA	K22452	E	45.0	0.0	0.11965811965812
COG1308	0.0781600550420034	Transcription_factor_homologous_to_NACalpha-BTF3	EGD2	K03626	K	303.0	0.857142857142857	0.0
COG1309	0.0002772551975925	DNA-binding_protein,_AcrR_family,_includes_nucleoid_occlusion_protein_SlmA	AcrR	K16137	K	179.0	0.108571428571429	0.495726495726496
COG1310	0.394099321049007	Proteasome_lid_subunit_RPN8/RPN11,_contains_Jab1/MPN_domain_metalloenzyme_(JAMM)_motif	Rri1	K21140	S	81.0	0.24	0.128205128205128
COG1311	0.0843217203303798	Archaeal_DNA_polymerase_II,_small_subunit/DNA_polymerase_delta,_subunit_B	HYS2	K02323	L	305.0	0.828571428571429	0.0
COG1312	0.0073038634418644	D-mannonate_dehydratase	UxuA	K01686	G	155.0	0.0742857142857142	0.176638176638177
COG1313	0.915552870523239	Radical_SAM_superfamily_enzyme_PflX	PflX	K04070	C	230.0	0.374285714285714	0.199430199430199
COG1314	0.234397490631825	Protein_translocase_subunit_SecG	SecG	K03075	U	307.0	0.0	0.874643874643875
COG1315	0.845557011943648	Flagellar_assembly_protein_FapA,_interacts_with_EIIAGlc	FapA	K09749	L	134.0	0.0057142857142857	0.216524216524217
COG1317	0.0444959460070791	Flagellar_biosynthesis/type_III_secretory_pathway_protein_FliH	FliH	K02411	N	134.0	0.0	0.378917378917379
COG1318	0.272922651994909	Predicted_transcriptional_regulator		K07745	K	58.0	0.157142857142857	0.0
COG1319	0.784401708486017	Aldehyde,_CO,_or_xanthine_dehydrogenase,_FAD-binding_subunit	CutB	K03519	C	274.0	0.171428571428571	0.313390313390313
COG1320	0.365229557155231	Multisubunit_Na+/H+_antiporter,_MnhG_subunit	MnhG	K05571	P	269.0	0.302857142857143	0.336182336182336
COG1321	0.0057994174820459	Mn-dependent_transcriptional_regulator_MntR,_DtxR_family	MntR	K03709	K	638.0	0.691428571428571	0.478632478632479
COG1322	0.0094343364130171	DNA_anti-recombination_protein_(rearrangement_mutator)_RmuC	RmuC	K09760	S	272.0	0.111428571428571	0.623931623931624
COG1324	0.880595528086766	Divalent_cation_tolerance_protein_CutA	CutA1	K03926	P	332.0	0.548571428571429	0.367521367521368
COG1325	0.683970435614264	Exosome_subunit,_RNA_binding_protein_with_dsRBD_fold		K07581	J	207.0	0.574285714285714	0.0
COG1327	0.745970530532549	Transcriptional_regulator_NrdR,_contains_Zn-ribbon_and_ATP-cone_domains	NrdR	K07738	K	301.0	0.171428571428571	0.678062678062678
COG1328	0.957361121665083	Anaerobic_ribonucleoside-triphosphate_reductase	NrdD	K21636	F	424.0	0.5	0.424501424501425
COG1329	0.0049812680586913	RNA_polymerase-interacting_regulator,_CarD/CdnL/TRCF_family	CdnL	K07736	K	133.0	0.0	0.353276353276353
COG1330	0.0253805446212466	Scaffold_subunit_RecC_of_the_DNA_repair_enzyme_RecBCD_(exonuclease_V)	RecC	K03583	L	63.0	0.0	0.170940170940171
COG1331	0.0018742128725994	Uncharacterized_conserved_protein_YyaL,_SSP411_family,_contains_thoiredoxin_and_six-hairpin_glycosidase-like_domains	YyaL	K06888	O	388.0	0.394285714285714	0.475783475783476
COG1332	0.88095204224429	CRISPR-Cas_system_type_III_CSM-effector_complex_subunit_Csm5,_RAMP_superfamily_Cas7_group	Csm5	K19140	L	49.0	0.0428571428571428	0.0826210826210826
COG1333	0.015909280075185	Cytochrome_c_biogenesis_protein_ResB	ResB	K07399	O	102.0	0.0114285714285714	0.262108262108262
COG1334	0.0234321469897706	Uncharacterized_conserved_protein,_FlaG/YvyC_family	FlaG	K06603	N	76.0	0.0	0.216524216524217
COG1335	0.0077097939790507	Nicotinamidase-related_amidase	PncA	K08281	Q	192.0	0.18	0.415954415954416
COG1336	0.1511394998898	CRISPR-Cas_system_type_III_CMR-effector_complex_subunit_Cmr4,_RAMP_superfamily_Cas7_group	Cmr4	K09000	L	103.0	0.102857142857143	0.125356125356125
COG1337	0.791672311935991	CRISPR-Cas_system_type_III_CSM-effector_complex_subunit_Csm3,_RAMP_superfamily_Cas7_group	Csm3	K09002	L	63.0	0.0885714285714285	0.142450142450142
COG1338	0.0284005260428751	Flagellar_biosynthesis_protein_FliP	FliP	K02419	N	158.0	0.0	0.424501424501425
COG1339	0.283215702208377	Archaeal_CTP-dependent_riboflavin_kinase	Rfk	K07732	H	264.0	0.74	0.0
COG1342	0.99760520897249	Predicted_DNA-binding_protein,_UPF0251_family		K06933	S	123.0	0.268571428571429	0.0313390313390313
COG1343	0.660468559675764	CRISPR/Cas_system-associated_endoribonuclease_Cas2	Cas2	K09951	L	422.0	0.374285714285714	0.438746438746439
COG1344	0.0481307486688466	Flagellin_and_related_hook-associated_protein_FlgL	FlgL	K02406	N	332.0	0.0085714285714285	0.43019943019943
COG1345	0.185525296829928	Flagellar_capping_protein_FliD	FliD	K02407	N	174.0	0.0457142857142857	0.367521367521368
COG1347	0.0192520842524509	Na+-transporting_NADH:ubiquinone_oxidoreductase,_subunit_NqrD	NqrD	K00349	C	60.0	0.0	0.168091168091168
COG1348	0.853100938942615	Nitrogenase_ATPase_subunit_NifH/coenzyme_F430_biosynthesis_subunit_CfbC	NifH/CfbC	K02588	D	168.0	0.174285714285714	0.219373219373219
COG1349	0.835584113785359	DNA-binding_transcriptional_regulator_of_sugar_metabolism,_DeoR/GlpR_family	GlpR	K03436	K	103.0	0.0657142857142857	0.381766381766382
COG1350	0.912538922261464	Predicted_alternative_tryptophan_synthase_beta-subunit_(paralog_of_TrpB)		K06001	E	279.0	0.388571428571429	0.307692307692308
COG1351	0.997917036204286	Thymidylate_synthase_ThyX,_FAD-dependent_family	ThyX	K03465	F	254.0	0.317142857142857	0.373219373219373
COG1352	0.06709066831865	Methylase_of_chemotaxis_methyl-accepting_proteins	CheR	K00575	NT	439.0	0.26	0.56980056980057
COG1353	0.393519866459349	CRISPR/Cas_system-associated_protein_Cas10,_large_subunit_of_type_III_CRISPR-Cas_systems,_contains_HD_superfamily_nuclease_domain	Cas10	K19076	S	122.0	0.137142857142857	0.188034188034188
COG1354	0.707398591056938	Chromatin_segregation_and_condensation_protein_Rec8/ScpA/Scc1,_kleisin_family	ScpA	K05896	D	513.0	0.7	0.737891737891738
COG1355	0.572460712230341	Predicted_class_III_extradiol_dioxygenase,_MEMO1_family	Mho1	K06990	S	448.0	0.654285714285714	0.387464387464387
COG1356	0.0939057990970583	Transcriptional_regulator		K09714	K	84.0	0.214285714285714	0.0
COG1357	0.0619631460691864	Uncharacterized_conserved_protein_YjbI,_contains_pentapeptide_repeats	YjbI	K18555	S	5.0	0.0	0.037037037037037
COG1358	0.0252391786485613	Ribosomal_protein_L7Ae_or_related_RNA_K-turn-binding_protein	Rpl7Ae	K02936	J	318.0	0.905714285714286	0.0997150997150997
COG1359	0.066992527570819	Quinol_monooxygenase_YgiN	YgiN	K11530	S	17.0	0.0	0.0484330484330484
COG1360	0.0246195536238116	Flagellar_motor_protein_MotB	MotB	K02557	N	345.0	0.0	0.547008547008547
COG1361	0.028675296314304	S-layer_protein_MJ0795,_predicted_component_of_type_IV_pili-like_system	MJ0795	K20811	M	7.0	0.0	0.0142450142450142
COG1362	0.165615574583688	Aspartyl_aminopeptidase	LAP4	K01267	E	64.0	0.0342857142857142	0.142450142450142
COG1363	0.0279059614470743	Putative_aminopeptidase_FrvX	FrvX	K01269	G	32.0	0.0371428571428571	0.0997150997150997
COG1364	0.479713217416815	Glutamate_N-acetyltransferase_(ornithine_transacetylase)	ArgJ	K00620	E	309.0	0.222857142857143	0.618233618233618
COG1365	0.115760790738811	Predicted_ATPase,_PP-loop_superfamily		K07134	S	28.0	0.0771428571428571	0.0
COG1367	0.965995394129981	CRISPR-Cas_system_type_III_CMR-effector_complex_subunit_Cmr1,_RAMP_superfamily_Cas7_group	Cmr1	K07061	L	115.0	0.122857142857143	0.145299145299145
COG1368	0.0252106275731695	Phosphoglycerol_transferase_MdoB/OpgB,_AlkP_superfamily	MdoB	K01002	M	22.0	0.0114285714285714	0.0769230769230769
COG1369	0.815905334839887	RNase_P/RNase_MRP_subunit_POP5	POP5	K03537	J	215.0	0.614285714285714	0.0
COG1370	0.832750714141976	tRNA-guanine_transglycosylase,_archaeosine-15-forming,_contains_TGT_and_PUA_domains	ArcTGT	K07398	O	147.0	0.414285714285714	0.0
COG1373	0.823719043716113	Predicted_ATPase,_AAA+_superfamily		K07133	S	976.0	0.371428571428571	0.373219373219373
COG1374	0.0468250913319218	Rbosome_biogenesis_protein_Nip4,_contains_PUA_domain	NIP7	K07565	J	61.0	0.174285714285714	0.0
COG1376	0.27667962961335	Lipoprotein-anchoring_transpeptidase_ErfK/SrfK	ErfK	K16291	S	55.0	0.0	0.116809116809117
COG1377	0.0382698580677054	Flagellar_biosynthesis_protein_FlhB	FlhB	K02401	N	168.0	0.0028571428571428	0.441595441595442
COG1380	0.0021524644760563	Putative_effector_of_murein_hydrolase_LrgA,_UPF0299_family	YohJ	K06518	S	87.0	0.0314285714285714	0.205128205128205
COG1381	0.0522981218056476	Recombinational_DNA_repair_protein_RecO_(RecF_pathway)	RecO	K03584	L	324.0	0.0	0.914529914529914
COG1382	0.900794697396131	Prefoldin,_chaperonin_cofactor	GimC	K04798	O	274.0	0.777142857142857	0.0
COG1383	0.0695409478536354	Ribosomal_protein_S17E	RPS17A	K02962	J	290.0	0.811428571428571	0.0
COG1384	0.931609046816468	Lysyl-tRNA_synthetase,_class_I	LysS	K04566	J	328.0	0.74	0.162393162393162
COG1385	0.101526731154302	16S_rRNA_U1498_N3-methylase_RsmE	RsmE	K09761	J	305.0	0.0028571428571428	0.826210826210826
COG1386	0.570304438290757	Chromosome_segregation_and_condensation_protein_ScpB	ScpB	K06024	D	478.0	0.6	0.737891737891738
COG1387	0.595806355292743	Histidinol_phosphatase_or_related_hydrolase_of_the_PHP_family	HIS2	K02347	L	274.0	0.474285714285714	0.52991452991453
COG1388	0.011208053813209148	LysM_repeat	LysM	K06194	DM	67.0	0.0	0.264957264957265
COG1389	0.813958363488043	DNA_topoisomerase_VI,_subunit_B		K03167	L	322.0	0.84	0.0142450142450142
COG1390	0.208118602622455	Archaeal/vacuolar-type_H+-ATPase_subunit_E/Vma4	NtpE	K02121	C	283.0	0.608571428571429	0.148148148148148
COG1391	0.0048015945830764	Glutamine_synthetase_adenylyltransferase	GlnE1	K00982	H	129.0	0.0028571428571428	0.336182336182336
COG1392	0.347420419682109	Phosphate_transport_regulator_YkaA,_distantly_related_to_PhoU,_UPF0111/DUF47_family	YkaA	K07220	P	390.0	0.474285714285714	0.344729344729345
COG1393	0.0295495111365138	Arsenate_reductase_or_related_protein,_glutaredoxin_family	ArsC	K00537	P	209.0	0.0257142857142857	0.396011396011396
COG1394	0.827121762774456	Archaeal/vacuolar-type_H+-ATPase_subunit_D/Vma8	NtpD	K02120	C	372.0	0.788571428571429	0.193732193732194
COG1395	0.11318367215466	Predicted_transcriptional_regulator		K07728	K	205.0	0.577142857142857	0.0
COG1397	0.0408428253875895	ADP-ribosylglycohydrolase	DraG	K05521	O	71.0	0.0571428571428571	0.122507122507123
COG1398	0.0040699997587189	Fatty-acid_desaturase	OLE1	K00507	I	146.0	0.0142857142857142	0.253561253561254
COG1399	0.889670634832387	23S_rRNA_accumulation_protein_YceD_(essential_in_plants,_uncharacterized_in_bacteria)	YceD	K07040	S	236.0	0.0	0.652421652421652
COG1400	0.0546218925693386	Signal_recognition_particle_subunit_SEC65	SEC65	K03105	U	224.0	0.637142857142857	0.0
COG1402	0.111151034594138	Creatinine_amidohydrolase/Fe(II)-dependent_FAPy_formamide_hydrolase_(riboflavin_and_F420_biosynthesis)	ArfB	K01470	H	440.0	0.434285714285714	0.304843304843305
COG1403	0.198217308505178	5-methylcytosine-specific_restriction_endonuclease_McrA	McrA	K07451	V	187.0	0.0942857142857142	0.245014245014245
COG1405	0.951248217045091	Transcription_initiation_factor_TFIIIB,_Brf1_subunit/Transcription_initiation_factor_TFIIB	SUA7	K03124	K	960.0	0.942857142857143	0.0
COG1406	0.0115774101102319	Chemotaxis_protein_CheX,_a_CheY~P-specific_phosphatase	CheX	K03409	N	100.0	0.0	0.202279202279202
COG1407	0.782158635061336	Metallophosphoesterase_superfamily_enzyme		K06953	S	371.0	0.762857142857143	0.0797720797720797
COG1408	0.0957871629670195	Predicted_phosphohydrolase,_MPP_superfamily	YaeI	K07098	S	312.0	0.0828571428571428	0.547008547008547
COG1409	0.0200789464315362	3',5'-cyclic_AMP_phosphodiesterase_CpdA	CpdA	K03651	S	113.0	0.0257142857142857	0.270655270655271
COG1410	0.0819789034483103	Methionine_synthase_I,_cobalamin-binding_domain	MetH2	K15023	E	50.0	0.0171428571428571	0.102564102564103
COG1412	0.407679943482126	rRNA-processing_protein_FCF1	Fcf1	K07158	V	271.0	0.768571428571429	0.0
COG1413	0.0214619960655875	HEAT_repeat	HEAT	K22221	C	40.0	0.145714285714286	0.165242165242165
COG1414	0.0342842195174573	DNA-binding_transcriptional_regulator,_IclR_family	IclR	K13641	K	102.0	0.0657142857142857	0.227920227920228
COG1415	0.944442095457121	Uncharacterized_conserved_protein,_DUF763_domain		K09003	S	170.0	0.377142857142857	0.0769230769230769
COG1416	0.166249349714364	Intracellular_sulfur_oxidation_protein,_DsrE/DsrF_family		K09004	S	109.0	0.134285714285714	0.11965811965812
COG1418	0.0887965013889905	HD_superfamily_phosphodieaserase,_includes_HD_domain_of_RNase_Y	RnaY	K06950	S	447.0	0.551428571428571	0.726495726495727
COG1419	0.0250748508142964	Flagellar_biosynthesis_GTPase_FlhF	FlhF	K02404	N	115.0	0.0	0.324786324786325
COG1420	0.682676612560055	Transcriptional_regulator_of_heat_shock_response	HrcA	K03705	K	247.0	0.0	0.698005698005698
COG1421	0.916735305075239	CRISPR-Cas_system_type_III_CSM-effector_complex_small_subunit_Csm2	Csm2	K19138	L	39.0	0.0257142857142857	0.0769230769230769
COG1423	0.638435124095811	ATP-dependent_RNA_circularization_protein,_DNA/RNA_ligase_(PAB1020)__family		K07468	L	76.0	0.191428571428571	0.0199430199430199
COG1426	0.0250485315707049	Cytoskeletal_protein_RodZ,_contains_Xre-like_HTH_and_DUF4115_domains	RodZ	K15539	S	123.0	0.0	0.301994301994302
COG1427	0.040835665828585	Chorismate_dehydratase_(menaquinone_biosynthesis,_futalosine_pathway)	MqnA	K11782	S	122.0	0.114285714285714	0.219373219373219
COG1428	0.385873477545858	Deoxyadenosine/deoxycytidine_kinase	Dck	K15519	F	26.0	0.0114285714285714	0.0997150997150997
COG1429	0.196948688774375	Cobalamin_biosynthesis_protein_CobN,_Mg-chelatase	CobN	K02230	H	300.0	0.231428571428571	0.279202279202279
COG1430	0.0452722500826093	Uncharacterized_conserved_membrane_protein,_UPF0127_family		K09005	S	389.0	0.451428571428571	0.387464387464387
COG1431	0.203975185604956	PIWI_domain,_catalyzes_dsRNA-guided_hydrolysis_of_ssRNA,_involved_in_RNA_silencing,_RNA_metabolism_and_antiviral_defense	PIWI	K07578	J	12.0	0.0314285714285714	0.0028490028490028
COG1432	0.0737091628957106	NYN_domain,_predicted_PIN-related_RNAse,_tRNA/rRNA_maturation	LabA	K06860	S	6.0	0.0	0.017094017094017
COG1433	0.0103408008529142	Predicted_Fe-Mo_cluster-binding_protein,_NifX_family	NifX	K02596	S	35.0	0.0	0.0826210826210826
COG1435	0.0910167791232334	Thymidine_kinase	Tdk	K00857	F	198.0	0.134285714285714	0.413105413105413
COG1436	0.562802503017746	Archaeal/vacuolar-type_H+-ATPase_subunit_F/Vma7	NtpF	K02122	C	307.0	0.697142857142857	0.125356125356125
COG1437	0.0240038346767642	Adenylate_cyclase_class_IV,_CYTH_domain_(includes_archaeal_enzymes_of_unknown_function)	CyaB	K05873	F	262.0	0.557142857142857	0.125356125356125
COG1438	0.393097211481214	Arginine_repressor	ArgR	K03402	K	115.0	0.0	0.310541310541311
COG1439	0.186010050705089	rRNA_maturation_endonuclease_Nob1	Nob1	K07060	V	243.0	0.682857142857143	0.0
COG1440	0.0185086403712049	Phosphotransferase_system_cellobiose-specific_component_IIB	CelA	K02760	G	63.0	0.0	0.0968660968660968
COG1442	1.4056641543606e-05	Lipopolysaccharide_biosynthesis_protein,_LPS:glycosyltransferase	RfaJ	K12985	M	4.0	0.0	0.0085470085470085
COG1444	0.671001415582312	tRNA(Met)_C34_N-acetyltransferase_TmcA	TmcA	K06957	J	142.0	0.308571428571429	0.037037037037037
COG1445	0.0333489898106456	Phosphotransferase_system_fructose-specific_component_IIB	FrwB	K11202	G	15.0	0.0	0.0256410256410256
COG1446	0.0395703600566055	Isoaspartyl_peptidase_or_L-asparaginase,_Ntn-hydrolase_superfamily	IaaA	K13051	E	217.0	0.291428571428571	0.250712250712251
COG1447	0.0133296987354903	Phosphotransferase_system_cellobiose-specific_component_IIA	CelC	K02759	G	62.0	0.0	0.0911680911680911
COG1448	0.0039203580590037	Aspartate/aromatic_aminotransferase	TyrB	K00832	E	64.0	0.0142857142857142	0.156695156695157
COG1449	0.898355170143565	Alpha-amylase/alpha-mannosidase,_GH57_family		K07405	G	153.0	0.365714285714286	0.156695156695157
COG1450	0.635580672978121	Type_II_secretory_pathway_component_GspD/PulD_(secretin)	PulD	K02453	NU	228.0	0.0028571428571428	0.367521367521368
COG1451	0.317352199861689	UTP_pyrophosphatase,_metal-dependent_hydrolase_family	YgjP	K07043	S	364.0	0.3	0.544159544159544
COG1453	0.889837863573271	Predicted_oxidoreductase_of_the_aldo/keto_reductase_family		K07079	C	215.0	0.114285714285714	0.210826210826211
COG1454	0.0917605848751011	Alcohol_dehydrogenase,_class_IV	EutG	K00001	C	653.0	0.428571428571429	0.621082621082621
COG1455	0.0195541105595377	Phosphotransferase_system_cellobiose-specific_component_IIC	CelB	K02761	G	80.0	0.0	0.102564102564103
COG1456	0.946604434762525	CO_dehydrogenase/acetyl-CoA_synthase_gamma_subunit_(corrinoid_Fe-S_protein)	CdhE	K00197	C	137.0	0.225714285714286	0.0997150997150997
COG1457	0.0346924146787389	Purine-cytosine_permease_or_related_protein	CodB	K03457	F	118.0	0.137142857142857	0.142450142450142
COG1458	0.967862673210735	Predicted_RNase_MK1237,_contains_PIN_domain,_UPF0278_family		K09006	V	83.0	0.202857142857143	0.0341880341880341
COG1459	0.923449136568113	Type_II_secretory_pathway,_component_PulF	PulF	K02653	U	405.0	0.0028571428571428	0.695156695156695
COG1460	0.276239976155734	DNA-directed_RNA_polymerase,_subunit_F	RpoF	K03051	K	266.0	0.757142857142857	0.0
COG1461	0.96518160519874	Predicted_kinase_related_to_dihydroxyacetone_kinase	YloV	K07030	S	122.0	0.0542857142857142	0.344729344729345
COG1462	0.0104850252623312	Curli_biogenesis_system_outer_membrane_secretion_channel_CsgG	CsgG	K06214	M	12.0	0.0	0.0341880341880341
COG1464	0.0064688704972121	ABC-type_metal_ion_transport_system,_periplasmic_component/surface_antigen	NlpA	K02073	P	153.0	0.0	0.273504273504274
COG1465	0.778346781307117	3-dehydroquinate_synthase,_class_II	AroB2	K11646	E	161.0	0.42	0.0427350427350427
COG1466	0.0473530013162498	DNA_polymerase_III,_delta_subunit	HolA	K02340	L	334.0	0.0	0.917378917378917
COG1467	0.895527810290626	Eukaryotic-type_DNA_primase,_catalytic_(small)_subunit	PRI1	K02683	L	268.0	0.748571428571429	0.0028490028490028
COG1468	0.704984421868574	CRISPR/Cas_system-associated_exonuclease_Cas4,_RecB_family	Cas4	K07464	L	531.0	0.64	0.324786324786325
COG1469	0.95654761021702	GTP_cyclohydrolase_FolE2	FolE2	K17488	H	174.0	0.48	0.230769230769231
COG1470	0.333881371377406	Uncharacterized_membrane_protein		K03418	C	26.0	0.0428571428571428	0.0227920227920227
COG1471	0.336941910036368	Ribosomal_protein_S4E	RPS4A	K02987	J	337.0	0.962857142857143	0.0
COG1472	0.669111551245095	Periplasmic_beta-glucosidase_and_related_glycosidases	BglX	K05349	G	415.0	0.145714285714286	0.68945868945869
COG1473	0.0150792368354686	Metal-dependent_amidase/aminoacylase/carboxypeptidase	AbgB	K01436	S	237.0	0.22	0.52991452991453
COG1474	0.703780764475702	Cdc6-related_protein,_AAA_superfamily_ATPase	CDC6	K10725	L	879.0	0.945714285714286	0.0
COG1475	0.138163200811179	Chromosome_segregation_protein_Spo0J,_contains_ParB-like_nuclease_domain	Spo0J	K03497	K	723.0	0.122857142857143	0.88034188034188
COG1476	0.617398697127237	DNA-binding_transcriptional_regulator,_XRE-family_HTH_domain	XRE	K07729	K	319.0	0.277142857142857	0.319088319088319
COG1477	0.0016100502996252	FAD:protein_FMN_transferase_ApbE	ApbE	K03734	H	287.0	0.0514285714285714	0.555555555555556
COG1478	0.0673392273671917	F420-0:Gamma-glutamyl_ligase_(F420_biosynthesis)	CofE	K12234	H	218.0	0.422857142857143	0.131054131054131
COG1480	0.0088759983289566	Cyclic_di-AMP-specific_phosphodiesterase_PgpH,_HD_superfamily	PgpH	K07037	S	140.0	0.0	0.396011396011396
COG1481	0.0198588546585776	DNA-binding_transcriptional_regulator_WhiA,_involved_in_cell_division	WhiA	K09762	K	97.0	0.0	0.270655270655271
COG1482	0.0480725938152525	Mannose-6-phosphate_isomerase,_class_I	ManA	K01809	G	207.0	0.0457142857142857	0.458689458689459
COG1483	0.172800424343497	Predicted_ATPase,_AAA+_superfamily		K06922	S	73.0	0.0914285714285714	0.0683760683760683
COG1484	0.0102903522028507	DNA_replication_protein_DnaC	DnaC	K02315	L	100.0	0.0085714285714285	0.247863247863248
COG1485	0.0029576687460529	Cell_division_protein_ZapE_(Z_ring-associated_ATPase),_AFG1_superfamily	ZapE	K06916	S	82.0	0.0085714285714285	0.202279202279202
COG1486	0.818491854428458	Alpha-galactosidase/6-phospho-beta-glucosidase,_family_4_of_glycosyl_hydrolase	CelF	K07406	G	115.0	0.0685714285714285	0.185185185185185
COG1487	0.229190477488019	Ribonuclease/mRNA_interferase_VapC,_contains_PIN_domain	VapC	K18828	S	331.0	0.228571428571429	0.259259259259259
COG1488	0.0003922673002398	Nicotinic_acid_phosphoribosyltransferase	PncB	K00763	H	424.0	0.525714285714286	0.62962962962963
COG1489	0.988707478680631	DNA-binding_protein,_stimulates_sugar_fermentation	SfsA	K06206	S	258.0	0.36	0.319088319088319
COG1490	0.551668342094168	D-aminoacyl-tRNA_deacylase	Dtd	K07560	J	247.0	0.0085714285714285	0.695156695156695
COG1491	0.420395541880688	Predicted_nucleic_acid-binding_OB-fold_protein		K07572	J	336.0	0.948571428571429	0.0
COG1492	0.194075334230904	Cobyric_acid_synthase	CobQ	K02232	H	309.0	0.391428571428571	0.415954415954416
COG1493	0.0031363513266487	Serine_kinase_of_the_HPr_protein,_regulates_carbohydrate_metabolism	HprK	K06023	T	133.0	0.0028571428571428	0.358974358974359
COG1494	0.013677221539968	Fructose-1,6-bisphosphatase/sedoheptulose_1,7-bisphosphatase_or_related_protein	GlpX	K02446	G	148.0	0.0885714285714285	0.378917378917379
COG1495	0.0043066958192011	Disulfide_bond_formation_protein_DsbB	DsbB	K03611	O	115.0	0.0914285714285714	0.205128205128205
COG1496	0.0065413125105621	Copper_oxidase_(laccase)_domain	YfiH	K05810	S	260.0	0.0028571428571428	0.735042735042735
COG1497	0.799532889983677	Predicted_transcriptional_regulator_MJ0558,_contains_a_CRP-type_HTH_domain	MJ0558	K07730	K	116.0	0.302857142857143	0.0113960113960113
COG1498	0.123613183470996	Box_C/D_ribonucleoprotein_Nop56/Prp31/SIK1_subunit	SIK1	K14564	J	308.0	0.868571428571429	0.0
COG1499	0.10967597344654	NMD_protein_affecting_ribosome_stability_and_mRNA_decay	NMD3	K07562	J	253.0	0.697142857142857	0.0
COG1500	0.656335828441482	Ribosome_maturation_protein_Sdo1	Sdo1	K14574	J	334.0	0.945714285714286	0.0
COG1501	0.198801664670287	Alpha-glucosidase/xylosidase,_GH31_family	YicI	K01811	G	102.0	0.0371428571428571	0.15954415954416
COG1502	0.0373505609443281	Phosphatidylserine/phosphatidylglycerophosphate/cardiolipin_synthase	Cls	K06131	I	300.0	0.168571428571429	0.498575498575499
COG1503	0.99600408592506	Peptide_chain_release_factor_1_(eRF1)	eRF1	K03265	J	356.0	0.874285714285714	0.0911680911680911
COG1505	0.0192498001578898	Prolyl_endopeptidase_PreP,_S9A_serine_peptidase_family	PreP	K01322	E	168.0	0.12	0.259259259259259
COG1506	0.0509597297449413	Dipeptidyl_aminopeptidase/acylaminoacyl_peptidase	DAP2	K01303	E	95.0	0.114285714285714	0.145299145299145
COG1507	0.726919842810419	Uncharacterized_conserved_protein,_DUF501_family		K09009	S	38.0	0.0	0.108262108262108
COG1508	0.0269887334978323	DNA-directed_RNA_polymerase_specialized_sigma_subunit,_sigma54_homolog	RpoN	K03092	K	222.0	0.0	0.592592592592593
COG1509	0.736626168812855	L-lysine_2,3-aminomutase_(EF-P_beta-lysylation_pathway)	EpmB	K01843	E	213.0	0.14	0.341880341880342
COG1510	0.0188743711628956	DNA-binding_transcriptional_regulator_GbsR,_MarR_family	GbsR	K22109	K	40.0	0.0714285714285714	0.0256410256410256
COG1511	0.292581782714116	Uncharacterized_membrane_protein_YhgE,_phage_infection_protein_(PIP)_family	YhgE	K01421	S	87.0	0.0171428571428571	0.193732193732194
COG1512	8.06939228328483e-05	Uncharacterized_membrane_protein_YgcG,_contains_a_TPM-fold_domain	YgcG	K06872	S	154.0	0.0285714285714285	0.324786324786325
COG1513	0.0967483221081837	Cyanate_lyase	CynS	K01725	P	33.0	0.0085714285714285	0.0797720797720797
COG1514	0.892984820184489	RNA_2',3'-cyclic_phosphodiesterase_(2'-5'_RNA_ligase)	ThpR	K01975	J	483.0	0.82	0.521367521367521
COG1515	0.956885616432535	Deoxyinosine_3'-endonuclease_(endonuclease_V)	Nfi	K05982	L	276.0	0.545714285714286	0.213675213675214
COG1516	0.671476719350725	Flagellin-specific_chaperone_FliS	FliS	K02422	N	139.0	0.0	0.353276353276353
COG1517	0.96607806913262	CRISPR/Cas_system-associated_protein_Csx1,_contains_CARF_domain	Csx1	K19143	L	59.0	0.108571428571429	0.0313390313390313
COG1518	0.725025777975808	CRISPR-Cas_system-associated_integrase_Cas1	Cas1	K15342	L	553.0	0.428571428571429	0.504273504273504
COG1519	0.0003199622276129	3-deoxy-D-manno-octulosonic-acid_transferase	KdtA	K02527	M	241.0	0.0028571428571428	0.538461538461538
COG1521	0.962152991255459	Pantothenate_kinase_type_III	CoaX	K03525	F	287.0	0.0028571428571428	0.760683760683761
COG1522	0.613674587264286	DNA-binding_transcriptional_regulator,_Lrp_family	Lrp	K03718	K	615.0	0.785714285714286	0.444444444444444
COG1523	0.0243360972548497	Pullulanase/glycogen_debranching_enzyme	PulA	K01214	G	194.0	0.0485714285714285	0.396011396011396
COG1524	0.0720309165926129	c-di-AMP_phosphodiesterase_AtaC_or_nucleotide_pyrophosphatase,_AlkP_superfamily	AtaC	K19670	S	9.0	0.0057142857142857	0.0227920227920227
COG1525	0.381507758073468	Endonuclease_YncB,_thermonuclease_family	YncB	K01174	L	265.0	0.271428571428571	0.310541310541311
COG1526	0.0178553367712163	Formate_dehydrogenase_assembly_factor_FdhD,_a_sulfurtransferase	FdhD	K02379	C	286.0	0.308571428571429	0.41025641025641
COG1527	0.131236753630639	Archaeal/vacuolar-type_H+-ATPase_subunit_C/Vma6	NtpC	K02119	C	322.0	0.694285714285714	0.128205128205128
COG1528	0.940984035727481	Ferritin	FtnA	K02217	P	170.0	0.174285714285714	0.313390313390313
COG1529	0.621566576228078	Aldehyde,_CO_or_xanthine_dehydrogenase,_Mo-binding_subunit	CoxL	K03520	C	284.0	0.182857142857143	0.387464387464387
COG1530	0.221864031356235	Ribonuclease_G_or_E	CafA	K03568	L	544.0	0.66	0.780626780626781
COG1531	0.49022173716431	Uncharacterized_conserved_protein,_UPF0248_family		K09715	S	94.0	0.268571428571429	0.0
COG1532	0.846391308279563	Predicted_RNA-binding_protein		K06964	S	20.0	0.0571428571428571	0.0
COG1533	0.39319543192818	DNA_repair_photolyase	SplB	K03716	L	87.0	0.0314285714285714	0.193732193732194
COG1534	0.180933640585342	RNA-binding_protein_YhbY	YhbY	K07574	J	274.0	0.482857142857143	0.270655270655271
COG1535	0.0008664792118646	Isochorismate_hydrolase	EntB1	K01252	Q	15.0	0.0	0.037037037037037
COG1536	0.425716280062365	Flagellar_motor_switch_protein_FliG	FliG	K02410	N	174.0	0.0	0.43019943019943
COG1537	0.280363659144583	Stalled_ribosome_rescue_protein_Dom34,_pelota_family	PelA	K06965	J	304.0	0.848571428571429	0.0
COG1539	0.0016551080268772	Dihydroneopterin_aldolase	FolB	K01633	H	226.0	0.0428571428571428	0.584045584045584
COG1540	0.776962790974311	5-oxoprolinase_subunit_A	PxpA	K07160	S	141.0	0.0428571428571428	0.316239316239316
COG1541	0.0506712628578999	Phenylacetate-coenzyme_A_ligase_PaaK,_adenylate-forming_domain_family	PaaK	K01912	H	600.0	0.365714285714286	0.498575498575499
COG1542	0.171362478380858	Uncharacterized_conserved_protein,_DUF505_domain		K09010	S	10.0	0.0114285714285714	0.017094017094017
COG1543	0.871340900127784	Predicted_glycosyl_hydrolase,_contains_GH57_and_DUF1957_domains		K16149	G	107.0	0.0828571428571428	0.193732193732194
COG1544	0.103492910557035	Ribosome-associated_translation_inhibitor_RaiA	RaiA	K05808	J	300.0	0.0	0.789173789173789
COG1545	0.583838815212799	Uncharacterized_OB-fold_protein,_contains_Zn-ribbon_domain		K07068	S	697.0	0.711428571428571	0.150997150997151
COG1546	0.0174142522946917	Nicotinamide_mononucleotide_(NMN)_deamidase_PncC	PncC	K03743	S	318.0	0.191428571428571	0.672364672364672
COG1547	0.010539403213591	Predicted_metal-dependent_hydrolase	YpuF	K09763	S	154.0	0.217142857142857	0.205128205128205
COG1548	0.89495412712094	Methanofuran_synthetase_MfnF,_hydantoinase/oxoprolinase_family	MfnF	K07072	K	77.0	0.194285714285714	0.017094017094017
COG1549	0.909414425039405	Archaeosine_tRNA-ribosyltransferase,_contains_uracil-DNA-glycosylase_and_PUA_domains	ArcS	K07557	J	200.0	0.477142857142857	0.0
COG1550	0.385374181634885	Stress-induced_protein_YlxP,_DUF503_family	YlxP	K09764	S	115.0	0.0	0.327635327635328
COG1551	0.162554330357074	sRNA-binding_carbon_storage_regulator_CsrA	CsrA	K03563	T	150.0	0.0	0.327635327635328
COG1552	0.957535259761387	Ribosomal_protein_L40E	RPL40A	K02927	J	213.0	0.585714285714286	0.0028490028490028
COG1553	0.846259234132917	Sulfur_relay_(sulfurtransferase)_complex_TusBCD_TusD_component,_DsrE_family	DsrE	K06039	P	108.0	0.214285714285714	0.207977207977208
COG1554	0.381689442917468	Kojibiose_phosphorylase_YcjT	ATH1	K15923	G	92.0	0.04	0.233618233618234
COG1556	0.24439169539592	L-lactate_utilization_protein_LutC,_contains_LUD_domain	LutC	K00782	S	247.0	0.277142857142857	0.301994301994302
COG1558	0.700632849277519	Flagellar_basal_body_rod_protein_FlgC	FlgC	K02388	N	173.0	0.0	0.418803418803419
COG1559	0.0011805166531605	Endolytic_transglycosylase_MltG,_terminates_peptidoglycan_polymerization	MltG	K07082	S	314.0	0.0	0.837606837606838
COG1560	0.0042851180861868	Palmitoleoyl-ACP:_Kdo2-lipid-IV_acyltransferase_(lipid_A_biosynthesis)	LpxP	K02517	M	267.0	0.0057142857142857	0.56980056980057
COG1562	0.0006476720650893	Phytoene/squalene_synthetase	ERG9	K02291	I	242.0	0.217142857142857	0.367521367521368
COG1563	0.149132357182038	Uncharacterized_MnhB-related_membrane_protein		K14113	P	17.0	0.0485714285714285	0.0341880341880341
COG1564	0.0161079156931617	Thiamine_pyrophosphokinase	ThiN	K00949	H	151.0	0.0714285714285714	0.344729344729345
COG1565	0.0096905775245091	SAM-dependent_methyltransferase,_MidA_family	MidA	K18164	S	23.0	0.0028571428571428	0.0626780626780626
COG1566	0.00882752191556	Multidrug_resistance_efflux_pump_EmrA	EmrA	K03543	V	158.0	0.0057142857142857	0.287749287749288
COG1567	0.963971937505744	CRISPR-Cas_system_type_III_CSM-effector_complex_subunit_Csm4,_RAMP_superfamily_Cas5_group	Csm4	K19139	L	46.0	0.0428571428571428	0.0769230769230769
COG1568	0.976918457333988	Aminopropyltransferase_BpsA,_N(4)-bis(aminopropyl)spermidine_biosynthesis	BpsA	K07057	H	69.0	0.102857142857143	0.0683760683760683
COG1569	0.140659384722929	Predicted_nucleic_acid-binding_protein,_contains_PIN_domain		K07063	S	31.0	0.04	0.0284900284900284
COG1570	0.0033923490736147	Exonuclease_VII,_large_subunit	XseA	K03601	L	354.0	0.122857142857143	0.809116809116809
COG1571	0.889758940378594	tRNA(Ile2)_C34_agmatinyltransferase_TiaS	TiaS	K06932	J	230.0	0.642857142857143	0.0
COG1572	0.147956152345678	Serine_protease,_subtilase_family		K01317	M	13.0	0.0085714285714285	0.0341880341880341
COG1573	0.388457805042257	Uracil-DNA_glycosylase	Udg4	K21929	L	699.0	0.642857142857143	0.709401709401709
COG1575	0.0622283626524617	1,4-dihydroxy-2-naphthoate_polyprenyltransferase	MenA	K02548	H	353.0	0.374285714285714	0.413105413105413
COG1576	0.967777664610897	23S_rRNA_pseudoU1915_N3-methylase_RlmH	RlmH	K00783	J	222.0	0.0685714285714285	0.555555555555556
COG1577	0.392071537267197	Mevalonate_kinase	ERG12	K00869	I	326.0	0.734285714285714	0.153846153846154
COG1578	0.962085949276077	House-cleaning_carbohydrate_phosphatase,_DUF89_family	DUF89	K09116	S	192.0	0.354285714285714	0.116809116809117
COG1579	0.0204624423993671	Predicted_nucleic_acid-binding_protein_DR0291,_contains_C4-type_Zn-ribbon_domain	DR0291	K07164	S	161.0	0.0	0.441595441595442
COG1580	0.233093661166402	Flagellar_basal_body-associated_protein_FliL	FliL	K02415	N	163.0	0.0	0.384615384615385
COG1581	0.0178386807542692	DNA/RNA-binding_protein_AlbA/Ssh10b	AlbA	K03622	K	328.0	0.697142857142857	0.0
COG1582	0.861571109064257	Swarming_motility_protein_SwrD	SwrD	K02385	N	60.0	0.0	0.165242165242165
COG1583	0.951577821601243	CRISPR/Cas_system_endoribonuclease_Cas6,_RAMP_superfamily	Cas6	K19091	L	211.0	0.222857142857143	0.205128205128205
COG1584	0.0525277770645691	Succinate-acetate_transporter_SatP	SatP	K07034	S	135.0	0.174285714285714	0.122507122507123
COG1585	0.7562523755708606	Membrane_protein_implicated_in_regulation_of_membrane_protease_activity	YbbJ	K07340	OU	44.0	0.0028571428571428	0.122507122507123
COG1586	0.163325084196882	S-adenosylmethionine_decarboxylase	SpeD	K01611	E	356.0	0.408571428571429	0.39031339031339
COG1587	0.0040443968442486	Uroporphyrinogen-III_synthase	HemD	K01719	H	370.0	0.391428571428571	0.475783475783476
COG1588	0.968537685217568	RNase_P/RNase_MRP_subunit_p29	POP4	K03538	J	273.0	0.774285714285714	0.0
COG1590	0.993215879966619	tRNA(Phe)_wybutosine-synthesizing_methylase_Tyw3	Tyw3	K15450	J	131.0	0.328571428571429	0.0
COG1591	0.905784354187595	Holliday_junction_resolvase_Hjc,_archaeal_type		K03552	L	205.0	0.537142857142857	0.0
COG1592	0.967465072776716	Rubrerythrin	YotD	K19824	C	37.0	0.0828571428571428	0.017094017094017
COG1593	0.0135793524030422	TRAP-type_C4-dicarboxylate_transport_system,_large_permease_component	DctQ	K11690	G	52.0	0.0	0.145299145299145
COG1594	0.0198362746541461	DNA-directed_RNA_polymerase,_subunit_M/Transcription_elongation_factor_TFIIS	RPB9	K03057	K	422.0	0.842857142857143	0.0
COG1597	0.0803238047950558	Phosphatidylglycerol_kinase,_diacylglycerol_kinase_family	LCB5	K07029	I	60.0	0.0257142857142857	0.162393162393162
COG1598	0.0178834067966196	Antitoxin_component_HicB_of_the_HicAB_toxin-antitoxin_system	HicB	K18843	S	23.0	0.0028571428571428	0.0484330484330484
COG1600	0.0498433126476372	Epoxyqueuosine_reductase_QueG_(queuosine_biosynthesis)	QueG	K18979	C	239.0	0.1	0.518518518518519
COG1601	0.216242834890298	Translation_initiation_factor_2,_beta_subunit_(eIF-2beta)/eIF-5_N-terminal_domain	GCD7	K03238	J	349.0	0.934285714285714	0.0
COG1603	0.0152654464286317	RNase_P/RNase_MRP_subunit_p30	RPP1	K03539	J	192.0	0.548571428571429	0.0
COG1604	0.267555451658179	CRISPR/Cas_system_CMR_subunit_Cmr6,_Cas7_group,_RAMP_superfamily	Cmr6	K19142	L	85.0	0.0742857142857142	0.11965811965812
COG1605	0.131114180894772	Chorismate_mutase	PheA	K04093	E	139.0	0.314285714285714	0.344729344729345
COG1606	0.0908407642440909	ATP-utilizing_enzyme,_PP-loop_superfamily		K06864	S	342.0	0.457142857142857	0.39031339031339
COG1607	0.0233942836805099	Acyl-CoA_hydrolase	YciA	K10806	I	62.0	0.0542857142857142	0.264957264957265
COG1608	0.464887128787218	Isopentenyl_phosphate_kinase		K06981	I	268.0	0.714285714285714	0.0284900284900284
COG1610	0.534626041630614	Uncharacterized_conserved_protein_YqeY,_may_have_tRNA_amino_acid_amidase_activity	YqeY	K09117	S	250.0	0.0028571428571428	0.68945868945869
COG1611	0.749649386490668	Nucleotide_monophosphate_nucleosidase_PpnN/YdgH,_Lonely_Guy_(LOG)_family	PpnN	K06966	S	622.0	0.488571428571429	0.797720797720798
COG1612	0.010841381996204	Heme_A_synthase	CtaA	K02259	O	237.0	0.205714285714286	0.435897435897436
COG1613	0.014912060274864	ABC-type_sulfate_transport_system,_periplasmic_component	Sbp	K02048	P	77.0	0.0	0.145299145299145
COG1614	0.857114318833167	CO_dehydrogenase/acetyl-CoA_synthase_beta_subunit	CdhC	K00193	C	88.0	0.205714285714286	0.0712250712250712
COG1615	0.617948837532166	Uncharacterized_membrane_protein,_UPF0182_family		K09118	S	151.0	0.142857142857143	0.233618233618234
COG1617	0.0525503650339144	tRNA_threonylcarbamoyladenosine_modification_(KEOPS)_complex,__Cgi121_subunit	Cgi121	K09119	S	157.0	0.44	0.0
COG1618	0.988946086663891	Nucleoside-triphosphatase_THEP1	THEP1	K06928	F	165.0	0.391428571428571	0.0683760683760683
COG1619	0.108590793368687	Muramoyltetrapeptide_carboxypeptidase_LdcA_(peptidoglycan_recycling)	LdcA	K01297	V	202.0	0.0885714285714285	0.387464387464387
COG1620	0.227977149493858	L-lactate_permease	LldP	K03303	C	188.0	0.157142857142857	0.250712250712251
COG1621	0.621875884112697	Sucrose-6-phosphate_hydrolase_SacC,_GH32_family	SacC	K01193	G	127.0	0.0542857142857142	0.259259259259259
COG1623	0.992583000334754	c-di-AMP_synthetase_DisA,_contains_DisA_N,_linker_and_DNA-binding_domains	DisA	K07067	L	58.0	0.0285714285714285	0.136752136752137
COG1624	0.0067006583632596	c-di-AMP_synthetase,_contains_DisA_N_domain	DisA	K18672	S	126.0	0.0028571428571428	0.356125356125356
COG1626	0.0597621479755451	Neutral_trehalase	TreA	K01194	G	70.0	0.0514285714285714	0.094017094017094
COG1628	0.959629719537414	Endonuclease_V_homolog,_UPF0215_family		K09120	L	236.0	0.631428571428572	0.0142450142450142
COG1631	0.0177429395313197	Ribosomal_protein_L44E	RPL42A	K02929	J	292.0	0.828571428571429	0.0
COG1632	0.94362140230372	Ribosomal_protein_L15E	RPL15A	K02877	J	328.0	0.934285714285714	0.0
COG1633	0.0577318613986386	Rubrerythrin,_includes_spore_coat_protein_YhjR	YhjR	K04035	H	38.0	0.0028571428571428	0.0911680911680911
COG1634	0.015741038307563	6-hydroxymethyl-7,8-dihydropterin_pyrophosphokinase_MptE_(tetrahydrofolate_and_tetrahydromethanopterin_biosynthesis)	FolK	K07142	H	214.0	0.602857142857143	0.0
COG1635	0.853944073526109	Thiazole_synthase/Archaeal_ribulose_1,5-bisphosphate_synthetase	THI4	K03146	H	178.0	0.405714285714286	0.0712250712250712
COG1636	0.845062981776956	Epoxyqueuosine_reductase_QueH_(tRNA_modification)	QueH	K09765	C	97.0	0.0285714285714285	0.247863247863248
COG1637	0.0473572646537748	Endonuclease_NucS,_RecB_family	NucS	K07503	L	182.0	0.402857142857143	0.0854700854700854
COG1638	0.0221287822405823	TRAP-type_C4-dicarboxylate_transport_system,_periplasmic_component	DctP	K21395	G	79.0	0.0	0.170940170940171
COG1640	0.0899302449271179	4-alpha-glucanotransferase	MalQ	K00705	G	239.0	0.0942857142857142	0.461538461538462
COG1641	0.125413510824391	CTP-dependent_cyclometallase,_nickel-pincer_nucleotide_(NPN)_cofactor_biosynthesis	LarC	K09121	S	294.0	0.385714285714286	0.321937321937322
COG1643	0.0243489645907554	HrpA-like_RNA_helicase	HrpA	K03579	L	106.0	0.0171428571428571	0.341880341880342
COG1644	0.0182764554583152	DNA-directed_RNA_polymerase,_subunit_N_(RpoN/RPB10)	RPB10	K03058	K	315.0	0.928571428571429	0.0
COG1645	0.376727308377511	Uncharacterized_Zn-finger_containing_protein,_UPF0148_family		K07143	S	135.0	0.377142857142857	0.0
COG1646	0.950958295126764	Glycerol-1-phosphate_heptaprenyltransferase	PcrB	K17104	H	272.0	0.714285714285714	0.0997150997150997
COG1647	0.594198161572166	Esterase/lipase	YvaK	K03928	S	153.0	0.0742857142857142	0.256410256410256
COG1648	0.101342101754165	Siroheme_synthase_(precorrin-2_oxidase/ferrochelatase_domain)	CysG2	K02304	H	289.0	0.405714285714286	0.344729344729345
COG1650	0.963716094201067	D-tyrosyl-tRNA(Tyr)_deacylase		K09716	J	248.0	0.697142857142857	0.0
COG1652	0.011969354849246	Cytoplasmic_potassium-binding_protein_Kbp/XkdP/YgaU,_contains_LysM_domain	XkdP	K21687	M	40.0	0.0	0.0683760683760683
COG1655	0.113657076663788	Uncharacterized_conserved_protein,_DUF2225_family		K09766	S	36.0	0.0142857142857142	0.0769230769230769
COG1656	0.90451441960578	Uncharacterized_conserved_protein,_contains_PIN-related_Mut7-C_RNAse_domain	Mut7-C	K09122	S	223.0	0.488571428571429	0.142450142450142
COG1657	0.0150591696036139	Terpene_cyclase_SqhC	SqhC	K06045	I	89.0	0.0314285714285714	0.173789173789174
COG1658	0.0200718064963697	5S_rRNA_maturation_ribonuclease_M5,_contains_TOPRIM_domain	RnmV	K05985	J	49.0	0.0085714285714285	0.131054131054131
COG1660	0.0198844930852123	RNase_adaptor_protein_RapZ_for_GlmZ_sRNA_degradation,_contains_a_P-loop_ATPase_domain	RapZ	K06958	S	189.0	0.0	0.527065527065527
COG1661	0.902615978020047	Predicted_DNA-binding_protein_with_PD1-like_DNA-binding_motif,_PPC/DUF296_domain	AF0104	K06934	S	231.0	0.434285714285714	0.148148148148148
COG1662	0.0048528919611342	Transposase_and_inactivated_derivatives,_IS1_family	InsB	K07480	L	105.0	0.0342857142857142	0.0512820512820512
COG1663	0.0440919946289363	Tetraacyldisaccharide-1-P_4'-kinase_(Lipid_A_4'-kinase)	LpxK	K00912	M	200.0	0.02	0.521367521367521
COG1665	0.976177917675433	Predicted_nucleotidyltransferase_AF1967	AF1967	K09717	S	151.0	0.311428571428571	0.0056980056980056
COG1666	0.0127511898686387	Cyclic_di-GMP-binding_protein_YajQ,_UPF0234_family	YajQ	K09767	S	127.0	0.0	0.361823361823362
COG1667	0.857935633839368	Uncharacterized_conserved_protein_AF1501,_DUF2226_family	AF1501	K09718	S	9.0	0.0257142857142857	0.0
COG1668	0.22452539151835701	ABC-type_Na+_efflux_pump,_permease_component_NatB	NatB	K09696	CP	64.0	0.0457142857142857	0.133903133903134
COG1669	0.452280720870973	Predicted_nucleotidyltransferase_MJ0435	MJ0435	K07075	S	543.0	0.234285714285714	0.353276353276353
COG1670	0.157882587010701	Protein_N-acetyltransferase,_RimJ/RimL_family	RimL	K03790	J	263.0	0.168571428571429	0.527065527065527
COG1671	0.005862786542756	Uncharacterized_conserved_protein_YaiI,_UPF0178_family	YaiI	K09768	S	95.0	0.0	0.264957264957265
COG1672	0.0252790828464487	Predicted_ATPase,_archaeal_AAA+_ATPase_superfamily		K06921	S	648.0	0.405714285714286	0.162393162393162
COG1674	0.92696867513384	DNA_segregation_ATPase_FtsK/SpoIIIE_or_related_protein	FtsK	K03466	D	544.0	0.08	0.925925925925926
COG1675	0.466189019846502	Transcription_initiation_factor_IIE,_alpha_subunit	TFA1	K03136	K	276.0	0.765714285714286	0.0
COG1676	0.0030846883894236	tRNA_splicing_endonuclease_subunit_SEN34	SEN2	K01170	J	404.0	0.92	0.0
COG1677	0.0109972611385812	Flagellar_hook-basal_body_complex_protein_FliE	FliE	K02408	N	148.0	0.0	0.404558404558405
COG1678	0.0061584690778308	Putative_transcriptional_regulator,_AlgH/UPF0301_family	AlgH	K07735	K	131.0	0.0028571428571428	0.358974358974359
COG1679	0.872044681048032	Mevalonate_5-phosphate_dehydratase_subunit_1,_aconitase_superfamily_(modified_mevalonate_pathway)	AcnX1	K09123	S	218.0	0.537142857142857	0.0427350427350427
COG1680	0.0031798249046716	CubicO_group_peptidase,_beta-lactamase_class_C_family	AmpC	K01286	V	240.0	0.0342857142857142	0.413105413105413
COG1682	0.1428312067054935	ABC-type_polysaccharide/teichoic_acid/polyol_phosphate_export_permease	TagG	K09690	GM	219.0	0.0942857142857142	0.398860398860399
COG1684	0.760434542002243	Flagellar_biosynthesis_protein_FliR	FliR	K02421	N	156.0	0.0	0.418803418803419
COG1686	0.0016293617126027	D-alanyl-D-alanine_carboxypeptidase	DacC	K07258	M	330.0	0.0028571428571428	0.575498575498576
COG1688	0.0139410062640326	CRISPR/Cas_system-associated_protein_Cas5,_RAMP_superfamily	Cas5	K19116	L	87.0	0.28	0.15954415954416
COG1689	0.0133420598908095	Class_II_terpene_cyclase_family_protein_AF1543	AF1543	K09719	S	22.0	0.0571428571428571	0.017094017094017
COG1690	0.0919102793900088	RNA-splicing_ligase_RtcB,_repairs_tRNA_damage	RtcB	K14415	S	508.0	0.897142857142857	0.393162393162393
COG1691	0.794895431566305	NCAIR_mutase_(PurE)-related_protein		K06898	S	278.0	0.422857142857143	0.307692307692308
COG1692	0.138273742157011	2',3'-_and_3',5'-cNMP_phosphodiesterase_YmdB,_calcineurin_family	YmdB	K09769	S	165.0	0.0	0.452991452991453
COG1693	0.262334712919272	Repressor_of_nif_and_glnA_expression		K09720	K	73.0	0.148571428571429	0.0398860398860398
COG1694	0.0059608097419634	NTP_pyrophosphatase,_house-cleaning_of_non-canonical_NTPs	MazG	K02499	S	204.0	0.02	0.62962962962963
COG1695	0.062468508008555	DNA-binding_transcriptional_regulator,_PadR_family	PadR	K10947	K	237.0	0.185714285714286	0.273504273504274
COG1696	0.0224648228162678	D-alanyl-lipoteichoic_acid_acyltransferase_DltB,_MBOAT_superfamily	DltB	K19294	M	73.0	0.0028571428571428	0.150997150997151
COG1697	0.708038638379117	DNA_topoisomerase_VI,_subunit_A	Spo11	K03166	L	311.0	0.848571428571429	0.0199430199430199
COG1698	0.600389789703526	Uncharacterized_conserved_protein,_UPF0147_family		K09721	S	245.0	0.694285714285714	0.0
COG1699	0.131717489551934	Flagellar_assembly_factor_FliW	FliW	K13626	S	104.0	0.0	0.262108262108262
COG1700	0.0964609736354621	Predicted_anti-virus_defense_system_component_AQ645,_contains_DUF2357_and__PD-(D/E)xK_nuclease_domains	AQ645	K09124	S	16.0	0.0142857142857142	0.0313390313390313
COG1701	0.943760314332931	Archaeal_phosphopantothenate_synthetase	aPPS	K09722	S	214.0	0.585714285714286	0.0028490028490028
COG1702	0.968071174937837	Phosphate_starvation-inducible_protein_PhoH,_predicted_ATPase	PhoH	K06217	T	283.0	0.0	0.774928774928775
COG1703	0.0324742265967772	GTPase_of_the_G3E_family_(not_a_periplasmic_protein_kinase)	ArgK	K07588	E	328.0	0.365714285714286	0.452991452991453
COG1704	0.848981350039797	Magnetosome_formation_protein_MamQ,_lipoprotein_antigen_LemA_family	LemA	K03744	S	333.0	0.242857142857143	0.552706552706553
COG1706	0.268517892825106	Flagellar_basal_body_P-ring_protein_FlgI	FlgI	K02394	N	114.0	0.0	0.310541310541311
COG1707	0.0144954619599265	Uncharacterized_protein,_contains_ACT_and_PBP-like_DUF5612_domains,_MJ1458_family	AF1403	K06862	S	48.0	0.125714285714286	0.0
COG1709	0.356992753483225	Predicted_transcriptional_regulator,contains_XRE-type_HTH_domain		K07731	K	205.0	0.557142857142857	0.0
COG1711	0.860117617976857	DNA_replication_initiation_complex_subunit,_GINS_family		K09723	L	266.0	0.6	0.0
COG1712	0.959373373202536	L-aspartate_dehydrogenase,_NAD(P)-dependent	AspD	K06989	F	133.0	0.288571428571429	0.0797720797720797
COG1716	0.0161492466159176	Forkhead_associated_(FHA)_domain,_binds_pSer,_pThr,_pTyr	FHA	K11894	T	29.0	0.0028571428571428	0.0769230769230769
COG1717	0.965626529921474	Ribosomal_protein_L32E	Rpl32e	K02912	J	327.0	0.922857142857143	0.0
COG1718	0.826637632802624	Serine/threonine-protein_kinase_RIO1	RIO1	K07178	T	326.0	0.805714285714286	0.0683760683760683
COG1719	0.0207253499758259	Predicted_hydrocarbon_binding_protein,_contains_4VR_domain		K07013	K	231.0	0.291428571428571	0.111111111111111
COG1722	0.001254260795136	Exonuclease_VII_small_subunit	XseB	K03602	L	290.0	0.1	0.712250712250712
COG1724	0.377030876297368	Predicted_RNA_binding_protein_YcfA,_dsRBD-like_fold,_HicA-like_mRNA_interferase_family	YcfA	K07339	N	40.0	0.0285714285714285	0.0712250712250712
COG1725	0.618446067002532	DNA-binding_transcriptional_regulator_YhcF,_GntR_family	YhcF	K07979	K	151.0	0.0314285714285714	0.290598290598291
COG1726	0.0322107002548858	Na+-transporting_NADH:ubiquinone_oxidoreductase,_subunit_NqrA	NqrA	K00346	C	50.0	0.0	0.13960113960114
COG1727	0.90297516240026	Ribosomal_protein_L18E	RPL18A	K02883	J	321.0	0.914285714285714	0.0
COG1728	0.0616539955531545	Uncharacterized_conserved_protein_YaaR,_TM1646/DUF327_family	YaaR	K09770	S	32.0	0.0	0.0883190883190883
COG1729	0.012218280254875	Cell_division_protein_CpoB,_coordinates_peptidoglycan_biosynthesis_and_outer_membrane_constriction	CpoB	K15368	S	10.0	0.0	0.0256410256410256
COG1730	0.234542049056795	Prefoldin_subunit_5	GIM5	K04797	O	243.0	0.682857142857143	0.0028490028490028
COG1732	0.138085590193938	Periplasmic_glycine_betaine/choline-binding_(lipo)protein_of_an_ABC-type_transport_system_(osmoprotectant_binding_protein)	OsmF	K05845	M	158.0	0.0514285714285714	0.290598290598291
COG1734	0.0037016119341111	RNA_polymerase-binding_transcription_factor_DksA	DksA	K06204	T	227.0	0.0	0.455840455840456
COG1735	0.590744355906413	Predicted_metal-dependent_hydrolase,_phosphotriesterase_family	Php	K07048	S	59.0	0.0171428571428571	0.0997150997150997
COG1736	0.770032467959308	Diphthamide_synthase_subunit_DPH2	DPH2	K07561	J	336.0	0.834285714285714	0.0
COG1737	0.0089273025616941	DNA-binding_transcriptional_regulator,_MurR/RpiR_family,_contains_HTH_and_SIS_domains	RpiR	K19337	K	18.0	0.0	0.0712250712250712
COG1738	0.0734501427476424	Queuosine_precursor_transporter_YhhQ,_DUF165_family	YhhQ	K09125	U	239.0	0.245714285714286	0.367521367521368
COG1740	0.735143007039802	Ni,Fe-hydrogenase_I_small_subunit	HyaA	K06282	C	136.0	0.111428571428571	0.247863247863248
COG1741	0.0074965459380592	Redox-sensitive_bicupin_YhaK,_pirin_superfamily	YhaK	K06911	S	458.0	0.328571428571429	0.472934472934473
COG1742	0.0116580747794714	Uncharacterized_inner_membrane_protein_YnfA,_drug/metabolite_transporter_superfamily	YnfA	K09771	S	80.0	0.02	0.173789173789174
COG1744	0.566266457822496	Lipoprotein_Med,_regulator_of_KinD/Spo0A,_PBP1-ABC_superfamily,_includes_NupN	Med	K07335	S	335.0	0.214285714285714	0.37037037037037
COG1746	0.975603544072369	tRNA_nucleotidyltransferase_(CCA-adding_enzyme)	CCA1	K07558	J	316.0	0.891428571428572	0.0
COG1748	0.124785888742191	Saccharopine_dehydrogenase,_NADP-dependent	Lys9	K00290	E	172.0	0.151428571428571	0.307692307692308
COG1749	0.304165166203812	Flagellar_hook_protein_FlgE	FlgE	K02390	N	189.0	0.0	0.415954415954416
COG1750	0.93131974549633	Predicted_archaeal_serine_protease,_S18_family		K06870	O	160.0	0.362857142857143	0.0028490028490028
COG1751	0.430606160957076	Ligand-binding_C-terminal_domain_of_pyruvate_kinase,_DUF1867	PK	K09126	S	106.0	0.211428571428571	0.0541310541310541
COG1752	0.848559151643334	Predicted_acylesterase/phospholipase_RssA,_containd_patatin_domain	RssA	K07001	S	512.0	0.0942857142857142	0.62962962962963
COG1755	0.0180646481926449	Uncharacterized_conserved_protein_YpbQ,_isoprenylcysteine_carboxyl_methyltransferase_(ICMT)_family	YpbQ	K16168	S	18.0	0.0	0.0512820512820512
COG1756	0.122119281004622	rRNA_pseudouridine-1189_N-methylase_Emg1,_Nep1/Mra1_family	Emg1	K14568	J	131.0	0.351428571428571	0.0
COG1757	0.0309921661024004	Na+/H+_antiporter_NhaC/MleN	NhaC	K03315	C	149.0	0.0857142857142857	0.162393162393162
COG1758	0.280826136050086	DNA-directed_RNA_polymerase,_subunit_K/omega	RpoZ	K03055	K	260.0	0.88	0.618233618233618
COG1759	0.967675013845247	5-formaminoimidazole-4-carboxamide-1-beta-D-ribofuranosyl_5'-monophosphate_synthetase_(purine_biosynthesis)	PurP	K06863	F	273.0	0.405714285714286	0.0142450142450142
COG1760	0.351719117772574	L-serine_deaminase	SdaA	K01752	E	246.0	0.0314285714285714	0.435897435897436
COG1761	0.815728797392244	DNA-directed_RNA_polymerase,_subunit_L/RPAC2	RPB11	K03056	K	265.0	0.768571428571429	0.0
COG1763	0.0606964719387602	Molybdopterin-guanine_dinucleotide_biosynthesis_protein	MobB	K03753	H	246.0	0.345714285714286	0.270655270655271
COG1764	0.111666967127601	Organic_hydroperoxide_reductase_OsmC/OhrA	OsmC	K04063	O	110.0	0.0742857142857142	0.190883190883191
COG1765	0.024489533099877	Uncharacterized_OsmC-related_protein	YhfA	K07397	O	289.0	0.24	0.41025641025641
COG1766	0.846959355151168	Flagellar_biosynthesis/type_III_secretory_pathway_M-ring_protein_FliF/YscJ	FliF	K02409	N	161.0	0.0	0.421652421652422
COG1767	0.894598448369464	Triphosphoribosyl-dephospho-CoA_synthetase	CitG	K05966	H	188.0	0.454285714285714	0.0797720797720797
COG1768	0.0092838115285997	Predicted_phosphohydrolase,_DR1119_family,_metallophosphatase_superfamily	DR1119	K07099	S	29.0	0.0	0.0826210826210826
COG1769	0.105373181526724	CRISPR-Cas_system_type_III_CMR-effector_complex_subunit_Cmr3,_RAMP_superfamily_Cas5_group	Cmr3	K09127	L	76.0	0.0685714285714285	0.0911680911680911
COG1770	0.575733131321478	Protease_II	PtrB	K01354	E	86.0	0.0114285714285714	0.222222222222222
COG1771	0.0076614121469744	Uncharacterized_conserved_protein,_contains_N-terminal_Zn-finger_domain		K09724	S	23.0	0.0657142857142857	0.0
COG1772	0.25897995293518	Uncharacterized_conserved_protein,_DUF531_domain		K09725	S	43.0	0.12	0.0
COG1773	0.114883778863788	Flavorubredoxin	NorV	K03618	C	26.0	0.0	0.0683760683760683
COG1775	0.749946803263843	Benzoyl-CoA_reductase/2-hydroxyglutaryl-CoA_dehydratase_subunit,_BcrC/BadD/HgdB	HgdB	K04112	E	34.0	0.0685714285714285	0.0455840455840455
COG1776	0.106501627884067	Phosphoaspartate_phosphatase_CheC,_specific_for_CheY-P	CheC	K03410	N	248.0	0.234285714285714	0.17948717948718
COG1777	0.943220100394377	Predicted_transcriptional_regulator,_ArsR_family		K07721	K	140.0	0.34	0.0256410256410256
COG1778	0.0047510130372104	3-deoxy-D-manno-octulosonate_8-phosphate_phosphatase_KdsC_and_related_HAD_superfamily_phosphatases	KdsC	K03270	S	165.0	0.0085714285714285	0.418803418803419
COG1779	0.0039480599537205	C4-type_Zn-finger_protein	Zpr1	K06874	S	159.0	0.448571428571429	0.0
COG1780	0.0240546796800655	Flavodoxin_NrdI,_NrdF-interacting_activator_of_class_Ib_ribonucleotide_reductase	NrdI	K03647	F	32.0	0.0	0.0854700854700854
COG1781	0.669949811145359	Aspartate_carbamoyltransferase,_regulatory_subunit	PyrI	K00610	F	277.0	0.697142857142857	0.0883190883190883
COG1782	0.962529827454225	Predicted_metal-dependent_RNase,_contains_metallo-beta-lactamase_and_KH_domains		K07041	S	387.0	0.942857142857143	0.0056980056980056
COG1783	0.0780894713837743	Phage_terminase_large_subunit	XtmB	K06909	S	25.0	0.0057142857142857	0.0541310541310541
COG1784	0.629438108302656	TctA_family_transporter		K08971	S	201.0	0.548571428571429	0.0
COG1785	0.598257396807074	Alkaline_phosphatase	PhoA	K01077	P	225.0	0.0742857142857142	0.401709401709402
COG1786	0.974869339232381	Mevalonate_5-phosphate_dehydratase_subunit_2,_swiveling_domain_(modified_mevalonate_pathway)	AcnX2	K09128	C	194.0	0.482857142857143	0.0313390313390313
COG1788	0.116497858380945	Acyl_CoA:acetate/3-ketoacid_CoA_transferase,_alpha_subunit	AtoD	K01039	I	125.0	0.128571428571429	0.398860398860399
COG1791	0.0117610100382532	Acireductone_dioxygenase_(methionine_salvage),_cupin_superfamily	Adi1	K08967	S	41.0	0.0085714285714285	0.102564102564103
COG1792	0.054009592293598	Cell_shape-determining_protein_MreC	MreC	K03570	M	280.0	0.0	0.786324786324786
COG1793	0.829787599712276	ATP-dependent_DNA_ligase	CDC9	K10747	L	528.0	0.88	0.364672364672365
COG1794	0.593763335079012	Amino_acid_racemase_YgeA	RacX	K01779	M	192.0	0.142857142857143	0.279202279202279
COG1797	0.0033171639375339	Cobyrinic_acid_a,c-diamide_synthase	CobB	K02224	H	340.0	0.428571428571429	0.407407407407407
COG1798	0.860059747389024	Diphthamide_biosynthesis_methyltransferase	DPH5	K20215	J	268.0	0.811428571428571	0.0
COG1799	0.239721779615473	Cell_division_protein_SepF/YlmF,_interacts_with_FtsZ	SepF	K09772	D	109.0	0.0	0.296296296296296
COG1800	0.844251075539971	Predicted_transglutaminase-like_protease,_UPF0252_family		K07111	S	13.0	0.0257142857142857	0.0
COG1802	0.020997420612268	DNA-binding_transcriptional_regulator,_GntR_family	GntR	K22293	K	22.0	0.0	0.0854700854700854
COG1803	0.424909174925072	Methylglyoxal_synthase	MgsA	K01734	G	130.0	0.1	0.253561253561254
COG1804	0.16475642484267	Crotonobetainyl-CoA:carnitine_CoA-transferase_CaiB_and_related_acyl-CoA_transferases	CaiB	K07749	C	182.0	0.134285714285714	0.270655270655271
COG1806	0.0022310659037961	Regulator_of_PEP_synthase_PpsR,_kinase-PPPase_family_(combines_ADP:protein_kinase_and_phosphorylase_activities)	PpsR	K09773	S	117.0	0.0	0.310541310541311
COG1807	0.0696778940869276	PMT_family_glycosyltransferase_ArnT/Agl22,_involved_in_glycosylation_of_proteins_and_lipid_IVA	ArnT	K14340	M	32.0	0.0114285714285714	0.168091168091168
COG1809	0.0327886616400127	Phosphosulfolactate_synthase,_CoM_biosynthesis_protein_A	ComA	K08097	S	51.0	0.0685714285714285	0.0598290598290598
COG1811	0.747414349892343	Uncharacterized_membrane_protein_YqgA,_affects_biofilm_formation	YqgA	K07150	S	102.0	0.0371428571428571	0.239316239316239
COG1813	0.0016218127924671	Archaeal_ribosome-binding_protein_aMBF1,_putative_translation_factor,_contains_Zn-ribbon_and_HTH_domains	aMBF1	K03627	K	285.0	0.8	0.0
COG1815	0.813960688337428	Flagellar_basal_body_rod_protein_FlgB	FlgB	K02387	N	154.0	0.0	0.401709401709402
COG1816	0.089489819364124	Adenosine_deaminase	Add	K01488	F	217.0	0.0342857142857142	0.378917378917379
COG1817	0.52073150026457	Predicted_glycosyltransferase		K09726	S	211.0	0.377142857142857	0.0541310541310541
COG1818	0.363688848639432	tRNA(Ser,Leu)_C12_N-acetylase_TAN1,_contains_THUMP_domain	Tan1	K06963	S	162.0	0.328571428571429	0.0
COG1819	0.04863091545820445	UDP:flavonoid_glycosyltransferase_YjiC,_YdhE_family	YjiC	K05841	CG	22.0	0.0	0.0883190883190883
COG1820	0.275475853641168	N-acetylglucosamine-6-phosphate_deacetylase	NagA	K01443	G	235.0	0.0542857142857142	0.492877492877493
COG1821	0.109613720217621	Tyramine-glutamate_ligase_MfnD_(methanofuran_biosynthesis),_ATP-grasp_superfamily	MfnD	K06914	S	71.0	0.188571428571429	0.0056980056980056
COG1823	0.0059019940311874	L-cystine_transporter_TcyP,_sodium:dicarboxylate_symporter_family	TcyP	K06956	U	32.0	0.0	0.0712250712250712
COG1824	0.550906084968411	Permease,_similar_to_cation_transporters	MgtE2	K07244	P	200.0	0.377142857142857	0.0
COG1825	0.760271659053172	Ribosomal_protein_L25_(general_stress_protein_Ctc)	RplY	K02897	J	310.0	0.0	0.874643874643875
COG1826	0.0309095137638966	Twin-arginine_protein_secretion_pathway_components_TatA_and_TatB	TatA	K03116	U	592.0	0.414285714285714	0.720797720797721
COG1827	0.421148298135857	Transcriptional_regulator_of_NAD_metabolism,_contains_HTH_and_3H_domains	NiaR	K07105	S	50.0	0.0228571428571428	0.113960113960114
COG1829	0.393572816848077	Archaeal_pantoate_kinase		K06982	S	233.0	0.642857142857143	0.0056980056980056
COG1830	0.542241362732557	Fructose-bisphosphate_aldolase_class_Ia,_DhnA_family	FbaB	K11645	G	282.0	0.668571428571429	0.296296296296296
COG1831	0.120024100635068	Predicted_metal-dependent_hydrolase,_urease_superfamily		K07049	S	148.0	0.42	0.0
COG1832	0.0433413386729752	Predicted_CoA-binding_protein	YccU	K06929	S	314.0	0.402857142857143	0.438746438746439
COG1834	0.914737078659158	N-Dimethylarginine_dimethylaminohydrolase	DdaH	K01482	E	67.0	0.0971428571428571	0.0968660968660968
COG1835	0.024527935147555	Peptidoglycan/LPS_O-acetylase_OafA/YrhL,_contains_acyltransferase_and_SGNH-hydrolase_domains	OafA	K11941	I	34.0	0.0342857142857142	0.0712250712250712
COG1837	0.0060881259413077	Predicted_RNA-binding_protein_YlqC,_contains_KH_domain,_UPF0109_family	YlqC	K06960	S	238.0	0.0	0.632478632478633
COG1838	0.154296012939911	Tartrate_dehydratase_beta_subunit/Fumarate_hydratase_class_I,_C-terminal_domain	FumA	K01678	C	231.0	0.36	0.478632478632479
COG1839	0.938078591229471	Adenosine/AMP_kinase		K09129	L	150.0	0.302857142857143	0.11965811965812
COG1840	0.599770323014408	ABC-type_Fe3+_transport_system,_periplasmic_component	AfuA	K02012	P	286.0	0.125714285714286	0.415954415954416
COG1841	0.0026089123360921	Ribosomal_protein_L30/L7E	RpmD	K02907	J	567.0	0.934285714285714	0.678062678062678
COG1842	0.21851303206731748	Phage_shock_protein_A	PspA	K03969	KT	228.0	0.185714285714286	0.316239316239316
COG1843	0.124445739088179	Flagellar_hook-capping_protein_FlgD	FlgD	K02389	N	159.0	0.0	0.401709401709402
COG1844	0.693063784174751	Uncharacterized_conserved_protein,_DUF356_domain		K09727	S	33.0	0.0942857142857142	0.0
COG1845	0.0120643820894153	Heme/copper-type_cytochrome/quinol_oxidase,_subunit_3	CyoC	K02276	C	285.0	0.102857142857143	0.478632478632479
COG1846	0.0325112372668373	DNA-binding_transcriptional_regulator,_MarR_family	MarR	K06075	K	64.0	0.0142857142857142	0.276353276353276
COG1847	0.0135082734529378	Predicted_RNA-binding_protein_Jag_(SpoIIIJ-associated),_conains_KH_and_R3H_domains	Jag	K06346	S	197.0	0.0	0.552706552706553
COG1848	0.990989036121786	VapC_family_ribonuclease,_toxin_component_of_the_VapBC_toxin-antitoxin_module,_contains_PIN_domain	VapC	K07064	V	448.0	0.285714285714286	0.133903133903134
COG1849	0.254741754871	Uncharacterized_conserved_protein		K09728	S	206.0	0.588571428571429	0.0
COG1850	0.73410935945567	Ribulose_1,5-bisphosphate_carboxylase,_large_subunit,_or_a_RuBisCO-like_protein	RbcL	K01601	G	246.0	0.434285714285714	0.182336182336182
COG1851	0.607724814133045	Uncharacterized_conserved_protein,_UPF0128_family		K09130	S	7.0	0.0142857142857142	0.0056980056980056
COG1852	0.466571899384103	Predicted_redox_protein_with_CxxCxxC_motif,_DUF116_family		K09729	S	124.0	0.211428571428571	0.0911680911680911
COG1853	0.0331596128742104	FMN_reductase_RutF,_DIM6/NTAB_family	RutF	K16048	K	23.0	0.0628571428571428	0.148148148148148
COG1854	0.012331649224194	S-ribosylhomocysteine_lyase_LuxS,_autoinducer_biosynthesis	LuxS	K07173	H	61.0	0.0114285714285714	0.162393162393162
COG1855	0.988593185381705	Predicted_ATPase,_PilT_family,_contains_N-terminal_PIN_domain	PilT	K06865	V	261.0	0.725714285714286	0.0
COG1856	0.833005205366504	Uncharacterized_conserved_protein,_radical_SAM_superfamily		K09711	S	101.0	0.205714285714286	0.0455840455840455
COG1857	0.790113443324383	CRISPR-Cas_system_type_I_effector_complex_subunit_Cas7,__RAMP_superfamily	Cas7	K19075	L	107.0	0.22	0.210826210826211
COG1858	0.0361955800843914	Cytochrome_c_peroxidase	MauG	K00428	C	207.0	0.0171428571428571	0.287749287749288
COG1859	0.0396472975517251	RNA:NAD_2'-phosphotransferase,_TPT1/KptA_family	KptA	K07559	J	161.0	0.302857142857143	0.125356125356125
COG1860	0.0020824413163748	Predicted_metal-binding_protein,_contains_two_cysteine_clusters,_UPF0179_family		K09730	S	161.0	0.457142857142857	0.0
COG1861	0.57885005436841	Spore_coat_polysaccharide_biosynthesis_protein_SpsF,_cytidylyltransferase_family	SpsF	K07257	M	87.0	0.06	0.142450142450142
COG1862	0.160936876442555	Protein_translocase_subunit_YajC	YajC	K03210	U	265.0	0.0	0.752136752136752
COG1863	0.591407412639342	Multisubunit_Na+/H+_antiporter,_MnhE_subunit	MnhE	K05569	P	256.0	0.294285714285714	0.324786324786325
COG1864	0.0421956812282952	DNA/RNA_endonuclease_G,_NUC1	NUC1	K01173	F	93.0	0.0171428571428571	0.156695156695157
COG1865	0.0608735227431839	Adenosylcobinamide_amidohydrolase	CbiZ	K08260	H	84.0	0.231428571428571	0.0
COG1866	0.400311195243918	Phosphoenolpyruvate_carboxykinase,_ATP-dependent	PckA	K01610	H	232.0	0.205714285714286	0.424501424501425
COG1867	0.948485300955076	tRNA_G26_N,N-dimethylase_Trm1	TRM1	K00555	J	300.0	0.825714285714286	0.0142450142450142
COG1868	0.789453102879096	Flagellar_motor_switch_protein_FliM	FliM	K02416	N	157.0	0.0	0.418803418803419
COG1869	0.617818956355792	D-ribose_pyranose/furanose_isomerase_RbsD	RbsD	K06726	G	43.0	0.0057142857142857	0.113960113960114
COG1871	0.7024481390838986	Chemotaxis_receptor_(MCP)_glutamine_deamidase_CheD	CheD	K03411	NT	228.0	0.237142857142857	0.279202279202279
COG1872	0.316726882611853	Uncharacterized_conserved_protein_YggU,_UPF0235/DUF167_family	YggU	K09131	S	314.0	0.454285714285714	0.43019943019943
COG1874	0.32834712906557	Beta-galactosidase_GanA	GanA	K12308	G	169.0	0.0457142857142857	0.259259259259259
COG1875	0.278472592537108	Predicted_ribonuclease_YlaK,_contains_NYN-type_RNase_and_PhoH-family_ATPase_domains	YlaK	K07175	T	130.0	0.02	0.324786324786325
COG1877	0.0586136285920851	Trehalose-6-phosphate_phosphatase	OtsB	K01087	G	128.0	0.12	0.222222222222222
COG1878	0.74177937547478	Kynurenine_formamidase		K07130	S	94.0	0.117142857142857	0.131054131054131
COG1880	0.913051050020331	CO_dehydrogenase/acetyl-CoA_synthase_epsilon_subunit	CdhB	K00195	C	72.0	0.174285714285714	0.0056980056980056
COG1881	0.291524601848516	Uncharacterized_conserved_protein,_phosphatidylethanolamine-binding_protein_(PEBP)_family	PEBP	K06910	S	317.0	0.382857142857143	0.356125356125356
COG1882	0.0413798080220505	Pyruvate-formate_lyase	PflD	K00656	C	201.0	0.0857142857142857	0.270655270655271
COG1883	0.865900761706338	Na+-transporting_oxaloacetate/methylmalonyl-CoA_decarboxylase,_beta_subunit	OadB	K01572	C	131.0	0.0571428571428571	0.233618233618234
COG1884	0.0071107107643066	Methylmalonyl-CoA_mutase,_N-terminal_domain/subunit	Sbm	K01848	I	338.0	0.371428571428571	0.458689458689459
COG1885	0.0024412457283687	Uncharacterized_conserved_protein,_UPF0212_family		K09731	S	88.0	0.248571428571429	0.0
COG1886	0.0840503332506237	Flagellar_motor_switch/type_III_secretory_pathway_protein_FliN	FliN	K02417	N	190.0	0.0	0.435897435897436
COG1887	0.0291244610495652	CDP-glycerol_glycerophosphotransferase,_TagB/SpsB_family	TagB	K09809	M	94.0	0.0514285714285714	0.105413105413105
COG1888	0.531546975524556	Uncharacterized_conserved_protein,_DUF211_domain		K09732	S	140.0	0.394285714285714	0.0028490028490028
COG1890	0.44665879665247	Ribosomal_protein_S3AE	RPS3A	K02984	J	310.0	0.871428571428571	0.0
COG1891	0.989108407271928	4-(hydroxymethyl)-2-furancarboxaldehyde_phosphate_synthase_MfnB	MfnB	K09733	H	76.0	0.208571428571429	0.0056980056980056
COG1893	0.517578965424219	Ketopantoate_reductase	PanE	K00077	H	433.0	0.391428571428571	0.481481481481481
COG1894	0.952871610652799	NADH:ubiquinone_oxidoreductase,_NADH-binding_51_kD_subunit_(chain_F)	NuoF	K00335	C	452.0	0.18	0.62962962962963
COG1895	0.359615121270573	HEPN_domain_protein,_predicted_toxin_of_MNT-HEPN_system	HEPN	K09132	S	51.0	0.0971428571428571	0.0284900284900284
COG1896	0.178446622788017	5'-deoxynucleotidase_YfbR_and_related_HD_superfamily_hydrolases	YfbR	K07023	S	301.0	0.454285714285714	0.361823361823362
COG1897	0.0510138067261592	Homoserine_O-succinyltransferase	MetA	K00651	E	77.0	0.0171428571428571	0.196581196581197
COG1898	0.268093323112682	dTDP-4-dehydrorhamnose_3,5-epimerase_or_related_enzyme	RfbC	K01790	M	463.0	0.314285714285714	0.680911680911681
COG1899	0.0127204890067289	Deoxyhypusine_synthase	DYS1	K00809	O	510.0	0.934285714285714	0.216524216524217
COG1901	0.917699515231428	tRNA_pseudouridine-54_N-methylase	TrmY	K16317	J	191.0	0.5	0.0085470085470085
COG1902	0.128950095058345	2,4-dienoyl-CoA_reductase_or_related_NADH-dependent_reductase,_Old_Yellow_Enzyme_(OYE)_family	FadH	K10680	C	122.0	0.04	0.301994301994302
COG1903	0.164265883899642	Cobalamin_biosynthesis_protein_CbiD_(cobalt-precorrin-5B_C-methyltransferase)	CbiD	K02188	H	177.0	0.228571428571429	0.264957264957265
COG1904	0.0339533007325346	Glucuronate_isomerase	UxaC	K01812	G	122.0	0.0428571428571428	0.227920227920228
COG1905	0.0042589687274682	NADH:ubiquinone_oxidoreductase_24_kD_subunit_(chain_E)	NuoE	K00334	C	352.0	0.0828571428571428	0.603988603988604
COG1906	0.98597513201584	Predicted_GntP-related_membrane_permease_AF0261,_DUF401_family		K09133	S	67.0	0.12	0.0626780626780626
COG1907	0.778471435742225	Beta-ribofuranosylaminobenzene_5'-phosphate_synthase_(methanopterin_biosynthesis)	bRFAP	K06984	H	167.0	0.394285714285714	0.0085470085470085
COG1908	0.949731710862755	Coenzyme_F420-reducing_hydrogenase,_delta_subunit	FrhD	K14127	C	210.0	0.251428571428571	0.0683760683760683
COG1909	0.000286513417745	Archaeal_dephospho-CoA_kinase	DPCK	K09735	S	271.0	0.722857142857143	0.0085470085470085
COG1911	0.745245975279645	Ribosomal_protein_L30E	RPL30E	K02908	J	247.0	0.705714285714286	0.0
COG1912	0.215124652087089	Stereoselective_(R,S)-S-adenosylmethionine_hydrolase_(adenosine-forming)		K22205	S	252.0	0.428571428571429	0.270655270655271
COG1913	0.989047424689596	Predicted_Zn-dependent_protease		K06974	S	188.0	0.377142857142857	0.0826210826210826
COG1914	0.296002544872212	Mn2+_or_Fe2+_transporter,_NRAMP_family	MntH	K03322	P	151.0	0.108571428571429	0.239316239316239
COG1917	0.121800815544536	Cupin_domain_protein_related_to_quercetin_dioxygenase	QdoI	K06720	S	64.0	0.08	0.216524216524217
COG1918	0.424186462434653	Fe2+_transport_protein_FeoA	FeoA	K04758	P	446.0	0.314285714285714	0.495726495726496
COG1920	0.0146749628462185	2-phospho-L-lactate_guanylyltransferase,_coenzyme_F420_biosynthesis_enzyme,_CobY/MobA/RfbA_family		K14941	H	154.0	0.345714285714286	0.0883190883190883
COG1921	0.0416881350773766	Seryl-tRNA(Sec)_selenium_transferase	SelA	K01042	E	173.0	0.0685714285714285	0.358974358974359
COG1922	0.091413617881942	UDP-N-acetyl-D-mannosaminuronic_acid_transferase,_WecB/TagA/CpsF_family	WecG	K05946	M	216.0	0.0057142857142857	0.484330484330484
COG1923	0.0281867835763793	sRNA-binding_regulator_protein_Hfq	Hfq	K03666	J	128.0	0.0114285714285714	0.333333333333333
COG1924	0.658521877110186	Activator_of_2-hydroxyglutaryl-CoA_dehydratase_(HSP70-class_ATPase_domain)	YjiL	K04114	I	16.0	0.0371428571428571	0.0085470085470085
COG1925	0.0099862332171168	HPr_or_related_phosphotransfer_protein	PtsH	K11189	G	296.0	0.0628571428571428	0.552706552706553
COG1926	0.0560086988290222	Predicted_phosphoribosyltransferase		K07100	S	114.0	0.1	0.153846153846154
COG1927	0.022894716781622	F420-dependent_methylenetetrahydromethanopterin_dehydrogenase	Mtd	K00319	C	72.0	0.202857142857143	0.0
COG1929	0.0030918786792873	Glycerate_kinase	GlxK	K00865	G	126.0	0.0	0.310541310541311
COG1931	0.0952344913827514	Predicted_RNA_binding_protein_with_dsRBD_fold,_UPF0201_family		K09736	S	168.0	0.474285714285714	0.0
COG1932	0.0036167966305387	Phosphoserine_aminotransferase	SerC	K00831	E	211.0	0.0428571428571428	0.52991452991453
COG1933	0.992748141168036	Archaeal_DNA_polymerase_II,_large_subunit	PolC	K02322	L	291.0	0.78	0.0
COG1934	0.0156846282017639	Lipopolysaccharide_export_system_protein_LptA	LptA	K09774	S	158.0	0.0	0.381766381766382
COG1935	0.0032336200491981	Uncharacterized_conserved_protein,_DUF473_domain		K09135	S	45.0	0.128571428571429	0.0
COG1936	0.0080868188497673	Broad-specificity_NMP_kinase	Fap7	K18532	F	295.0	0.808571428571429	0.0056980056980056
COG1937	0.756515256757384	DNA-binding_transcriptional_regulator,_FrmR_family	FrmR	K21600	S	209.0	0.0142857142857142	0.467236467236467
COG1938	0.254344500933792	Predicted_ATP-dependent_carboligase,_ATP-grasp_superfamily		K06869	S	392.0	0.765714285714286	0.0
COG1939	0.0131150613688173	23S_rRNA_maturation_mini-RNase_III	MrnC	K11145	J	64.0	0.0	0.182336182336182
COG1940	0.14788011340353802	Sugar_kinase_of_the_NBD/HSP70_family,_may_contain_an_N-terminal_HTH_domain	NagC	K00845	GK	699.0	0.38	0.797720797720798
COG1941	0.833450769207495	Coenzyme_F420-reducing_hydrogenase,_gamma_subunit	FrhG	K14128	C	169.0	0.345714285714286	0.165242165242165
COG1942	0.238442292270414	Phenylpyruvate_tautomerase_PptA,_4-oxalocrotonate_tautomerase_family	PptA	K01821	S	185.0	0.18	0.247863247863248
COG1943	0.0170249327193836	REP_element-mobilizing_transposase_RayT	RAYT	K07491	L	655.0	0.237142857142857	0.398860398860399
COG1944	0.0283820872351877	Ribosomal_protein_S12_methylthiotransferase_accessory_factor_YcaO	YcaO	K09136	S	221.0	0.302857142857143	0.233618233618234
COG1945	0.725967636481641	Pyruvoyl-dependent_arginine_decarboxylase	PdaD	K02626	E	232.0	0.488571428571429	0.131054131054131
COG1946	0.0047617951630854	Acyl-CoA_thioesterase	TesB	K10805	I	69.0	0.0	0.148148148148148
COG1947	0.0248876483548693	4-diphosphocytidyl-2C-methyl-D-erythritol_kinase	IspE	K00919	F	276.0	0.0342857142857142	0.797720797720798
COG1948	0.035321803772728	ERCC4-type_crossover_junction_endonuclease	MUS81	K10848	L	83.0	0.214285714285714	0.0028490028490028
COG1949	0.0104186627321737	Oligoribonuclease_(3'-5'_exoribonuclease)	Orn	K13288	L	87.0	0.04	0.205128205128205
COG1950	0.020356465619785	Uncharacterized_membrane_protein_YvlD,_DUF360_family	YvlD	K08972	S	179.0	0.0114285714285714	0.427350427350427
COG1951	0.944041622036783	Tartrate_dehydratase_alpha_subunit/Fumarate_hydratase_class_I,_N-terminal_domain	TtdA	K01677	C	217.0	0.354285714285714	0.242165242165242
COG1952	0.0056587988992902	Preprotein_translocase_subunit_SecB	SecB	K03071	U	69.0	0.0	0.193732193732194
COG1953	0.20572850523574598	Cytosine/uracil/thiamine/allantoin_permease	FUI1	K10975	FH	6.0	0.0	0.017094017094017
COG1954	0.186697909667296	Glycerol-3-phosphate_responsive_antiterminator_(mRNA-binding)	GlpP	K02443	K	41.0	0.0	0.0911680911680911
COG1956	0.792598746545951	GAF_domain-containing_protein,_putative_methionine-R-sulfoxide_reductase	MsrC	K08968	T	127.0	0.0742857142857142	0.262108262108262
COG1957	0.186948298954191	Inosine-uridine_nucleoside_N-ribohydrolase	URH1	K01239	F	211.0	0.131428571428571	0.316239316239316
COG1958	0.905845990713279	Small_nuclear_ribonucleoprotein_(snRNP)_homolog	LSM1	K04796	K	429.0	0.882857142857143	0.0
COG1959	0.942506161441347	DNA-binding_transcriptional_regulator,_IscR_family	IscR	K13643	K	85.0	0.0342857142857142	0.316239316239316
COG1961	0.785578226585395	Site-specific_DNA_recombinase_SpoIVCA/DNA_invertase_PinE	SpoIVCA	K06400	L	176.0	0.0971428571428571	0.245014245014245
COG1962	0.973536831634329	Tetrahydromethanopterin_S-methyltransferase,_subunit_H	MtrH	K00584	H	130.0	0.234285714285714	0.0056980056980056
COG1963	0.183822264715523	Acid_phosphatase_family_membrane_protein_YuiD	YuiD	K09775	S	91.0	0.0285714285714285	0.219373219373219
COG1964	0.930421194169247	C-terminal_domain_of_the_GTP_3',8'-cyclase_MoaA,_radical_SAM_superfamily_(molybdenum_cofactor_biosynthesis)	MoaA2	K06937	S	257.0	0.534285714285714	0.0883190883190883
COG1965	0.0101514542998329	Fe-S_cluster_assembly_protein_CyaY,_frataxin_homolog	CyaY	K06202	P	20.0	0.0	0.0598290598290598
COG1966	0.0298677148259264	Carbon_starvation_protein_CstA_(peptide/pyruvate_transporter)	CstA	K06200	T	200.0	0.188571428571429	0.33048433048433
COG1968	0.832639081688134	Undecaprenyl_pyrophosphate_phosphatase	UppP	K06153	V	488.0	0.382857142857143	0.9002849002849
COG1969	0.0405534959885395	Ni,Fe-hydrogenase_I_cytochrome_b_subunit	HyaC	K03620	C	79.0	0.0485714285714285	0.145299145299145
COG1970	0.95651819380445	Large-conductance_mechanosensitive_channel	MscL	K03282	M	237.0	0.137142857142857	0.501424501424502
COG1972	0.0292606622740285	Nucleoside_permease_NupC	NupC	K03317	F	94.0	0.0	0.227920227920228
COG1973	0.007834444878629	Hydrogenase_maturation_factor_HypE	HypE2	K07388	O	68.0	0.194285714285714	0.0
COG1974	0.0207296897482195	SOS-response_transcriptional_repressor_LexA_(RecA-mediated_autopeptidase)	LexA	K01356	K	333.0	0.0114285714285714	0.797720797720798
COG1975	0.0063209239308372	Molybdoenzyme_maturation_factor_PaoD_(Mo_cofactor_insertion),_XdhC/CoxF_family	XdhC	K07402	O	329.0	0.18	0.438746438746439
COG1976	0.198662360071399	Translation_initiation_factor_6_(eIF-6)	TIF6	K03264	J	287.0	0.817142857142857	0.0
COG1977	0.0620139633179972	Molybdopterin_synthase_sulfur_carrier_subunit_MoaD	MoaD	K03636	H	674.0	0.502857142857143	0.521367521367521
COG1978	0.158278042244569	Predicted_RNase_H-related_nuclease_YkuK,_DUF458_family	YkuK	K10672	S	46.0	0.0	0.153846153846154
COG1979	0.712881618407574	Alcohol_dehydrogenase_YqhD,_Fe-dependent_ADH_family	YqdH	K08325	C	51.0	0.0057142857142857	0.239316239316239
COG1980	0.108380695465703	Archaeal_fructose_1,6-bisphosphatase	FbpA	K01622	G	190.0	0.448571428571429	0.0712250712250712
COG1981	0.0028536530904051	Protoporphyrinogen_oxidase_HemJ_(unrelated_to_HemG_or_HemY)	HemJ	K08973	S	99.0	0.0171428571428571	0.259259259259259
COG1982	0.0945502455262662	Arginine/lysine/ornithine_decarboxylase	LdcC	K01582	E	58.0	0.02	0.219373219373219
COG1983	0.9076762672274815	Phage_shock_protein_PspC_(stress-responsive_transcriptional_regulator)	PspC	K03973	KT	170.0	0.137142857142857	0.279202279202279
COG1984	0.0612762768566421	5-oxoprolinase_subunit_C/Allophanate_hydrolase_subunit_2	PxpC	K06350	E	44.0	0.0057142857142857	0.108262108262108
COG1985	0.88585005857266	Pyrimidine_reductase,_riboflavin_biosynthesis	RibD	K14654	H	212.0	0.514285714285714	0.176638176638177
COG1986	0.885633103535318	Non-canonical_(house-cleaning)_NTP_pyrophosphatase,_all-alpha_NTP-PPase_family	YjjX	K02201	H	219.0	0.582857142857143	0.0
COG1987	0.0111485226385795	Flagellar_biosynthesis_protein_FliQ	FliQ	K02420	N	160.0	0.0057142857142857	0.427350427350427
COG1988	0.0378440733797341	Membrane-bound_metal-dependent_hydrolase_YbcI,_DUF457_family	YbcI	K07038	S	327.0	0.437142857142857	0.242165242165242
COG1990	0.127193848576809	Peptidyl-tRNA_hydrolase	Pth2	K04794	J	308.0	0.845714285714286	0.0085470085470085
COG1992	0.42295039494209	Predicted_transcriptional_regulator_fused_phosphomethylpyrimidine_kinase_(thiamin_biosynthesis)		K22206	H	152.0	0.348571428571429	0.0
COG1993	0.0286272261794795	PII-like_signaling_protein		K09137	S	126.0	0.128571428571429	0.185185185185185
COG1994	0.258296666026945	Zn-dependent_protease_(includes_sporulation_protein_SpoIVFB)	SpoIVFB	K06402	S	76.0	0.0028571428571428	0.196581196581197
COG1995	0.149778137022007	4-hydroxy-L-threonine_phosphate_dehydrogenase_PdxA	PdxA	K00097	H	198.0	0.0485714285714285	0.561253561253561
COG1996	0.471643232364581	DNA-directed_RNA_polymerase,_subunit_RPC12/RpoP,_contains_C4-type_Zn-finger	RPC10	K03059	K	181.0	0.508571428571429	0.0
COG1997	0.234956017106208	Ribosomal_protein_L37AE/L43A	RPL43A	K02921	J	332.0	0.94	0.0
COG1998	0.458143048880824	Ribosomal_protein_S27AE	RPS27ae	K02977	J	287.0	0.817142857142857	0.0
COG1999	0.0063929034049491	Cytochrome_oxidase_Cu_insertion_factor,_SCO1/SenC/PrrC_family	Sco1	K07152	S	348.0	0.174285714285714	0.39031339031339
COG2000	0.404938412704909	Uncharacterized_Fe-S_cluster-containing_protein		K06939	C	28.0	0.0742857142857142	0.0
COG2001	0.0115884828508535	MraZ,_DNA-binding_transcriptional_regulator_and_inhibitor_of_RsmH_methyltransferase_activity	MraZ	K03925	K	279.0	0.0	0.774928774928775
COG2002	0.0098359882643278	Bifunctional_DNA-binding_transcriptional_regulator_of_stationary/sporulation/toxin_gene_expression_and_antitoxin_component_of_the_YhaV-PrlF_toxin-antitoxin_module	AbrB	K06284	K	53.0	0.0114285714285714	0.162393162393162
COG2003	0.645639257824279	DNA_repair_protein_RadC,_contains_a_helix-hairpin-helix_DNA-binding_motif	RadC	K03630	L	403.0	0.125714285714286	0.695156695156695
COG2004	0.141190755937087	Ribosomal_protein_S24E	RPS24A	K02974	J	267.0	0.76	0.0
COG2005	0.535082919633624	DNA-binding_transcriptional_regulator_ModE_(molybdenum-dependent)	ModE	K02019	H	236.0	0.288571428571429	0.225071225071225
COG2007	0.994944782366693	Ribosomal_protein_S8E	RPS8A	K02995	J	325.0	0.92	0.0
COG2008	0.115054895115381	Threonine_aldolase	GLY1	K01620	E	288.0	0.205714285714286	0.524216524216524
COG2009	0.0397764240209026	Succinate_dehydrogenase/fumarate_reductase,_cytochrome_b_subunit	SdhC	K00241	C	381.0	0.374285714285714	0.618233618233618
COG2011	0.0081556504764313	ABC-type_methionine_transport_system,_permease_component	MetP	K02072	P	136.0	0.0	0.273504273504274
COG2012	0.785145936330161	DNA-directed_RNA_polymerase,_subunit_H,_RpoH/RPB5	RPB5	K03053	K	303.0	0.92	0.0
COG2014	0.943730178839867	Uncharacterized_conserved_protein,_contains_DUF4213_and_DUF364_domains		K09138	S	102.0	0.162857142857143	0.0797720797720797
COG2016	0.194760509491454	Predicted_ribosome-associated_RNA-binding_protein_Tma20,_contains_PUA_domain	Tma20	K07575	J	240.0	0.68	0.0
COG2017	0.0086209119985716	Galactose_mutarotase_or_related_enzyme	GalM	K01785	G	243.0	0.08	0.407407407407407
COG2018	0.95853056185239	Predicted_regulator_of_Ras-like_GTPase_activity,_Roadblock/LC7/MglB_family		K07131	S	310.0	0.197142857142857	0.122507122507123
COG2020	0.523394037019778	Protein-S-isoprenylcysteine_O-methyltransferase_Ste14	STE14	K21310	O	37.0	0.0657142857142857	0.0769230769230769
COG2021	0.0066931537205435	Homoserine_O-acetyltransferase	MET2	K00641	E	255.0	0.228571428571429	0.424501424501425
COG2022	0.0193807155805233	Thiazole_synthase_ThiGH,_ThiG_subunit_(thiamin_biosynthesis)	ThiG	K03149	H	225.0	0.02	0.535612535612536
COG2023	0.856820623326862	Ribonuclease_P_protein_subunit_RPR2	RPR2	K03540	J	257.0	0.731428571428571	0.0028490028490028
COG2025	0.137763680677165	Electron_transfer_flavoprotein,_alpha_subunit_FixB	FixB	K03522	C	620.0	0.408571428571429	0.655270655270655
COG2027	0.1809750842073	D-alanyl-D-alanine_carboxypeptidase	DacB	K07259	M	197.0	0.0171428571428571	0.401709401709402
COG2029	0.0152708815051927	Uncharacterized_conserved_protein,_DUF366_domain		K09139	S	44.0	0.111428571428571	0.0142450142450142
COG2030	0.0090650848416214	Acyl-CoA_dehydratase_PaaZ	MaoC	K17865	I	117.0	0.157142857142857	0.188034188034188
COG2031	0.0147376767590259	Short_chain_fatty_acids_transporter	AtoE	K02106	I	65.0	0.0685714285714285	0.0883190883190883
COG2032	0.0279762183683203	Cu/Zn_superoxide_dismutase	SodC	K04565	P	89.0	0.0085714285714285	0.205128205128205
COG2033	0.898525720629982	Desulfoferrodoxin,_superoxide_reductase-like_(SORL)_domain	SORL	K05919	C	243.0	0.362857142857143	0.227920227920228
COG2035	0.621167958217048	Uncharacterized_membrane_protein,_DUF368_family		K08974	S	152.0	0.205714285714286	0.207977207977208
COG2037	0.23062230170902	Formylmethanofuran:tetrahydromethanopterin_formyltransferase	Ftr	K00672	H	126.0	0.245714285714286	0.0284900284900284
COG2038	0.036193854065619	NaMN:DMB_phosphoribosyltransferase	CobT	K00768	H	181.0	0.04	0.43019943019943
COG2039	0.167146130594845	Pyrrolidone-carboxylate_peptidase_(N-terminal_pyroglutamyl_peptidase)	Pcp	K01304	O	121.0	0.148571428571429	0.182336182336182
COG2040	0.0449395059105692	Homocysteine/selenocysteine_methylase_(S-methylmethionine-dependent)	MHT1	K21169	E	12.0	0.0028571428571428	0.0313390313390313
COG2041	0.0147841436285834	Molybdopterin-dependent_catalytic_subunit_of_periplasmic_DMSO/TMAO_and_protein-methionine-sulfoxide_reductases	MsrP	K07147	C	76.0	0.0	0.230769230769231
COG2042	0.92306780496771	Ribosome_biogenesis_protein_Tsr3_(rRNA_maturation)	Tsr3	K09140	J	195.0	0.542857142857143	0.0883190883190883
COG2044	0.722437187798112	Predicted_peroxiredoxin,_DsrE/DsrF-like_family		K07092	O	110.0	0.177142857142857	0.0313390313390313
COG2045	0.901669781760953	Phosphosulfolactate_phosphohydrolase_or_related_enzyme	ComB	K05979	H	139.0	0.137142857142857	0.233618233618234
COG2046	0.933095278591694	ATP_sulfurylase_(sulfate_adenylyltransferase)	MET3	K00958	P	236.0	0.22	0.304843304843305
COG2047	0.938601271327631	Proteasome_assembly_chaperone_(PAC2)_family_protein		K07159	S	319.0	0.731428571428571	0.0256410256410256
COG2048	0.807126703246374	Heterodisulfide_reductase,_subunit_B	HdrB	K03389	C	359.0	0.394285714285714	0.13960113960114
COG2049	0.0706047194720159	5-oxoprolinase_subunit_B/Allophanate_hydrolase_subunit_1	PxpB	K06351	E	43.0	0.0028571428571428	0.113960113960114
COG2050	0.0028222483809683	Acyl-CoA_thioesterase_PaaI,_contains_HGG_motif	PaaI	K02614	Q	202.0	0.237142857142857	0.316239316239316
COG2051	0.925137460991532	Ribosomal_protein_S27E	RPS27A	K02978	J	294.0	0.834285714285714	0.0
COG2052	0.0437631469389052	Regulator_of_extracellular_matrix_RemA,_YlzA/DUF370_family	RemA	K09777	S	75.0	0.0	0.205128205128205
COG2053	0.989372172114342	Ribosomal_protein_S28E/S33	RPS28A	K02979	J	327.0	0.931428571428571	0.0
COG2054	0.976408993874642	5-(aminomethyl)-3-furanmethanol-phosphate_kinase_MfnE_(methanofuran_biosynthesis)	MfnE	K07144	S	71.0	0.191428571428571	0.0056980056980056
COG2055	0.0536142250526458	Malate/lactate/ureidoglycolate_dehydrogenase,_LDH2_family	AllD	K00073	C	46.0	0.0628571428571428	0.153846153846154
COG2056	0.0172070887114621	Predicted_histidine_transporter_YuiF,_NhaC_family	YuiF	K07084	S	23.0	0.0	0.0655270655270655
COG2057	0.320772775080986	Acyl-CoA:acetate/3-ketoacid_CoA_transferase,_beta_subunit	AtoA	K01040	I	112.0	0.125714285714286	0.378917378917379
COG2058	0.38173311773414	Ribosomal_protein_L12E/L44/L45/RPP1/RPP2	RPP1A	K02869	J	315.0	0.894285714285714	0.0
COG2059	0.0990983684463439	Chromate_transport_protein_ChrA	ChrA	K07240	P	305.0	0.02	0.444444444444444
COG2060	0.0113460090454933	K+-transporting_ATPase,_KdpA_subunit	KdpA	K01546	P	129.0	0.0771428571428571	0.247863247863248
COG2062	0.0281756460060551	Phosphohistidine_phosphatase_SixA	SixA	K08296	T	242.0	0.128571428571429	0.475783475783476
COG2063	0.416647154882829	Flagellar_basal_body_L-ring_protein_FlgH	FlgH	K02393	N	118.0	0.0	0.307692307692308
COG2064	0.610188228548036	Flp_pilus_assembly_protein_TadC	TadC	K07333	N	867.0	0.828571428571429	0.264957264957265
COG2065	0.175421958400334	Pyrimidine_operon_attenuation_protein_PyrR/uracil_phosphoribosyltransferase	PyrR	K02825	F	214.0	0.0	0.558404558404558
COG2066	0.108066075881461	Glutaminase	GlsA	K01425	E	100.0	0.0114285714285714	0.225071225071225
COG2067	0.0090993324638767	Long-chain_fatty_acid_transport_protein	FadL	K06076	I	153.0	0.0	0.327635327635328
COG2068	0.273379793472376	CTP:molybdopterin_cytidylyltransferase_MocA	MocA	K07141	S	219.0	0.194285714285714	0.373219373219373
COG2069	0.965171047309662	CO_dehydrogenase/acetyl-CoA_synthase_delta_subunit_(corrinoid_Fe-S_protein)	CdhD	K00194	C	106.0	0.205714285714286	0.0598290598290598
COG2070	0.0247051336959346	NAD(P)H-dependent_flavin_oxidoreductase_YrpB,_nitropropane_dioxygenase_family	YrpB	K00459	S	235.0	0.0685714285714285	0.538461538461538
COG2071	0.0175729100424783	Gamma-glutamyl-gamma-aminobutyrate_hydrolase_PuuD_(putrescine_degradation),_contains_GATase1-like_domain	PuuD	K07010	S	218.0	0.0542857142857142	0.424501424501425
COG2072	0.0101958957906252	Predicted_flavoprotein_CzcO_associated_with_the_cation_diffusion_facilitator_CzcD	CzcO	K07222	P	68.0	0.0057142857142857	0.17948717948718
COG2073	0.0063700343646689	Cobalamin_biosynthesis_protein_CbiG	CbiG	K02189	H	196.0	0.305714285714286	0.193732193732194
COG2074	0.921746724114119	2-phosphoglycerate_kinase/Mevalonate-3-phosphate_5-kinase	Pgk2	K05715	F	42.0	0.117142857142857	0.0199430199430199
COG2075	0.958475845099455	Ribosomal_protein_L24E	RPL24A	K02896	J	286.0	0.811428571428571	0.0
COG2076	0.0034822945652224	Multidrug_transporter_EmrE_and_related_cation_transporters	EmrE	K11741	P	164.0	0.182857142857143	0.364672364672365
COG2077	0.0099542727932744	Peroxiredoxin	Tpx	K11065	O	129.0	0.0	0.344729344729345
COG2078	0.0093206525840124	Predicted_RNA_modification_protein,_AMMECR1_domain	AMMECR1	K09141	S	375.0	0.705714285714286	0.276353276353276
COG2079	0.0138488549093479	2-methylcitrate_dehydratase_PrpD	PrpD	K01720	S	103.0	0.128571428571429	0.131054131054131
COG2080	0.768365259293281	Aldehyde,_CO,_or_xanthine_dehydrogenase,_Fe-S_subunit,_CoxS/CutS_family	CutS	K03518	C	353.0	0.177142857142857	0.41025641025641
COG2081	0.0010060554056171	Predicted_flavoprotein_YhiN	YhiN	K07007	S	258.0	0.0428571428571428	0.544159544159544
COG2082	0.111234411085481	Precorrin-8X_methylmutase_CbiC/CobH	CobH	K06042	H	267.0	0.302857142857143	0.321937321937322
COG2083	0.871375673862129	Uncharacterized_conserved_protein,_UPF0216_family		K09737	S	94.0	0.265714285714286	0.0
COG2084	0.0120137465357815	3-hydroxyisobutyrate_dehydrogenase_or_related_beta-hydroxyacid_dehydrogenase	MmsB	K00020	I	370.0	0.188571428571429	0.45014245014245
COG2085	0.411358984735929	Predicted_dinucleotide-binding_enzyme		K06988	S	316.0	0.402857142857143	0.17948717948718
COG2086	0.455105749905653	Electron_transfer_flavoprotein,_alpha_and_beta_subunits	FixA	K03521	C	575.0	0.4	0.652421652421652
COG2087	0.0015274475066303	Adenosyl_cobinamide_kinase/adenosyl_cobinamide_phosphate_guanylyltransferase	CobU	K02231	H	171.0	0.0114285714285714	0.455840455840456
COG2088	0.199876122675287	DNA-binding_protein_SpoVG,_cell_septation_regulator	SpoVG	K06412	D	77.0	0.0228571428571428	0.17948717948718
COG2089	0.318328244562259	Sialic_acid_synthase_SpsE,_contains_C-terminal_SAF_domain	SpsE	K01654	M	229.0	0.142857142857143	0.367521367521368
COG2090	0.461416085171506	Uncharacterized_conserved_protein,_DUF371_domain		K09738	S	180.0	0.508571428571429	0.0
COG2091	0.0278023736799022	Phosphopantetheinyl_transferase	Sfp	K06133	H	131.0	0.0257142857142857	0.290598290598291
COG2092	0.948563992505606	Translation_elongation_factor_EF-1beta	EFB1	K03232	J	290.0	0.822857142857143	0.0
COG2093	0.838304054411592	RNA_polymerase_subunit_RPABC4/transcription_elongation_factor_Spt4	Spt4	K03050	K	310.0	0.877142857142857	0.0
COG2094	0.0329717295768857	3-methyladenine_DNA_glycosylase_Mpg	Mpg	K03652	L	183.0	0.165714285714286	0.341880341880342
COG2095	0.0009979804931496	Small_neutral_amino_acid_transporter_SnatA,_MarC_family	MarC	K05595	U	390.0	0.431428571428571	0.39031339031339
COG2096	0.0041938037414043	Cob(II)alamin_adenosyltransferase	PduO	K00798	S	359.0	0.382857142857143	0.561253561253561
COG2097	0.747337131381659	Ribosomal_protein_L31E	RPL31A	K02910	J	279.0	0.797142857142857	0.0
COG2098	0.0266295795369567	7,8-dihydroneopterin_aldolase_MptD_(tetrahydrofolate_and_tetrahydromethanopterin_biosynthesis)	MptD	K09739	S	128.0	0.36	0.0
COG2099	0.0462420923920886	Precorrin-6x_reductase	CobK	K05895	H	108.0	0.0514285714285714	0.242165242165242
COG2100	0.0622354585127829	Uncharacterized_Fe-S_cluster-containing_enzyme,_radical_SAM_superfamily		K06935	S	91.0	0.254285714285714	0.0
COG2101	0.981590098801153	TATA-box_binding_protein_(TBP),_component_of_TFIID_and_TFIIIB	SPT15	K03120	K	471.0	0.928571428571429	0.0
COG2102	0.552119798221112	Diphthamide_synthase_(EF-2-diphthine--ammonia_ligase)	Dph6	K06927	S	317.0	0.825714285714286	0.0142450142450142
COG2103	0.132310546341049	N-acetylmuramic_acid_6-phosphate_(MurNAc-6-P)_etherase	MurQ	K07106	G	150.0	0.0142857142857142	0.353276353276353
COG2104	0.54092052976918	Sulfur_carrier_protein_ThiS_(thiamine_biosynthesis)	ThiS	K03154	H	351.0	0.348571428571429	0.518518518518519
COG2106	0.0573734612807577	Predicted_RNA_methylase_MTH1,_SPOUT_superfamily	MTH1	K09142	S	160.0	0.448571428571429	0.0
COG2107	0.104238140213895	1,4-dihydroxy-6-naphtoate_synthase_(menaquinone_biosynthesis,_futalosine_pathway)	MqnD	K11785	S	127.0	0.174285714285714	0.176638176638177
COG2108	0.23554304998618	Uncharacterized_radical_SAM_domain-containing_protein		K07129	S	191.0	0.52	0.017094017094017
COG2109	0.0127747334835002	ATP:corrinoid_adenosyltransferase	BtuR	K19221	H	355.0	0.437142857142857	0.472934472934473
COG2111	0.9210178278765	Multisubunit_Na+/H+_antiporter,_MnhB_subunit	MnhB	K05566	P	308.0	0.311428571428571	0.227920227920228
COG2112	0.0560347576740701	Predicted_Ser/Thr_protein_kinase		K07176	T	107.0	0.285714285714286	0.0142450142450142
COG2113	0.0110027260906052	ABC-type_proline/glycine_betaine_transport_system,_periplasmic_component	ProX	K02002	E	193.0	0.0428571428571428	0.233618233618234
COG2115	0.486335772068329	Xylose_isomerase	XylA	K01805	G	118.0	0.0228571428571428	0.267806267806268
COG2116	0.399461387379363	Formate/nitrite_transporter_FocA,_FNT_family	FocA	K21993	P	97.0	0.0771428571428571	0.239316239316239
COG2117	0.273730239121587	Predicted_subunit_of_tRNA(5-methylaminomethyl-2-thiouridylate)_methyltransferase,_contains_the_PP-loop_ATPase_domain		K07585	J	88.0	0.24	0.0
COG2118	0.939569146635815	DNA-binding_TFAR19-related_protein,_PDSD5_family	PDCD5	K06875	S	266.0	0.757142857142857	0.0
COG2120	0.0135792739960272	N-acetylglucosaminyl_deacetylase,_LmbE_family	LmbE	K01463	S	113.0	0.128571428571429	0.341880341880342
COG2121	0.0065000957940841	Uncharacterized_conserved_protein,_lysophospholipid_acyltransferase_(LPLAT)_superfamily		K09778	S	93.0	0.0	0.250712250712251
COG2122	0.871322304356273	Uncharacterized_conserved_protein,_UPF0280_family,_ApbE_superfamily		K09740	S	114.0	0.228571428571429	0.0968660968660968
COG2123	0.0093332926385958	Exosome_complex_RNA-binding_protein_Rrp42,_RNase_PH_superfamily	Rrp42	K12589	J	289.0	0.814285714285714	0.0
COG2124	0.0001799867972338	Cytochrome_P450	CypX	K00493	Q	36.0	0.0142857142857142	0.170940170940171
COG2125	0.442347143467303	Ribosomal_protein_S6E_(S10)	RPS6A	K02991	J	326.0	0.928571428571429	0.0
COG2126	0.949515153705048	Ribosomal_protein_L37E	RPL37A	K02922	J	178.0	0.511428571428572	0.0
COG2127	0.0013568660712129	ATP-dependent_Clp_protease_adapter_protein_ClpS	ClpS	K06891	S	189.0	0.0	0.47008547008547
COG2128	0.0235878374765217	Alkylhydroperoxidase_family_enzyme,_contains_CxxC_motif	YciW	K04756	O	24.0	0.0	0.0655270655270655
COG2129	0.0203636989946256	Predicted_phosphoesterase,_related_to_the_Icc_protein		K07096	S	315.0	0.588571428571429	0.0598290598290598
COG2130	0.0135758272351985	NADPH-dependent_curcumin_reductase_CurA	CurA	K07119	S	135.0	0.0971428571428571	0.213675213675214
COG2131	0.377678345262447	Deoxycytidylate_deaminase	ComEB	K01493	F	353.0	0.48	0.478632478632479
COG2132	0.0011398788119964	Multicopper_oxidase_with_three_cupredoxin_domains_(includes_cell_division_protein_FtsP_and_spore_coat_protein_CotA)	SufI	K00368	Q	167.0	0.142857142857143	0.284900284900285
COG2133	0.0045575894944646	Glucose/arabinose_dehydrogenase,_beta-propeller_fold	YliI	K21430	G	134.0	0.0628571428571428	0.233618233618234
COG2134	0.0896801287823169	CDP-diacylglycerol_pyrophosphatase	Cdh	K01521	I	6.0	0.0	0.017094017094017
COG2136	0.386804421860494	rRNA_maturation_protein_Rpf1,_contains_Brix/IMP4_(anticodon-binding)_domain	IMP4	K14561	J	105.0	0.297142857142857	0.0
COG2137	0.21454717406977	SOS_response_regulatory_protein_OraA/RecX,_interacts_with_RecA	RecX	K03565	S	233.0	0.0	0.652421652421652
COG2138	0.060450473077774	Sirohydrochlorin_ferrochelatase	SirB	K03795	S	136.0	0.311428571428571	0.207977207977208
COG2139	0.985481303847045	Ribosomal_protein_L21E	RPL21A	K02889	J	334.0	0.951428571428571	0.0
COG2140	0.0292678395724143	Oxalate_decarboxylase/archaeal_phosphoglucose_isomerase,_cupin_superfamily	OxdD	K06859	G	88.0	0.208571428571429	0.0683760683760683
COG2141	0.817378797612134	Flavin-dependent_oxidoreductase,_luciferase_family_(includes_alkanesulfonate_monooxygenase_SsuD_and_methylene_tetrahydromethanopterin_reductase)	SsuD	K00320	C	200.0	0.397142857142857	0.190883190883191
COG2142	0.0629541535138804	Succinate_dehydrogenase,_hydrophobic_anchor_subunit	SdhD	K00242	C	192.0	0.24	0.259259259259259
COG2144	0.0916123440706831	Selenophosphate_synthetase-related_protein		K07123	S	115.0	0.245714285714286	0.0455840455840455
COG2145	0.0477758722972078	Hydroxyethylthiazole_kinase,_sugar_kinase_family	ThiM	K00878	H	161.0	0.194285714285714	0.236467236467236
COG2146	0.0879497596585829	Ferredoxin_subunit_of_nitrite_reductase_or_a_ring-hydroxylating_dioxygenase	NirD	K05710	P	259.0	0.174285714285714	0.413105413105413
COG2147	0.989217034924867	Ribosomal_protein_L19E	RPL19A	K02885	J	326.0	0.928571428571429	0.0
COG2148	0.300603776060543	Sugar_transferase_involved_in_LPS_biosynthesis_(colanic,_teichoic_acid)	WcaJ	K03606	M	105.0	0.0085714285714285	0.455840455840456
COG2149	0.0232950489546633	Uncharacterized_membrane_protein_YidH,_DUF202_family	YidH	K00389	S	83.0	0.0542857142857142	0.156695156695157
COG2150	0.155095445760194	Predicted_regulator_of_amino_acid_metabolism,_contains_ACT_domain		K07103	S	159.0	0.414285714285714	0.0
COG2151	0.520536210371457	Metal-sulfur_cluster_biosynthetic_enzyme	PaaD	K02612	L	87.0	0.0257142857142857	0.202279202279202
COG2152	0.989901524244501	Predicted_glycosyl_hydrolase,_GH43/DUF377_family		K20885	G	92.0	0.0885714285714285	0.190883190883191
COG2153	0.0047807310172015	Predicted_N-acyltransferase,_GNAT_family	ElaA	K02348	S	64.0	0.0028571428571428	0.173789173789174
COG2154	0.0046711044545899	Pterin-4a-carbinolamine_dehydratase	PhhB	K01724	H	334.0	0.337142857142857	0.487179487179487
COG2155	0.0117938985012014	Uncharacterized_membrane_protein_YuzA,_DUF378_family	YuzA	K09779	S	74.0	0.0771428571428571	0.11965811965812
COG2156	0.0703436541553918	K+-transporting_ATPase,_KdpC_subunit	KdpC	K01548	P	119.0	0.0714285714285714	0.250712250712251
COG2157	0.848070628128029	Ribosomal_protein_L20A_(L18A)	RPL20A	K02944	J	181.0	0.517142857142857	0.0
COG2158	0.012518140372378	Uncharacterized_conserved_protein,_contains_a_Zn-finger-like_domain		K07162	S	19.0	0.04	0.0142450142450142
COG2159	0.177763690895718	5-carboxyvanillate_decarboxylase_LigW_(lignin_degradation),_amidohydro_domain	LigW	K07045	S	500.0	0.345714285714286	0.41025641025641
COG2160	0.0352758193937561	L-arabinose_isomerase	AraA	K01804	G	58.0	0.0057142857142857	0.142450142450142
COG2161	0.0508318626109384	Antitoxin_component_YafN_of_the_YafNO_toxin-antitoxin_module,_PHD/YefM_family	StbD	K19159	D	92.0	0.0	0.219373219373219
COG2162	0.0016943345389721	Arylamine_N-acetyltransferase	NhoA	K00675	Q	49.0	0.0257142857142857	0.0968660968660968
COG2163	0.647367691041696	Ribosomal_protein_L14E/L6E/L27E	RPL14A	K02875	J	155.0	0.442857142857143	0.0
COG2164	0.921453332947891	Uncharacterized_protein_with_cyclophilin_fold,_contains_DUF369_domain		K09143	S	114.0	0.225714285714286	0.0512820512820512
COG2166	0.0091860537145069	Sulfur_transfer_protein_SufE,_Fe-S_cluster_assembly	SufE	K02426	S	133.0	0.0485714285714285	0.307692307692308
COG2167	0.232322912484397	Ribosomal_protein_L39E	RPL39	K02924	J	196.0	0.557142857142857	0.0
COG2168	0.991495852694611	Sulfur_transfer_complex_TusBCD_TusB_component,_DsrH_family	TusB	K07237	P	39.0	0.0371428571428571	0.0712250712250712
COG2169	0.65227914599397	Methylphosphotriester-DNA--protein-cysteine_methyltransferase_(N-terminal_fragment_of_Ada),_contains_Zn-binding_and_two_AraC-type_DNA-binding_domains	AdaA	K15051	K	31.0	0.0085714285714285	0.0854700854700854
COG2170	0.0009640387279494	Gamma-glutamyl:cysteine_ligase_YbdK,_ATP-grasp_superfamily	YbdK	K06048	S	178.0	0.154285714285714	0.227920227920228
COG2171	0.0040165799266108	Tetrahydrodipicolinate_N-succinyltransferase	DapD	K00674	E	203.0	0.114285714285714	0.455840455840456
COG2173	0.0259319470462514	D-alanyl-D-alanine_dipeptidase	DdpX	K08641	M	114.0	0.0085714285714285	0.259259259259259
COG2174	0.835007787687291	Ribosomal_protein_L34E	RPL34A	K02915	J	125.0	0.354285714285714	0.0
COG2175	0.0002237231337739	Taurine_dioxygenase,_alpha-ketoglutarate-dependent	TauD	K03119	Q	100.0	0.0	0.136752136752137
COG2177	0.0159613134819182	Cell_division_protein_FtsX	FtsX	K09811	D	268.0	0.0	0.717948717948718
COG2178	0.396916327995427	Predicted_RNA-_or_ssDNA-binding_protein,_translin_family		K07477	J	160.0	0.414285714285714	0.037037037037037
COG2179	0.430067232250669	Predicted_phosphohydrolase_YqeG,_HAD_superfamily	YqeG	K07015	S	73.0	0.0028571428571428	0.202279202279202
COG2180	0.118399231231108	Nitrate_reductase_assembly_protein_NarJ,_required_for_insertion_of_molybdenum_cofactor	NarJ	K00373	C	71.0	0.0714285714285714	0.13960113960114
COG2181	0.627010678128778	Nitrate_reductase_gamma_subunit	NarI	K00374	C	83.0	0.0542857142857142	0.148148148148148
COG2182	0.604398114027635	Maltose-binding_periplasmic_protein_MalE	MalE	K15770	G	146.0	0.162857142857143	0.207977207977208
COG2183	0.113408156645597	Transcriptional_accessory_protein_Tex/SPT6	Tex	K06959	K	200.0	0.0342857142857142	0.50997150997151
COG2184	0.111309986166114	Fido,_protein-threonine_AMPylation_domain	FIDO	K04095	D	53.0	0.0057142857142857	0.128205128205128
COG2185	0.0640774266420009	Methylmalonyl-CoA_mutase,_C-terminal_domain/subunit_(cobalamin-binding)	Sbm	K01849	I	257.0	0.36	0.256410256410256
COG2186	0.0016672916062514	DNA-binding_transcriptional_regulator,_FadR_family	FadR	K05799	K	241.0	0.0	0.327635327635328
COG2188	0.0192553651496249	DNA-binding_transcriptional_regulator,_GntR_family	MngR	K03710	K	333.0	0.0028571428571428	0.43019943019943
COG2190	0.0058109197735259	Phosphotransferase_system_IIA_component	NagE	K02777	G	114.0	0.0	0.153846153846154
COG2191	0.807078764223453	Formylmethanofuran_dehydrogenase_subunit_E	FwdE	K11261	C	187.0	0.217142857142857	0.11965811965812
COG2192	0.389782983528918	Predicted_carbamoyl_transferase,_NodU_family		K00612	O	187.0	0.154285714285714	0.222222222222222
COG2193	0.941557689133305	Bacterioferritin_(cytochrome_b1)	Bfr	K03594	P	328.0	0.28	0.424501424501425
COG2194	0.0050701089497175	Phosphoethanolamine_transferase_for_periplasmic_glucans_OpgE,_AlkP_superfamily	OpgE	K03760	S	31.0	0.0	0.105413105413105
COG2195	0.109324442976282	Di-_or_tripeptidase	PepD2	K01258	E	160.0	0.0657142857142857	0.415954415954416
COG2198	0.0214125819684144	HPt_(histidine-containing_phosphotransfer)_domain	HPtr	K20976	T	28.0	0.0028571428571428	0.0626780626780626
COG2199	0.285772568552593	GGDEF_domain,_diguanylate_cyclase_(c-di-GMP_synthetase)_or_its_enzymatically_inactive_variants	GGDEF	K13590	T	71.0	0.0085714285714285	0.387464387464387
COG2200	0.013229260444171	EAL_domain,_c-di-GMP-specific_phosphodiesterase_class_I_(or_its_enzymatically_inactive_variant)	EAL	K13593	T	13.0	0.0	0.0484330484330484
COG2201	0.01079211425991195	Chemotaxis_response_regulator_CheB,_contains_REC_and_protein-glutamate_methylesterase_domains	CheB	K03412	NT	437.0	0.234285714285714	0.461538461538462
COG2203	0.0334195024700213	GAF_domain	GAF	K02480	T	45.0	0.0	0.168091168091168
COG2204	0.0038613602486004	DNA-binding_transcriptional_response_regulator,_NtrC_family,_contains_REC,_AAA-type_ATPase,_and_a_Fis-type_DNA-binding_domains	AtoC	K02481	T	262.0	0.0457142857142857	0.586894586894587
COG2207	0.0134743986536959	AraC-type_DNA-binding_domain_and_AraC-containing_proteins	AraC	K07720	T	134.0	0.0142857142857142	0.45014245014245
COG2209	0.0695759201204592	Na+-transporting_NADH:ubiquinone_oxidoreductase,_subunit_NqrE	NqrE	K00350	C	61.0	0.0	0.170940170940171
COG2211	0.262493090733085	Na+/melibiose_symporter_or_related_transporter	MelB	K03292	G	242.0	0.0657142857142857	0.341880341880342
COG2212	0.977339161249505	Multisubunit_Na+/H+_antiporter,_MnhF_subunit	MnhF	K05570	P	250.0	0.282857142857143	0.316239316239316
COG2215	0.0898351313279247	ABC-type_nickel/cobalt_efflux_system,_permease_component_RcnA	RcnA	K08970	P	26.0	0.0	0.0683760683760683
COG2216	0.0644391566122687	K+_transport_ATPase,_ATPase_subunit_KdpB	KdpB	K01547	P	122.0	0.0771428571428571	0.247863247863248
COG2218	0.714202926803762	Formylmethanofuran_dehydrogenase_subunit_C	FwdC	K00202	C	120.0	0.188571428571429	0.0769230769230769
COG2219	0.826990957794992	Eukaryotic-type_DNA_primase,_large_subunit	PRI2	K18882	L	260.0	0.728571428571429	0.0
COG2220	0.003395742376933	L-ascorbate_lactonase_UlaG,_metallo-beta-lactamase_superfamily	UlaG	K03476	S	61.0	0.125714285714286	0.0598290598290598
COG2221	0.221143644452595	Dissimilatory_sulfite_reductase_(desulfoviridin),_alpha_and_beta_subunits	DsrA	K11181	C	56.0	0.0942857142857142	0.105413105413105
COG2222	0.989094640600647	Fructoselysine-6-P-deglycase_FrlB_or_related_protein,_duplicated_sugar_isomerase_(SIS)_domain	AgaS	K15916	G	215.0	0.351428571428571	0.307692307692308
COG2223	0.27113804260367	Nitrate/nitrite_transporter_NarK	NarK	K02575	P	211.0	0.111428571428571	0.296296296296296
COG2224	0.0504163789331031	Isocitrate_lyase	AceA	K01637	C	128.0	0.08	0.253561253561254
COG2225	0.107643304586404	Malate_synthase	AceB	K01638	C	130.0	0.0342857142857142	0.299145299145299
COG2227	0.430771859980674	2-polyprenyl-3-methyl-5-hydroxy-6-metoxy-1,4-benzoquinol_methylase	UbiG	K00568	H	248.0	0.114285714285714	0.52991452991453
COG2229	0.602571702251638	Signal_recognition_particle_receptor_subunit_beta,_a_GTPase	Srp102	K06945	S	164.0	0.185714285714286	0.0854700854700854
COG2230	0.0649565178327586	Cyclopropane_fatty-acyl-phospholipid_synthase_and_related_methyltransferases	Cfa	K00574	M	321.0	0.105714285714286	0.475783475783476
COG2231	0.928209143461378	3-Methyladenine_DNA_glycosylase,_HhH-GPD/Endo3_superfamily	HP0602	K07457	L	163.0	0.282857142857143	0.176638176638177
COG2232	0.938737549084799	Pyrrolysine_biosynthesis_ligase_PylC_and_related_enzymes,_ATP-grasp_superfamily	PylC	K06913	S	72.0	0.194285714285714	0.0056980056980056
COG2233	0.150340723782617	Xanthine/uracil_permease	UraA	K03458	F	126.0	0.0828571428571428	0.384615384615385
COG2234	0.588264816225605	Zn-dependent_amino-_or_carboxypeptidase,_M28_family	Iap	K19701	S	32.0	0.0685714285714285	0.148148148148148
COG2235	0.0605687232004147	Arginine_deiminase	ArcA	K01478	E	131.0	0.12	0.170940170940171
COG2236	0.957263027233657	Hypoxanthine_phosphoribosyltransferase	Hpt1	K07101	F	331.0	0.557142857142857	0.245014245014245
COG2237	0.889583764203595	Uncharacterized_membrane_protein		K08975	S	268.0	0.648571428571429	0.0
COG2238	0.00689026006964	Ribosomal_protein_S19E_(S16A)	RPS19A	K02966	J	319.0	0.908571428571429	0.0
COG2239	0.423566197095153	Mg/Co/Ni_transporter_MgtE_(contains_CBS_domain)	MgtE	K06213	P	366.0	0.122857142857143	0.666666666666667
COG2240	0.001860242242882	Pyridoxal/pyridoxine/pyridoxamine_kinase	PdxK	K00868	H	110.0	0.02	0.245014245014245
COG2241	0.0199717715704341	Precorrin-6B_methylase_1	CobL	K00595	H	172.0	0.317142857142857	0.358974358974359
COG2242	0.0029680821548934	Precorrin-6B_methylase_2	CobL	K02191	H	133.0	0.28	0.0968660968660968
COG2243	0.135367994382836	Precorrin-2_methylase	CobF	K03394	H	213.0	0.291428571428571	0.313390313390313
COG2244	0.0543015386982242	Membrane_protein_involved_in_the_export_of_O-antigen_and_teichoic_acid	RfbX	K03328	S	161.0	0.0571428571428571	0.37037037037037
COG2248	0.825893626708698	Predicted_hydrolase,_metallo-beta-lactamase_superfamily		K07022	S	158.0	0.334285714285714	0.0455840455840455
COG2249	0.0326388441313575	Putative_NADPH-quinone_reductase_(modulator_of_drug_activity_B)	MdaB	K00355	S	75.0	0.06	0.205128205128205
COG2252	0.25670961887074	Xanthine/guanine/uracil/vitamin_C_permease_GhxP/GhxQ,_nucleobase:cation_symporter_2_(_NCS2)_family	NCS2	K06901	S	309.0	0.228571428571429	0.464387464387464
COG2253	0.124007120591589	Predicted_nucleotidyltransferase_component_of_viral_defense_system		K09144	S	138.0	0.154285714285714	0.094017094017094
COG2254	0.783868084592678	CRISPR/Cas_system-associated_endonuclease_Cas3-HD	Cas3	K07475	L	79.0	0.2	0.0028490028490028
COG2255	0.0053870493263812	Holliday_junction_resolvasome_RuvABC,_ATP-dependent_DNA_helicase_subunit_RuvB	RuvB	K03551	L	362.0	0.0542857142857142	0.954415954415954
COG2256	0.772120270417406	Replication-associated_recombination_protein_RarA_(DNA-dependent_ATPase)	RarA	K07478	L	319.0	0.0142857142857142	0.849002849002849
COG2257	0.0205254894521932	Type_III_secretion_system_substrate_exporter,_FlhB-like	YlqH	K04061	S	84.0	0.0	0.230769230769231
COG2259	0.0140627776072353	Uncharacterized_membrane_protein_YphA,_DoxX/SURF4_family	DoxX	K15977	S	335.0	0.24	0.52991452991453
COG2260	0.0251665194804879	rRNA_maturation_protein_Nop10,_contains_Zn-ribbon_domain	Nop10	K11130	J	173.0	0.477142857142857	0.0113960113960113
COG2262	0.0526141594169642	50S_ribosomal_subunit-associated_GTPase_HflX	HflX	K03665	S	502.0	0.471428571428571	0.814814814814815
COG2263	0.0012209623911722	Predicted_RNA_methylase		K07579	Q	241.0	0.68	0.0028490028490028
COG2264	0.0118970557740994	Ribosomal_protein_L11_methylase_PrmA	PrmA	K02687	J	255.0	0.0085714285714285	0.641025641025641
COG2265	0.0123317911621261	tRNA/tmRNA/rRNA_uracil-C5-methylase,_TrmA/RlmC/RlmD_family	TrmA	K03215	J	367.0	0.0828571428571428	0.834757834757835
COG2266	0.146930962822627	GTP:adenosylcobinamide-phosphate_guanylyltransferase		K19712	M	151.0	0.414285714285714	0.0
COG2267	0.046790083192116	Lysophospholipase,_alpha-beta_hydrolase_superfamily	PldB	K00433	I	132.0	0.131428571428571	0.538461538461538
COG2268	0.0225597259085725	Uncharacterized_membrane_protein_YqiK,_contains_Band7/PHB/SPFH_domain	YqiK	K07192	S	90.0	0.0314285714285714	0.182336182336182
COG2269	0.013012543661818	Elongation_factor_P--beta-lysine_ligase_(EF-P_beta-lysylation_pathway)	EpmA	K04568	J	82.0	0.0228571428571428	0.207977207977208
COG2270	0.0101241072648913	MFS-type_transporter_involved_in_bile_tolerance,_Atg22_family	BtlA	K06902	S	183.0	0.0857142857142857	0.378917378917379
COG2271	0.0555804604628024	Sugar_phosphate_permease	UhpC	K02445	G	52.0	0.0657142857142857	0.293447293447293
COG2272	0.0157759319844469	Carboxylesterase_type_B	PnbA	K03929	I	115.0	0.0171428571428571	0.168091168091168
COG2273	0.038539323207762	Beta-glucanase,_GH16_family	BglS	K01216	G	15.0	0.0085714285714285	0.0683760683760683
COG2274	0.0210437770657661	ABC-type_bacteriocin/lantibiotic_exporters,_contain_an_N-terminal_double-glycine_peptidase_domain	SunT	K12541	V	50.0	0.0057142857142857	0.205128205128205
COG2301	0.189826304926412	Citrate_lyase_beta_subunit	CitE	K01644	G	257.0	0.202857142857143	0.301994301994302
COG2303	0.027312869626606	Choline_dehydrogenase_or_related_flavoprotein	BetA	K00108	E	154.0	0.02	0.276353276353276
COG2306	0.0189888247319042	Predicted_RNA-binding_protein,_associated_with_RNAse_of_E/G_family,_DUF402_domain		K09145	S	19.0	0.0228571428571428	0.0455840455840455
COG2309	0.0860693934804965	Leucyl_aminopeptidase_(aminopeptidase_T)	AmpS	K19689	E	307.0	0.297142857142857	0.313390313390313
COG2310	0.0040567245794743	Stress_response_protein_SCP2	TerZ	K05795	T	49.0	0.0	0.0598290598290598
COG2311	0.0256667351313748	Uncharacterized_membrane_protein_YeiB	YeiB	K07148	S	80.0	0.0514285714285714	0.136752136752137
COG2312	0.0416898674122817	Erythromycin_esterase_homolog	YbfO	K06880	S	31.0	0.0371428571428571	0.0313390313390313
COG2313	0.111274728004705	Pseudouridine-5'-phosphate_glycosidase_(pseudoU_degradation)	PsuG	K16329	Q	78.0	0.0	0.219373219373219
COG2316	0.981632004367564	Predicted_hydrolase,_HD_superfamily		K06951	S	77.0	0.0914285714285714	0.125356125356125
COG2317	0.608162288191417	Zn-dependent_carboxypeptidase,_M32_family	YpwA	K01299	E	249.0	0.354285714285714	0.259259259259259
COG2319	0.0542839089493726	WD40_repeat	WD40	K20332	S	5.0	0.0	0.017094017094017
COG2321	0.0011874114148614	Predicted_metalloprotease	YpfJ	K07054	S	107.0	0.0057142857142857	0.205128205128205
COG2322	0.0026887431059248	Predicted_membrane_metallochaperone_YozB_(3H,_Sco1_fusion),_DUF420_family	YozB	K08976	S	147.0	0.122857142857143	0.173789173789174
COG2324	0.011361706549312	Uncharacterized_membrane_protein		K08977	S	55.0	0.154285714285714	0.0
COG2326	0.0079708025448594	Polyphosphate_kinase_2,_PPK2_family	PPK2	K22468	S	122.0	0.0257142857142857	0.222222222222222
COG2327	0.0552212346047567	Polysaccharide_pyruvyl_transferase_family_protein_WcaK_(colanic_acid_biosynthesis)	WcaK	K16710	S	25.0	0.0142857142857142	0.0569800569800569
COG2329	0.0110391196567487	Heme-degrading_monooxygenase_HmoA_and_related_ABM_domain_proteins	HmoA	K21481	S	52.0	0.0371428571428571	0.108262108262108
COG2332	0.200040691345565	Cytochrome_c_biogenesis_protein_CcmE	CcmE	K02197	O	149.0	0.1	0.304843304843305
COG2334	0.205515153647724	Ser/Thr_protein_kinase_RdoA_involved_in_Cpx_stress_response,_MazF_antagonist	SrkA	K02204	F	91.0	0.0428571428571428	0.230769230769231
COG2335	0.021094930533293	Uncaracterized_surface_protein_containing_fasciclin_(FAS1)_repeats	FAS1	K19519	M	16.0	0.0057142857142857	0.0313390313390313
COG2336	0.443413383849552	Antitoxin_component_MazE_of_the_MazEF_toxin-antitoxin_module	MazE	K07172	T	87.0	0.0257142857142857	0.213675213675214
COG2337	0.0644266182279128	mRNA-degrading_endonuclease_MazF,_toxin_component_of_the_MazEF_toxin-antitoxin_module	MazF	K07171	T	439.0	0.251428571428571	0.39031339031339
COG2342	0.723727941999814	Endo_alpha-1,4_polygalactosaminidase,_GH114_family_(was_erroneously_annotated_as_Cys-tRNA_synthetase)		K01884	G	32.0	0.0257142857142857	0.0455840455840455
COG2344	0.428519303181145	NADH/NAD_ratio-sensing_transcriptional_regulator_Rex	Rex	K01926	K	143.0	0.0	0.353276353276353
COG2345	1.4549605599102199e-12	Predicted_transcriptional_regulator,_ArsR_family		K09012	K	13.0	0.0	0.0341880341880341
COG2346	0.0107430898690744	Truncated_hemoglobin_YjbI	YjbI	K06886	S	219.0	0.0914285714285714	0.336182336182336
COG2348	0.016299402729186	Lipid_II:glycine_glycyltransferase_(Peptidoglycan_interpeptide_bridge_formation_enzyme)	FmhB	K05363	V	41.0	0.0085714285714285	0.102564102564103
COG2350	0.0020299204103442	YciI_superfamily_enzyme,_includes_5-CHQ_dehydrochlorinase,_contains_active-site_pHis	YciI	K09780	S	111.0	0.0114285714285714	0.259259259259259
COG2351	0.0122576769453157	5-hydroxyisourate_hydrolase_(purine_catabolism),_transthyretin-related_family	HiuH	K07127	S	82.0	0.0142857142857142	0.170940170940171
COG2352	0.953121872087262	Phosphoenolpyruvate_carboxylase	Ppc	K01595	C	263.0	0.294285714285714	0.415954415954416
COG2354	0.0086084006086515	Membrane_protein_MutK/YedI,_may_be_involved_in_DNA_repair	MutK	K09781	S	48.0	0.0	0.133903133903134
COG2355	0.182331927137276	Zn-dependent_dipeptidase,_microsomal_dipeptidase_homolog		K01273	E	258.0	0.145714285714286	0.381766381766382
COG2356	0.0200829813671388	Endonuclease_I	EndA	K01150	L	23.0	0.0	0.0455840455840455
COG2357	0.340104982197472	ppGpp_synthetase_catalytic_domain_(RelA/SpoT-type_nucleotidyltranferase)	YjbM	K07816	S	67.0	0.0142857142857142	0.136752136752137
COG2358	0.0311125901886867	TRAP-type_uncharacterized_transport_system,_periplasmic_component	Imp	K07080	S	286.0	0.128571428571429	0.282051282051282
COG2359	0.114900774495832	Stage_V_sporulation_protein_SpoVS,_predicted_DNA-binding,_AlbA_superfamily	SpoVS	K06416	S	64.0	0.0	0.148148148148148
COG2360	0.012757929014717	Leu/Phe-tRNA-protein_transferase	Aat	K00684	O	141.0	0.0028571428571428	0.393162393162393
COG2362	0.784799343996218	D-aminopeptidase	DppA	K16203	E	109.0	0.0857142857142857	0.156695156695157
COG2364	0.0645405728304035	Uncharacterized_membrane_protein_YczE	YczE	K07149	S	44.0	0.02	0.0797720797720797
COG2366	0.21952771204082	Acyl-homoserine_lactone_(AHL)_acylase_PvdQ	PvdQ	K01434	S	215.0	0.18	0.290598290598291
COG2367	0.0919902380663539	Beta-lactamase_class_A	PenP	K17836	V	179.0	0.0285714285714285	0.304843304843305
COG2368	0.0218392770428607	Aromatic_ring_hydroxylase	YoaI	K00483	Q	100.0	0.142857142857143	0.113960113960114
COG2370	0.0317221258029149	Hydrogenase/urease_accessory_protein_HupE	HupE	K03192	O	31.0	0.0028571428571428	0.0769230769230769
COG2371	0.0077380322909985	Urease_accessory_protein_UreE	UreE	K03187	O	74.0	0.0657142857142857	0.145299145299145
COG2372	0.0116021099816002	Copper-binding_protein_CopC_(methionine-rich)	CopC	K07156	S	72.0	0.0028571428571428	0.153846153846154
COG2375	0.0321718440388188	NADPH-dependent_ferric_siderophore_reductase,_contains_FAD-binding_and_SIP_domains	ViuB	K14698	P	4.0	0.0	0.0113960113960113
COG2376	0.0102407945560734	Dihydroxyacetone_kinase	DAK1	K05878	G	101.0	0.0428571428571428	0.196581196581197
COG2377	0.763241079804192	1,6-Anhydro-N-acetylmuramate_kinase	AnmK	K09001	O	140.0	0.0171428571428571	0.376068376068376
COG2378	0.222123870208867	Predicted_DNA-binding_transcriptional_regulator_YobV,_contains_HTH_and_WYL_domains	YobV	K13573	K	76.0	0.0028571428571428	0.196581196581197
COG2379	0.533158767915025	Glycerate-2-kinase	GckA	K11529	G	260.0	0.388571428571429	0.304843304843305
COG2380	0.05679582694471845	NurA-like_predicted_nuclease,_RNAse_H_fold	NurA2	K09785	NU	9.0	0.0	0.0256410256410256
COG2382	0.0020715400728154	Enterochelin_esterase_or_related_enzyme	Fes	K07214	P	123.0	0.0257142857142857	0.193732193732194
COG2384	0.0045207225508128	tRNA_A22_N1-methylase	TrmK	K06967	S	58.0	0.0	0.162393162393162
COG2385	0.202181842602581	Peptidoglycan_hydrolase_(amidase)_enhancer_domain_SpoIID	SpoIID	K06381	D	168.0	0.0	0.324786324786325
COG2386	0.52057560613254	ABC-type_transport_system_involved_in_cytochrome_c_biogenesis,_permease_component	CcmB	K02194	O	145.0	0.12	0.287749287749288
COG2388	0.0536513063145134	Predicted_acetyltransferase,_GNAT_superfamily	YidJ	K06975	S	148.0	0.06	0.236467236467236
COG2390	0.0076668619069197	DNA-binding_transcriptional_regulator_LsrR,_DeoR_family	DeoR	K05311	K	27.0	0.0	0.131054131054131
COG2391	0.42459273868582	Uncharacterized_membrane_protein_YedE/YeeE,_contains_two_sulfur_transport_domains	YedE	K07112	S	537.0	0.245714285714286	0.413105413105413
COG2402	0.426776855857183	Predicted_nucleic_acid-binding_protein,_contains_PIN_domain		K07065	V	188.0	0.197142857142857	0.0997150997150997
COG2403	0.997570681653428	Zn/Ni/Co-binding_GTPase_YjiA,_predicted_metallochaperone,_CobW/Nha3/YciC_family	YjiA	K05716	F	32.0	0.06	0.0313390313390313
COG2404	0.0337690523537823	Oligoribonuclease_NrnA/c-di-AMP_phosphodiesterase_DhhP,_DHH_superfamily	DhhP	K07097	S	134.0	0.314285714285714	0.0256410256410256
COG2405	0.866477869120255	Predicted_nucleic_acid-binding_protein,_contains_PIN_domain		K07066	S	106.0	0.12	0.0626780626780626
COG2407	0.750702721828143	L-fucose_isomerase_or_related_protein	FucI	K01818	G	37.0	0.0085714285714285	0.0911680911680911
COG2409	0.977918507469731	Predicted_lipid_transporter_YdfJ,_MMPL/SSD_domain,_RND_superfamily	YdfJ	K06994	S	295.0	0.188571428571429	0.193732193732194
COG2410	0.949840541974264	Predicted_nuclease_(RNAse_H_fold)		K09147	S	91.0	0.231428571428571	0.0256410256410256
COG2412	0.252544349796911	Uncharacterized_conserved_protein,_DUF424_domain		K09148	S	253.0	0.72	0.0
COG2413	0.0713862625106191	Predicted_nucleotidyltransferase		K07073	S	85.0	0.237142857142857	0.0
COG2414	0.814477162626439	Aldehyde:ferredoxin_oxidoreductase	YdhV	K03738	C	824.0	0.471428571428571	0.176638176638177
COG2419	0.0046588602224403	tRNA_(A,G)9-N-methylase_TRM10	TRM10	K15566	J	39.0	0.108571428571429	0.0028490028490028
COG2421	0.510408489452908	Acetamidase/formamidase	FmdA	K01455	C	77.0	0.0885714285714285	0.0883190883190883
COG2423	0.704065225911197	Ornithine_cyclodeaminase/archaeal_alanine_dehydrogenase,_mu-crystallin_family	OCDMu	K19244	E	269.0	0.408571428571429	0.267806267806268
COG2425	0.0796566202245898	Uncharacterized_conserved_protein,_contains_a_von_Willebrand_factor_type_A_(vWA)_domain	ViaA	K11089	S	17.0	0.0	0.0427350427350427
COG2429	0.078518456067962	Archaeal_GTP_cyclohydrolase_III	Gch31	K08096	F	98.0	0.262857142857143	0.0
COG2430	0.524556349698818	Uncharacterized_conserved_protein,_DUF432_domain		K09149	S	59.0	0.148571428571429	0.0
COG2433	0.0017221720759154	Possible_nuclease_of_RNase_H_fold,_RuvC/YqgF_family		K09150	S	186.0	0.525714285714286	0.0
COG2440	0.774434181056387	Ferredoxin-like_protein_FixX	FixX	K03855	C	87.0	0.125714285714286	0.0797720797720797
COG2443	0.0806462066388146	Preprotein_translocase_subunit_Sss1	Sss1	K07342	U	236.0	0.674285714285714	0.0
COG2450	0.986923388448582	Predicted_archaeal_cell_division_protein,_SepF_family	SepFarc	K09152	D	173.0	0.488571428571429	0.0
COG2451	0.995229141886146	Ribosomal_protein_L35AE/L33A	Rpl35A	K02917	J	105.0	0.302857142857143	0.0
COG2452	0.0208757139655055	Predicted_site-specific_integrase-resolvase		K07450	L	116.0	0.0857142857142857	0.0256410256410256
COG2453	0.943267865600844	Protein-tyrosine_phosphatase	CDC14	K14165	T	69.0	0.134285714285714	0.0284900284900284
COG2456	0.0095213501691042	Uncharacterized_conserved_protein,_DUF2304_domain		K09153	S	92.0	0.0885714285714285	0.15954415954416
COG2457	0.0058467137747348	Uncharacterized_conserved_protein,_DUF447_domain		K09154	S	137.0	0.36	0.0284900284900284
COG2461	0.966013440712775	Uncharacterized_conserved_protein_AF0170,_contains_SAB,_hemerythrin_HHE,_and_PAS_domains		K09155	S	102.0	0.117142857142857	0.108262108262108
COG2469	0.668912960093236	Archaeal_chemotaxis_protein_CheF	CheF	K09156	K	112.0	0.171428571428571	0.0
COG2501	0.0081040595905738	Ribosome-associated_protein_YbcJ,_S4-like_RNA-binding_protein	YbcJ	K14761	S	103.0	0.0057142857142857	0.284900284900285
COG2502	0.325696424866065	Asparagine_synthetase_A	AsnA	K01914	E	49.0	0.0142857142857142	0.116809116809117
COG2508	0.00455649119215825	DNA-binding_transcriptional_regulator,_PucR/PutR_family	PucR	K09684	QT	109.0	0.0	0.145299145299145
COG2509	0.743043033471924	FAD-dependent_dehydrogenase		K07137	S	235.0	0.297142857142857	0.299145299145299
COG2510	0.817740813703271	Riboflavin_transporter_RibN,_EamA_domain	RibN	K08978	S	160.0	0.174285714285714	0.213675213675214
COG2511	0.978091809763712	Archaeal_Glu-tRNAGln_amidotransferase_subunit_E,_contains_GAD_domain	GatE	K03330	J	321.0	0.891428571428572	0.0028490028490028
COG2513	0.0306782990439232	2-Methylisocitrate_lyase_and_related_enzymes,_PEP_mutase_family	PrpB	K03417	G	107.0	0.142857142857143	0.245014245014245
COG2514	0.0087482159769177	Catechol-2,3-dioxygenase	CatE	K07104	S	109.0	0.122857142857143	0.148148148148148
COG2515	0.317774453693177	1-aminocyclopropane-1-carboxylate_deaminase/D-cysteine_desulfhydrase,_PLP-dependent_ACC_family	Acd	K05396	E	89.0	0.0485714285714285	0.250712250712251
COG2516	0.125764289447009	Biotin_synthase-related_protein,_radical_SAM_superfamily		K21312	K	6.0	0.0114285714285714	0.0056980056980056
COG2517	0.165239064027089	Predicted_RNA-binding_protein,_contains_C-terminal_EMAP_domain		K07135	S	40.0	0.105714285714286	0.0
COG2518	0.354989623712148	Protein-L-isoaspartate_O-methyltransferase	Pcm	K00573	J	603.0	0.694285714285714	0.592592592592593
COG2519	0.510919609842724	tRNA_A58_N-methylase_Trm61	Gcd14	K07442	J	342.0	0.78	0.190883190883191
COG2520	0.0009100636786302	tRNA_G37_N-methylase_Trm5	Trm5	K15429	J	382.0	0.928571428571429	0.0056980056980056
COG2521	0.955383254462658	Predicted_archaeal_methyltransferase		K06983	S	61.0	0.157142857142857	0.0113960113960113
COG2522	0.843245164039862	Predicted_transcriptional_regulator,_contains_XRE-type_HTH_domain	AF0184	K07108	K	234.0	0.491428571428571	0.0113960113960113
COG2524	0.940970873009906	Predicted_transcriptional_regulator,_contains_C-terminal_CBS_domains		K07744	K	145.0	0.351428571428571	0.0
COG2602	0.0718244336451666	Beta-lactamase_class_D	YbxI	K17838	V	26.0	0.0028571428571428	0.074074074074074
COG2603	0.0310255763215035	tRNA_2-selenouridine_synthase_SelU,_contains_rhodanese_domain	SelU	K06917	S	63.0	0.0171428571428571	0.162393162393162
COG2605	0.065735726401783	Predicted_kinase_related_to_galactokinase_and_mevalonate_kinase		K07031	S	155.0	0.162857142857143	0.165242165242165
COG2606	0.0336099895808644	Cys-tRNA(Pro)_deacylase,_prolyl-tRNA_editing_enzyme_YbaK/EbsC	EbsC	K03976	S	138.0	0.0942857142857142	0.433048433048433
COG2607	0.0047194441321314	Predicted_ATPase,_AAA+_superfamily	Atu1564	K06923	S	82.0	0.0057142857142857	0.225071225071225
COG2608	0.0860226543316578	Copper_chaperone_CopZ	CopZ	K07213	P	233.0	0.214285714285714	0.387464387464387
COG2609	0.0976326978064556	Pyruvate_dehydrogenase_complex,_dehydrogenase_(E1)_component	AceE	K00163	C	124.0	0.0371428571428571	0.262108262108262
COG2610	0.2175506320979895	H+/gluconate_symporter_GntT_or_related_permease,_GntP/DsdX_family	GntT	K03299	EG	139.0	0.0828571428571428	0.222222222222222
COG2703	0.0794166494383257	Hemerythrin		K07216	P	164.0	0.06	0.193732193732194
COG2704	0.0194748615302902	Anaerobic_C4-dicarboxylate_transporter	DcuA	K07792	S	19.0	0.0	0.0569800569800569
COG2706	0.0264603978662838	6-phosphogluconolactonase,_cycloisomerase_2_family	Pgl	K07404	G	88.0	0.0228571428571428	0.176638176638177
COG2710	0.0674158480940282	Nitrogenase_Mo-Fe_protein_NifD/coenzyme_F430_biosynthesis_subunit_CfbD	NifD/CfbD	K02591	C	107.0	0.174285714285714	0.196581196581197
COG2715	0.0399791090137889	Spore_maturation_protein_SpmA_(function_unknown)	SpmA	K06373	S	52.0	0.0	0.13960113960114
COG2716	0.0392289676713247	Glycine_cleavage_system_regulator_GcvR	GcvR	K03567	E	45.0	0.0	0.122507122507123
COG2717	0.841940942048477	Heme-binding_membrane_subunit_of_periplasmic_DMSO/TMAO_and_protein-methionine-sulfoxide_reductases	MsrQ	K17247	C	88.0	0.06	0.15954415954416
COG2718	0.0143683690063431	Uncharacterized_conserved_protein_YeaH/YhbH,_required_for_sporulation,_DUF444_family	YeaH	K09786	S	100.0	0.114285714285714	0.162393162393162
COG2719	0.0178480454827597	Stage_V_sporulation_protein_SpoVR/YcgB,_involved_in_spore_cortex_formation_(function_unknown)	SpoVR	K06415	S	100.0	0.117142857142857	0.153846153846154
COG2720	0.0151700126393585	Vancomycin_resistance_protein_YoaR_(function_unknown),_contains_peptidoglycan-binding_and_VanW_domains	YoaR	K18346	V	37.0	0.0	0.074074074074074
COG2721	0.209349323883958	Altronate_dehydratase	UxaA	K01685	G	86.0	0.0857142857142857	0.213675213675214
COG2723	0.0694785241037844	Beta-glucosidase/6-phospho-beta-glucosidase/beta-galactosidase	BglB	K05350	G	243.0	0.0828571428571428	0.353276353276353
COG2731	0.0238066398192806	Beta-galactosidase,_beta_subunit	EbgC	K12112	G	4.0	0.0	0.0142450142450142
COG2732	0.0724688787432031	Barstar,_RNAse_(barnase)_inhibitor	BarS	K03623	K	11.0	0.0	0.0313390313390313
COG2738	0.100580856268024	Zn-dependent_membrane_protease_YugP	YugP	K06973	S	108.0	0.0	0.296296296296296
COG2739	0.066455612686341	Predicted_DNA-binding_protein_YlxM,_UPF0122_family	YlxM	K09787	S	62.0	0.0085714285714285	0.168091168091168
COG2740	0.012180197528472	Nucleoid-associated_protein_YlxR,_Predicted_RNA-binding,_DUF448_family	YlxR	K07742	K	138.0	0.0	0.378917378917379
COG2746	0.187616441864141	Aminoglycoside_N3'-acetyltransferase	YokD	K00662	V	74.0	0.08	0.102564102564103
COG2747	0.0362213177755624	Negative_regulator_of_flagellin_synthesis_(anti-sigma28_factor)	FlgM	K02398	N	85.0	0.0	0.239316239316239
COG2755	0.0669096878987196	Lysophospholipase_L1_or_related_esterase._Includes_spore_coat_protein_LipC/YcsK	TesA	K05970	G	121.0	0.0628571428571428	0.367521367521368
COG2759	0.801538680302344	Formyltetrahydrofolate_synthetase	MIS1	K01938	F	233.0	0.171428571428571	0.447293447293447
COG2764	0.0001554661932336	Zn-dependent_glyoxalase,_PhnB_family	PhnB	K04750	S	135.0	0.0285714285714285	0.222222222222222
COG2766	0.0020772037212773	Predicted_Ser/Thr_protein_kinase	PrkA	K07180	T	98.0	0.105714285714286	0.162393162393162
COG2768	0.967208638833038	Uncharacterized_Fe-S_cluster_protein		K07138	C	170.0	0.231428571428571	0.156695156695157
COG2770	0.0200048579594831	HAMP_domain	HAMP	K19609	T	5.0	0.0	0.0085470085470085
COG2771	0.229401014475419	DNA-binding_transcriptional_regulator,_CsgD_family	CsgD	K21963	K	4.0	0.0	0.0199430199430199
COG2802	0.0225647370328141	Uncharacterized_conserved_protein,_LON_N-like_domain,_ASCH/PUA-like_superfamily	LON/PUA	K07157	S	118.0	0.04	0.290598290598291
COG2804	0.372734559143854	Type_II_secretory_pathway_ATPase_GspE/PulE_or_T4P_pilus_assembly_pathway_ATPase_PilB	PulE	K02652	NU	462.0	0.0085714285714285	0.709401709401709
COG2805	0.28652231967415853	Type_IV_pilus_assembly_protein_PilT,_pilus_retraction_ATPase	PilT	K02669	NU	368.0	0.0057142857142857	0.584045584045584
COG2807	0.0770900882873746	Cyanate_permease	CynX	K03449	P	79.0	0.0285714285714285	0.148148148148148
COG2808	0.0502815304215068	Predicted_FMN-binding_regulatory_protein_PaiB	PaiB	K07734	K	58.0	0.0114285714285714	0.145299145299145
COG2810	0.248133435675742	Predicted_type_IV_restriction_endonuclease		K07504	V	85.0	0.0771428571428571	0.122507122507123
COG2811	0.591128919808845	Archaeal/vacuolar-type_H+-ATPase_subunit_H	NtpH	K02107	C	94.0	0.234285714285714	0.0256410256410256
COG2812	0.269446360698107	DNA_polymerase_III,_gamma/tau_subunits	DnaX	K02343	L	405.0	0.0085714285714285	0.985754985754986
COG2813	0.492692292519716	16S_rRNA_G1207_methylase_RsmC	RsmC	K00564	J	127.0	0.0771428571428571	0.256410256410256
COG2816	0.0037704350418557	NADH_pyrophosphatase_NudC,_Nudix_superfamily	NPY1	K03426	L	129.0	0.0485714285714285	0.316239316239316
COG2818	0.0098039644695394	3-methyladenine_DNA_glycosylase_Tag	Tag	K01246	L	212.0	0.131428571428571	0.41025641025641
COG2819	0.0085230212307329	Predicted_hydrolase_of_the_alpha/beta_superfamily	YbbA	K07017	S	80.0	0.0142857142857142	0.11965811965812
COG2820	0.491862471218325	Uridine_phosphorylase	Udp	K00757	F	245.0	0.291428571428571	0.168091168091168
COG2821	0.0046621403128411	Membrane-bound_lytic_murein_transglycosylase	MltA	K08304	M	83.0	0.0	0.207977207977208
COG2822	0.0152785607942534	Iron_uptake_system_EfeUOB,_periplasmic_(or_lipoprotein)_component_EfeO/EfeM	EfeO	K07224	P	27.0	0.0	0.0626780626780626
COG2823	0.0101395448099945	Osmotically-inducible_protein_OsmY,_contains_BON_domain	OsmY	K04065	S	50.0	0.0	0.116809116809117
COG2824	0.230282758053188	Uncharacterized_Zn-ribbon-containing_protein	PhnA	K06193	P	104.0	0.0371428571428571	0.250712250712251
COG2825	0.0006252830831205	Periplasmic_chaperone_for_outer_membrane_proteins,_Skp_family	HlpA	K06142	M	227.0	0.0	0.43019943019943
COG2827	0.0792218999839759	Predicted_endonuclease,_GIY-YIG_superfamily	YhbQ	K07461	L	395.0	0.188571428571429	0.478632478632479
COG2828	0.0294547148177766	2-Methylaconitate_cis-trans-isomerase_PrpF_(2-methyl_citrate_pathway)	PrpF	K16514	S	17.0	0.0028571428571428	0.0826210826210826
COG2829	0.0239212894437723	Outer_membrane_phospholipase_A	PldA	K01058	M	28.0	0.0	0.0769230769230769
COG2830	0.0173561174353829	Uncharacterized_conserved_protein,_DUF452_domain		K09789	S	16.0	0.0	0.0398860398860398
COG2831	0.0057558536242195	Hemolysin_activation/secretion_protein	FhaC	K07326	U	6.0	0.0	0.0227920227920227
[truncated: 1,089 more rows]
