# Supplementary material for: The nature of the last universal common ancestor and its impact on the early Earth system
Source: Nat Ecol Evol. 2024 Jul 12;8(9):1654–66. doi: 10.1038/s41559-024-02461-1 (PMC11383801; doi:10.1038/s41559-024-02461-1)
Supplement: Supplementary file 6 — Module completeness. Estimated pathway completeness for KEGG metabolic modules (with a completeness greater than zero in at least one confidence threshold) using Anvi’o’s stepwise pathway completeness48. Module_name is the name of the module; module_category is the broader category into which the module falls; module_subcategory is a more specific category; possible_anvio includes the gene families with a median PP ≥ 0.50; probable_anvio related to gene families PP ≥ 0.75; and _ws refers to the sampling requirement being met (presence in at least 1% of the sampled Archaea and Bacteria). [file 41559_2024_2461_MOESM6_ESM.tsv]

module	module_name	module_category	module_subcategory	possible_anivo.csv	possible_ws_anivo.csv	probable_anivo.csv	probable_ws_anivo.csv
M00001	Glycolysis (Embden-Meyerhof pathway), glucose => pyruvate	Carbohydrate metabolism	Central carbohydrate metabolism	0.3333333333333333	0.3333333333333333	0.1111111111111111	0.1111111111111111
M00002	Glycolysis, core module involving three-carbon compounds	Carbohydrate metabolism	Central carbohydrate metabolism	0.2	0.2	0.0	0.0
M00003	Gluconeogenesis, oxaloacetate => fructose-6P	Carbohydrate metabolism	Central carbohydrate metabolism	0.375	0.375	0.1428571428571428	0.1428571428571428
M00307	Pyruvate oxidation, pyruvate => acetyl-CoA	Carbohydrate metabolism	Central carbohydrate metabolism	1.0	1.0	1.0	1.0
M00009	Citrate cycle (TCA cycle, Krebs cycle)	Carbohydrate metabolism	Central carbohydrate metabolism	0.7291666666666667	0.7291666666666667	0.2916666666666666	0.2916666666666666
M00010	Citrate cycle, first carbon oxidation, oxaloacetate => 2-oxoglutarate	Carbohydrate metabolism	Central carbohydrate metabolism	0.6666666666666666	0.6666666666666666	0.0	0.0
M00011	Citrate cycle, second carbon oxidation, 2-oxoglutarate => oxaloacetate	Carbohydrate metabolism	Central carbohydrate metabolism	0.7666666666666666	0.7666666666666666	0.4666666666666666	0.4666666666666666
M00004	Pentose phosphate pathway (Pentose phosphate cycle)	Carbohydrate metabolism	Central carbohydrate metabolism	0.2857142857142857	0.2857142857142857	0.0	0.0
M00007	Pentose phosphate pathway, non-oxidative phase, fructose 6P => ribose 5P	Carbohydrate metabolism	Central carbohydrate metabolism	0.5	0.5	0.0	0.0
M00580	Pentose phosphate pathway, archaea, fructose 6P => ribose 5P	Carbohydrate metabolism	Central carbohydrate metabolism	1.0	1.0	0.5	0.5
M00008	Entner-Doudoroff pathway, glucose-6P => glyceraldehyde-3P + pyruvate	Carbohydrate metabolism	Central carbohydrate metabolism	0.25	0.25	0.0	0.0
M00308	Semi-phosphorylative Entner-Doudoroff pathway, gluconate => glycerate-3P	Carbohydrate metabolism	Central carbohydrate metabolism	0.5	0.5	0.25	0.25
M00633	Semi-phosphorylative Entner-Doudoroff pathway, gluconate/galactonate => glycerate-3P	Carbohydrate metabolism	Central carbohydrate metabolism	0.5	0.25	0.25	0.25
M00309	Non-phosphorylative Entner-Doudoroff pathway, gluconate/galactonate => glycerate	Carbohydrate metabolism	Central carbohydrate metabolism	0.3333333333333333	0.3333333333333333	0.3333333333333333	0.3333333333333333
M00014	Glucuronate pathway (uronate pathway)	Carbohydrate metabolism	Other carbohydrate metabolism	0.4444444444444444	0.4444444444444444	0.2222222222222222	0.2222222222222222
M00631	D-Galacturonate degradation (bacteria), D-galacturonate => pyruvate + D-glyceraldehyde 3P	Carbohydrate metabolism	Other carbohydrate metabolism	0.4	0.4	0.2	0.2
M00061	D-Glucuronate degradation, D-glucuronate => pyruvate + D-glyceraldehyde 3P	Carbohydrate metabolism	Other carbohydrate metabolism	0.2	0.2	0.0	0.0
M00632	Galactose degradation, Leloir pathway, galactose => alpha-D-glucose-1P	Carbohydrate metabolism	Other carbohydrate metabolism	0.5	0.5	0.25	0.25
M00129	Ascorbate biosynthesis, animals, glucose-1P => ascorbate	Carbohydrate metabolism	Other carbohydrate metabolism	0.2857142857142857	0.2857142857142857	0.1428571428571428	0.1428571428571428
M00550	Ascorbate degradation, ascorbate => D-xylulose-5P	Carbohydrate metabolism	Other carbohydrate metabolism	0.2	0.2	0.2	0.2
M00854	Glycogen biosynthesis, glucose-1P => glycogen/starch	Carbohydrate metabolism	Other carbohydrate metabolism	0.6666666666666666	0.6666666666666666	0.3333333333333333	0.3333333333333333
M00855	Glycogen degradation, glycogen => glucose-6P	Carbohydrate metabolism	Other carbohydrate metabolism	0.5	0.5	0.25	0.25
M00565	Trehalose biosynthesis, D-glucose 1P => trehalose	Carbohydrate metabolism	Other carbohydrate metabolism	0.1666666666666666	0.1666666666666666	0.0	0.0
M00549	Nucleotide sugar biosynthesis, glucose => UDP-glucose	Carbohydrate metabolism	Other carbohydrate metabolism	0.3333333333333333	0.3333333333333333	0.0	0.0
M00554	Nucleotide sugar biosynthesis, galactose => UDP-galactose	Carbohydrate metabolism	Other carbohydrate metabolism	1.0	1.0	0.5	0.5
M00909	UDP-N-acetyl-D-glucosamine biosynthesis, prokaryotes, glucose => UDP-GlcNAc	Carbohydrate metabolism	Other carbohydrate metabolism	0.2	0.2	0.2	0.2
M00012	Glyoxylate cycle	Carbohydrate metabolism	Other carbohydrate metabolism	0.4	0.4	0.2	0.2
M00740	Methylaspartate cycle	Carbohydrate metabolism	Other carbohydrate metabolism	0.4090909090909091	0.4090909090909091	0.0909090909090909	0.0909090909090909
M00532	Photorespiration	Carbohydrate metabolism	Other carbohydrate metabolism	0.225	0.225	0.125	0.125
M00968	Pentose bisphosphate pathway (nucleoside degradation), archaea, nucleoside/NMP => 3-PGA/glycerone phosphate	Carbohydrate metabolism	Other carbohydrate metabolism	1.0	0.3333333333333333	1.0	0.3333333333333333
M00165	Reductive pentose phosphate cycle (Calvin cycle)	Energy metabolism	Carbon fixation	0.1818181818181818	0.1818181818181818	0.0909090909090909	0.0909090909090909
M00166	Reductive pentose phosphate cycle, ribulose-5P => glyceraldehyde-3P	Energy metabolism	Carbon fixation	0.25	0.25	0.25	0.25
M00167	Reductive pentose phosphate cycle, glyceraldehyde-3P => ribulose-5P	Energy metabolism	Carbon fixation	0.1428571428571428	0.1428571428571428	0.0	0.0
M00168	CAM (Crassulacean acid metabolism), dark	Energy metabolism	Carbon fixation	1.0	1.0	0.5	0.5
M00172	C4-dicarboxylic acid cycle, NADP - malic enzyme type	Energy metabolism	Carbon fixation	0.25	0.25	0.0	0.0
M00171	C4-dicarboxylic acid cycle, NAD - malic enzyme type	Energy metabolism	Carbon fixation	0.1428571428571428	0.1428571428571428	0.0	0.0
M00170	C4-dicarboxylic acid cycle, phosphoenolpyruvate carboxykinase type	Energy metabolism	Carbon fixation	0.25	0.25	0.0	0.0
M00173	Reductive citrate cycle (Arnon-Buchanan cycle)	Energy metabolism	Carbon fixation	0.8181818181818182	0.8181818181818182	0.4	0.4
M00376	3-Hydroxypropionate bi-cycle	Energy metabolism	Carbon fixation	0.1025641025641025	0.1025641025641025	0.0256410256410256	0.0256410256410256
M00374	Dicarboxylate-hydroxybutyrate cycle	Energy metabolism	Carbon fixation	0.4615384615384615	0.4615384615384615	0.2307692307692307	0.2307692307692307
M00377	Reductive acetyl-CoA pathway (Wood-Ljungdahl pathway)	Energy metabolism	Carbon fixation	0.3809523809523809	0.3809523809523809	0.1904761904761904	0.1904761904761904
M00579	Phosphate acetyltransferase-acetate kinase pathway, acetyl-CoA => acetate	Energy metabolism	Carbon fixation	0.5	0.5	0.5	0.5
M00620	Incomplete reductive citrate cycle, acetyl-CoA => oxoglutarate	Energy metabolism	Carbon fixation	0.7142857142857143	0.7142857142857143	0.5	0.5
M00567	Methanogenesis, CO2 => methane	Energy metabolism	Methane metabolism	0.4958333333333333	0.45	0.4708333333333333	0.425
M00357	Methanogenesis, acetate => methane	Energy metabolism	Methane metabolism	0.5277777777777778	0.5	0.4722222222222221	0.4444444444444444
M00356	Methanogenesis, methanol => methane	Energy metabolism	Methane metabolism	0.3333333333333333	0.3333333333333333	0.3333333333333333	0.3333333333333333
M00563	Methanogenesis, methylamine/dimethylamine/trimethylamine => methane	Energy metabolism	Methane metabolism	0.5	0.25	0.5	0.25
M00358	Coenzyme M biosynthesis	Energy metabolism	Methane metabolism	0.25	0.25	0.25	0.25
M00608	2-Oxocarboxylic acid chain extension, 2-oxoglutarate => 2-oxoadipate => 2-oxopimelate => 2-oxosuberate	Energy metabolism	Methane metabolism	0.8333333333333334	0.1666666666666666	0.3333333333333333	0.0
M00346	Formaldehyde assimilation, serine pathway	Energy metabolism	Methane metabolism	0.5	0.5	0.1111111111111111	0.1111111111111111
M00345	Formaldehyde assimilation, ribulose monophosphate pathway	Energy metabolism	Methane metabolism	0.6666666666666666	0.6666666666666666	0.6666666666666666	0.6666666666666666
M00378	F420 biosynthesis, archaea	Energy metabolism	Methane metabolism	0.625	0.625	0.25	0.25
M00935	Methanofuran biosynthesis	Energy metabolism	Methane metabolism	0.5	0.1666666666666666	0.5	0.1666666666666666
M00422	Acetyl-CoA pathway, CO2 => acetyl-CoA	Energy metabolism	Methane metabolism	1.0	0.5	0.8333333333333333	0.3333333333333333
M00175	Nitrogen fixation, nitrogen => ammonia	Energy metabolism	Nitrogen metabolism	0.3333333333333333	0.3333333333333333	0.0	0.0
M00531	Assimilatory nitrate reduction, nitrate => ammonia	Energy metabolism	Nitrogen metabolism	1.0	1.0	0.0	0.0
M00530	Dissimilatory nitrate reduction, nitrate => ammonia	Energy metabolism	Nitrogen metabolism	0.4166666666666666	0.4166666666666666	0.25	0.25
M00529	Denitrification, nitrate => nitrogen	Energy metabolism	Nitrogen metabolism	0.0833333333333333	0.0833333333333333	0.0	0.0
M00176	Assimilatory sulfate reduction, sulfate => H2S	Energy metabolism	Sulfur metabolism	0.8333333333333334	0.8333333333333334	0.5	0.5
M00596	Dissimilatory sulfate reduction, sulfate => H2S	Energy metabolism	Sulfur metabolism	0.3333333333333333	0.3333333333333333	0.3333333333333333	0.3333333333333333
M00163	Photosystem I	Energy metabolism	Photosynthesis	0.1666666666666666	0.0	0.1666666666666666	0.0
M00144	NADH:quinone oxidoreductase, prokaryotes	Energy metabolism	ATP synthesis	0.25	0.2142857142857142	0.1666666666666666	0.1428571428571428
M00145	NAD(P)H:quinone oxidoreductase, chloroplasts and cyanobacteria	Energy metabolism	ATP synthesis	0.0909090909090909	0.0909090909090909	0.0909090909090909	0.0909090909090909
M00149	Succinate dehydrogenase, prokaryotes	Energy metabolism	ATP synthesis	0.5	0.25	0.5	0.25
M00155	Cytochrome c oxidase, prokaryotes	Energy metabolism	ATP synthesis	0.5	0.5	0.0	0.0
M00157	F-type ATPase, prokaryotes and chloroplasts	Energy metabolism	ATP synthesis	0.125	0.0	0.125	0.0
M00159	V/A-type ATPase, prokaryotes	Energy metabolism	ATP synthesis	0.4444444444444444	0.4444444444444444	0.4444444444444444	0.4444444444444444
M00088	Ketone body biosynthesis, acetyl-CoA => acetoacetate/3-hydroxybutyrate/acetone	Lipid metabolism	Lipid metabolism	0.2	0.2	0.0	0.0
M00094	Ceramide biosynthesis	Lipid metabolism	Lipid metabolism	0.25	0.25	0.0	0.0
M00099	Sphingosine biosynthesis	Lipid metabolism	Lipid metabolism	0.2	0.2	0.0	0.0
M00048	De novo purine biosynthesis, PRPP + glutamine => IMP	Nucleotide metabolism	Purine metabolism	0.4444444444444444	0.4444444444444444	0.2222222222222222	0.2222222222222222
M00049	Adenine ribonucleotide biosynthesis, IMP => ADP,ATP	Nucleotide metabolism	Purine metabolism	0.25	0.25	0.25	0.25
M00050	Guanine ribonucleotide biosynthesis, IMP => GDP,GTP	Nucleotide metabolism	Purine metabolism	0.25	0.25	0.0	0.0
M00053	Deoxyribonucleotide biosynthesis, ADP/GDP/CDP/UDP => dATP/dGTP/dCTP/dUTP	Nucleotide metabolism	Purine metabolism	0.25	0.25	0.25	0.25
M00958	Adenine ribonucleotide degradation, AMP => Urate	Nucleotide metabolism	Purine metabolism	0.6666666666666666	0.6666666666666666	0.5833333333333334	0.5833333333333334
M00959	Guanine ribonucleotide degradation, GMP => Urate	Nucleotide metabolism	Purine metabolism	0.6666666666666666	0.6666666666666666	0.5833333333333334	0.5833333333333334
M00546	Purine degradation, xanthine => urea	Nucleotide metabolism	Purine metabolism	0.3333333333333333	0.3333333333333333	0.2666666666666666	0.2666666666666666
M00051	De novo pyrimidine biosynthesis, glutamine (+ PRPP) => UMP	Nucleotide metabolism	Pyrimidine metabolism	0.7	0.7	0.4	0.3333333333333333
M00052	Pyrimidine ribonucleotide biosynthesis, UMP => UDP/UTP,CDP/CTP	Nucleotide metabolism	Pyrimidine metabolism	0.6666666666666666	0.6666666666666666	0.3333333333333333	0.3333333333333333
M00938	Pyrimidine deoxyribonucleotide biosynthesis, UDP => dTTP	Nucleotide metabolism	Pyrimidine metabolism	0.3	0.3	0.3	0.3
M00046	Pyrimidine degradation, uracil => beta-alanine, thymine => 3-aminoisobutanoate	Nucleotide metabolism	Pyrimidine metabolism	0.5	0.5	0.5	0.5
M00020	Serine biosynthesis, glycerate-3P => serine	Amino acid metabolism	Serine and threonine metabolism	0.3333333333333333	0.3333333333333333	0.3333333333333333	0.3333333333333333
M00018	Threonine biosynthesis, aspartate => homoserine => threonine	Amino acid metabolism	Serine and threonine metabolism	0.2	0.2	0.0	0.0
M00033	Ectoine biosynthesis, aspartate => ectoine	Amino acid metabolism	Serine and threonine metabolism	0.4	0.4	0.2	0.2
M00609	Cysteine biosynthesis, methionine => cysteine	Amino acid metabolism	Cysteine and methionine metabolism	0.1666666666666666	0.1666666666666666	0.0	0.0
M00017	Methionine biosynthesis, aspartate => homoserine => methionine	Amino acid metabolism	Cysteine and methionine metabolism	0.2857142857142857	0.2857142857142857	0.0	0.0
M00034	Methionine salvage pathway	Amino acid metabolism	Cysteine and methionine metabolism	0.3636363636363636	0.3636363636363636	0.125	0.125
M00035	Methionine degradation	Amino acid metabolism	Cysteine and methionine metabolism	0.25	0.25	0.25	0.25
M00019	Valine/isoleucine biosynthesis, pyruvate => valine / 2-oxobutanoate => isoleucine	Amino acid metabolism	Branched-chain amino acid metabolism	0.25	0.25	0.0	0.0
M00535	Isoleucine biosynthesis, pyruvate => 2-oxobutanoate	Amino acid metabolism	Branched-chain amino acid metabolism	0.3333333333333333	0.3333333333333333	0.3333333333333333	0.3333333333333333
M00570	Isoleucine biosynthesis, threonine => 2-oxobutanoate => isoleucine	Amino acid metabolism	Branched-chain amino acid metabolism	0.2	0.2	0.0	0.0
M00432	Leucine biosynthesis, 2-oxoisovalerate => 2-oxoisocaproate	Amino acid metabolism	Branched-chain amino acid metabolism	0.3333333333333333	0.3333333333333333	0.3333333333333333	0.3333333333333333
M00036	Leucine degradation, leucine => acetoacetate + acetyl-CoA	Amino acid metabolism	Branched-chain amino acid metabolism	0.0555555555555555	0.0555555555555555	0.0555555555555555	0.0555555555555555
M00016	Lysine biosynthesis, succinyl-DAP pathway, aspartate => lysine	Amino acid metabolism	Lysine metabolism	0.1111111111111111	0.1111111111111111	0.0	0.0
M00525	Lysine biosynthesis, acetyl-DAP pathway, aspartate => lysine	Amino acid metabolism	Lysine metabolism	0.1111111111111111	0.1111111111111111	0.0	0.0
M00526	Lysine biosynthesis, DAP dehydrogenase pathway, aspartate => lysine	Amino acid metabolism	Lysine metabolism	0.1666666666666666	0.1666666666666666	0.0	0.0
M00527	Lysine biosynthesis, DAP aminotransferase pathway, aspartate => lysine	Amino acid metabolism	Lysine metabolism	0.2857142857142857	0.2857142857142857	0.0	0.0
M00030	Lysine biosynthesis, AAA pathway, 2-oxoglutarate => 2-aminoadipate => lysine	Amino acid metabolism	Lysine metabolism	0.125	0.125	0.125	0.125
M00433	Lysine biosynthesis, 2-oxoglutarate => 2-oxoadipate	Amino acid metabolism	Lysine metabolism	0.25	0.25	0.25	0.25
M00031	Lysine biosynthesis, mediated by LysW, 2-aminoadipate => lysine	Amino acid metabolism	Lysine metabolism	0.5	0.5	0.3333333333333333	0.3333333333333333
M00956	Lysine degradation, bacteria, L-lysine => succinate	Amino acid metabolism	Lysine metabolism	0.1428571428571428	0.1428571428571428	0.1428571428571428	0.1428571428571428
M00957	Lysine degradation, bacteria, L-lysine => glutarate => succinate/acetyl-CoA	Amino acid metabolism	Lysine metabolism	0.1666666666666666	0.1666666666666666	0.1666666666666666	0.1666666666666666
M00028	Ornithine biosynthesis, glutamate => ornithine	Amino acid metabolism	Arginine and proline metabolism	0.4	0.4	0.25	0.25
M00763	Ornithine biosynthesis, mediated by LysW, glutamate => ornithine	Amino acid metabolism	Arginine and proline metabolism	0.5	0.5	0.3333333333333333	0.3333333333333333
M00844	Arginine biosynthesis, ornithine => arginine	Amino acid metabolism	Arginine and proline metabolism	0.6666666666666666	0.6666666666666666	0.0	0.0
M00845	Arginine biosynthesis, glutamate => acetylcitrulline => arginine	Amino acid metabolism	Arginine and proline metabolism	0.5714285714285714	0.5714285714285714	0.1428571428571428	0.1428571428571428
M00029	Urea cycle	Amino acid metabolism	Arginine and proline metabolism	0.4	0.4	0.0	0.0
M00047	Creatine pathway	Amino acid metabolism	Arginine and proline metabolism	0.3333333333333333	0.0	0.3333333333333333	0.0
M00133	Polyamine biosynthesis, arginine => agmatine => putrescine => spermidine	Amino acid metabolism	Polyamine biosynthesis	0.25	0.25	0.0	0.0
M00026	Histidine biosynthesis, PRPP => histidine	Amino acid metabolism	Histidine metabolism	0.1428571428571428	0.1428571428571428	0.0	0.0
M00045	Histidine degradation, histidine => N-formiminoglutamate => glutamate	Amino acid metabolism	Histidine metabolism	0.25	0.25	0.25	0.25
M00022	Shikimate pathway, phosphoenolpyruvate + erythrose-4P => chorismate	Amino acid metabolism	Aromatic amino acid metabolism	0.25	0.25	0.0	0.0
M00023	Tryptophan biosynthesis, chorismate => tryptophan	Amino acid metabolism	Aromatic amino acid metabolism	0.6666666666666666	0.6666666666666666	0.5	0.5
M00024	Phenylalanine biosynthesis, chorismate => phenylpyruvate => phenylalanine	Amino acid metabolism	Aromatic amino acid metabolism	0.6666666666666666	0.6666666666666666	0.6666666666666666	0.6666666666666666
M00025	Tyrosine biosynthesis, chorismate => HPP => tyrosine	Amino acid metabolism	Aromatic amino acid metabolism	0.6666666666666666	0.5	0.6666666666666666	0.3333333333333333
M00040	Tyrosine biosynthesis, chorismate => arogenate => tyrosine	Amino acid metabolism	Aromatic amino acid metabolism	0.3333333333333333	0.0	0.3333333333333333	0.0
M00038	Tryptophan metabolism, tryptophan => kynurenine => 2-aminomuconate	Amino acid metabolism	Aromatic amino acid metabolism	0.2857142857142857	0.2857142857142857	0.0	0.0
M00027	GABA (gamma-Aminobutyrate) shunt	Amino acid metabolism	Other amino acid metabolism	0.3333333333333333	0.3333333333333333	0.3333333333333333	0.3333333333333333
M00055	N-glycan precursor biosynthesis	Glycan metabolism	Glycan biosynthesis	0.0769230769230769	0.0	0.0769230769230769	0.0
M00072	N-glycosylation by oligosaccharyltransferase	Glycan metabolism	Glycan biosynthesis	0.1666666666666666	0.1666666666666666	0.0	0.0
M00076	Dermatan sulfate degradation	Glycan metabolism	Glycosaminoglycan metabolism	0.1666666666666666	0.1666666666666666	0.0	0.0
M00077	Chondroitin sulfate degradation	Glycan metabolism	Glycosaminoglycan metabolism	0.25	0.25	0.0	0.0
M00078	Heparan sulfate degradation	Glycan metabolism	Glycosaminoglycan metabolism	0.1111111111111111	0.1111111111111111	0.0	0.0
M00060	KDO2-lipid A biosynthesis, Raetz pathway, LpxL-LpxM type	Glycan metabolism	Lipopolysaccharide metabolism	0.3333333333333333	0.0	0.1111111111111111	0.0
M00866	KDO2-lipid A biosynthesis, Raetz pathway, non-LpxL-LpxM type	Glycan metabolism	Lipopolysaccharide metabolism	0.2222222222222222	0.0	0.0	0.0
M00064	ADP-L-glycero-D-manno-heptose biosynthesis	Glycan metabolism	Lipopolysaccharide metabolism	0.8	0.8	0.4	0.4
M00127	Thiamine biosynthesis, prokaryotes, AIR (+ DXP/tyrosine) => TMP/TPP	Metabolism of cofactors and vitamins	Cofactor and vitamin metabolism	0.2857142857142857	0.2857142857142857	0.1428571428571428	0.1428571428571428
M00895	Thiamine biosynthesis, prokaryotes, AIR (+ DXP/glycine) => TMP/TPP	Metabolism of cofactors and vitamins	Cofactor and vitamin metabolism	0.1111111111111111	0.1111111111111111	0.1111111111111111	0.1111111111111111
M00896	Thiamine biosynthesis, archaea, AIR (+ NAD+) => TMP/TPP	Metabolism of cofactors and vitamins	Cofactor and vitamin metabolism	0.25	0.25	0.0	0.0
M00899	Thiamine salvage pathway, HMP/HET => TMP	Metabolism of cofactors and vitamins	Cofactor and vitamin metabolism	0.5	0.5	0.0	0.0
M00125	Riboflavin biosynthesis, plants and bacteria, GTP => riboflavin/FMN/FAD	Metabolism of cofactors and vitamins	Cofactor and vitamin metabolism	0.1428571428571428	0.1428571428571428	0.0	0.0
M00911	Riboflavin biosynthesis, fungi, GTP => riboflavin/FMN/FAD	Metabolism of cofactors and vitamins	Cofactor and vitamin metabolism	0.2222222222222222	0.1111111111111111	0.0	0.0
M00916	Pyridoxal-P biosynthesis, R5P + glyceraldehyde-3P + glutamine => pyridoxal-P	Metabolism of cofactors and vitamins	Cofactor and vitamin metabolism	0.5	0.5	0.5	0.5
M00115	NAD biosynthesis, aspartate => quinolinate => NAD	Metabolism of cofactors and vitamins	Cofactor and vitamin metabolism	0.6	0.6	0.2	0.2
M00912	NAD biosynthesis, tryptophan => quinolinate => NAD	Metabolism of cofactors and vitamins	Cofactor and vitamin metabolism	0.5	0.5	0.0	0.0
M00119	Pantothenate biosynthesis, valine/L-aspartate => pantothenate	Metabolism of cofactors and vitamins	Cofactor and vitamin metabolism	0.2	0.0	0.0	0.0
M00120	Coenzyme A biosynthesis, pantothenate => CoA	Metabolism of cofactors and vitamins	Cofactor and vitamin metabolism	0.75	0.6666666666666666	0.3333333333333333	0.3333333333333333
M00914	Coenzyme A biosynthesis, archaea, 2-oxoisovalerate => 4-phosphopantoate => CoA	Metabolism of cofactors and vitamins	Cofactor and vitamin metabolism	0.4285714285714285	0.1428571428571428	0.0	0.0
M00123	Biotin biosynthesis, pimeloyl-ACP/CoA => biotin	Metabolism of cofactors and vitamins	Cofactor and vitamin metabolism	0.3333333333333333	0.3333333333333333	0.3333333333333333	0.3333333333333333
M00950	Biotin biosynthesis, BioU pathway, pimeloyl-ACP/CoA => biotin	Metabolism of cofactors and vitamins	Cofactor and vitamin metabolism	0.25	0.25	0.25	0.25
M00573	Biotin biosynthesis, BioI pathway, long-chain-acyl-ACP => pimeloyl-ACP => biotin	Metabolism of cofactors and vitamins	Cofactor and vitamin metabolism	0.2	0.2	0.2	0.2
M00577	Biotin biosynthesis, BioW pathway, pimelate => pimeloyl-CoA => biotin	Metabolism of cofactors and vitamins	Cofactor and vitamin metabolism	0.2	0.2	0.2	0.2
M00126	Tetrahydrofolate biosynthesis, GTP => THF	Metabolism of cofactors and vitamins	Cofactor and vitamin metabolism	0.2	0.2	0.0	0.0
M00880	Molybdenum cofactor biosynthesis, GTP => molybdenum cofactor	Metabolism of cofactors and vitamins	Cofactor and vitamin metabolism	0.25	0.25	0.0	0.0
M00140	C1-unit interconversion, prokaryotes	Metabolism of cofactors and vitamins	Cofactor and vitamin metabolism	0.3333333333333333	0.3333333333333333	0.3333333333333333	0.3333333333333333
M00141	C1-unit interconversion, eukaryotes	Metabolism of cofactors and vitamins	Cofactor and vitamin metabolism	0.5	0.0	0.5	0.0
M00846	Siroheme biosynthesis, glutamyl-tRNA => siroheme	Metabolism of cofactors and vitamins	Cofactor and vitamin metabolism	0.25	0.25	0.0	0.0
M00121	Heme biosynthesis, plants and bacteria, glutamate => heme	Metabolism of cofactors and vitamins	Cofactor and vitamin metabolism	0.1	0.1	0.0	0.0
M00926	Heme biosynthesis, bacteria, glutamyl-tRNA => coproporphyrin III => heme	Metabolism of cofactors and vitamins	Cofactor and vitamin metabolism	0.1111111111111111	0.1111111111111111	0.0	0.0
M00847	Heme biosynthesis, archaea, siroheme => heme	Metabolism of cofactors and vitamins	Cofactor and vitamin metabolism	0.3333333333333333	0.3333333333333333	0.3333333333333333	0.3333333333333333
M00924	Cobalamin biosynthesis, anaerobic, uroporphyrinogen III => sirohydrochlorin => cobyrinate a,c-diamide	Metabolism of cofactors and vitamins	Cofactor and vitamin metabolism	0.0833333333333333	0.0833333333333333	0.0	0.0
M00925	Cobalamin biosynthesis, aerobic, uroporphyrinogen III => precorrin 2 => cobyrinate a,c-diamide	Metabolism of cofactors and vitamins	Cofactor and vitamin metabolism	0.0909090909090909	0.0909090909090909	0.0	0.0
M00836	Coenzyme F430 biosynthesis, sirohydrochlorin => coenzyme F430	Metabolism of cofactors and vitamins	Cofactor and vitamin metabolism	0.375	0.0	0.125	0.0
M00117	Ubiquinone biosynthesis, prokaryotes, chorismate (+ polyprenyl-PP) => ubiquinol	Metabolism of cofactors and vitamins	Cofactor and vitamin metabolism	0.0555555555555555	0.0555555555555555	0.0	0.0
M00930	Menaquinone biosynthesis, futalosine pathway	Metabolism of cofactors and vitamins	Cofactor and vitamin metabolism	0.1666666666666666	0.1666666666666666	0.1666666666666666	0.1666666666666666
M00095	C5 isoprenoid biosynthesis, mevalonate pathway	Biosynthesis of terpenoids and polyketides	Terpenoid backbone biosynthesis	0.2857142857142857	0.2857142857142857	0.0	0.0
M00849	C5 isoprenoid biosynthesis, mevalonate pathway, archaea	Biosynthesis of terpenoids and polyketides	Terpenoid backbone biosynthesis	0.4375	0.4375	0.0625	0.0625
M00096	C5 isoprenoid biosynthesis, non-mevalonate pathway	Biosynthesis of terpenoids and polyketides	Terpenoid backbone biosynthesis	0.25	0.0	0.125	0.0
M00793	dTDP-L-rhamnose biosynthesis	Biosynthesis of terpenoids and polyketides	Polyketide sugar unit biosynthesis	0.3333333333333333	0.3333333333333333	0.0	0.0
M00876	Staphyloferrin A biosynthesis, L-ornithine => staphyloferrin A	Biosynthesis of other secondary metabolites	Biosynthesis of other bacterial compounds	0.3333333333333333	0.0	0.0	0.0
M00551	Benzoate degradation, benzoate => catechol / methylbenzoate => methylcatechol	Xenobiotics biodegradation	Aromatics degradation	0.1666666666666666	0.1666666666666666	0.1666666666666666	0.1666666666666666
M00541	Benzoyl-CoA degradation, benzoyl-CoA => 3-hydroxypimeloyl-CoA	Xenobiotics biodegradation	Aromatics degradation	0.125	0.125	0.125	0.125
M00878	Phenylacetate degradation, phenylaxetate => acetyl-CoA/succinyl-CoA	Xenobiotics biodegradation	Aromatics degradation	0.0285714285714285	0.0285714285714285	0.0285714285714285	0.0285714285714285
M00850	Vibrio cholerae pathogenicity signature, cholera toxins	Gene set	Pathogenicity	0.1666666666666666	0.0	0.1666666666666666	0.0
M00611	Oxygenic photosynthesis in plants and cyanobacteria	Module set	Metabolic capacity	0.1742424242424242	0.0909090909090909	0.1287878787878787	0.0454545454545454
M00612	Anoxygenic photosynthesis in purple bacteria	Module set	Metabolic capacity	0.0909090909090909	0.0909090909090909	0.0454545454545454	0.0454545454545454
M00613	Anoxygenic photosynthesis in green nonsulfur bacteria	Module set	Metabolic capacity	0.0512820512820512	0.0512820512820512	0.0128205128205128	0.0128205128205128
M00614	Anoxygenic photosynthesis in green sulfur bacteria	Module set	Metabolic capacity	0.4090909090909091	0.4090909090909091	0.2	0.2
M00617	Methanogen	Module set	Metabolic capacity	0.5277777777777778	0.5	0.5	0.4444444444444444
M00618	Acetogen	Module set	Metabolic capacity	0.4404761904761904	0.4404761904761904	0.3452380952380952	0.3452380952380952
M00615	Nitrate assimilation	Module set	Metabolic capacity	0.5	0.5	0.0	0.0
M00616	Sulfate-sulfur assimilation	Module set	Metabolic capacity	0.4166666666666667	0.4166666666666667	0.25	0.25
