# Supplementary material for: The nature of the last universal common ancestor and its impact on the early Earth system
Source: Nat Ecol Evol. 2024 Jul 12;8(9):1654–66. doi: 10.1038/s41559-024-02461-1 (PMC11383801; doi:10.1038/s41559-024-02461-1)
Supplement: Supplementary file 7 — Marker gene metadata for all markers checked during marker gene curation, including the initial 59 single-copy marker genes used in species-tree inference (see Methods). Data include marker gene set provenance, marker gene name, marker gene description, presence in different marker gene sets49–58, and presence in Archaea and Bacteria. When available, marker genes are matched with their arCOG, TIGR, and COG ID and their respective occurrence across different taxonomic sets is quantified. [file 41559_2024_2461_MOESM7_ESM.xlsx]

## Sheet: data
						Arcog_occurence (%)				ArCOG_Duplicats (%)					COG_occurence (%)				COG_duplicates (%)					TIGR_occurence (%)				TIGR_duplicates (%)				MarkerSet Round1						Arc+Bac evaluation 1				MarkerSet Round2
MarkerSet	Marker Id	Name	Description		arCOG	Arc	Bac	Euk		Arc	Bac	Euk		COG	Arc	Bac	Euk		Arc	Bac	Euk		TIGR	Arc	Bac	Euk		Arc	Bac	Euk		Arc	Bac	Arc+Bac		Comment		Monophyly	Paralogues	Comment		Arc	Bac	Arc+Bac
GTDB_Bac	TIGR_TIGR00006	rsmH	16S rRNA (cytosine(1402)-N(4))-methyltransferase			0	0	0		0	0	0		COG0275	0.17	96.62	77		0	7.4	38.96		TIGR00006	0.17	96.59	77		0	4.11	37.66			COG0275				1	na	no		1		COG0275
Koonin	arCOG00618	HisA	Phosphoribosylformimino-5-aminoimidazole carboxamide ribonucleotide (ProFAR) isomerase		arCOG00618	42.33	69.8	50		0	3.84	16		COG0106	42.33	70.1	57		1.23	3.83	24.56		TIGR00007	43.73	59.93	7		1.59	4.36	42.86		COG0106	COG0106	COG0106		present in max 50% of genomes	1	no	yes		1
Zaremba	arCOG01179	IF-1	Translation initiation factor 1 (IF-1)		arCOG01179	92.16	0	89		17.39	0	35.96		COG0361	92.16	97.15	91		17.96	4.87	60.44		TIGR00008	0.52	97.15	34		0	4.87	29.41		COG0361	COG0361	COG0361			1	yes	no		1	COG0361	COG0361	COG0361
Williams	COG0255	rpl29	Ribosomal_protein_L29		arCOG00785	83.97	52.58	66		0.21	0.13	36.36		COG0255	88.68	96.03	94		0.2	0.17	56.38		TIGR00012	89.2	94.14	95		0.2	0.18	57.89		COG0255	COG0255	COG0255			1	no	na		1
GTDB_Bac	TIGR_TIGR00019	prfA	peptide chain release factor 1			0	0	0		0	0	0		COG216	0	0	0		0	0	0		TIGR00019	0.17	96.95	89		0	8.91	57.3			TIGR00019				1	na	yes (9 sequences)		1		TIGR00019
GTDB_Bac	TIGR_TIGR00020	prfB	peptide chain release factor 2			0	0	0		0	0	0		COG1186	0	70.63	81		0	43.13	70.37		TIGR00020	0	95.99	66		0	5.97	53.03			TIGR00020				1	na	no		1		TIGR00020
GTDB_Arc	TIGR_TIGR00021	rpiA	ribose 5-phosphate isomerase A		arCOG01122	67.42	34.87	75		1.29	3.61	37.33		COG0120	67.42	34.9	76		1.29	3.7	42.11		TIGR00021	67.42	35.07	75		1.29	3.68	40		TIGR00021	TIGR00021	TIGR00021		present in max 70% of genomes	1	no	yes		1
GTDB_Bac	TIGR_TIGR00029	S20	ribosomal protein bS20			0	0	0		0	0	0		COG0268	0	95.53	37		0	0.42	18.92		TIGR00029	0	95.33	37		0	0.38	18.92			TIGR00029				1	na	no		1		TIGR00029
Petitjean	COG0137	argG	Argininosuccinate_synthase		arCOG00112	48.26	71.59	72		7.58	2.73	34.72		COG0137	62.2	78.61	85		67.51	60.36	85.88		TIGR00032	48.26	71.59	72		7.58	2.96	34.72		COG0137	COG0137	COG0137			1	no	no		1
GTDB_Arc	TIGR_TIGR00037	eIF_5A	translation elongation factor IF5A		arCOG04277	91.46	0.36	91		1.52	0	48.35		COG0231	91.11	95.96	92		1.34	9.7	84.78		TIGR00037	91.46	0	93		1.52	0	54.84		COG0231	COG0231	COG0231			1	yes	no (see comment)	need to check whether arc and bac variants are homologues	1	COG0231	COG0231	COG0231
Koonin	arCOG01141	MJ0936	ICC-like phosphoesterase		arCOG01141	44.25	44.07	78		49.61	22.61	29.49		COG0622	53.14	56.49	78		58.36	44.72	34.62		TIGR00040	76.13	55.53	88		66.36	46.99	37.5						seems to ahve a lot of duplications, do not use	1				1
Koonin	arCOG01891	Tmk	Thymidylate kinase		arCOG01891	86.76	87.19	93		21.89	26.4	45.16		COG0125	87.11	84.87	90		26.2	12.72	33.33		TIGR00041	86.76	88.48	94		25.5	22.87	45.74		COG0125	COG0125	COG0125			1	no	no		1
GTDB_Arc	TIGR_TIGR00042	TIGR00042	non-canonical purine NTP pyrophosphatase, RdgB/HAM1 family		arCOG04184	76.66	84.4	90		2.27	2.67	42.22		COG0127	77	85.13	91		2.49	3.77	50.55		TIGR00042	77	85.13	91		2.49	3.66	49.45		TIGR00042	TIGR00042	TIGR00042			1	no	no		1
GTDB_Bac	TIGR_TIGR00043	YbeY	rRNA maturation RNase YbeY			0	0	0		0	0	0		COG0319	0	92.98	47		0	0.28	36.17		TIGR00043	0	92.98	47		0	0.28	36.17			TIGR00043				1	na	no		1		TIGR00043
GTDB_Bac	TIGR_TIGR00054	rseP	RIP metalloprotease RseP		arCOG04064	72.3	86.06	63		1.45	3.31	33.33		COG0750	91.64	96.03	76		28.33	14.83	65.79		TIGR00054	50.17	95.5	59		1.74	7.45	38.98		TIGR00054	TIGR00054	TIGR00054			1	no	no		1
GTDB_Bac	TIGR_TIGR00059	L17	ribosomal protein bL17			0	0	0		0	0	0		COG0203	0	97.62	84		0	0.2	57.14		TIGR00059	0	97.58	84		0	0.17	57.14			TIGR00059				1	na	no		1		TIGR00059
Zaremba	arCOG04088	L18	Ribosomal protein L18		arCOG04088	93.73	25.43	95		0.19	0	40		COG0256	93.38	97.75	95		0.19	0.17	67.37		TIGR00060	16.72	97.75	46		0	0.17	52.17		COG0256	COG0256	COG0256			1	yes	no		1	COG0256	COG0256	COG0256
GTDB_Bac	TIGR_TIGR00061	L21	ribosomal protein bL21			0	0	0		0	0	0		COG0261	0	95.79	84		0	0.38	58.33		TIGR00061	0	95.73	82		0	0.35	58.54			TIGR00061				1	na	no		1		TIGR00061
GTDB_Arc + GTDB_Bac	TIGR_TIGR00064	ftsY	signal recognition particle-docking protein FtsY		arCOG01227	89.2	79.57	94		0.98	11.36	55.32		COG0552	89.37	79.54	93		0.58	1.04	52.69		TIGR00064	89.37	79.54	94		0.78	0.92	57.45		TIGR00064	TIGR00064	TIGR00064			1	yes (few contaminants to remove)	no		1	TIGR00064	TIGR00064	TIGR00064
GTDB_Bac	TIGR_TIGR00065	ftsZ	cell division protein FtsZ		arCOG02201	87.28	93.77	45		80.64	6.57	91.11		COG0206	88.15	94.01	98		83.6	7.68	94.9		TIGR00065	87.8	93.97	90		82.74	7.26	77.78		TIGR00065	TIGR00065	TIGR00065		duplicated in archaea	1	no	no		1
Koonin	arCOG04449	TruA	Pseudouridylate synthase		arCOG04449	47.39	80.53	96		1.1	9.25	92.71		COG0101	47.39	80.66	98		0.74	9.69	93.88		TIGR00071	47.21	80.56	98		0.74	9.54	94.9		COG0101	COG0101	COG0101			1	no	no		1
Petitjean	COG0409	hypD	Hydrogenase_maturation_factor_HypD		arCOG04428	35.19	26.03	1		0.5	5.47	100		COG0409	35.19	26.03	1		0.5	5.6	100		TIGR00075	35.19	26.03	1		0.5	5.47	100						found in less than 50% of taxa	1				1
Koonin	arCOG01482	NadC	Nicotinate-nucleotide pyrophosphorylase		arCOG01482	49.83	61.56	73		1.75	2.31	27.4		COG0157	50.17	62.62	74		5.21	8.62	29.73		TIGR00078	50	61.75	75		3.83	2.57	26.67		TIGR00078	TIGR00078	TIGR00078			1	no	no		1
GTDB_Bac	TIGR_TIGR00082	rbfA	ribosome-binding factor A			0	0	0		0	0	0		COG0858	0	89.9	61		0	1.4	31.15		TIGR00082	0	88.87	39		0	0.52	23.08			TIGR00082				1	na	no		1		TIGR00082
GTDB_Bac	TIGR_TIGR00083	ribF	riboflavin biosynthesis protein RibF			0	0	0		0	0	0		COG0196	0.17	84.07	85		0	2.68	40		TIGR00083	0.17	84.17	84		0	2.6	38.1			TIGR00083				1	na	no		1		TIGR00083
GTDB_Bac	TIGR_TIGR00084	ruvA	Holliday junction DNA helicase RuvA		arCOG06911	2.61	92.19	4		0	0.4	25		COG0632	2.61	92.38	4		0	0.57	25		TIGR00084	3.31	92.22	3		5.26	0.65	33.33			TIGR00084				1	na	no		1		TIGR00084
GTDB_Bac	TIGR_TIGR00086	smpB	SsrA-binding protein			0	0	0		0	0	0		COG0691	0.35	94.67	21		0	1.01	28.57		TIGR00086	0.35	94.67	21		0	1.01	28.57			TIGR00086				1	na	no		1		TIGR00086
Petitjean	COG0496	SurE	Broad_specificity_polyphosphatase_and_5'/3'-nucleotidase_SurE		arCOG02303	41.11	58.28	31		19.07	10.4	45.16		COG0496	41.11	58.38	32		19.07	10.55	43.75		TIGR00087	40.94	58.34	31		18.72	10.5	45.16						found in less than 50% of taxa, and seems to have some duplications	1				1
GTDB_Bac	TIGR_TIGR00088	trmD	tRNA (guanine(37)-N(1))-methyltransferase			0	0	0		0	0	0		COG0336	0	94.4	12		0	0.84	33.33		TIGR00088	0	96.23	12		0	0.83	33.33			TIGR00088				1	na	no		1		TIGR00088
Zaremba	arCOG01358	miaB	2-methylthioadenine synthetase		arCOG01358	70.91	86.49	89		3.93	81.78	78.65		COG0621	70.56	86.56	89		3.7	81.91	78.65		TIGR00089	9.23	34.27	37		1.89	4.44	51.35		arCOG01358	arCOG01358	arCOG01358		seems to be duplicated in Bac, so maybe not a good marker for these. Confirmed in uniprot, where it hits to MiaB and rimO	1	yes (just needs one seq to remove)	no		1	arCOG01358	arCOG01358	arCOG01358
GTDB_Bac	TIGR_TIGR00090	RsfS	ribosome silencing factor			0	0	0		0	0	0		COG0799	0	79.21	73		0	0.21	54.79		TIGR00090	0	79.24	71		0	0.21	52.11			TIGR00090				1	na	no		1		TIGR00090
GTDB_Bac	TIGR_TIGR00092	TIGR00092	GTP-binding protein YchF			0	0	0		0	0	0		COG0012	91.46	95.33	100		16	2.78	84		TIGR00092	87.8	95.33	99		14.29	2.71	83.84		TIGR00092	TIGR00092	TIGR00092			1	yes			1	TIGR00092	TIGR00092	TIGR00092
GTDB_Bac	TIGR_TIGR00095	TIGR00095	16S rRNA (guanine(966)-N(2))-methyltransferase RsmD			0	0	0		0	0	0		COG0742	1.05	79.74	41		0	14.7	26.83		TIGR00095	9.58	80.63	38		5.45	15.48	34.21			TIGR00095				1	no (if arc are included, but not too bad)	no		1
Koonin	arCOG04045	IlvD	Dihydroxyacid dehydratase/phosphogluconate dehydratase		arCOG04045	42.68	69.11	75		6.12	45.38	49.33		COG0129	42.68	69.11	75		6.12	45.52	49.33		TIGR00110	42.68	68.77	75		6.12	32.79	46.67		arCOG04045				too many duplicates in Bac	1	no (if bac are included)	no		1
GTDB_Arc	TIGR_TIGR00111	pelota	mRNA surveillance protein pelota		arCOG01741	82.58	0.07	88		1.9	0	19.32		COG1537	83.45	0.83	89		2.92	4	20.22		TIGR00111	82.58	0	89		1.9	0	20.22		TIGR00111					1	na	no		1	TIGR00111
GTDB_Bac	TIGR_TIGR00115	tig	trigger factor			0	0	0		0	0	0		COG0544	0.52	93.64	49		0	4.28	65.31		TIGR00115	36.93	94.87	79		16.98	25.79	75.95			COG0544			We use the COG instead of the TIGR due to the potential duplicates	1	na	no		1		COG0544
GTDB_Bac	TIGR_TIGR00116	tsf	translation elongation factor Ts			0	0	0		0	0	0		COG0264	0.17	96.92	89		0	1.3	52.81		TIGR00116	0.17	96.95	89		0	1.2	52.81			TIGR00116				1	na	no		1		TIGR00116
Petitjean	COG0064	gatB	Asp-tRNAAsn/Glu-tRNAGln_amidotransferase_B_subunit		arCOG01718	52.26	82.72	62		2.33	2.8	45.16		COG0064	52.61	82.75	64		2.32	2.88	45.31		TIGR00133	52.44	82.75	63		3.32	2.84	46.03		COG0064	COG0064	COG0064			1	yes (1 contaminant to remove)	no		1	COG0064	COG0064	COG0064
GTDB_Arc	TIGR_TIGR00134	gatE_arch	glutamyl-tRNA(Gln) amidotransferase, subunit E		arCOG01719	89.9	2.12	0		2.13	1.56	0		COG2511	90.24	2.75	12		2.7	3.61	16.67		TIGR00134	89.9	6.13	0		2.33	2.16	0		arCOG01719					1	yes (if bac are included)	no		1	arCOG01719
GTDB_Bac	TIGR_TIGR00138	rsmG_gidB	16S rRNA (guanine(527)-N(7))-methyltransferase RsmG			0	0	0		0	0	0		COG0357	0	77.45	43		0	1.41	32.56		TIGR00138	0.17	77.42	39		0	1.37	25.64			TIGR00138				1	na	no		1		TIGR00138
Petitjean	COG0068	hypF	Hydrogenase_maturation_factor_HypF_(carbamoyltransferase)		arCOG01187	36.59	27.98	2		10.95	6.86	50		COG0068	34.49	26.42	2		4.04	8.02	50		TIGR00143	63.41	51.69	17		42.31	31.58	29.41						found in less than 50% of taxa, and seems to have some duplications	1				1
Petitjean	COG0068	hypF	Hydrogenase_maturation_factor_HypF_(carbamoyltransferase)		arCOG03956	2.61	0.73	0		20	4.55	0		COG0068	34.49	26.42	2		4.04	8.02	50		TIGR00143	63.41	51.69	17		42.31	31.58	29.41						found in less than 50% of taxa, and seems to have some duplications	1				1
GTDB_Bac	TIGR_TIGR00158	L9	ribosomal protein bL9			0	0	0		0	0	0		COG0359	0	91.62	73		0	0.47	47.95		TIGR00158	0	91.59	72		0	0.47	45.83			TIGR00158				1	na	no		1		TIGR00158
GTDB_Bac	TIGR_TIGR00166	S6	ribosomal protein bS6			0	0	0		0	0	0		COG0360	0	96.03	65		0	0.28	46.15		TIGR00166	0	95.17	62		0	0.24	43.55			TIGR00166				1	na	no		1		TIGR00166
GTDB_Bac	TIGR_TIGR00168	infC	translation initiation factor IF-3			0	0	0		0	0	0		COG0290	0.35	96.62	74		0	1.82	64.86		TIGR00168	0.35	96.42	74		0	1.79	59.46			TIGR00168				1	na	no		1		TIGR00168
GTDB_Bac	TIGR_TIGR00186	rRNA_methyl_3	RNA methyltransferase, TrmH family, group 3			0	0	0		0	0	0		COG0566	8.89	90.7	92		7.84	71.12	91.3		TIGR00186	8.89	90.36	92		5.88	71.12	88.04						seems to have too many duplicates	1				1
Petitjean	COG0083	thrB	Homoserine_kinase		arCOG01027	33.28	55.26	56		3.14	43.44	39.29		COG0083	32.4	38.61	59		3.23	0.77	32.2		TIGR00191	34.15	38.87	57		6.63	3.41	33.33						found in less than 50% of taxa	1				1
GTDB_Bac	TIGR_TIGR00194	uvrC	excinuclease ABC subunit C		arCOG04753	39.02	93.48	15		1.34	14.88	20		COG0322	39.9	94.01	16		5.24	11.2	18.75		TIGR00194	39.55	93.87	15		2.2	12.87	20			TIGR00194				1	no (if arc are included)	no		1
Koonin	arCOG00018	nnr	NAD(P)H-hydrate repair enzyme Nnr, NAD(P)H-hydrate dehydratase domain		arCOG00018	71.6	78.61	93		16.55	9.6	80.65		COG0063	70.21	72.05	86		5.96	4.78	33.72		TIGR00197	11.67	7.09	77		1.49	2.34	33.77		COG0063	COG0063	COG0063			1	no	no		1
Koonin	arCOG00018	nnr	NAD(P)H-hydrate repair enzyme Nnr, NAD(P)H-hydrate dehydratase domain		arCOG00018	71.6	78.61	93		16.55	9.6	80.65		COG0063	70.21	72.05	86		5.96	4.78	33.72		TIGR00196	70.21	78.01	86		5.46	3.82	33.72							1				1
Koonin	arCOG00422	GalT	Galactose-1-phosphate uridylyltransferase		arCOG00422	25.78	34.74	42		8.78	16.11	30.95		COG1085	35.89	37.45	47		9.71	17.86	31.91		TIGR00209	25.96	33.58	38		5.37	14.6	34.21						found in less than 50% of taxa	1				1
Petitjean	COG0181	hemC	Porphobilinogen_deaminase		arCOG04299	39.9	65.73	72		3.06	2.02	27.78		COG0181	39.9	65.93	71		4.8	2.21	30.99		TIGR00212	39.9	65.96	67		3.06	2.11	32.84			COG0181				1	no (if arc are included, but not too bad)	no		1
Williams	COG0180	trpS	Tryptophanyl-tRNA_synthetase		arCOG01887	87.98	76.95	97		7.92	6.28	64.95		COG0180	87.98	96.09	98		8.32	8.2	89.8		TIGR00233	89.9	95.96	99		16.47	8.35	96.97		COG0180	COG0180	COG0180			1	yes (just a few contaminants to remove)	no		1	COG0180	COG0180	COG0180
Koonin	arCOG01886	tyrS	Tyrosyl-tRNA synthetase		arCOG01886	91.11	55.6	94		4.4	14.53	55.32		COG0162	90.24	95.56	95		3.47	3.92	74.74		TIGR00234	79.62	95.07	78		3.5	3.9	47.44		COG0162	COG0162	COG0162			1	no (even though not too bad)	no		1
GTDB_Arc	TIGR_TIGR00240	pyrI	aspartate carbamoyltransferase, regulatory subunit		arCOG04229	68.29	10.6	2		1.28	0	0		COG1781	68.29	10.6	4		1.28	0	0		TIGR00240	68.29	10.6	3		1.28	0	0		TIGR00240					1	no (if bac are included)	no		1
GTDB_Bac	TIGR_TIGR00250	YqgF	putative transcription antitermination factor YqgF			0	0	0		0	0	0		COG0816	0.7	87.85	49		0	5.92	36.73		TIGR00250	0.52	87.38	37		0	0.42	35.14			TIGR00250				1	na	no		1		TIGR00250
GTDB_Arc	TIGR_TIGR00264	nac	alpha-NAC homolog; Nascent polypeptide-associated complex protein		arCOG04061	81.18	0.13	64		0.86	0	31.25		COG1308	81.36	8.77	84		4.5	12.08	39.29		TIGR00264	81.18	0.17	78		0.86	20	35.9		TIGR00264					1	na	no		1	TIGR00264
GTDB_Arc	TIGR_TIGR00270	TIGR00270	TIGR00270 family protein		arCOG01863	81.18	1.03	11		12.66	3.23	9.09		COG1813	84.15	78.87	93		18.63	78.67	40.86		TIGR00270	82.58	4.14	66		10.34	9.6	25.76		TIGR00270					1	na	no		1	TIGR00270
GTDB_Arc+Bac	TIGR_TIGR00279, TIGR01164	uL16_euk_arch	ribosomal protein uL16		arCOG04113	91.64	0.89	93		0.57	0	43.01		COG0197	91.46	98.44	95		0.38	0.57	83.16		TIGR00279	91.46	0	93		0.57	0	44.09		COG0197	COG0197	COG0197			1	yes	no		1	COG0197	COG0197	COG0197
GTDB_Arc+Bac	TIGR_TIGR00279, TIGR01164	uL16_euk_arch	ribosomal protein uL16		arCOG04113	91.64	0.89	93		0.57	0	43.01		COG0197	91.46	98.44	95		0.38	0.57	83.16		TIGR01164	0	98.48	66		0	0.5	59.09							1				1
GTDB_Arc	TIGR_TIGR00283	pth	peptidyl-tRNA hydrolase		arCOG04228	85.02	0.76	89		4.51	0	48.31		COG1990	85.02	3.74	90		4.51	0	62.22		TIGR00283	85.02	2.28	90		4.3	0	53.33		TIGR00283					1	no (if bac are included)	no		1
GTDB_Arc	TIGR_TIGR00291	RNA_SBDS	rRNA metabolism protein, SBDS family		arCOG04187	93.73	0	91		0.74	0	36.26		COG1500	93.73	0	93		0.74	0	46.24		TIGR00291	93.73	0	94		0.74	0	44.68		TIGR00291					1	na	no		1	TIGR00291
GTDB_Arc	TIGR_TIGR00293	pfdA	prefoldin, alpha subunit		arCOG01341	83.97	0.1	68		1.45	0	10.29		COG1730	89.02	0.1	96		1.57	0	84.38		TIGR00293	89.02	0.1	97		1.57	0	84.54		TIGR00293					1	na	no	among the bac its only in the aquificea genomes	1	TIGR00293
GTDB_Arc	TIGR_TIGR00307	eS8	ribosomal protein eS8		arCOG04154	90.42	0	92		0.77	0	38.04		COG2007	90.42	0	97		0.77	0	87.63		TIGR00307	90.42	0	94		0.77	0	87.23		TIGR00307					1	na	no		1	TIGR00307
GTDB_Arc	TIGR_TIGR00308	TRM1	N2,N2-dimethylguanosine tRNA methyltransferase		arCOG01219	78.75	1.06	90		1.55	0	48.89		COG1867	78.75	1.06	90		9.73	0	56.67		TIGR00308	78.75	1.06	90		1.99	0	58.89		TIGR00308					1	no (if bac are included but does not look too bad)	no		1
GTDB_Arc	PFAM_PF01866.12	dph2	Putative diphthamide synthesis protein		arCOG04112	84.32	0.03	97		17.15	0	67.01		COG1736	84.32	0.07	98		17.56	0	79.59		TIGR00322	21.08	0	97		4.96	0	51.55		COG1736					1	na	no		1	COG1736
GTDB_Arc	TIGR_TIGR00323	eIF-6	putative translation initiation factor eIF-6		arCOG04176	78.22	0.03	93		0.67	0	30.11		COG1976	78.22	0.03	93		0.89	0	32.26		TIGR00323	78.22	0.03	93		0.89	0	33.33		TIGR00323					1	na	no		1	TIGR00323
GTDB_Arc	TIGR_TIGR00324	endA	tRNA-intron lyase		arCOG01701	85.37	0	31		18.78	0	16.13		COG1676	93.55	0.03	74		22.72	0	55.41		TIGR00324	90.94	0	77		14.94	0	61.04		TIGR00324					1	na	no		1	TIGR00324
GTDB_Arc	TIGR_TIGR00335	priS	putative DNA primase, eukaryotic-type, small subunit		arCOG04110	73.17	0.03	82		10.48	0	10.98		COG1467	90.42	0.26	87		16.96	12.5	11.49		TIGR00335	75.96	0.07	88		10.55	0	22.73		TIGR00335					1	na	no		1	TIGR00335
GTDB_Arc	TIGR_TIGR00336	pyrE	orotate phosphoribosyltransferase		arCOG00029	70.73	81.56	64		2.46	6.29	26.56		COG0461	73.52	83.48	67		4.74	10.27	25.37		TIGR00336	74.22	63.05	34		34.74	5.09	29.41		COG0461	COG0461	COG0461			1	no	no		1
GTDB_Arc + GTDB_Bac	TIGR_TIGR00337	PyrG	CTP synthase		arCOG00063	83.1	90.5	89		2.31	5.12	50.56		COG0504	83.1	90.5	89		2.31	5.6	51.69		TIGR00337	83.1	90.53	89		2.31	6.44	51.69		COG0504	COG0504	COG0504			1	no	no		1
Petitjean	COG0214	pdxS	Pyridoxal_5'-phosphate_synthase_subunit_PdxS		arCOG04075	54.7	60.53	69		5.73	24.23	47.83		COG0214	54.53	25.76	64		4.15	2.06	34.38		TIGR00343	54.7	32.22	64		4.78	10.59	34.38		COG0214				close to the 50% mark	1	no (if bac are included but does not look too bad)	no		1
GTDB_Bac	TIGR_TIGR00362	DnaA	chromosomal replication initiator protein DnaA			0	0	0		0	0	0		COG0593	6.97	95.23	10		2.5	32.61	60		TIGR00362	8.54	95.83	14		10.2	40.36	42.86			TIGR00362				1	na	no		1		TIGR00362
GTDB_Arc	TIGR_TIGR00373	tfe	transcription factor E		arCOG04270	72.13	0	1		3.38	0	0		COG1675	72.65	0.03	54		3.84	0	35.19		TIGR00373	71.95	0	12		4.6	0	16.67		TIGR00373					1	na	no		1	TIGR00373
GTDB_Bac	TIGR_TIGR00382	clpX	ATP-dependent Clp protease, ATP-binding subunit ClpX			0	0	0		0	0	0		COG1219	1.74	78.28	63		0	11.55	41.27		TIGR00382	1.74	78.28	64		0	11.13	42.19			TIGR00382				1	na	no		1		TIGR00382
Pace	COG0526	DsbE	Thiol:disulfide interchange protein DsbE		arCOG03562	7.14	21.92	70		21.95	31.57	68.57		COG0526	84.32	91.69	100		63.43	87.5	99		TIGR00385	11.32	68.51	25		18.46	67.81	44						COG seems to have a lot of duplications	1				1
GTDB_Arc	TIGR_TIGR00389	glyS	glycine--tRNA ligase		arCOG00405	89.37	46.39	97		1.75	2.43	61.86		COG0423	89.37	46.52	97		1.75	2.78	63.92		TIGR00389	89.37	46.49	97		1.75	2.71	63.92		TIGR00389	TIGR00389	TIGR00389			1	yes (few contaminants to remove)	no		1	TIGR00389	TIGR00389	TIGR00389
GTDB_Arc + GTDB_Bac	TIGR_TIGR00392	ileS	isoleucine--tRNA ligase		arCOG00807	91.11	95.96	97		5.35	3.8	87.63		COG0060	90.42	96.26	97		5.59	4.06	87.63		TIGR00392	89.02	95.79	96		4.5	3.77	88.54		TIGR00392	TIGR00392	TIGR00392			1	no	no		1
GTDB_Bac	TIGR_TIGR00396	leuS	leucine--tRNA ligase		arCOG00809	61.85	0.89	96		6.48	3.7	38.54		COG0495	86.93	95.93	96		9.42	3.76	89.58		TIGR00396	29.27	95.89	79		10.12	3.76	32.91		COG0495	COG0495	COG0495			1	no	no		1
GTDB_Arc + GTDB_Bac	TIGR_TIGR00398	metG	methionine--tRNA ligase		arCOG00810	87.11	95.13	97		2	6.4	85.57		COG0143	87.28	95.36	98		2	6.84	85.71		TIGR00398	86.41	95.3	98		1.81	6.81	84.69		TIGR00398	TIGR00398	TIGR00398			1	no	no		1
Pace	COG0073	metG	methionine--tRNA ligase		arCOG01136	42.51	33.08	94		10.25	5.31	76.6		COG0073	30.31	10.26	54		4.02	2.58	40.74		TIGR00399	32.58	9.77	94		4.81	5.76	78.72							1				1
GTDB_Arc	TIGR_TIGR00405	Spt5	transcription elongation factor Spt5		arCOG01920	93.73	1.19	10		0.74	0	20		COG0250	93.73	96.42	86		1.67	20.12	40.7		TIGR00405	93.9	0	53		0.74	0	20.75		TIGR00405					1	na	no		1	TIGR00405
GTDB_Arc	TIGR_TIGR00408	proS	proline--tRNA ligase		arCOG00402	90.07	96.26	98		3.09	5.19	83.67		COG0442	90.24	96.29	98		2.9	6.12	86.73		TIGR00408	90.24	27.42	95		1.54	2.42	65.26		COG0442	COG0442	COG0442			1	yes (some MP violations but minor)	no		1	COG0442	COG0442	COG0442
GTDB_Bac	TIGR_TIGR00414	serS	serine--tRNA ligase		arCOG00403	89.02	96.29	99		1.57	2.51	89.9		COG0172	89.37	96.32	99		1.56	5.19	89.9		TIGR00414	73.34	96.29	99		0.71	2.61	89.9		COG0172	COG0172	COG0172			1	no	no		1
GTDB_Bac	TIGR_TIGR00416	sms	DNA repair protein RadA			0	0	0		0	0	0		COG1066	3.14	80.63	37		11.11	3.49	37.84		TIGR00416	1.57	80.63	35		11.11	3.24	40			TIGR00416				1	na	no		1		TIGR00416
Pace	COG0441	ThrS	Threonyl-tRNA synthetase		arCOG00401	86.93	96.32	100		11.02	6.88	83		COG0441	85.71	96.32	100		7.32	7.15	86		TIGR00418	86.24	96.32	100		10.3	7.15	85		COG0441	COG0441	COG0441			1	no	no		1
Coleman	COG0149	tpiA	Triosephosphate_isomerase		arCOG01087	77.87	11.99	8		2.68	3.31	0		COG0149	79.44	93.87	96		1.75	8.5	65.62		TIGR00419	80.66	94.5	96		2.59	8.13	65.62		COG0149	COG0149	COG0149			1	no (even though not too bad)	no		1
GTDB_Bac	TIGR_TIGR00420	trmU	tRNA (5-methylaminomethyl-2-thiouridylate)-methyltransferase			0	0	0		0	0	0		COG0482	10.28	93.84	70		1.69	13.76	50		TIGR00420	5.23	93.38	67		0	5.67	52.24			TIGR00420				1	na	no		1		TIGR00420
GTDB_Arc	TIGR_TIGR00422	valS	valine--tRNA ligase		arCOG00808	91.99	98.91	97		30.11	93.94	89.69		COG0525	88.68	96.23	98		3.73	4.2	80.61		TIGR00422	88.68	96.16	98		4.13	3.96	79.59		TIGR00422	TIGR00422	TIGR00422			1	no (even though not too bad)	no		1
GTDB_Arc+Bac	TIGR_TIGR00425, TIGR00431	CBF5/truB	putative rRNA pseudouridine synthase		arCOG00987	86.93	83.61	96		3.01	0.51	65.62		COG0130	86.41	86.89	97		11.09	1.91	73.2		TIGR00425	87.98	0.03	97		12.28	0	22.68		COG0130	COG0130	COG0130			1	yes (just a few contaminants to remove)	no		1	COG0130	COG0130	COG0130
GTDB_Arc+Bac	TIGR_TIGR00425, TIGR00431	CBF5/truB	putative rRNA pseudouridine synthase		arCOG00987	86.93	83.61	96		3.01	0.51	65.62		COG0130	86.41	86.89	97		11.09	1.91	73.2		TIGR00431	0	86.82	67		0	1.87	35.82							1				1
GTDB_Arc.	TIGR_TIGR00432	tgtA	tRNA-guanine(15) transglycosylase		arCOG00989	75.78	86.42	89		9.89	3.68	53.93		COG0343	73.52	87.19	90		17.54	5.85	86.67		TIGR00432	70.38	0.03	0		75.25	0	0		COG0343	COG0343	COG0343			1	no	no		1
GTDB_Bac	TIGR_TIGR00435	cysS	cysteine--tRNA ligase		arCOG00486	79.44	95.93	97		7.68	12.5	76.29		COG0215	79.62	96.06	97		7.88	12.86	81.44		TIGR00435	79.44	95.86	97		7.68	5.18	79.38		TIGR00435	TIGR00435	TIGR00435			1	no	no		1
GTDB_Bac	TIGR_TIGR00436	era	GTP-binding protein Era			0	0	0		0	0	0		COG1159	10.28	77.09	97		6.78	19.85	95.88		TIGR00436	0.17	76.16	83		0	2.17	49.4			TIGR00436				1	na	no		1		TIGR00436
GTDB_Arc + GTDB_Bac	TIGR_TIGR00442	hisS	histidine--tRNA ligase		arCOG00404	86.24	97.12	96		4.24	41.25	72.92		COG0124	86.06	96.92	96		2.83	6.46	77.08		TIGR00442	86.24	96.85	96		2.42	5.95	76.04		TIGR00442	TIGR00442	TIGR00442			1	no	no		1
GTDB_Bac	TIGR_TIGR00445	mraY	phospho-N-acetylmuramoyl-pentapeptide-transferase		arCOG03199	50.7	97.19	92		12.37	65.25	26.09		COG0472	49.48	97.25	91		11.97	66.7	25.27		TIGR00445	43.73	95.4	85		9.96	3.61	22.35		TIGR00445	TIGR00445	TIGR00445		on the 50% mark for Arc	1	yes			1	TIGR00445	TIGR00445	TIGR00445
Koonin	arCOG00973	RsmB	16S rRNA C967 or C1407 C5-methylase, RsmB/RsmF family		arCOG00973	55.92	17.95	94		12.15	3.87	91.49		COG0144	23.52	68.84	96		50.37	25.44	91.67		TIGR00446	62.37	20.1	97		20.11	4.28	96.91		arCOG00973					1	no (if bac are included)	no		1
GTDB_Arc	TIGR_TIGR00448	rpoE	DNA-directed RNA polymerase		arCOG00675	92.51	0	86		0.75	0	65.12		COG1095	92.51	0.03	93		0.75	0	80.65		TIGR00448	92.51	0	92		0.75	0	84.78		TIGR00448					1	na	no		1	TIGR00448
GTDB_Arc + GTDB_Bac	TIGR_TIGR00456	argS	arginine--tRNA ligase		arCOG00487	89.55	95.83	95		1.95	4.94	63.16		COG0018	89.55	95.86	96		2.14	8.26	66.67		TIGR00456	89.55	95.89	96		2.14	6.91	66.67		TIGR00456	TIGR00456	TIGR00456			1	no	no		1
GTDB_Arc	TIGR_TIGR00458	aspS_nondisc	aspartate--tRNA(Asn) ligase		arCOG00406	90.59	95.5	99		9.42	6.93	84.85		COG0017	90.07	48.51	99		46.03	11.54	98.99		TIGR00458	82.06	10.2	98		11.89	4.22	44.9		arCOG00406	arCOG00406	arCOG00406			1	no	no		1
GTDB_Bac	TIGR_TIGR00459	aspS_bact	aspartate--tRNA ligase			0	0	0		0	0	0		COG0173	13.59	90.43	61		3.85	3.63	40.98		TIGR00459	13.59	90.43	61		3.85	3.66	40.98							1				1
GTDB_Bac	TIGR_TIGR00460	fmt	methionyl-tRNA formyltransferase			0	0	0		0	0	0		COG0223	15.33	94.64	83		11.36	22.25	34.94		TIGR00460	15.51	94.67	83		10.11	22.21	38.55			TIGR00460				1	yes (okish if arc included)	no		1		TIGR00460
GTDB_Arc	TIGR_TIGR00463	gltX	glutamate--tRNA ligase		arCOG04302	92.68	95.79	98		3.38	60.01	95.92		COG0008	91.81	96.52	98		2.47	60.07	95.92		TIGR00463	92.86	0	86		2.81	0	27.91		TIGR00463				We won't use this for bacteria, since the COG and arCOG seem to pull some duplicate/paralogues	1	na	no		1	TIGR00463
GTDB_Arc + GTDB_Bac	TIGR_TIGR00468	pheS	phenylalanine--tRNA ligase, alpha subunit		arCOG00410	89.72	95.83	97		1.17	1.07	82.47		COG0016	89.72	96.19	97		0.97	2.93	84.54		TIGR00468	89.72	94.24	97		0.78	1.48	25.77		TIGR00468	TIGR00468	TIGR00468			1	yes (1 contaminant to remove)	no		1	TIGR00468	TIGR00468	TIGR00468
GTDB_Arc+Bac	TIGR_TIGR00471, TIGR00471	pheT	phenylalanine--tRNA ligase, beta subunit		arCOG00412	89.72	89.6	97		4.27	0.33	31.96		COG0072	89.9	95.03	97		4.07	6.13	69.07		TIGR00471	89.72	1.26	96		4.27	0	30.21		COG0072	COG0072	COG0072			1	yes (1 cluster of bac in arc)	no		1	COG0072	COG0072	COG0072
GTDB_Arc+Bac	TIGR_TIGR00471, TIGR00471	pheT	phenylalanine--tRNA ligase, beta subunit		arCOG00412	89.72	89.6	97		4.27	0.33	31.96		COG0072	89.9	95.03	97		4.07	6.13	69.07		TIGR00472	20.03	93.84	43		8.7	7.02	32.56							1				1
Williams	COG5256	tuf	Translation elongation factor EF-1 alpha, GTPase		arCOG01561	91.46	91.49	99		12.38	49.84	100		COG5256	91.46	0.36	99		7.62	0	100		TIGR00483	92.16	0.17	99		10.02	0	100		arCOG01561	arCOG01561	arCOG01561			1	yes (few bac in arc, root not well resolved)	yes	use COG instead for bac marker	1	arCOG01561	arCOG01561	arCOG01561
Coleman	COG0050	tufA	Translation_elongation_factor_EF-Tu,_a_GTPase,Translation_elongation_factor_EF-1alpha_(GTPase)			0	0	0		0	0	0		COG0050	0.17	93.41	90		0	33.25	62.22		TIGR00485	0.52	93.44	90		0	33.35	62.22							1				1
GTDB_Arc	TIGR_TIGR00490	aEF-2/fusA	translation elongation factor aEF-2		arCOG01559	91.99	99.47	100		6.06	97.37	99		COG0480	91.99	97.28	99		5.11	49.25	100		TIGR00490	91.99	0	99		5.49	0	97.98		TIGR00490					1	na	no		1	TIGR00490
GTDB_Arc+Bac	TIGR_TIGR00491, TIGR00487	aIF-2/infB	translation initiation factor aIF-2, IF-2; infB		arCOG01560	87.8	95.6	99		2.58	0.62	89.9		COG0532	87.98	96.75	99		2.77	2.12	93.94		TIGR00491	88.5	0.03	97		2.56	0	31.96		COG0532	COG0532	COG0532			1	yes (few contaminants to remove)	no		1	COG0532	COG0532	COG0532
GTDB_Arc+Bac	TIGR_TIGR00491, TIGR00487	aIF-2/infB	translation initiation factor aIF-2, IF-2; infB		arCOG01560	87.8	95.6	99		2.58	0.62	89.9		COG0532	87.98	96.75	99		2.77	2.12	93.94		TIGR00487	0.7	96.72	94		0	1.85	71.28							1				1
GTDB_Bac	TIGR_TIGR00496	frr	ribosome recycling factor			0	0	0		0	0	0		COG0233	0.52	96.99	84		0	0.72	53.57		TIGR00496	0.52	96.95	84		0	0.61	53.57			TIGR00496				1	na	no		1		TIGR00496
GTDB_Arc	TIGR_TIGR00501	map	methionine aminopeptidase, type II		arCOG01001	89.72	13.51	98		8.74	5.39	92.86		COG0024	89.37	97.12	98		7.6	27.24	97.96		TIGR00501	89.72	0.43	95		8.74	0	37.89		COG0024	COG0024	COG0024			1	yes (just 2 contaminants to remove)	no		1	COG0024	COG0024	COG0024
GTDB_Arc	TIGR_TIGR00521	coaBC_dfp	phosphopantothenoylcysteine decarboxylase / phosphopantothenate--cysteine ligase;Coenzyme A biosynthesis bifunctional protein CoaBC		arCOG01704	63.41	78.08	81		4.95	10.47	75.31		COG0452	63.41	78.05	86		4.95	11.5	81.4		TIGR00521	63.41	77.28	84		4.67	9.3	71.43		TIGR00521	TIGR00521	TIGR00521			1	yes (borderline but can be cleaned)	no		1	TIGR00521	TIGR00521	TIGR00521
GTDB_Arc	TIGR_TIGR00522	dphB	diphthine synthase		arCOG04161	80.31	0.1	87		0.65	0	21.84		COG1798	80.14	0.07	87		0.87	0	22.99		TIGR00522	80.31	0.17	87		0.65	0	22.99		TIGR00522					1	na	no		1	TIGR00522
GTDB_Arc	PFAM_PF00368.13	hmgA	Hydroxymethylglutaryl-coenzyme A reductase		arCOG04260	70.03	15.46	77		5.47	8.14	51.95		COG1257	70.03	15.53	78		5.47	8.1	52.56		TIGR00533	30.14	5.83	5		3.47	9.09	60		arCOG04260					1	no (if bac are included)			1
Koonin	arCOG00109	MJ0928	Methylase of polypeptide chain release factors		arCOG00109	77	60.26	86		6.33	28.63	54.65		COG2890	68.82	89.17	96		7.85	30.82	83.33		TIGR00537	78.22	6.99	77		10.91	10.43	36.36		arCOG00109	arCOG00109	arCOG00109			1	no			1
GTDB_Bac	TIGR_TIGR00539	hemN_rel	putative oxygen-independent coproporphyrinogen III oxidase		arCOG07424	7.14	78.01	69		4.88	57.85	26.09		COG0635	7.14	78.18	71		4.88	58.37	30.99		TIGR00539	2.96	77.38	67		0	4.36	17.91			TIGR00539				1	na	no		1		TIGR00539
GTDB_Arc	TIGR_TIGR00549	mvk	mevalonate kinase		arCOG01028	71.08	9.14	72		5.64	50.72	34.72		COG1577	71.25	12.88	86		8.31	71.47	63.95		TIGR00549	78.4	26.13	81		37.11	24.46	58.02		arCOG01028					1	no (if bac are included)	no		1
Koonin	arCOG01347	lig	ATP-dependent DNA ligase		arCOG01347	82.58	31.49	97		23.42	28.81	86.6		COG1793	83.8	37.65	97		34.93	39.31	91.75		TIGR00574	81.71	9.97	97		18.98	1.66	88.66		arCOG01347					1	no (if bac are included)	no		1
GTDB_Bac	TIGR_TIGR00580	mfd	transcription-repair coupling factor			0	0	0		0	0	0		COG1197	0.35	84.17	35		0	3.15	34.29		TIGR00580	0.52	84.17	38		0	4.05	39.47			TIGR00580				1	na	no		1		TIGR00580
Petitjean	COG0315	moaC	Molybdenum_cofactor_biosynthesis_enzyme_MoaC		arCOG01530	54.53	58.25	57		0.32	1.31	15.79		COG0315	54.36	58.77	62		0.32	2.14	17.74		TIGR00581	54.88	60.96	61		0.32	2.28	19.67		COG0315	COG0315	COG0315			1	yes	no		1	COG0315	COG0315	COG0315
Koonin	arCOG00488	pcn	DNA polymerase sliding clamp subunit (PCNA homolog)		arCOG00488	91.29	0.33	93		18.51	0	36.56			0	0	0		0	0	0		TIGR00590	91.29	0	93		16.79	0	43.01		arCOG00488					1	na	no		1	arCOG00488
GTDB_Bac	TIGR_TIGR00593	pola	DNA polymerase I			0	0	0		0	0	0		COG0258	90.94	49.67	94		5.94	20	85.11		TIGR00593	4.36	96.29	88		32	26.2	84.09			TIGR00593				1	na	no		1		TIGR00593
GTDB_Bac	TIGR_TIGR00593	pola	DNA polymerase I			0	0	0		0	0	0		COG0749	3.48	64.74	92		30	8.64	76.09		TIGR00593	4.36	96.29	88		32	26.2	84.09							1				1
Coleman	COG0587	dnaE	DNA_polymerase_III,_alpha_subunit			0	0	0		0	0	0		COG0587	1.57	96.39	17		66.67	51.43	23.53		TIGR00594	2.96	96.36	16		35.29	40.24	25			TIGR00594			seems to have some issues with duplications	1	na	yes (7 taxa)		1		TIGR00594
Koonin	arCOG00770	DinG	Rad3-related DNA helicase		arCOG00770	79.79	46.72	97		29.48	23.95	98.97		COG1199	79.97	48.68	97		29.63	23.95	98.97		TIGR00604	71.6	7.48	97		28.95	1.33	97.94		arCOG00770					1	maybe? (looks okish with Bac included, has 2 clusters but might be bc too short?)	no		1	arCOG00770
GTDB_Bac	TIGR_TIGR00615	recR	recombination protein RecR			0	0	0		0	0	0		COG0353	0.17	93.51	3		0	0.67	66.67		TIGR00615	0.17	93.54	3		0	0.67	66.67			TIGR00615				1	na	no		1		TIGR00615
GTDB_Bac	TIGR_TIGR00631	uvrb	excinuclease ABC subunit B		arCOG04748	40.07	94.74	31		0.87	53.27	35.48		COG0556	40.07	93.51	31		0.87	2.58	32.26		TIGR00631	40.24	93.64	42		2.16	5.09	30.95		TIGR00631	TIGR00631	TIGR00631		Arc close to 50% mark	1	no	yes (3 taxa)		1
Koonin	arCOG02207	XthA	Exonuclease III		arCOG02207	28.22	74.6	96		12.96	51.58	86.46		COG0708	25.96	71.19	97		8.72	41.44	86.6		TIGR00633	22.82	53.71	95		9.92	31.69	86.32						Below 50% mark for Arc, too many duplicates for Bac	1				1
GTDB_Bac	TIGR_TIGR00634	recN	DNA repair protein RecN			0	0	0		0	0	0		COG0497	9.06	79.77	44		5.77	10.88	40.91		TIGR00634	1.22	76.46	20		0	4.85	40			TIGR00634				1	na	yes		1		TIGR00634
GTDB_Bac	TIGR_TIGR00635	ruvB	Holliday junction DNA helicase RuvB		arCOG00473	2.26	92.98	8		7.69	1.5	50		COG2255	2.44	92.98	10		7.14	6.34	40		TIGR00635	8.89	93.38	83		1.96	7.34	33.73			TIGR00635				1	na	no		1		TIGR00635
GTDB_Bac	TIGR_TIGR00643	recG	ATP-dependent DNA helicase RecG			0	0	0		0	0	0		COG1200	0	89.9	24		0	3.43	45.83		TIGR00643	45.82	90	57		4.18	6.95	52.63			TIGR00643			Arc below 50% mark	1	okish (if arc included)	no		1		TIGR00643
Petitjean	COG0527	lysC	Aspartate_kinase		arCOG00861	38.85	33.81	58		14.8	40.35	67.24		COG0527	55.75	79.67	72		15.62	37.12	80.56		TIGR00656	28.4	15.5	12		4.29	15.17	16.67		COG0527	COG0527	COG0527			1	no	no		1
Petitjean	COG0527	lysC	Aspartate_kinase		arCOG00861	38.85	33.81	58		14.8	40.35	67.24		COG0527	55.75	79.67	72		15.62	37.12	80.56		TIGR00657	34.67	75.53	71		12.56	28.85	78.87							1				1
GTDB_Arc	TIGR_TIGR00658	argF	ornithine carbamoyltransferase		arCOG00912	71.6	76.85	77		11.68	17.23	33.77		COG0078	71.6	76.92	77		11.68	17.31	33.77		TIGR00658	71.6	76.72	76		11.68	13.29	25		TIGR00658	TIGR00658	TIGR00658			1	no	no		1
GTDB_Bac	TIGR_TIGR00663	dnan	DNA polymerase III, beta subunit			0	0	0		0	0	0		COG0592	74.56	95.89	53		12.85	9.05	30.19		TIGR00663	1.05	95.86	8		16.67	8.46	37.5		COG0592	COG0592	COG0592			1	yes (few contaminants to remove)	maybe?	unsure if homologues	1	COG0592	COG0592	COG0592
GTDB_Arc	TIGR_TIGR00670	pyrB	aspartate carbamoyltransferase		arCOG00911	74.74	79.5	57		2.8	2.83	36.84		COG0540	74.74	79.8	58		2.8	3.44	37.93		TIGR00670	74.74	79.8	57		2.8	3.4	38.6		TIGR00670	TIGR00670	TIGR00670			1	no	no		1
Williams	COG0470	holB	DNA_polymerase_III,_delta_prime_subunit			0	0	0		0	0	0		COG0470	95.64	35.99	100		83.06	1.2	98		TIGR00678	0.87	94.7	36		0	0.66	22.22			TIGR00678			COG has an issue with duplicates for Arc	1	na	no		1		TIGR00678
Petitjean	COG0001	hemL	Glutamate-1-semialdehyde_aminotransferase		arCOG00918	47.74	61.79	56		24.82	30.76	42.86		COG0001	47.39	61.75	57		25.37	30.35	45.61		TIGR00713	47.56	61.79	58		25.27	30.65	44.83		COG0001	COG0001	COG0001		Arc close to 50% mark	1	no	no		1
GTDB_Bac	TIGR_TIGR00717	rpsA	ribosomal protein bS1			0	0	0		0	0	0		COG0539	0.17	93.97	89		0	13.67	75.28		TIGR00717	31.71	95.2	96		2.75	49.08	86.46			COG0539			COG seems better as it pulls down less duplicates	1	na	no		1		COG0539
GTDB_Arc	TIGR_TIGR00729	rnhB	ribonuclease HII		arCOG04121	93.21	89.24	89		8.41	9.68	51.69		COG0164	86.76	90.2	91		1.41	1.54	56.04		TIGR00729	92.86	90.13	91		2.81	1.21	52.75		TIGR00729	TIGR00729	TIGR00729			1	maybe (several bac in the arc)	no		1	TIGR00729	TIGR00729	TIGR00729
Petitjean	COG3425	hmgB/mvaS	3-hydroxy-3-methylglutaryl_CoA_synthase		arCOG01767	72.3	77.91	83		22.41	42.24	56.63		COG3425	71.08	11.16	80		12.99	8.01	41.25		TIGR00748	54.7	5.13	3		5.73	8.39	0		COG3425				We choose the COG bc the arCOG pulls down more duplicates	1	no (if bac are included)	no		1
GTDB_Bac	TIGR_TIGR00755	rmsA	ribosomal RNA small subunit methyltransferase A		arCOG04131	74.74	93.18	96		1.4	6.43	76.04		COG0030	74.74	93.28	96		2.33	6.6	82.29		TIGR00755	76.48	93.71	97		5.69	17.46	83.51		COG0030	COG0030	COG0030		COG pulls down less duplicates	1	no	no		1
GTDB_Bac	TIGR_TIGR00810	secG	preprotein translocase, SecG subunit		arCOG02957	79.44	0	3		0.44	0	0		COG1314	0	93.41	8		0	0.21	50		TIGR00810	0	94.24	12		0	0.21	50			TIGR00810				1	na	no		1		TIGR00810
Petitjean	COG0150	purM	Phosphoribosylaminoimidazole_(AIR)_synthetase		arCOG00639	64.46	79.57	44		0.27	1.25	29.55		COG0150	64.46	79.83	52		0.81	1.53	28.85		TIGR00878	64.46	79.8	51		0.54	1.45	27.45		COG0150	COG0150	COG0150			1	no	no		1
Koonin	arCOG02682	MFS_perm	MFS family permease		arCOG02682	15.51	23.58	91		35.96	40.87	86.81		COG0477	31.88	51.16	63		56.83	70.16	66.67		TIGR00887	6.79	1.09	57		64.1	27.27	82.46						not used, pulls too many duplicates	1				1
GTDB_Bac	TIGR_TIGR00922	nusG	transcription termination/antitermination factor NusG			0	0	0		0	0	0		COG0250	93.73	96.42	86		1.67	20.12	40.7		TIGR00922	0.17	95.66	33		0	3.36	24.24			TIGR00922				1	na	no		1		TIGR00922
GTDB_Bac	TIGR_TIGR00928	purB	adenylosuccinate lyase		arCOG01747	68.99	83.28	89		3.28	17.06	32.58		COG0015	69.34	83.38	89		3.27	17.67	34.83		TIGR00928	69.34	83.34	89		3.27	5.4	32.58		TIGR00928	TIGR00928	TIGR00928			1	no	no		1
GTDB_Arc	TIGR_TIGR00936	ahcY	adenosylhomocysteinase		arCOG04137	73	64.04	92		6.68	8.32	47.83		COG0499	73.34	64.47	92		6.89	9.6	48.91		TIGR00936	73.17	64.4	92		7.86	9.15	47.83		TIGR00936	TIGR00936	TIGR00936			1	no	no		1
Zaremba	arCOG04185	rps15	Ribosomal protein S15P		arCOG04185	89.55	10.3	92		0.78	0.64	40.22		COG0184	87.46	96.46	93		1	0.41	91.4		TIGR00952	11.5	96.46	82		0	0.38	48.78		COG0184	COG0184	COG0184			1	yes (just a few contaminants to remove)	no		1	COG0184	COG0184	COG0184
GTDB_Arc	PFAM_PF02978.14	srp54	Signal peptide binding domain		arCOG01228	89.72	79.5	98		1.75	14.54	63.27		COG0541	89.72	79.21	98		1.94	1.25	68.37		TIGR00959	47.56	79.21	56		0.73	1.25	35.71		COG0541	COG0541	COG0541			1	yes (few contaminants to remove)	no		1	COG0541	COG0541	COG0541
GTDB_Bac	TIGR_TIGR00963	secA	preprotein translocase, SecA subunit			0	0	0		0	0	0		COG0653	0.35	95.43	62		0	10.44	88.71		TIGR00963	0.35	95.36	53		0	5.97	81.13			TIGR00963				1	na	no		1		TIGR00963
GTDB_Bac	TIGR_TIGR00964	secE	preprotein translocase, SecE subunit		arCOG02204	87.28	0	30		0.2	0	23.33		COG0690	0	92.15	22		0	0.22	13.64		TIGR00964	0	91.75	19		0	0.22	10.53			TIGR00964				1	na	no		1		TIGR00964
GTDB_Bac	TIGR_TIGR00967	SecY	preprotein translocase, SecY subunit		arCOG04169	91.29	24.27	98		1.91	0	48.98		COG0201	90.94	98.54	99		2.11	1.98	69.7		TIGR00967	90.94	98.51	99		2.11	1.58	70.71		TIGR00967	TIGR00967	TIGR00967			1	yes			1	TIGR00967	TIGR00967	TIGR00967
Koonin	arCOG00494	Asd	Aspartate-semialdehyde dehydrogenase		arCOG00494	69.16	88.34	86		24.18	66.98	79.07		COG0136	55.4	78.68	66		3.14	11.07	43.94		TIGR00978	53.83	7.78	23		3.56	1.28	17.39		COG0136	COG0136	COG0136		COG pulls down less duplicates	1	no	no		1
GTDB_Arc	TIGR_TIGR00982	uS12_E_A	ribosomal protein uS12		arCOG04255	92.16	57.35	93		0.38	0.12	64.52		COG0048	91.99	96.13	93		0.38	0.28	82.8		TIGR00982	92.68	0	89		0.19	0	44.94		COG0048	COG0048	COG0048			1	yes (1 contaminant to remove)	no		1	COG0048	COG0048	COG0048
GTDB_Arc+Bac	TIGR_TIGR01008, TIGR01009	uS3_euk_arch	ribosomal protein uS3		arCOG04097	92.68	97.22	94		0.38	0.17	56.38		COG0092	92.68	98.58	96		0.38	0.64	71.88		TIGR01008	93.03	0.03	94		0.37	0	40.43		COG0092	COG0092	COG0092			1	yes	no		1	COG0092	COG0092	COG0092
GTDB_Arc+Bac	TIGR_TIGR01008, TIGR01009	uS3_euk_arch	ribosomal protein uS3		arCOG04097	92.68	97.22	94		0.38	0.17	56.38		COG0092	92.68	98.58	96		0.38	0.64	71.88		TIGR01009	0	98.54	48		0	0.67	62.5							1				1
GTDB_Arc+Bac	TIGR_TIGR01012, TIGR01011	uS2_euk_arch	ribosomal protein uS2		arCOG04245	93.38	67.81	92		0.37	0.05	52.17		COG0052	93.38	96.49	98		0.37	0.62	78.57		TIGR01012	93.38	0.03	91		0.19	0	41.76		COG0052	COG0052	COG0052			1	yes (1 contaminant to remove)	no		1	COG0052	COG0052	COG0052
GTDB_Arc+Bac	TIGR_TIGR01012, TIGR01011	uS2_euk_arch	ribosomal protein uS2		arCOG04245	93.38	67.81	92		0.37	0.05	52.17		COG0052	93.38	96.49	98		0.37	0.62	78.57		TIGR01011	0.35	96.42	69		0	0.62	50.72							1				1
GTDB_Arc+Bac	TIGR_TIGR01018, TIGR01017	uS4_arch	ribosomal protein uS4		arCOG04239	92.86	81.66	96		0.75	3.28	81.25		COG0522	92.86	97.78	95		0.75	3.52	88.42		TIGR01018	92.86	0.03	96		0.38	0	90.62		COG0522	COG0522	COG0522			1	yes	no		1	COG0522	COG0522	COG0522
GTDB_Arc+Bac	TIGR_TIGR01018, TIGR01017	uS4_arch	ribosomal protein uS4		arCOG04239	92.86	81.66	96		0.75	3.28	81.25		COG0522	92.86	97.78	95		0.75	3.52	88.42		TIGR01017	0.52	97.78	50		0	4.23	64							1				1
GTDB_Arc+Bac	TIGR_TIGR01020, TIGR01021	uS5_euk_arch	ribosomal protein uS5		arCOG04087	93.03	97.52	98		0.75	0.1	68.37		COG0098	93.03	98.54	100		0	0.17	89		TIGR01020	93.03	0	98		0.75	0	40.82		COG0098	COG0098	COG0098			1	yes	no		1	COG0098	COG0098	COG0098
GTDB_Arc+Bac	TIGR_TIGR01020, TIGR01021	uS5_euk_arch	ribosomal protein uS5		arCOG04087	93.03	97.52	98		0.75	0.1	68.37		COG0098	93.03	98.54	100		0	0.17	89		TIGR01021	0	98.51	81		0	0.17	51.85							1				1
GTDB_Arc	TIGR_TIGR01025	uS19_arch	ribosomal protein uS19		arCOG04099	93.73	97.55	94		0.56	0.17	61.7		COG0185	93.73	97.72	93		0.37	0.17	68.82		TIGR01025	93.73	0	92		0.56	0	38.04		COG0185	COG0185	COG0185			1	yes	no		1	COG0185	COG0185	COG0185
GTDB_Arc+Bac	TIGR_TIGR01028, TIGR01029	uS7_euk_arch	ribosomal protein uS7		arCOG04254	93.55	73.54	92		0.19	0.14	56.52		COG0049	93.38	96.49	94		0.19	0.72	75.53		TIGR01028	93.38	0	91		0.37	0	38.46		COG0049	COG0049	COG0049			1	yes	no		1	COG0049	COG0049	COG0049
GTDB_Arc+Bac	TIGR_TIGR01028, TIGR01029	uS7_euk_arch	ribosomal protein uS7		arCOG04254	93.55	73.54	92		0.19	0.14	56.52		COG0049	93.38	96.49	94		0.19	0.72	75.53		TIGR01029	0.17	96.49	54		0	0.72	64.81							1				1
GTDB_Bac	TIGR_TIGR01032	rplT_bact	ribosomal protein bL20			0	0	0		0	0	0		COG0292	0	96.75	68		0	0.44	60.29		TIGR01032	0	96.79	68		0	0.44	58.82			TIGR01032				1	na	no		1		TIGR01032
GTDB_Arc+Bac	TIGR_TIGR01038, TIGR01044	uL22_arch_euk	ribosomal protein uL22		arCOG04098	94.08	35.89	92		0.37	0.09	50		COG0091	92.16	98.44	94		0.57	0.13	92.55		TIGR01038	94.43	0	92		0.37	0	40.22		COG0091	COG0091	COG0091			1	yes	no		1	COG0091	COG0091	COG0091
GTDB_Arc+Bac	TIGR_TIGR01038, TIGR01044	uL22_arch_euk	ribosomal protein uL22		arCOG04098	94.08	35.89	92		0.37	0.09	50		COG0091	92.16	98.44	94		0.57	0.13	92.55		TIGR01044	0	98.41	76		0	0.13	53.95							1				1
GTDB_Bac	TIGR_TIGR01039	atpD	ATP synthase F1, beta subunit		arCOG00866	0	0	0		0	0	0		COG0055	1.22	85.07	94		14.29	10.78	62.77		TIGR01039	0.35	84.74	94		0	6.02	61.7			TIGR01039				1	na	no		1		TIGR01039
Williams	COG1155	NtpA	Archaeal/vacuolar-type H+-ATPase subunit A		arCOG00868	75.78	44.64	98		5.52	12.54	61.22		COG1155	75.78	16.75	98		5.06	19.76	29.59		TIGR01043	75.78	16.75	0		5.06	19.76	0		COG1155					1	na	no		1	COG1155
GTDB_Arc	TIGR_TIGR01046	uS10_euk_arch	ribosomal protein uS10		arCOG01758	90.94	94.37	93		10.73	0.25	55.91		COG0051	90.94	97.45	94		11.11	0.27	80.85		TIGR01046	90.94	0.03	91		10.73	0	32.97		COG0051	COG0051	COG0051			1	yes	no		1	COG0051	COG0051	COG0051
GTDB_Arc	TIGR_TIGR01052	top6b	DNA topoisomerase VI, B subunit		arCOG01165	83.45	0.99	47		4.18	0	25.53		COG1389	83.28	1.09	47		4.81	0	31.91		TIGR01052	83.45	1.26	47		4.8	0	29.79		TIGR01052					1	na (too bac clusters if included)	no		1	TIGR01052
Koonin	arCOG01527	TopA	Topoisomerase IA		arCOG01527	41.64	30.56	27		4.18	26.22	37.04		COG0550	26.66	27.98	92		3.27	31.24	78.26		TIGR01057	78.4	0.93	90		8	0	80		TIGR01057					1	na (okish, if bac included)	no		1	TIGR01057
GTDB_Bac	TIGR_TIGR01059	gyrB	DNA gyrase, B subunit		arCOG04371	55.05	96.89	92		2.85	55.84	85.87		COG0187	55.05	96.89	91		3.48	55.91	89.01		TIGR01059	55.05	96.72	91		3.16	25.74	82.42		TIGR01059	TIGR01059	TIGR01059			1	no	no		1
GTDB_Arc	TIGR_TIGR01060	eno	enolase		arCOG01169	86.59	91.13	98		3.62	8.39	72.45		COG0148	86.93	91.13	98		6.41	8.5	77.55		TIGR01060	86.93	91.13	98		6.41	8.5	77.55		TIGR01060	TIGR01060	TIGR01060			1	no	no		1
GTDB_Bac	TIGR_TIGR01063	gyrA	DNA gyrase, A subunit		arCOG04367	54.01	96.69	52		4.19	58.22	46.15		COG0188	53.83	96.59	57		3.88	58.42	52.63		TIGR01063	53.66	96.49	56		4.22	28.07	44.64		TIGR01063	TIGR01063	TIGR01063			1	no	no		1
Koonin	arCOG04120	pyk	Pyruvate kinase		arCOG04120	32.23	59.77	85		3.78	12.63	75.29		COG0469	33.62	68.28	99		5.18	17.7	84.85		TIGR01064	43.55	80.83	99		4.8	17.41	85.86		TIGR01064	TIGR01064	TIGR01064		Arc close to 50% mark	1	no	no (just a few cases of LBA)		1
GTDB_Bac	TIGR_TIGR01071	rpl15	ribosomal protein uL15		arCOG00779	91.81	8.31	89		0.38	0	44.94		COG0200	80.14	98.18	92		0	0.24	85.87		TIGR01071	5.4	97.95	86		0	0.1	55.81		COG0200	COG0200	COG0200			1	yes (few contaminants to remove)	no		1	COG0200	COG0200	COG0200
GTDB_Arc+Bac	TIGR_TIGR01077, TIGR01066	L13_A_E	ribosomal protein uL13		arCOG04242	92.16	76.09	93		0.38	0.17	76.34		COG0102	91.29	97.19	96		0.38	0.44	94.79		TIGR01077	92.33	0	94		0.19	0	47.87		COG0102	COG0102	COG0102			1	yes	no		1	COG0102	COG0102	COG0102
GTDB_Arc+Bac	TIGR_TIGR01077, TIGR01066	L13_A_E	ribosomal protein uL13		arCOG04242	92.16	76.09	93		0.38	0.17	76.34		COG0102	91.29	97.19	96		0.38	0.44	94.79		TIGR01066	0.17	97.19	89		0	0.44	51.69							1				1
GTDB_Arc+Bac	TIGR_TIGR01080, TIGR01079	rplX_A_E	ribosomal protein uL24		arCOG04094	94.08	0.79	92		0	0	42.39		COG0198	89.2	98.38	95		0	0.2	88.42		TIGR01080	94.08	0	93		0	0	43.01		COG0198	COG0198	COG0198			1	yes (few contaminants to remove)	no		1	COG0198	COG0198	COG0198
GTDB_Arc+Bac	TIGR_TIGR01080, TIGR01079	rplX_A_E	ribosomal protein uL24		arCOG04094	94.08	0.79	92		0	0	42.39		COG0198	89.2	98.38	95		0	0.2	88.42		TIGR01079	0	98.44	85		0	0.24	57.65							1				1
GTDB_Bac	TIGR_TIGR01082	murC	UDP-N-acetylmuramate--L-alanine ligase			0	0	0		0	0	0		COG0773	1.74	92.35	11		0	31.3	36.36		TIGR01082	4.88	91.75	10		39.29	18.62	40			TIGR01082				1	na	no		1		TIGR01082
GTDB_Bac	TIGR_TIGR01087	murD	UDP-N-acetylmuramoylalanine--D-glutamate ligase			0	0	0		0	0	0		COG0771	9.58	90.99	13		20	3.02	38.46		TIGR01087	5.92	91.23	13		29.41	5.63	38.46			TIGR01087				1	na	no		1		TIGR01087
GTDB_Bac	TIGR_TIGR01128	holA	DNA polymerase III, delta subunit			0	0	0		0	0	0		COG1466	0.17	95.3	4		0	1.63	50		TIGR01128	0.87	90.79	5		0	1.64	40			TIGR01128				1				1
Petitjean	COG0034	purF	Glutamine_phosphoribosylpyrophosphate_amidotransferase		arCOG00093	66.38	80.2	70		5.51	9.04	35.71		COG0034	66.55	80.53	67		17.8	9.54	37.31		TIGR01134	66.9	80.43	67		27.08	10.99	38.81		COG0034	COG0034	COG0034			1	no	no		1
Petitjean	COG0034	purF	Glutamine_phosphoribosylpyrophosphate_amidotransferase		arCOG00094	6.45	2.42	2		0	0	0		COG0034	66.55	80.53	67		17.8	9.54	37.31		TIGR01134	66.9	80.43	67		27.08	10.99	38.81							1				1
GTDB_Bac	TIGR_TIGR01146	ATPsyn_F1gamma	ATP synthase F1, gamma subunit		arCOG06774	0	0	0		0	0	0		COG0224	1.22	84.83	90		14.29	10.19	63.33		TIGR01146	0.35	84.57	91		0	4.89	62.64			TIGR01146				1	na	no		1		TIGR01146
Zaremba	arCOG04223	eIF-1/Sui1	Translation initiation factor 1 (eIF-1/SUI1)		arCOG04223	93.03	21.36	54		8.8	0.47	42.59		COG0023	93.21	21.59	91		8.79	0.92	81.32		TIGR01158	93.21	21.62	26		8.79	0.77	19.23		arCOG04223					1	yes (ok if bac are included)	no		1	arCOG04223
GTDB_Arc	PFAM_PF00687.16	rpl1	Ribosomal protein L1p/L10e family		arCOG04289	93.73	86.29	98		0.74	0.08	84.69		COG0081	93.73	90.3	99		0.74	0.44	88.89		TIGR01169	92.86	90.3	97		0.56	0.44	86.6		COG0081	COG0081	COG0081			1	yes	no		1	COG0081	COG0081	COG0081
GTDB_Bac	TIGR_TIGR01171	rpl2	ribosomal protein uL2		arCOG04067	92.86	97.52	98		0.56	0.17	86.73		COG0090	92.86	98.05	98		0.38	0.68	87.76		TIGR01171	92.86	98.05	98		0.19	0.61	87.76		TIGR01171	TIGR01171	TIGR01171			1	yes	no		1	TIGR01171	TIGR01171	TIGR01171
GTDB_Arc	TIGR_TIGR01213	pus10	tRNA pseudouridine(54/55) synthase		arCOG01015	67.94	0.23	80		1.28	0	23.75		COG1258	67.94	0.23	82		1.54	0	26.83		TIGR01213	67.94	0.23	81		1.28	0	25.93		TIGR01213					1	na	no	a bac cluster sister to Halobacteria	1	TIGR01213
Koonin	arCOG01307	Vps4	Cell division ATPase of the AAA+ class, ESCRT system component		arCOG01307	25.61	48.71	99		7.48	20.33	98.99		COG0464	6.97	31.42	82		20	34.56	80.49		TIGR01243	96.52	29.57	99		64.44	34.83	100						left out since histories for ATPases can be messy	1				1
Koonin	arCOG01308	Cdc48	ATPase of the AAA+ class , CDC48 family		arCOG01308	96.17	95.63	100		61.41	56.89	99		COG0464	6.97	31.42	82		20	34.56	80.49		TIGR01243	96.52	29.57	99		64.44	34.83	100						left out since histories for ATPases can be messy	1				1
Pace	COG0636	AtpE	ATP synthase subunit c		arCOG02455	24.22	13.28	73		5.76	13.22	49.32		COG0636	73.17	90.5	97		8.1	21.92	95.88		TIGR01260	0.52	69.57	46		0	3.38	39.13		COG0636	COG0636	COG0636			1	no	no		1
Pace	COG0492	TrxB	Thioredoxin reductase		arCOG01296	85.54	91.82	91		35.23	63.22	82.42		COG0492	92.51	96.49	83		57.44	76.66	78.31		TIGR01292	89.2	89.74	77		43.55	51.59	64.94						left out, too many duplicates	1				1
GTDB_Bac	TIGR_TIGR01302	guaB	inosine-5'-monophosphate dehydrogenase		arCOG00612	45.64	83.91	91		22.14	22.61	60.44		COG0516	45.64	84.14	92		22.14	22.75	60.87		TIGR01302	87.63	84.6	94		76.14	62.11	84.04		COG0516	COG0516	COG0516		Arc close to 50% mark	1	no	no		1
GTDB_Arc	TIGR_TIGR01309	uL30	ribosomal protein uL30		arCOG04086	92.33	0.03	91		0.19	0	43.96		COG1841	89.37	69.17	48		0	0.1	35.42		TIGR01309	92.86	0	0		0.19	0	0		COG1841	COG1841	COG1841			1	yes (few contaminants to remove)	no		1	COG1841	COG1841	COG1841
GTDB_Arc	PFAM_PF13685.1	Fe-ADH_2	Iron-containing alcohol dehydrogenase; uniprot includes Glycerol-1-phosphate dehydrogenase egsA		arCOG00982	56.79	20.53	19		10.12	25.48	42.11		COG0371	56.79	20.66	20		9.51	25.8	60		TIGR01357	28.57	76.32	57		21.34	13.49	61.4		arCOG00982					1	na (mostly ok if bac included, Thorarc cluster apart as well as a few singletons)	no		1	arCOG00982
Koonin	arCOG01594	CarB	Carbamoylphosphate synthase large subunit		arCOG01594	56.97	76.66	84		9.79	12.01	75		COG0458	9.58	29.4	29		9.09	1.8	37.93		TIGR01369	59.06	77.35	84		20.35	17.21	76.19		arCOG01594					1	no (if bac are included)	no		1
GTDB_Bac	TIGR_TIGR01391	dnaG	DNA primase		arCOG04281	90.77	0.03	0		3.07	0	0		COG0358	88.68	94.67	33		5.7	20.46	36.36		TIGR01391	79.44	94.7	30		6.14	18.57	43.33		TIGR01391	TIGR01391	TIGR01391			1	yesish (needs some cleaning and some arc need to be split)	no		1	TIGR01391	TIGR01391	TIGR01391
GTDB_Bac	TIGR_TIGR01393	lepA	elongation factor 4			0	0	0		0	0	0		COG0481	0.35	94.93	87		0	2.44	65.52		TIGR01393	0.35	94.93	87		0	2.44	65.52			TIGR01393				1	na	no		1		TIGR01393
GTDB_Bac	TIGR_TIGR01394	TypA_BipA	GTP-binding protein TypA/BipA; 50S ribosomal subunit assembly factor BipA			0	0	0		0	0	0			0	0	0		0	0	0		TIGR01394	0.17	86.29	75		100	1.77	61.33			TIGR01394				1	na	no		1		TIGR01394
Koonin	arCOG00469	rfcS	Clamp loader ATPase, small subunit		arCOG00469	91.29	97.42	100		31.87	87.36	98			0	0	0		0	0	0		TIGR01443	3.31	0.56	2		5.26	5.88	50		arCOG00469				too many duplicates for BAC	1	yes (if bac are included)			1	arCOG00469
Koonin	arCOG00469	rfcS	Clamp loader ATPase, small subunit		arCOG00469	91.29	97.42	100		31.87	87.36	98			0	0	0		0	0	0		TIGR01445	24.56	0.73	8		9.93	9.09	37.5							1				1
GTDB_Bac	TIGR_TIGR01510	coaD	pantetheine-phosphate adenylyltransferase		arCOG01221	33.28	10.03	54		7.85	4.62	51.85		COG0669	2.79	80.7	22		6.25	1.76	27.27		TIGR01510	3.14	80.7	24		5.56	1.97	29.17			TIGR01510				1	na	no		1		TIGR01510
GTDB_Bac	TIGR_TIGR01632	L11_bact	ribosomal protein uL11		arCOG04372	92.33	96.46	94		0.38	0.72	86.17		COG0080	92.68	96.52	95		0.38	0.89	90.53		TIGR01632	85.19	96.52	85		0.41	0.89	80		COG0080	COG0080	COG0080			1	yes (1 contaminant to remove)	no		1	COG0080	COG0080	COG0080
Koonin	arCOG01324	Udp	Uridine phosphorylase		arCOG01324	33.62	46.66	60		58.03	45.64	48.33		COG2820	33.62	30.07	62		58.55	28.19	43.55		TIGR01718	28.75	19.37	42		58.79	10.09	30.95						below 50% mark	1				1
Petitjean	COG0046	purL	Phosphoribosylformylglycinamidine_(FGAM)_synthase,_synthetase_domain		arCOG00641	59.58	78.84	62		2.63	3.15	27.42		COG0046	59.58	79.04	68		2.63	3.48	32.35		TIGR01736	59.41	47.25	6		3.23	3.01	66.67		COG0046	COG0046	COG0046			1	no	no		1
Koonin	arCOG00245	TyrA	Prephenate dehydrogenase		arCOG00245	44.08	61.59	39		0.4	2.74	28.21		COG0287	25.78	65.79	40		1.35	3.72	27.5		TIGR01791	37.28	2.72	0		4.21	2.44	0		arCOG00245	arCOG00245	arCOG00245		Arc close to 50% mark	1	no	yes (at least based on the COGs)		1
Koonin	arCOG00245	TyrA	Prephenate dehydrogenase		arCOG00245	44.08	61.59	39		0.4	2.74	28.21		COG0287	25.78	65.79	40		1.35	3.72	27.5		TIGR00507	52.61	72.85	26		2.98	17.14	23.08							1				1
Petitjean	COG0391	cofD	Archaeal_2-phospho-L-lactate_transferase/Bacterial_gluconeogenesis_factor,_CofD/UPF0052_family		arCOG04395	35.54	29.04	0		2.45	2.28	0		COG0391	36.93	43.28	36		1.89	16.22	22.22		TIGR01819	33.8	8.84	0		3.09	0.75	0						not included, all domains below 50% mark	1				1
GTDB_Bac	TIGR_TIGR01951	nusB	transcription antitermination factor NusB			0	0	0		0	0	0		COG0781	0	96.36	10		0	0.34	20		TIGR01951	0	96.69	9		0	0.21	22.22			TIGR01951				1	na	no		1		TIGR01951
GTDB_Arc+Bac	TIGR_TIGR01953	nusA_arch	NusA family KH domain protein, archaeal		arCOG01760	80.49	74.44	8		3.46	0.8	25		COG0195	72.65	95.83	23		9.11	1.42	43.48		TIGR01952	81.88	0	7		17.23	0	42.86		arCOG01760	arCOG01760	arCOG01760			1	yes	no		1	arCOG01760	arCOG01760	arCOG01760
GTDB_Arc+Bac	TIGR_TIGR01953	nusA_arch	NusA family KH domain protein, archaeal		arCOG01760	80.49	74.44	8		3.46	0.8	25		COG0195	72.65	95.83	23		9.11	1.42	43.48		TIGR01953	0.35	95.83	18		0	1.52	50							1				1
GTDB_Bac	TIGR_TIGR02012	tigrfam_recA	protein RecA			0	0	0		0	0	0		COG0468	95.64	95.7	100		71.77	5.16	93		TIGR02012	2.61	95.73	44		40	4.46	50			TIGR02012				1	na	no		1		TIGR02012
GTDB_Arc+Bac	PFAM_PF01000.21	rpoD	RNA polymerase Rpb3/RpoA insert domain		arCOG04241	93.03	0.03	97		1.31	0	93.81		COG0202	84.67	98.44	98		1.03	4.2	88.78		TIGR02027	21.6	98.41	52		0	4.17	46.15		COG0202	COG0202	COG0202			1	yes (few contaminants to remove)	no		1	COG0202	COG0202	COG0202
Petitjean	COG0689	rrp41/rph	Ribonuclease_PH; Exosome complex component Rrp41		arCOG01575	82.58	95.1	94		11.39	57.87	90.43		COG0689	82.58	57.09	94		10.76	0.64	89.36		TIGR02065	82.4	0	93		80.97	0	93.55		COG0689	COG0689	COG0689			1	no	no		1
GTDB_Arc+Bac	TIGR_TIGR02076, TIGR02075	pyrH	putative uridylate kinase		arCOG00858	83.62	88.74	21		2.5	2.43	47.62		COG0528	83.8	89.44	21		2.91	3.3	57.14		TIGR02076	85.54	7.38	2		17.11	9.87	50		COG0528	COG0528	COG0528			1	no	yes		1
GTDB_Arc+Bac	TIGR_TIGR02076, TIGR02075	pyrH	putative uridylate kinase		arCOG00858	83.62	88.74	21		2.5	2.43	47.62		COG0528	83.8	89.44	21		2.91	3.3	57.14		TIGR02075	0.7	84.11	22		0	1.26	54.55							1				1
Koonin	arCOG01163	LeuB	Isocitrate/isopropylmalate dehydrogenase		arCOG01163	59.58	74.21	89		41.81	48.42	73.03		COG0473	60.1	74.07	88		44.06	44.26	68.18		TIGR02088	51.22	13.97	24		32.65	11.37	29.17						not included, too many duplicates	1				1
GTDB_Arc	TIGR_TIGR02153	gatD	glutamyl-tRNA(Gln) amidotransferase, subunit D		arCOG01924	90.59	45.13	83		13.46	18.2	51.81			0	0	0		0	0	0		TIGR02153	90.42	1.23	0		2.89	2.7	0		TIGR02153					1	na (okish, if bac included)	no		1	TIGR02153
GTDB_Bac	TIGR_TIGR02191	RNaseIII	ribonuclease III		arCOG03457	8.54	94.01	69		12.24	2.99	57.97		COG0571	9.06	94.57	91		13.46	3.01	79.12		TIGR02191	8.71	94.37	87		10	3.19	80.46			TIGR02191				1	na	no		1		TIGR02191
Petitjean	COG0615	ribL	Glycerol-3-phosphate_cytidylyltransferase,_cytidylyltransferase_family		arCOG01222	67.6	34.77	65		7.47	12.1	44.62		COG0615	77.53	16.13	92		4.72	14.58	81.52		TIGR02199	67.6	33.41	74		7.73	12.88	44.59		arCOG01222					1	no (if bac are included)	yes (esp for bacteria based on the KOs)		1
Koonin	arCOG01739	sec11/LepB	Signal peptidase I		arCOG01739	89.02	45.2	92		25.24	24.47	48.91		COG0681	54.53	51.95	72		26.2	15.55	51.39		TIGR02228	81.71	12.88	90		35.39	26.22	30						not included, too many duplicates	1				1
GTDB_Arc	TIGR_TIGR02236	radA	DNA repair and recombination protein RadA		arCOG00415	92.51	0.07	94		15.63	0	80.85			0	0	0		0	0	0		TIGR02236	92.68	0.46	76		26.5	7.14	52.63		arCOG00415					1	na	no		1	arCOG00415
GTDB_Arc	TIGR_TIGR02258	2_5_ligase	2'-5' RNA ligase		arCOG01736	77	43.21	12		0.9	1	0		COG1514	78.75	59.34	64		17.26	21.6	46.88		TIGR02258	78.05	56.06	53		9.82	12.52	52.83		TIGR02258	TIGR02258	TIGR02258			1			empty file after trimming	1
GTDB_Bac	TIGR_TIGR02273	16S_RimM	16S rRNA processing protein RimM			0	0	0		0	0	0		COG0806	0	75.5	37		0	0.31	18.92		TIGR02273	0.87	75.33	38		0	0.26	15.79			TIGR02273				1	na	no		1		TIGR02273
GTDB_Arc	TIGR_TIGR02338	pfdB	prefoldin, beta subunit		arCOG01342	84.15	0	9		0.21	0	0			0	0	0		0	0	0		TIGR02338	91.29	0	83		0.19	0	54.22		TIGR02338					1	na	no		1	TIGR02338
Williams	COG0459	groL	Chaperonin_GroEL_(HSP60_family)		arCOG01257	93.73	1.89	100		61.71	1.75	99		COG0459	94.25	93.34	100		68.21	23.63	100		TIGR02339	93.73	1.85	26		64.31	1.79	61.54						not used, pulls down too many duplicates	1				1
GTDB_Bac	TIGR_TIGR02350	prok_dnaK	chaperone protein DnaK		arCOG03060	62.54	95.93	100		10.86	42.49	100		COG0443	61.85	95.7	100		10.7	41.14	100		TIGR02350	62.37	95.79	100		10.34	25.99	100		TIGR02350	TIGR02350	TIGR02350			1	no	no		1
GTDB_Bac	TIGR_TIGR02386	rpoC_TIGR	DNA-directed RNA polymerase, beta' subunit			0	0	0		0	0	0		COG0086	94.6	96.75	99		77.16	6.16	100		TIGR02386	0.35	94.24	29		0	3.51	68.97			TIGR02386				1	na	no		1		TIGR02386
GTDB_Arc	TIGR_TIGR02389	RNA_pol_rpoA2	DNA-directed RNA polymerase, subunit A''		arCOG04256	78.4	5.4	66		1.78	1.23	65.15		COG0086	94.6	96.75	99		77.16	6.16	100		TIGR02389	78.4	0	48		1.56	0	66.67		arCOG04256					1	yes (ok if bac are included)	no	needs to be split	1	arCOG04256
GTDB_Arc	TIGR_TIGR02390	RNA_pol_rpoA1	DNA-directed RNA polymerase subunit A'		arCOG04257	92.33	93.94	99		1.89	1.06	95.96		COG0086	94.6	96.75	99		77.16	6.16	100		TIGR02390	92.33	0.03	97		1.89	0	96.91		arCOG04257					1	yes (ok if bac are included)	no	needs to be split	1	arCOG04257
GTDB_Bac	TIGR_TIGR02397	dnaX_nterm	DNA polymerase III, subunit gamma and tau			0	0	0		0	0	0		COG2812	1.39	97.02	19		12.5	58.94	42.11		TIGR02397	94.95	96.13	100		82.39	75.78	100						not used, pulls down too many duplicates	1				1
GTDB_Bac	TIGR_TIGR02432	tilS	tRNA(Ile)-lysidine synthetase			0	0	0		0	0	0		COG0037	82.58	82.98	95		23.84	44.61	84.21		TIGR02432	13.07	82.52	85		8	41.97	58.82						not used, pulls down too many duplicates	1				1
GTDB_Arc	TIGR_TIGR02651	rnz	ribonuclease Z		arCOG00501	87.8	29.4	89		3.17	3.6	75.28		COG1234	94.77	52.38	95		52.21	33.25	90.53		TIGR02651	95.64	66.92	93		61.02	49.88	92.47		arCOG00501					1	na (but no if bac are included)	no		1	arCOG00501
Koonin	arCOG00474	FAU1	5-formyltetrahydrofolate cyclo-ligase		arCOG00474	37.11	63.91	74		6.57	6.48	43.24		COG0212	37.28	69.34	82		5.14	7.55	41.46		TIGR02727	32.4	69.47	76		4.84	6.15	27.63		arCOG00474	arCOG00474	arCOG00474		Arc only in 40% of taxa	1	no	no		1
GTDB_Bac	TIGR_TIGR02729	Obg_CgtA	Obg family GTPase CgtA			0	0	0		0	0	0		COG0536	0.17	90.6	88		0	1.1	63.64		TIGR02729	84.84	91.13	100		40.66	3.71	93			COG0536			Use COG, bc TIGR pulls down likely unrelated archaeal sequences	1	na	no		1		COG0536
Koonin	arCOG00312	AhpC	AhpC/TSA family peroxiredoxin		arCOG00312	41.46	62.58	92		15.13	38.78	88.04		COG0450	0	0	0		0	0	0		TIGR03137	68.64	79.87	96		61.68	77.03	93.75						not used, pulls down too many duplicates	1				1
Petitjean	COG2262	hflX	50S_ribosomal_subunit-associated_GTPase_HflX		arCOG00353	43.03	77.55	60		13.36	15.03	48.33		COG2262	42.86	77.02	60		13.82	4.73	43.33		TIGR03156	43.55	77.02	60		11.6	4.69	41.67		COG2262	COG2262	COG2262		Arc close to 50% mark	1	yes, but few arc	no		1	COG2262	COG2262	COG2262
GTDB_Bac	TIGR_TIGR03263	guanyl_kin	guanylate kinase			0	0	0		0	0	0		COG0194	2.09	85.56	97		0	5.84	79.38		TIGR03263	2.09	85.63	97		0	5.72	79.38			TIGR03263				1	na	no		1		TIGR03263
Williams	COG1245	Rli1	Translation_initiation_factor_RLI1,_contains_Fe-S_and_AAA+_ATPase_domains		arCOG00187	83.45	0.17	90		3.97	0	27.78		COG1245	83.45	0.43	91		6.26	7.69	29.67		TIGR03269	16.72	0.2	0		68.75	0	0		arCOG00187					1	yes (for the few bac that have that, or a similar gene)	no		1	arCOG00187
GTDB_Bac	PFAM_PF03726.9	PNPase	Polyribonucleotide nucleotidyltransferase, RNA binding domain			0	0	0		0	0	0		COG1185	0.35	95.2	91		0	1.7	89.01		TIGR03591	66.2	87.62	88		32.11	18.33	85.23			COG1185				1	na	no		1		COG1185
GTDB_Bac	TIGR_TIGR03594	GTPase_EngA	ribosome-associated GTPase EngA			0	0	0		0	0	0		COG1160	3.14	84.34	83		5.56	18.14	67.47		TIGR03594	30.14	84.21	88		1.16	23.52	88.64			COG1160				1	na	yes		1		COG1160
Koonin	arCOG00350	RbgA	Ribosome biogenesis GTPase A; GTP-binding protein YlqF		arCOG00350	25.96	45.43	99		3.36	33.6	98.99		COG1161	25.78	25.73	99		2.7	26.13	98.99		TIGR03596	25.96	25.99	99		2.68	3.82	98.99						found in not enough taxa	1				1
GTDB_Arc+Bac	TIGR_TIGR03626	L3_arch	ribosomal protein uL3		arCOG04070	92.86	35.99	97		0.75	0.09	65.98		COG0087	92.86	98.01	99		0.56	0.51	93.94		TIGR03626	92.86	0	97		0.75	0	38.14		COG0087	COG0087	COG0087			1	yes (1 contaminant to remove)	no		1	COG0087	COG0087	COG0087
GTDB_Arc+Bac	TIGR_TIGR03626	L3_arch	ribosomal protein uL3		arCOG04070	92.86	35.99	97		0.75	0.09	65.98		COG0087	92.86	98.01	99		0.56	0.51	93.94		TIGR03625	0	98.01	89		0	0.51	58.43							1				1
GTDB_Arc+Bac	TIGR_TIGR03627, TIGR03627	uS9_arch	ribosomal protein uS9		arCOG04243	91.99	93.71	94		0.38	0.18	81.91		COG0103	91.99	96.89	95		0.57	0.21	89.47		TIGR03627	91.99	96.72	95		0.57	0.17	89.47		COG0103	COG0103	COG0103			1	yes (1 contaminant to remove)	no		1	COG0103	COG0103	COG0103
GTDB_Arc+Bac	TIGR_TIGR03628, TIGR03632	arch_S11P	ribosomal protein uS11		arCOG04240	93.21	95.53	95		0.37	0.1	69.47		COG0100	93.21	96.52	95		0.37	0.41	76.84		TIGR03628	93.21	0.03	93		0.19	0	40.86		COG0100	COG0100	COG0100			1	yes	no		1	COG0100	COG0100	COG0100
GTDB_Arc+Bac	TIGR_TIGR03628, TIGR03632	arch_S11P	ribosomal protein uS11		arCOG04240	93.21	95.53	95		0.37	0.1	69.47		COG0100	93.21	96.52	95		0.37	0.41	76.84		TIGR03632	0.17	96.49	55		0	0.34	58.18							1				1
GTDB_Arc	TIGR_TIGR03629	uS13_arch	ribosomal protein uS13		arCOG01722	93.21	93.97	94		0.56	0.04	69.15		COG0099	93.21	97.48	94		0.56	7.27	77.66		TIGR03629	93.21	0	90		0.37	0	44.44		COG0099	COG0099	COG0099			1	yes	no		1	COG0099	COG0099	COG0099
Zaremba	arCOG04096	S17	Ribosomal protein S17		arCOG04096	94.95	29.87	88		0.55	0.44	45.45		COG0186	95.47	98.64	93		0.18	0.3	88.17		TIGR03635	0.17	98.64	77		0	0.3	42.86		COG0186	COG0186	COG0186			1	yes (1 contaminant to remove)	no		1	COG0186	COG0186	COG0186
GTDB_Arc	TIGR_TIGR03636	uL23_arch	ribosomal protein uL23		arCOG04072	93.38	83.44	93		0.19	0.16	48.39		COG0089	93.21	97.95	93		0.19	0.17	82.8		TIGR03636	93.38	91.69	93		0.19	0.14	55.91		COG0089	COG0089	COG0089			1	no	no		1
GTDB_Arc	TIGR_TIGR03653	uL6_arch	ribosomal protein uL6		arCOG04090	95.47	87.09	94		0	0.08	59.57		COG0097	95.47	98.31	95		0.36	0.51	75.79		TIGR03653	95.47	0.03	94		0.18	0	37.23		COG0097	COG0097	COG0097			1	yes	no		1	COG0097	COG0097	COG0097
GTDB_Arc	TIGR_TIGR03653	uL6_arch	ribosomal protein uL6		arCOG04090	95.47	87.09	94		0	0.08	59.57		COG0097	95.47	98.31	95		0.36	0.51	75.79		TIGR03654	0	98.31	56		0	0.54	60.71							1				1
GTDB_Arc	TIGR_TIGR03665	arCOG04150	arCOG04150 universal archaeal KH domain protein		arCOG04150	92.86	0.03	97		0.19	0	77.32		COG1094	92.33	57.15	93		0.38	3.36	47.31		TIGR03665	93.03	0.03	99		0.19	0	89.9		arCOG04150					1	na	no		1	arCOG04150
GTDB_Arc+Bac	TIGR_TIGR03670; TIGR02013	rpoB_arch	DNA-directed RNA polymerase subunit B		arCOG01762	93.21	96.03	99		49.35	2.07	100		COG0085	93.03	95.89	99		49.44	3.45	100		TIGR03670	92.33	0.03	98		1.89	0	97.96		COG0085	COG0085	COG0085		duplicates in Arc	1	yes (1 contaminant to remove)	no		1	COG0085	COG0085	COG0085
GTDB_Arc+Bac	TIGR_TIGR03670; TIGR02013	rpoB_arch	DNA-directed RNA polymerase subunit B		arCOG01762	93.21	96.03	99		49.35	2.07	100		COG0085	93.03	95.89	99		49.44	3.45	100		TIGR02013	45.99	95.89	53		1.52	3.31	58.49							1				1
GTDB_Arc	TIGR_TIGR03671	cca	CCA-adding enzyme		arCOG04249	84.15	0.07	0		2.07	0	0			0	0	0		0	0	0		TIGR03671	84.15	1.29	3		3.52	0	66.67		TIGR03671					1	na	no		1	TIGR03671
GTDB_Arc+Bac	TIGR_TIGR03672, TIGR03953	rpl4p_arch	50S ribosomal protein uL4		arCOG04071	93.03	3.44	95		0.94	0	38.95		COG0088	92.16	98.08	99		0.76	0.54	91.92		TIGR03672	93.21	0	95		0.93	0	38.95		COG0088	COG0088	COG0088			1	yes (just some contaminants to remove)	no		1	COG0088	COG0088	COG0088
GTDB_Arc+Bac	TIGR_TIGR03672, TIGR03953	rpl4p_arch	50S ribosomal protein uL4		arCOG04071	93.03	3.44	95		0.94	0	38.95		COG0088	92.16	98.08	99		0.76	0.54	91.92		TIGR03953	0	98.11	90		0	0.54	54.44							1				1
GTDB_Arc	TIGR_TIGR03673	uL14_arch	50S ribosomal protein uL14		arCOG04095	95.12	98.28	93		0	0.2	74.19		COG0093	95.12	98.38	94		0	0.34	84.04		TIGR03673	95.12	0	92		0.18	0	44.57		COG0093	COG0093	COG0093			1	yes	no		1	COG0093	COG0093	COG0093
GTDB_Arc	TIGR_TIGR03674	fen_arch	flap structure-specific endonuclease		arCOG04050	91.29	95.96	96		7.44	18.81	97.92		COG0258	90.94	49.67	94		5.94	20	85.11		TIGR03674	90.94	0.23	96		5.75	0	91.67		TIGR03674					1	na	no		1	TIGR03674
Petitjean	COG1236	M032R_x_0r	RNA_processing_exonuclease,_beta-lactamase_fold		arCOG00541	61.85	6.42	73		11.55	6.7	69.86		COG1236	68.82	19.77	89		47.85	10.05	78.65		TIGR03675	97.04	46.06	96		66.07	18.19	92.71		arCOG00541					1	yes (ok if bac are included)	no		1	arCOG00541
GTDB_Arc	TIGR_TIGR03677	rpl7ae	ribosomal protein eL8		arCOG01751	90.07	2.48	98		0.39	1.33	95.92		COG1358	90.07	14.34	98		0.39	47.58	100		TIGR03677	92.86	8.84	98		26.27	32.58	98.98		arCOG01751					1	yes (ok if bac are included)	no	seems among the bacteria only Firmiutes have this?	1	arCOG01751
GTDB_Arc	TIGR_TIGR03680	eif2g_arch	translation initiation factor 2, gamma subunit		arCOG01563	92.33	0.33	97		1.32	0	44.33		COG5257	92.33	0.03	97		1.32	0	43.3		TIGR03680	92.33	0.03	97		1.32	0	43.3		TIGR03680					1	na	no		1	TIGR03680
GTDB_Arc+Bac	TIGR_TIGR03683; TIGR00344	alaS	alanine--tRNA ligase		arCOG01255	92.16	95.83	98		17.01	6.39	74.49		COG0013	93.21	96.52	98		20	7.07	76.53		TIGR03683	86.93	19.8	65		57.72	5.35	52.31		COG0013	COG0013	COG0013			1	no	no		1
GTDB_Arc+Bac	TIGR_TIGR03683; TIGR00344	alaS	alanine--tRNA ligase		arCOG01255	92.16	95.83	98		17.01	6.39	74.49		COG0013	93.21	96.52	98		20	7.07	76.53		TIGR00344	14.63	96.32	90		5.95	6.88	78.89							1				1
GTDB_Arc	TIGR_TIGR03684	arCOG00985	arCOG04150 universal archaeal PUA-domain protein		arCOG00985	64.11	0	89		0.82	0	43.82		COG2016	64.11	0	91		2.17	0	61.54		TIGR03684	64.81	0	86		8.33	0	56.98		arCOG00985					1	na	no		1	arCOG00985
Petitjean	COG0043	ubiD	3-polyprenyl-4-hydroxybenzoate_decarboxylase		arCOG01671	60.45	36.69	9		35.73	15.79	44.44		COG0043	60.45	36.79	9		35.73	16.29	44.44		TIGR03701	19.69	15.43	5		1.77	4.08	20						not used, too many duplicates	1				1
Koonin	arCOG01143	ApaH	Serine/threonine protein phosphatase PP2A family		arCOG01143	51.22	55.73	100		34.01	41.59	100		COG0639	34.32	48.11	100		14.21	33.17	100		TIGR03705	11.15	55	18		15.62	8.01	50						not used: below 50% and too many duplicates	1				1
GTDB_Arc+Bac	TIGR_TIGR03722; TIGR03723	arch_KAE1	universal archaeal protein Kae1; tRNA threonylcarbamoyl adenosine modification protein TsaD		arCOG01183	9.06	2.48	7		1.92	1.33	14.29		COG0533	89.02	95.76	93		1.96	6.09	74.19		TIGR03722	89.02	0.07	81		1.96	0	24.69		COG0533	COG0533	COG0533			1	yes (few contaminants to remove)	no		1	COG0533	COG0533	COG0533
GTDB_Arc+Bac	TIGR_TIGR03722; TIGR03723	arch_KAE1	universal archaeal protein Kae1; tRNA threonylcarbamoyl adenosine modification protein TsaD		arCOG01183	9.06	2.48	7		1.92	1.33	14.29		COG0533	89.02	95.76	93		1.96	6.09	74.19		TIGR03723	0.52	95.66	72		0	3.36	30.56							1				1
GTDB_Bac	TIGR_TIGR03725	T6A_YeaZ	tRNA threonylcarbamoyl adenosine modification protein YeaZ			0	0	0		0	0	0		COG1214	0	84.97	3		0	0.35	66.67		TIGR03725	0	84.87	3		0	0.39	66.67			TIGR03725				1	na	no		1		TIGR03725
Koonin	arCOG00027	MfnA	L-tyrosine decarboxylase, PLP-dependent protein		arCOG00027	39.2	34.47	90		20	38.9	92.22			0	0	0		0	0	0		TIGR03812	32.58	10.83	84		4.81	12.54	79.76						below 50% mark	1				1
Pace	COG1109	ManB	Phosphomannomutase		arCOG00767	84.84	93.81	98		58.73	84.12	97.96		COG1109	85.02	93.91	98		59.84	81.17	89.8		TIGR03990	83.45	90.33	98		55.74	51.43	88.78						not used: too many duplicates	1				1
Pace	COG1109	ManB	Phosphomannomutase		arCOG00768	3.66	0	0		0	0	0		COG1109	85.02	93.91	98		59.84	81.17	89.8		TIGR03990	83.45	90.33	98		55.74	51.43	88.78							1				1
Pace	COG0006	PepP	Xaa-Pro aminopeptidase		arCOG01003	6.79	0	0		0	0	0		COG0006	82.23	86.03	99		45.13	59.55	96.97			0	0	0		0	0	0						not used: too many duplicates	1				1
Zaremba	arCOG04092	L5	Ribosomal protein L5		arCOG04092	96.17	97.58	95		0.72	0.17	66.32		COG0094	95.99	98.68	95		0.36	0.57	71.58			0	0	0		0	0	0		COG0094	COG0094	COG0094			1	yes	no		1	COG0094	COG0094	COG0094
GTDB_Arc + GTDB_Bac	PFAM_PF00410.14	Ribosomal_S8	Ribosomal protein S8		arCOG04091	95.47	88.48	94		0.36	0.19	55.32		COG0096	95.47	98.34	94		0.36	0.2	74.47			0	0	0		0	0	0		COG0096	COG0096	COG0096			1	yes	no		1	COG0096	COG0096	COG0096
Pace	COG0112	GlyA	Glycine/serine hydroxymethyltransferase		arCOG00070	74.56	92.15	98		16.36	13.12	94.9		COG0112	74.39	92.22	98		16.16	13.14	94.9			0	0	0		0	0	0		COG0112	COG0112	COG0112			1	no	yes		1
Petitjean	COG0126	pgk	3-phosphoglycerate_kinase		arCOG00496	77.53	94.01	100		6.52	3.73	66		COG0126	78.22	94.07	100		6.46	3.91	69			0	0	0		0	0	0		COG0126	COG0126	COG0126			1	no	no		1
Koonin	arCOG04398	HisB	Imidazoleglycerol-phosphate dehydratase		arCOG04398	41.11	69.67	60		2.12	0.38	23.33		COG0131	41.29	69.77	60		2.11	0.43	26.67			0	0	0		0	0	0		COG0131	COG0131	COG0131		Arc close to 50% mark	1	no	no		1
Pace	COG0199	RpsN	Ribosomal protein S14		arCOG00782	82.06	0.17	48		1.91	0	20.83		COG0199	77.53	84.87	62		2.02	5.38	58.06			0	0	0		0	0	0		COG0199	COG0199	COG0199			1	yes	no		1	COG0199	COG0199	COG0199
GTDB_Arc + GTDB_Bac	PFAM_PF00466.15	Ribosomal_L10	Ribosomal protein L10		arCOG04288	91.99	15.1	97		0.76	0	48.45		COG0244	89.55	95.93	93		0.58	0.31	89.25			0	0	0		0	0	0		COG0244	COG0244	COG0244			1	yes (few contaminants to remove)	no		1	COG0244	COG0244	COG0244
Koonin	arCOG00397	mre11	DNA double-strand break repair protein Mre11		arCOG00397	80.31	54.01	80		13.67	21.03	20		COG0420	80.84	55.56	87		14.66	25.92	35.63			0	0	0		0	0	0		arCOG00397	arCOG00397	arCOG00397			1	no	no		1
Petitjean	COG0460	hom	Homoserine_dehydrogenase		arCOG01351	47.74	64.01	69		5.47	7.76	49.28		COG0460	47.74	64.87	70		5.84	8.07	57.14			0	0	0		0	0	0		COG0460	COG0460	COG0460		Arc close to 50% mark	1	no	no		1
GTDB_Bac	PFAM_PF01025.14	GrpE	GrpE		arCOG04772	62.54	96.03	92		5.85	6.83	60.87		COG0576	62.72	96.16	91		6.67	9.5	60.44			0	0	0		0	0	0		COG0576	COG0576	COG0576			1	no	no		1
GTDB_Bac	PFAM_PF02576.12	DUF150	Putative ribosome maturation factor RimP			0	0	0		0	0	0		COG0779	0.17	72.81	30		0	0.14	26.67			0	0	0		0	0	0			COG0779				1	na	no		1		COG0779
Koonin	arCOG00874	Rad25	Putative DNA helicase Rad25		arCOG00874	40.24	56.03	94		32.03	35.11	53.19		COG1061	46.17	36.92	96		44.91	41.43	71.88			0	0	0		0	0	0						not used: in too few taxa and too many duplicates	1				1
GTDB_Arc	PFAM_PF07541.7	eif2a	Eukaryotic translation initiation factor 2 alpha subunit		arCOG04107	91.99	5.36	97		0.38	4.32	31.96		COG1093	91.99	0	100		0.38	0	35			0	0	0		0	0	0		arCOG04107					1	no	no	arcogs seem to pull down a paralogue from the bac	1
Williams	COG1156	20_combined_orthos	Flagellar_biosynthesis/type_III_secretory_pathway_ATPase_FliI,Archaeal/vacuolar-type_H+-ATPase_subunit_B/Vma2			0	0	0		0	0	0		COG1156	75.61	16.72	99		5.3	20.2	34.34			0	0	0		0	0	0		COG1156					1	no	no		1
GTDB_Arc	PFAM_PF01496.14	V_ATPase_I	V-type ATPase 116kDa subunit family		arCOG04138	73.87	16.66	97		6.37	21.87	59.79		COG1269	73.87	16.69	97		7.31	22.82	63.92			0	0	0		0	0	0		COG1269					1	no	no		1
Koonin	arCOG01695	rqcH	Archaeal Rqc2 homolog aRqcH		arCOG01695	89.02	25.96	91		16.44	2.17	34.07		COG1293	89.55	29.57	98		16.73	4.59	86.73			0	0	0		0	0	0		arCOG01695					1	yes (ok if bac are included)	no		1	arCOG01695
Koonin	arCOG04231	CutA	Divalent-cation tolerance protein CutA		arCOG04231	52.61	32.62	42		1.99	2.34	28.57		COG1324	52.96	32.78	45		1.97	2.63	37.78			0	0	0		0	0	0		arCOG04231					1	no (if bac are included)	no		1
GTDB_Arc	PFAM_PF01990.12	ATP-synt_F	ATP synthase (F/14-kDa) subunit		arCOG04102	68.99	8.01	49		3.54	19.42	20.41		COG1436	72.47	11.42	80		4.09	21.16	22.5			0	0	0		0	0	0		arCOG04102					1	na	no		1	arCOG04102
GTDB_Arc	PFAM_PF03874.11	RNA_pol_Rpb4	RNA polymerase Rpb4		arCOG01016	79.09	0.03	4		0.44	0	0		COG1460	93.9	0.07	50		0.37	0	36			0	0	0		0	0	0		arCOG01016					1	na	no		1	arCOG01016
GTDB_Arc	PFAM_PF00900.15	Ribosomal_S4e	Ribosomal family S4e		arCOG04093	96.17	0	96		0.18	0	37.5		COG1471	96.34	0.03	96		0.18	0	37.5			0	0	0		0	0	0		arCOG04093					1	na	no		1	arCOG04093
GTDB_Arc	PFAM_PF04919.7	DUF655	Protein of unknown function (DUF655)		arCOG04130	88.68	0.03	0		1.18	0	0		COG1491	93.03	0.5	3		1.12	0	33.33			0	0	0		0	0	0		arCOG04130					1	na	no		1	arCOG04130
GTDB_Arc	PFAM_PF01798.13	Nop	Putative snoRNA binding domain		arCOG01923	83.45	0	100		0.63	0	98		COG1498	83.97	0	100		0.62	0	99			0	0	0		0	0	0		arCOG01923					1	na	no		1	arCOG01923
GTDB_Arc	PFAM_PF01868.11	rnp1	Ribonuclease P protein component 1		arCOG00784	79.09	0	6		0.22	0	33.33		COG1588	82.75	0	55		0.21	0	12.73			0	0	0		0	0	0		arCOG00784					1	na	no		1	arCOG00784
GTDB_Arc	PFAM_PF00827.12	Ribosomal_L15e	Ribosomal L15		arCOG04209	91.99	0	95		3.41	0	38.95		COG1632	91.81	0	95		0.57	0	38.95			0	0	0		0	0	0		arCOG04209					1	na	no		1	arCOG04209
GTDB_Arc	PFAM_PF01194.12	rpoN	RNA polymerases N / 8 kDa subunit		arCOG04244	89.9	0	57		0	0	24.56		COG1644	89.9	0	57		0.19	0	24.56			0	0	0		0	0	0		arCOG04244					1	na	no		1	arCOG04244
GTDB_Arc	PFAM_PF02006.11	DUF137	4-phosphopantoate--beta-alanine ligase		arCOG04262	55.05	0.23	1		2.85	0	0		COG1701	55.23	0.23	0		2.84	0	0			0	0	0		0	0	0		arCOG04262					1	na	no		1	arCOG04262
GTDB_Arc	PFAM_PF01655.13	Ribosomal_L32e	Ribosomal protein L32		arCOG00781	88.5	0	88		0.2	0	40.91		COG1717	94.6	0.17	90		2.76	0	41.11			0	0	0		0	0	0		arCOG00781					1	na	no		1	arCOG00781
GTDB_Arc	PFAM_PF13656.1	rpoL	RNA polymerase Rpb3/Rpb11 dimerisation domain		arCOG04111	84.49	0	85		0.41	0	63.53		COG1761	91.99	0	94		0.57	0	85.11			0	0	0		0	0	0		arCOG04111					1	na	no		1	arCOG04111
GTDB_Arc	PFAM_PF01015.13	rps3ae	Ribosomal S3Ae family		arCOG04186	87.11	0.07	96		1.6	0	43.75		COG1890	88.68	0.07	96		1.57	0	45.83			0	0	0		0	0	0		arCOG04186					1	na	no		1	arCOG04186
Koonin	arCOG04311	arCOG04311	5'-deoxynucleotidase, HD superfamily hydrolase		arCOG04311	41.11	35.83	77		9.32	27.45	25.97		COG1896	40.07	35.83	76		10	28.56	26.32			0	0	0		0	0	0						not used: in too few taxa and too many duplicates	1				1
GTDB_Arc	PFAM_PF04019.7	DUF359	GTP-dependent dephospho-CoA kinase (DUF359)		arCOG04076	68.82	0.6	0		0	0	0		COG1909	69.34	0.63	0		0.5	0	0			0	0	0		0	0	0		arCOG04076					1	na	no		1	arCOG04076
GTDB_Arc	PFAM_PF01282.14	Ribosomal_S24e	Ribosomal protein S24e		arCOG04182	85.54	0.03	83		0.81	0	39.76		COG2004	89.55	2.48	88		0.78	37.33	45.45			0	0	0		0	0	0		arCOG04182					1	na	no		1	arCOG04182
GTDB_Arc	PFAM_PF01191.14	rpoH	RNA polymerase Rpb5, C-terminal domain		arCOG04258	87.11	0.03	90		1.2	0	23.33		COG2012	93.38	0.03	91		1.31	0	23.08			0	0	0		0	0	0		arCOG04258					1	na	no		1	arCOG04258
GTDB_Arc	PFAM_PF01200.13	Ribosomal_S28e	Ribosomal protein S28e		arCOG04314	91.11	0	59		0.38	0	38.98		COG2053	91.99	0.03	59		0.38	0	38.98			0	0	0		0	0	0		arCOG04314					1	na	no		1	arCOG04314
GTDB_Arc	PFAM_PF01198.14	Ribosomal_L31e	Ribosomal protein L31e		arCOG04473	86.93	0	91		0.2	0	36.26		COG2097	89.72	0	91		0.39	0	37.36			0	0	0		0	0	0		arCOG04473					1	na	no		1	arCOG04473
GTDB_Arc	PFAM_PF01984.15	dsDNA_bind	Double-stranded DNA-binding domain		arCOG04179	74.74	0	82		0.7	0	18.29		COG2118	75.09	0.13	83		3.94	0	19.28			0	0	0		0	0	0		arCOG04179					1	na	no		1	arCOG04179
GTDB_Arc	PFAM_PF01092.14	Ribosomal_S6e	Ribosomal protein S6e		arCOG01946	89.9	0	94		0.19	0	34.04		COG2125	91.99	0	95		0.19	0	37.89			0	0	0		0	0	0		arCOG01946					1	na	no		1	arCOG01946
GTDB_Arc	PFAM_PF01157.13	Ribosomal_L21e	Ribosomal protein L21e		arCOG04129	93.55	0	80		0.37	0	42.5		COG2139	93.55	0	89		0.56	0	43.82			0	0	0		0	0	0		arCOG04129					1	na	no		1	arCOG04129
GTDB_Arc	PFAM_PF01280.15	Ribosomal_L19e	Ribosomal protein L19e		arCOG04089	93.55	0	92		0.19	0	31.52		COG2147	94.08	0	92		0.19	0	33.7			0	0	0		0	0	0		arCOG04089					1	na	no		1	arCOG04089
GTDB_Arc	PFAM_PF04104.9	priL	Eukaryotic and archaeal DNA primase, large subunit		arCOG03013	85.19	0.03	28		2.04	0	10.71		COG2219	73.17	0.07	75		3.1	50	24			0	0	0		0	0	0		arCOG03013					1	na	no, see comment	has the fused version for CII archaea, needs to be split	1	arCOG03013
GTDB_Arc	PFAM_PF01090.14	Ribosomal_S19e	Ribosomal protein S19e		arCOG01344	90.94	0	91		0.57	0	41.76		COG2238	90.94	0	91		0.77	0	41.76			0	0	0		0	0	0		arCOG01344					1	na	no		1	arCOG01344
GTDB_Arc	PFAM_PF01269.12	Fibrillarin	Fibrillarin; uniprot: Fibrillarin-like rRNA/tRNA 2'-O-methyltransferase		arCOG00078	84.15	0	97		1.04	0	35.05			0	0	0		0	0	0			0	0	0		0	0	0		arCOG00078					1	na	no		1	arCOG00078
Koonin	arCOG00357	GTP1	Ribosome-binding ATPase YchF, GTP1/OBG family; OBG-type G domain-containing protein		arCOG00357	91.46	88.71	99		16.19	21.5	82.83			0	0	0		0	0	0			0	0	0		0	0	0		arCOG00357	arCOG00357	arCOG00357			1	yes	yes	based on COG00012 ArcBac cluster consistent but there are hits to different PFAMs and KOs, so might be trickyto use	1
GTDB_Arc	PFAM_PF01864.12	carS	Putative integral membrane protein DUF46; uniprot: CDP-archaeol synthase		arCOG04106	74.74	4.47	2		1.63	0.74	0			0	0	0		0	0	0			0	0	0		0	0	0		arCOG04106					1	no (if bac are included)	no		1
Koonin	arCOG04153	arCOG04153	RNA polymerase III subunit C34, Lrp/AsnC family		arCOG04153	36.93	0.1	9		4.72	0	0			0	0	0		0	0	0			0	0	0		0	0	0						in too few taxa	1				1

## Sheet: list_markers_all_R2
arCOG00078	Arc
arCOG00187	Arc
arCOG00415	Arc
arCOG00469	Arc
arCOG00488	Arc
arCOG00501	Arc
arCOG00541	Arc
arCOG00770	Arc
arCOG00781	Arc
arCOG00784	Arc
arCOG00982	Arc
arCOG00985	Arc
arCOG01016	Arc
arCOG01344	Arc
arCOG01358	Arc
arCOG01561	Arc
arCOG01695	Arc
arCOG01719	Arc
arCOG01751	Arc
arCOG01760	Arc
arCOG01923	Arc
arCOG01946	Arc
arCOG03013	Arc
arCOG04076	Arc
arCOG04089	Arc
arCOG04093	Arc
arCOG04102	Arc
arCOG04111	Arc
arCOG04129	Arc
arCOG04130	Arc
arCOG04150	Arc
arCOG04179	Arc
arCOG04182	Arc
arCOG04186	Arc
arCOG04209	Arc
arCOG04223	Arc
arCOG04244	Arc
arCOG04256	Arc
arCOG04257	Arc
arCOG04258	Arc
arCOG04262	Arc
arCOG04314	Arc
arCOG04473	Arc
COG0024	Arc
COG0048	Arc
COG0049	Arc
COG0051	Arc
COG0052	Arc
COG0064	Arc
COG0072	Arc
COG0080	Arc
COG0081	Arc
COG0085	Arc
COG0087	Arc
COG0088	Arc
COG0091	Arc
COG0092	Arc
COG0093	Arc
COG0094	Arc
COG0096	Arc
COG0097	Arc
COG0098	Arc
COG0099	Arc
COG0100	Arc
COG0102	Arc
COG0103	Arc
COG0130	Arc
COG0180	Arc
COG0184	Arc
COG0185	Arc
COG0186	Arc
COG0197	Arc
COG0198	Arc
COG0199	Arc
COG0200	Arc
COG0202	Arc
COG0231	Arc
COG0244	Arc
COG0256	Arc
COG0315	Arc
COG0361	Arc
COG0442	Arc
COG0522	Arc
COG0532	Arc
COG0533	Arc
COG0541	Arc
COG0592	Arc
COG1155	Arc
COG1736	Arc
COG1841	Arc
COG2262	Arc
TIGR00064	Arc
TIGR00092	Arc
TIGR00111	Arc
TIGR00264	Arc
TIGR00270	Arc
TIGR00291	Arc
TIGR00293	Arc
TIGR00307	Arc
TIGR00323	Arc
TIGR00324	Arc
TIGR00335	Arc
TIGR00373	Arc
TIGR00389	Arc
TIGR00405	Arc
TIGR00445	Arc
TIGR00448	Arc
TIGR00463	Arc
TIGR00468	Arc
TIGR00490	Arc
TIGR00521	Arc
TIGR00522	Arc
TIGR00729	Arc
TIGR00967	Arc
TIGR01052	Arc
TIGR01057	Arc
TIGR01171	Arc
TIGR01213	Arc
TIGR01391	Arc
TIGR02153	Arc
TIGR02338	Arc
TIGR03671	Arc
TIGR03674	Arc
TIGR03680	Arc
arCOG01358	Bac
arCOG01561	Bac
arCOG01760	Bac
COG0024	Bac
COG0048	Bac
COG0049	Bac
COG0051	Bac
COG0052	Bac
COG0064	Bac
COG0072	Bac
COG0080	Bac
COG0081	Bac
COG0085	Bac
COG0087	Bac
COG0088	Bac
COG0091	Bac
COG0092	Bac
COG0093	Bac
COG0094	Bac
COG0096	Bac
COG0097	Bac
COG0098	Bac
COG0099	Bac
COG0100	Bac
COG0102	Bac
COG0103	Bac
COG0130	Bac
COG0180	Bac
COG0184	Bac
COG0185	Bac
COG0186	Bac
COG0197	Bac
COG0198	Bac
COG0199	Bac
COG0200	Bac
COG0202	Bac
COG0231	Bac
COG0244	Bac
COG0256	Bac
COG0275	Bac
COG0315	Bac
COG0361	Bac
COG0442	Bac
COG0522	Bac
COG0532	Bac
COG0533	Bac
COG0536	Bac
COG0539	Bac
COG0541	Bac
COG0544	Bac
COG0592	Bac
COG0779	Bac
COG1160	Bac
COG1185	Bac
COG1841	Bac
COG2262	Bac
TIGR00019	Bac
TIGR00020	Bac
TIGR00029	Bac
TIGR00043	Bac
TIGR00059	Bac
TIGR00061	Bac
TIGR00064	Bac
TIGR00082	Bac
TIGR00083	Bac
TIGR00084	Bac
TIGR00086	Bac
TIGR00088	Bac
TIGR00090	Bac
TIGR00092	Bac
TIGR00116	Bac
TIGR00138	Bac
TIGR00158	Bac
TIGR00166	Bac
TIGR00168	Bac
TIGR00250	Bac
TIGR00362	Bac
TIGR00382	Bac
TIGR00389	Bac
TIGR00416	Bac
TIGR00420	Bac
TIGR00436	Bac
TIGR00445	Bac
TIGR00460	Bac
TIGR00468	Bac
TIGR00496	Bac
TIGR00521	Bac
TIGR00539	Bac
TIGR00580	Bac
TIGR00593	Bac
TIGR00594	Bac
TIGR00615	Bac
TIGR00634	Bac
TIGR00635	Bac
TIGR00643	Bac
TIGR00678	Bac
TIGR00729	Bac
TIGR00810	Bac
TIGR00922	Bac
TIGR00963	Bac
TIGR00964	Bac
TIGR00967	Bac
TIGR01032	Bac
TIGR01039	Bac
TIGR01082	Bac
TIGR01087	Bac
TIGR01146	Bac
TIGR01171	Bac
TIGR01391	Bac
TIGR01393	Bac
TIGR01394	Bac
TIGR01510	Bac
TIGR01951	Bac
TIGR02012	Bac
TIGR02191	Bac
TIGR02273	Bac
TIGR02386	Bac
TIGR03263	Bac
TIGR03725	Bac
arCOG01358	Arc+Bac
arCOG01561	Arc+Bac
arCOG01760	Arc+Bac
COG0024	Arc+Bac
COG0048	Arc+Bac
COG0049	Arc+Bac
COG0051	Arc+Bac
COG0052	Arc+Bac
COG0064	Arc+Bac
COG0072	Arc+Bac
COG0080	Arc+Bac
COG0081	Arc+Bac
COG0085	Arc+Bac
COG0087	Arc+Bac
COG0088	Arc+Bac
COG0091	Arc+Bac
COG0092	Arc+Bac
COG0093	Arc+Bac
COG0094	Arc+Bac
COG0096	Arc+Bac
COG0097	Arc+Bac
COG0098	Arc+Bac
COG0099	Arc+Bac
COG0100	Arc+Bac
COG0102	Arc+Bac
COG0103	Arc+Bac
COG0130	Arc+Bac
COG0180	Arc+Bac
COG0184	Arc+Bac
COG0185	Arc+Bac
COG0186	Arc+Bac
COG0197	Arc+Bac
COG0198	Arc+Bac
COG0199	Arc+Bac
COG0200	Arc+Bac
COG0202	Arc+Bac
COG0231	Arc+Bac
COG0244	Arc+Bac
COG0256	Arc+Bac
COG0315	Arc+Bac
COG0361	Arc+Bac
COG0442	Arc+Bac
COG0522	Arc+Bac
COG0532	Arc+Bac
COG0533	Arc+Bac
COG0541	Arc+Bac
COG0592	Arc+Bac
COG1841	Arc+Bac
COG2262	Arc+Bac
TIGR00064	Arc+Bac
TIGR00092	Arc+Bac
TIGR00389	Arc+Bac
TIGR00445	Arc+Bac
TIGR00468	Arc+Bac
TIGR00521	Arc+Bac
TIGR00729	Arc+Bac
TIGR00967	Arc+Bac
TIGR01171	Arc+Bac
TIGR01391	Arc+Bac

## Sheet: list_non_red_R2
marker	set	run
COG1155	Arc
COG1736	Arc
TIGR00111	Arc
TIGR00264	Arc
TIGR00270	Arc
TIGR00291	Arc
TIGR00293	Arc
TIGR00307	Arc
TIGR00323	Arc
TIGR00324	Arc
TIGR00335	Arc
TIGR00373	Arc
TIGR00405	Arc
TIGR00448	Arc
TIGR00463	Arc
TIGR00490	Arc
TIGR00522	Arc
TIGR01052	Arc
TIGR01057	Arc
TIGR01213	Arc
TIGR02153	Arc
TIGR02338	Arc
TIGR03671	Arc
TIGR03674	Arc
TIGR03680	Arc
arCOG00078	Arc
arCOG00187	Arc
arCOG00415	Arc
arCOG00469	Arc
arCOG00488	Arc
arCOG00501	Arc
arCOG00541	Arc
arCOG00770	Arc
arCOG00781	Arc
arCOG00784	Arc
arCOG00982	Arc
arCOG00985	Arc
arCOG01016	Arc
arCOG01344	Arc
arCOG01695	Arc
arCOG01719	Arc
arCOG01751	Arc
arCOG01923	Arc
arCOG01946	Arc
arCOG03013	Arc
arCOG04076	Arc
arCOG04089	Arc
arCOG04093	Arc
arCOG04102	Arc
arCOG04111	Arc
arCOG04129	Arc
arCOG04130	Arc
arCOG04150	Arc
arCOG04179	Arc
arCOG04182	Arc
arCOG04186	Arc
arCOG04209	Arc
arCOG04223	Arc
arCOG04244	Arc
arCOG04256	Arc
arCOG04257	Arc
arCOG04258	Arc
arCOG04262	Arc
arCOG04314	Arc
arCOG04473	Arc
COG0024	Arc,Bac,Arc+Bac	y
COG0048	Arc,Bac,Arc+Bac	y
COG0049	Arc,Bac,Arc+Bac	y
COG0051	Arc,Bac,Arc+Bac	y
COG0052	Arc,Bac,Arc+Bac	y
COG0064	Arc,Bac,Arc+Bac	y
COG0072	Arc,Bac,Arc+Bac	y
COG0080	Arc,Bac,Arc+Bac	y
COG0081	Arc,Bac,Arc+Bac	y
COG0085	Arc,Bac,Arc+Bac	y
COG0087	Arc,Bac,Arc+Bac	y
COG0088	Arc,Bac,Arc+Bac	y
COG0091	Arc,Bac,Arc+Bac	y
COG0092	Arc,Bac,Arc+Bac	y
COG0093	Arc,Bac,Arc+Bac	y
COG0094	Arc,Bac,Arc+Bac	y
COG0096	Arc,Bac,Arc+Bac	y
COG0097	Arc,Bac,Arc+Bac	y
COG0098	Arc,Bac,Arc+Bac	y
COG0099	Arc,Bac,Arc+Bac	y
COG0100	Arc,Bac,Arc+Bac	y
COG0102	Arc,Bac,Arc+Bac	y
COG0103	Arc,Bac,Arc+Bac	y
COG0130	Arc,Bac,Arc+Bac	y
COG0180	Arc,Bac,Arc+Bac	y
COG0184	Arc,Bac,Arc+Bac	y
COG0185	Arc,Bac,Arc+Bac	y
COG0186	Arc,Bac,Arc+Bac	y
COG0197	Arc,Bac,Arc+Bac	y
COG0198	Arc,Bac,Arc+Bac	y
COG0199	Arc,Bac,Arc+Bac	y
COG0200	Arc,Bac,Arc+Bac	y
COG0202	Arc,Bac,Arc+Bac	y
COG0231	Arc,Bac,Arc+Bac	y
COG0244	Arc,Bac,Arc+Bac	y
COG0256	Arc,Bac,Arc+Bac	y
COG0315	Arc,Bac,Arc+Bac	y
COG0361	Arc,Bac,Arc+Bac	y
COG0442	Arc,Bac,Arc+Bac	y
COG0522	Arc,Bac,Arc+Bac	y
COG0532	Arc,Bac,Arc+Bac	y
COG0533	Arc,Bac,Arc+Bac	y
COG0541	Arc,Bac,Arc+Bac	y
COG0592	Arc,Bac,Arc+Bac	y
COG1841	Arc,Bac,Arc+Bac	y
COG2262	Arc,Bac,Arc+Bac	y
TIGR00064	Arc,Bac,Arc+Bac	y
TIGR00092	Arc,Bac,Arc+Bac	y
TIGR00389	Arc,Bac,Arc+Bac	y
TIGR00445	Arc,Bac,Arc+Bac	y
TIGR00468	Arc,Bac,Arc+Bac	y
TIGR00521	Arc,Bac,Arc+Bac	y
TIGR00729	Arc,Bac,Arc+Bac	y
TIGR00967	Arc,Bac,Arc+Bac	y
TIGR01171	Arc,Bac,Arc+Bac	y
TIGR01391	Arc,Bac,Arc+Bac	y
arCOG01358	Arc,Bac,Arc+Bac	y
arCOG01561	Arc,Bac,Arc+Bac	y
arCOG01760	Arc,Bac,Arc+Bac	y
COG0275	Bac
COG0536	Bac
COG0539	Bac
COG0544	Bac
COG0779	Bac
COG1160	Bac
COG1185	Bac
TIGR00019	Bac
TIGR00020	Bac
TIGR00029	Bac
TIGR00043	Bac
TIGR00059	Bac
TIGR00061	Bac
TIGR00082	Bac
TIGR00083	Bac
TIGR00084	Bac
TIGR00086	Bac
TIGR00088	Bac
TIGR00090	Bac
TIGR00116	Bac
TIGR00138	Bac
TIGR00158	Bac
TIGR00166	Bac
TIGR00168	Bac
TIGR00250	Bac
TIGR00362	Bac
TIGR00382	Bac
TIGR00416	Bac
TIGR00420	Bac
TIGR00436	Bac
TIGR00460	Bac
TIGR00496	Bac
TIGR00539	Bac
TIGR00580	Bac
TIGR00593	Bac
TIGR00594	Bac
TIGR00615	Bac
TIGR00634	Bac
TIGR00635	Bac
TIGR00643	Bac
TIGR00678	Bac
TIGR00810	Bac
TIGR00922	Bac
TIGR00963	Bac
TIGR00964	Bac
TIGR01032	Bac
TIGR01039	Bac
TIGR01082	Bac
TIGR01087	Bac
TIGR01146	Bac
TIGR01393	Bac
TIGR01394	Bac
TIGR01510	Bac
TIGR01951	Bac
TIGR02012	Bac
TIGR02191	Bac
TIGR02273	Bac
TIGR02386	Bac
TIGR03263	Bac
TIGR03725	Bac

## Sheet: table_different_studies
MarkerSet	Marker Id	DB	Name	Description	arCOG	COG	PF	TIGR	Zaremba	Bork	Koonin	Pace	Petitjean	Williams	Coleman	Length (bp)	Single copy (%)	Ubiquity (%)	Comment	Ubiquity_ArcBac (%)
Petitjean	COG0001	COG	hemL	Glutamate-1-semialdehyde_aminotransferase	arCOG00918	COG0001	PF00202	TIGR00713					petitjean_M179R_b
Pace	COG0006	COG	PepP	Xaa-Pro aminopeptidase	arCOG01003	COG0006	PF00557					COG0006							IDs do not link up in uniprot check annotations
GTDB_Arc	TIGR_TIGR00463	TIGR	gltX	glutamate--tRNA ligase	arCOG04302	COG0008	PF00749,PF03950	TIGR00463			arCOG04302	COG0008		williams_51		560	89.06	89.17
GTDB_Bac	TIGR_TIGR00092	TIGR	TIGR00092	GTP-binding protein YchF		COG0012		TIGR00092		yes		COG0012			coleman_AB8	368	92.17	93.51	COG: BacEuk few Arc; TIGR: ArcBac
GTDB_Arc+Bac	TIGR_TIGR03683; TIGR00344	TIGR	alaS	alanine--tRNA ligase	arCOG01255	COG0013	PF01411,PF07973	TIGR03683; TIGR00344				COG0013				902	78.65	78.95
GTDB_Bac	TIGR_TIGR00928	TIGR	purB	adenylosuccinate lyase	arCOG01747	COG0015	PF00206,PF10397	TIGR00928					petitjean_M157R_b			436	83.02	85.3	ArcBacEuk
GTDB_Arc + GTDB_Bac	TIGR_TIGR00468	TIGR	pheS	phenylalanine--tRNA ligase, alpha subunit	arCOG00410	COG0016	PF01409	TIGR00468		yes	arCOG00410	COG0016	petitjean_M078R_b			324	88.34	89
GTDB_Arc	TIGR_TIGR00458	TIGR	aspS_nondisc	aspartate--tRNA(Asn) ligase	arCOG00406	COG0017	PF01336,PF00152	TIGR00458			arCOG00406			williams_30		428	78.17	84.09	TIGR00458: hits to arc. two otions for the nondis: nondiscriminating aspartyl-tRNA synthetaseIn a multiple sequence alignment of representative asparaginyl-tRNA synthetases (asnS), archaeal/eukaryotic type aspartyl-tRNA synthetases (aspS_arch), and bacterial type aspartyl-tRNA synthetases (aspS_bact), there is a striking similarity between asnS and aspS_arch in gap pattern and in sequence, and a …
GTDB_Arc + GTDB_Bac	TIGR_TIGR00456	TIGR	argS	arginine--tRNA ligase	arCOG00487	COG0018	PF00750,PF05746	TIGR00456		yes	arCOG00487	COG0018				569	87.8	89.11
Zaremba	arCOG04223	arCOG	eIF-1/Sui1	Translation initiation factor 1 (eIF-1/SUI1)	arCOG04223	COG0023	PF01253	TIGR01158	yes										COG links to SUI1 domain-containing protein; TIGR pulls down ArcBac but only few Bac; PFAM seems to have the widest set
GTDB_Arc	TIGR_TIGR00501	TIGR	map	methionine aminopeptidase, type II	arCOG01001	COG0024	PF00557	TIGR00501			arCOG01001	COG0024		williams_32		295	83.91	88.46
GTDB_Bac	TIGR_TIGR00755	TIGR	rmsA	ribosomal RNA small subunit methyltransferase A	arCOG04131	COG0030	PF00398	TIGR00755			arCOG04131	COG0030				256	92.87	93.21	ArcBacEuk; arCOG: Probable ribosomal RNA small subunit methyltransferase A
Petitjean	COG0034	COG	purF	Glutamine_phosphoribosylpyrophosphate_amidotransferase	arCOG00093, arCOG00094	COG0034	PF00310,PF00156	TIGR01134					petitjean_M161R_b
GTDB_Bac	TIGR_TIGR02432	TIGR	tilS	tRNA(Ile)-lysidine synthetase		COG0037	PF01171	TIGR02432			arCOG00042					189	89.28	90.58	unsure if the arCOG (arCOG00042) is linked to the correct COG based on the Description
Petitjean	COG0043	COG	ubiD	3-polyprenyl-4-hydroxybenzoate_decarboxylase	arCOG01671	COG0043	PF01977	TIGR03701					petitjean_M175R_b						arcog (arCOG01671) = uncharacterized protein; TIGR hits to different proteins. There is an overlap using the PFAM but this pulls out proteins with different substrate specificities --> check annotations
Petitjean	COG0046	COG	purL	Phosphoribosylformylglycinamidine_(FGAM)_synthase,_synthetase_domain	arCOG00641	COG0046	PF00586,PF02769,PF00586,PF02769	TIGR01736					petitjean_M156R_b
GTDB_Arc	TIGR_TIGR00982	TIGR	uS12_E_A	ribosomal protein uS12	arCOG04255	COG0048	PF00164	TIGR00982	yes	yes	arCOG04255	COG0048		williams_6		139	89.95	90.67	arcog pulls down few bac
GTDB_Arc+Bac	TIGR_TIGR01028, TIGR01029	TIGR	uS7_euk_arch	ribosomal protein uS7	arCOG04254	COG0049	PF00177	TIGR01028, TIGR01029	yes	yes	arCOG04254	COG0049		williams_19	coleman_AB19	186	89.71	90.25
Coleman	COG0050	COG	tufA	Translation_elongation_factor_EF-Tu,_a_GTPase,Translation_elongation_factor_EF-1alpha_(GTPase)		COG0050	PF00009, PF03143, PF03144	TIGR00485				COG0050			coleman_AB5				COG: BacEuk few Arc; TIGR: ArcBac
GTDB_Arc	TIGR_TIGR01046	TIGR	uS10_euk_arch	ribosomal protein uS10	arCOG01758	COG0051	PF00338	TIGR01046	yes		arCOG01758	COG0051		williams_14	coleman_AB30	99	86.18	86.96	ArcBac	arcog picks no Bac up, COG should be fine
GTDB_Arc+Bac	TIGR_TIGR01012, TIGR01011	TIGR	uS2_euk_arch	ribosomal protein uS2	arCOG04245	COG0052	PF00318	TIGR01012, TIGR01011	yes	yes	arCOG04245	COG0052		williams_21	coleman_AB17	196	92.4	93
GTDB_Bac	TIGR_TIGR01039	TIGR	atpD	ATP synthase F1, beta subunit	arCOG00866	COG0055		TIGR01039							coleman_AB4	462	81.72	86.34	ArcBacEuk	Keep in mind that V and F type is captured by the arCOG and COG
GTDB_Arc + GTDB_Bac	TIGR_TIGR00392	TIGR	ileS	isoleucine--tRNA ligase	arCOG00807	COG0060	PF00133,PF08264	TIGR00392		yes		COG0060				861	84.15	85.53
Koonin	arCOG00018	arCOG	nnr	NAD(P)H-hydrate repair enzyme Nnr, NAD(P)H-hydrate dehydratase domain	arCOG00018	COG0063	PF03853,PF01256	TIGR00197,TIGR00196			arCOG00018								arCOG/COG seem to have a bifunctional enzyme
Petitjean	COG0064	COG	gatB	Asp-tRNAAsn/Glu-tRNAGln_amidotransferase_B_subunit	arCOG01718	COG0064	PF02934, PF02637	TIGR00133					petitjean_M064R_b
Petitjean	COG0068	COG	hypF	Hydrogenase_maturation_factor_HypF_(carbamoyltransferase)	arCOG01187, arCOG03956	COG0068	PF00708,PF07503,PF07503,PF01300	TIGR00143					petitjean_MA32R_b
GTDB_Arc+Bac	TIGR_TIGR00471, TIGR00471	TIGR	pheT	phenylalanine--tRNA ligase, beta subunit	arCOG00412	COG0072	PF03483,PF03484	TIGR00471, TIGR00472			arCOG00412	COG0072		williams_25		551	89.41	90.19
Pace	COG0073	COG	metG	methionine--tRNA ligase	arCOG01136	COG0073	PF01588	TIGR00399				COG0073							two sets of COGs, TIGRs and arCOGs for metG. arCOG01136 seems to have less hits
GTDB_Arc	TIGR_TIGR00658	TIGR	argF	ornithine carbamoyltransferase	arCOG00912	COG0078	PF02729,PF00185	TIGR00658								304	73.39	79.37
GTDB_Bac	TIGR_TIGR01632	TIGR	L11_bact	ribosomal protein uL11	arCOG04372	COG0080	PF03946,PF00298	TIGR01632	yes	yes		COG0080		williams_33		140	89.95	90.4	ArcBacEuk
GTDB_Arc	PFAM_PF00687.16	PFAM	rpl1	Ribosomal protein L1p/L10e family	arCOG04289	COG0081	PF00687	TIGR01169	yes	yes	arCOG04289	COG0081		williams_27	coleman_AB21	220	89.59	91.21
Petitjean	COG0083	COG	thrB	Homoserine_kinase	arCOG01027	COG0083	PF00288,PF08544	TIGR00191					petitjean_M142R_b
GTDB_Arc+Bac	TIGR_TIGR03670; TIGR02013	TIGR	rpoB_arch	DNA-directed RNA polymerase subunit B	arCOG01762	COG0085	PF04563,PF04565,PF04566,PF04567,PF00562,PF04560	TIGR03670; TIGR02013	yes	yes	arCOG01762	COG0085		williams_7	coleman_AB1	599	82.36	83.01	ArcBac
GTDB_Bac	TIGR_TIGR02386	TIGR	rpoC_TIGR	DNA-directed RNA polymerase, beta' subunit		COG0086		TIGR02386				COG0086		williams_18, williams_36		1147	85.34	85.71	TIGR: Bac
GTDB_Arc	TIGR_TIGR02389	TIGR	RNA_pol_rpoA2	DNA-directed RNA polymerase, subunit A''	arCOG04256	COG0086	PF04998	TIGR02389	yes			COG0086		williams_18, williams_36		367	76.14	76.56	ArcBac	arcog pulls down few bac
GTDB_Arc	TIGR_TIGR02390	TIGR	RNA_pol_rpoA1	DNA-directed RNA polymerase subunit A'	arCOG04257	COG0086	PF04997,PF00623,PF04983,PF05000,PF04998	TIGR02390	yes		arCOG04257	COG0086		williams_18, williams_36		867	83.49	84.27	ArcBac
GTDB_Arc+Bac	TIGR_TIGR03626	TIGR	L3_arch	ribosomal protein uL3	arCOG04070	COG0087	PF00297	TIGR03626, TIGR03625	yes	yes	arCOG04070	COG0087			coleman_AB11	331	83.49	83.79
GTDB_Arc+Bac	TIGR_TIGR03672, TIGR03953	TIGR	rpl4p_arch	50S ribosomal protein uL4	arCOG04071	COG0088	PF00573	TIGR03672, TIGR03953	yes		arCOG04071	COG0088				251	74.94	75.18
GTDB_Arc	TIGR_TIGR03636	TIGR	uL23_arch	ribosomal protein uL23	arCOG04072	COG0089	PF00276	TIGR03636	yes			COG0089				77	64	64.23	ArcBac
GTDB_Bac	TIGR_TIGR01171	TIGR	rpl2	ribosomal protein uL2	arCOG04067	COG0090	PF00181,PF03947	TIGR01171	yes		arCOG04067	COG0090		williams_29	coleman_AB14	275	91.27	91.76	ArcBacEuk
GTDB_Arc+Bac	TIGR_TIGR01038, TIGR01044	TIGR	uL22_arch_euk	ribosomal protein uL22	arCOG04098	COG0091	PF00237	TIGR01038, TIGR01044	yes	yes	arCOG04098	COG0091		williams_38		148	86.18	86.54
GTDB_Arc+Bac	TIGR_TIGR01008, TIGR01009	TIGR	uS3_euk_arch	ribosomal protein uS3	arCOG04097	COG0092	PF07650,PF00189	TIGR01008, TIGR01009	yes	yes	arCOG04097	COG0092		williams_3		195	88.94	89.23	ArcBac
GTDB_Arc	TIGR_TIGR03673	TIGR	uL14_arch	50S ribosomal protein uL14	arCOG04095	COG0093	PF00238	TIGR03673	yes	yes	arCOG04095	COG0093		williams_12	coleman_AB27	131	56.16	56.28	ArcBac
Zaremba	arCOG04092	arCOG	L5	Ribosomal protein L5	arCOG04092	COG0094	PF00281		yes	yes	arCOG04092	COG0094		williams_2	coleman_AB24				ArcBac
GTDB_Arc + GTDB_Bac	PFAM_PF00410.14	PFAM	Ribosomal_S8	Ribosomal protein S8	arCOG04091	COG0096	PF00410		yes	yes	arCOG04091	COG0096		williams_9	coleman_AB29	129	90.19	91.03	ArcBac
GTDB_Arc	TIGR_TIGR03653	TIGR	uL6_arch	ribosomal protein uL6	arCOG04090	COG0097	PF00347,PF00347	TIGR03653, TIGR03654	yes	yes	arCOG04090	COG0097		williams_43	coleman_AB23	170	81.28	81.64	ArcBac	Bac picked up in search
GTDB_Arc+Bac	TIGR_TIGR01020, TIGR01021	TIGR	uS5_euk_arch	ribosomal protein uS5	arCOG04087	COG0098	PF00333,PF03719	TIGR01020, TIGR01021	yes	yes	arCOG04087	COG0098		williams_24	coleman_AB15	212	89.23	90.13	uniprot: arc specific
GTDB_Arc	TIGR_TIGR03629	TIGR	uS13_arch	ribosomal protein uS13	arCOG01722	COG0099	PF00416	TIGR03629	yes	yes		COG0099		williams_23	coleman_AB20	144	62.08	62.2	ArcBac
GTDB_Arc+Bac	TIGR_TIGR03628, TIGR03632	TIGR	arch_S11P	ribosomal protein uS11	arCOG04240	COG0100	PF00411	TIGR03628, TIGR03632	yes	yes	arCOG04240	COG0100		williams_17	coleman_AB26	117	67.76	67.82	ArcBac
Koonin	arCOG04449	arCOG	TruA	Pseudouridylate synthase	arCOG04449	COG0101	PF01416,PF01416	TIGR00071			arCOG04449	COG0101
GTDB_Arc+Bac	TIGR_TIGR01077, TIGR01066	TIGR	L13_A_E	ribosomal protein uL13	arCOG04242	COG0102	PF00572	TIGR01077, TIGR01066	yes	yes	arCOG04242	COG0102		williams_13	coleman_AB25	141	90.37	90.97	ArcBac
GTDB_Arc+Bac	TIGR_TIGR03627, TIGR03627	TIGR	uS9_arch	ribosomal protein uS9	arCOG04243	COG0103	PF00380	TIGR03627	yes	yes	arCOG04243	COG0103		williams_1		130	74.04	74.46	ArcBac
Koonin	arCOG00618	arCOG	HisA	Phosphoribosylformimino-5-aminoimidazole carboxamide ribonucleotide (ProFAR) isomerase	arCOG00618	COG0106	PF00977	TIGR00007			arCOG00618
Pace	COG0112	COG	GlyA	Glycine/serine hydroxymethyltransferase	arCOG00070	COG0112	PF00464					COG0112
GTDB_Arc	TIGR_TIGR00021	TIGR	rpiA	ribose 5-phosphate isomerase A	arCOG01122	COG0120	PF06026	TIGR00021			arCOG01122					218	78.41	80.74	TIGR: ArcBacEuk; COG: Bac
GTDB_Arc + GTDB_Bac	TIGR_TIGR00442	TIGR	hisS	histidine--tRNA ligase	arCOG00404	COG0124	PF13393,PF03129	TIGR00442		yes	arCOG00042	COG0124	petitjean_MA19R_b			406	83.01	83.73
Koonin	arCOG01891	arCOG	Tmk	Thymidylate kinase	arCOG01891	COG0125	PF02223	TIGR00041			arCOG01891	COG0125
Petitjean	COG0126	COG	pgk	3-phosphoglycerate_kinase	arCOG00496	COG0126	PF00162						petitjean_M165R_b						Protein seems to be bifunctional/fused in some bacteria (?)
GTDB_Arc	TIGR_TIGR00042	TIGR	TIGR00042	non-canonical purine NTP pyrophosphatase, RdgB/HAM1 family	arCOG04184	COG0127	PF01725	TIGR00042			arCOG04184		petitjean_M158R_b			184	84.93	86.66	TIGR: ArcBacEuk; COG: Bac
Koonin	arCOG04045	arCOG	IlvD	Dihydroxyacid dehydratase/phosphogluconate dehydratase	arCOG04045	COG0129	PF00920	TIGR00110			arCOG04045
GTDB_Arc+Bac	TIGR_TIGR00425, TIGR00431	TIGR	CBF5/truB	putative rRNA pseudouridine synthase	arCOG00987	COG0130	PF08068,PF01509,PF01472	TIGR00425, TIGR00431	yes		arCOG00987			williams_37		322	86.24	87.02	TIGR: ArcEuk, COG: BacEukArc
Koonin	arCOG04398	arCOG	HisB	Imidazoleglycerol-phosphate dehydratase	arCOG04398	COG0131	PF00475				arCOG04398								Protein seems to be bifunctional/fused in some bacteria (?)
Koonin	arCOG00494	arCOG	Asd	Aspartate-semialdehyde dehydrogenase	arCOG00494	COG0136	PF01118,PF02774	TIGR00978			arCOG00494
Petitjean	COG0137	COG	argG	Argininosuccinate_synthase	arCOG00112	COG0137	PF00764	TIGR00032					petitjean_M138R_b
GTDB_Arc + GTDB_Bac	TIGR_TIGR00398	TIGR	metG	methionine--tRNA ligase	arCOG00810	COG0143	PF09334,PF08264	TIGR00398		yes	arCOG00810	COG0143				530	86.3	88.28	two sets of COGs, TIGRs and arCOGs for metG. arCOG01136 seems to have less hits
Koonin	arCOG00973	arCOG	RsmB	16S rRNA C967 or C1407 C5-methylase, RsmB/RsmF family	arCOG00973	COG0144	PF01189	TIGR00446			arCOG00973								COG: Ribosomal RNA small subunit methyltransferase F; arCOG: tRNA (cytosine(72)-C(5))-methyltransferase but both share similar TIGRs and PFAMs
GTDB_Arc	TIGR_TIGR01060	TIGR	eno	enolase	arCOG01169	COG0148	PF03952,PF00113	TIGR01060			arCOG01169					425	81.46	86.42
Coleman	COG0149	COG	tpiA	Triosephosphate_isomerase	arCOG01087	COG0149	PF00121	TIGR00419							coleman_AB18
Petitjean	COG0150	COG	purM	Phosphoribosylaminoimidazole_(AIR)_synthetase	arCOG00639	COG0150	PF00586,PF02769	TIGR00878					petitjean_M151R_b						Might exist as a fused version in some organisms?
Koonin	arCOG01482	arCOG	NadC	Nicotinate-nucleotide pyrophosphorylase	arCOG01482	COG0157	PF02749,PF01729	TIGR00078			arCOG01482
Koonin	arCOG01886	arCOG	tyrS	Tyrosyl-tRNA synthetase	arCOG01886	COG0162	PF00579	TIGR00234			arCOG01886	COG0162
GTDB_Arc	TIGR_TIGR00729	TIGR	rnhB	ribonuclease HII	arCOG04121	COG0164	PF01351	TIGR00729	yes		arCOG04121			williams_45		207	90.79	91.21	arcog: ArcBac, TIGR: ArcEuk, COG: ArcBacEuk
GTDB_Bac	TIGR_TIGR00414	TIGR	serS	serine--tRNA ligase	arCOG00403	COG0172	PF02403,PF00587	TIGR00414		yes	arCOG00403	COG0172				418	91.58	94.08	ArcBacEuk
GTDB_Bac	TIGR_TIGR00459	TIGR	aspS_bact	aspartate--tRNA ligase		COG0173		TIGR00459								586	88.44	91.53	COG:Bacteria; TIGR: BacEuk. two otions for the nondis: nondiscriminating aspartyl-tRNA synthetaseIn a multiple sequence alignment of representative asparaginyl-tRNA synthetases (asnS), archaeal/eukaryotic type aspartyl-tRNA synthetases (aspS_arch), and bacterial type aspartyl-tRNA synthetases (aspS_bact), there is a striking similarity between asnS and aspS_arch in gap pattern and in sequence, an…
Williams	COG0180	COG	trpS	Tryptophanyl-tRNA_synthetase	arCOG01887	COG0180	PF00579	TIGR00233			arCOG01887	COG0180		williams_49
Petitjean	COG0181	COG	hemC	Porphobilinogen_deaminase	arCOG04299	COG0181	PF01379,PF03900	TIGR00212					petitjean_M176R_b
Zaremba	arCOG04185	arCOG	rps15	Ribosomal protein S15P	arCOG04185	COG0184	PF00312	TIGR00952	yes	yes	arCOG04185	COG0184							ArcBac	arcog pulls no bac down, TIGR is bac specific; COG should be also good
GTDB_Arc	TIGR_TIGR01025	TIGR	uS19_arch	ribosomal protein uS19	arCOG04099	COG0185	PF00203	TIGR01025				COG0185		williams_11	coleman_AB28	135	90.25	90.85
Zaremba	arCOG04096	arCOG	S17	Ribosomal protein S17	arCOG04096	COG0186	PF00366	TIGR03635	yes	yes	arCOG04096	COG0186		williams_40					ArcBac	arcog pulls no Bac down, TIGR is bac specific; COG should be also good
GTDB_Bac	TIGR_TIGR01059	TIGR	gyrB	DNA gyrase, B subunit	arCOG04371	COG0187	PF02518,PF00204,PF01751,PF00986	TIGR01059								639	87.25	90.59	ArcBacEuk
GTDB_Bac	TIGR_TIGR01063	TIGR	gyrA	DNA gyrase, A subunit	arCOG04367	COG0188	PF00521,PF03989,PF03989,PF03989,PF03989,PF03989,PF03989	TIGR01063								800	88.98	90.66	ArcBacEuk
GTDB_Bac	TIGR_TIGR03263	TIGR	guanyl_kin	guanylate kinase		COG0194	PF00625	TIGR03263								180	90.21	90.77	unknown how this step is catalyzed in Arc
GTDB_Arc+Bac	TIGR_TIGR01953	TIGR	nusA_arch	NusA family KH domain protein, archaeal	arCOG01760	COG0195		TIGR01952, TIGR01953								141	72.55	77.45
GTDB_Bac	TIGR_TIGR00083	TIGR	ribF	riboflavin biosynthesis protein RibF		COG0196		TIGR00083								290	87.09	89.94	BacEuk	seems not super common based on uniprot
GTDB_Arc+Bac	TIGR_TIGR00279, TIGR01164	TIGR	uL16_euk_arch	ribosomal protein uL16	arCOG04113	COG0197	PF00252	TIGR00279, TIGR01164	yes	yes	arCOG04113	COG0197		williams_41	coleman_AB22	172	89.71	90.43	TIGR: Euk + < Arc, COG: Bac; arCOG hits to L10e/L16
GTDB_Arc+Bac	TIGR_TIGR01080, TIGR01079	TIGR	rplX_A_E	ribosomal protein uL24	arCOG04094	COG0198		TIGR01080, TIGR01079	yes		arCOG04094	COG0198		williams_39		116	89.89	90.37		arcog picks no Bac up, COG should be fine
Pace	COG0199	COG	RpsN	Ribosomal protein S14	arCOG00782	COG0199	PF00253					COG0199
GTDB_Bac	TIGR_TIGR01071	TIGR	rpl15	ribosomal protein uL15	arCOG00779	COG0200	PF00828	TIGR01071	yes	yes	arCOG00779	COG0200				144	92.81	93.26	ArcBacEuk
GTDB_Bac	TIGR_TIGR00967	TIGR	SecY	preprotein translocase, SecY subunit	arCOG04169	COG0201	PF00344	TIGR00967	yes	yes	arCOG04169	COG0201		williams_8	coleman_AB7	414	92.17	93.04	ArcBacEuk	arcog picks up few Bac, COG should be better
GTDB_Arc+Bac	PFAM_PF01000.21	PFAM	rpoD	RNA polymerase Rpb3/RpoA insert domain	arCOG04241	COG0202	PF01000	TIGR02027	yes	yes	arCOG04241	COG0202		williams_42		112	92.46	93.54	ArcBac. arcog not useful for Arc, COG seems fine
GTDB_Bac	TIGR_TIGR00059	TIGR	L17	ribosomal protein bL17		COG0203	PF01196	TIGR00059								112	93.92	94.41	BacEuk
GTDB_Bac	TIGR_TIGR00065	TIGR	ftsZ	cell division protein FtsZ	arCOG02201	COG0206	PF00091,PF12327	TIGR00065								353	87.72	93.1	ArcBacEuk
Koonin	arCOG00474	arCOG	FAU1	5-formyltetrahydrofolate cyclo-ligase	arCOG00474	COG0212	PF01812	TIGR02727			arCOG00474
Petitjean	COG0214	COG	pdxS	Pyridoxal_5'-phosphate_synthase_subunit_PdxS	arCOG04075	COG0214	PF01680,PF05690	TIGR00343					petitjean_M171R_b
GTDB_Bac	TIGR_TIGR00435	TIGR	cysS	cysteine--tRNA ligase	arCOG00486	COG0215	PF01406,PF09190	TIGR00435								466	90.6	94.43	ArcBacEuk
GTDB_Bac	TIGR_TIGR00460	TIGR	fmt	methionyl-tRNA formyltransferase		COG0223		TIGR00460								315	91.84	92.81	BacEuk
GTDB_Bac	TIGR_TIGR01146	TIGR	ATPsyn_F1gamma	ATP synthase F1, gamma subunit	arCOG06774	COG0224	PF00231	TIGR01146								286	82.89	87.41	ArcBacEuk	Keep in mind that V and F type is captured by the arCOG and COG
GTDB_Arc	TIGR_TIGR00037	TIGR	eIF_5A	translation elongation factor IF5A	arCOG04277	COG0231	PF08207,PF01287	TIGR00037	yes		arCOG04277	COG0231				130	89.71	90.25	TIGR: Arc + Euk; COG: Bacteria (hits to Elongation factor P)	arcog picks no Bac up, COG should be fine
GTDB_Bac	TIGR_TIGR00496	TIGR	frr	ribosome recycling factor		COG0233		TIGR00496								176	95.69	96.06	BacEuk
GTDB_Arc + GTDB_Bac	PFAM_PF00466.15	PFAM	Ribosomal_L10	Ribosomal protein L10	arCOG04288	COG0244	PF00466		yes		arCOG04288	COG0244				100	89.71	90.49	ArcBac	arcog picks no Bac up, COG should be fine
GTDB_Arc	TIGR_TIGR00405	TIGR	Spt5	transcription elongation factor Spt5	arCOG01920	COG0250	PF03439	TIGR00405			arCOG01920	COG0250				145	91.51	92.11	TIGR: Arc; Eggnog: Bacteria; PFAM: ArcEuk. 2x COG0250 but seems not to link to same description, but COG seems not to pull down the archaea related proteins
GTDB_Bac	TIGR_TIGR00922	TIGR	nusG	transcription termination/antitermination factor NusG		COG0250	PF02357	TIGR00922				COG0250				172	89.29	89.65	Bac; 2x COG0250 but seems not to link to same description but seems to be specific to either the Arc or Bac, so stick with TIGRs?
Williams	COG0255	COG	rpl29	Ribosomal_protein_L29	arCOG00785	COG0255	PF00831	TIGR00012				COG0255		williams_35					COG: seems specific for bac; TIGR seems to pull down both ArcBac
Zaremba	arCOG04088	arCOG	L18	Ribosomal protein L18	arCOG04088	COG0256	PF00861	TIGR00060	yes	yes	arCOG04088	COG0256							ArcBacEuk	ArCOG pulls down few Arc, COG might work better; TIGR is Bac specific
GTDB_Arc	TIGR_TIGR03674	TIGR	fen_arch	flap structure-specific endonuclease	arCOG04050	COG0258	PF00752,PF00867,PF01367	TIGR03674	yes		arCOG04050	COG0258			coleman_AB10	338	74.4	78.11	seems Arc specific, so catches something else in the 33 search? COG seems to also hit to a polymerase
GTDB_Bac	TIGR_TIGR00593	TIGR	pola	DNA polymerase I		COG0258; COG0749		TIGR00593								890	91.46	92.12	Bac
GTDB_Bac	TIGR_TIGR00061	TIGR	L21	ribosomal protein bL21		COG0261	PF00829	TIGR00061								101	94.27	94.76	BacEuk
GTDB_Bac	TIGR_TIGR00116	TIGR	tsf	translation elongation factor Ts		COG0264	PF00889	TIGR00116								293	94.37	95.08	BacEuk
GTDB_Bac	TIGR_TIGR00029	TIGR	S20	ribosomal protein bS20		COG0268	PF01649	TIGR00029								87	93.34	93.74	BacEuk
GTDB_Bac	TIGR_TIGR00006	TIGR	rsmH	16S rRNA (cytosine(1402)-N(4))-methyltransferase		COG0275	PF01795	TIGR00006								310	93.3	96.47	TIGR and COG in EukBac and COG seems more specific
Koonin	arCOG00245	arCOG	TyrA	Prephenate dehydrogenase	arCOG00245	COG0287	PF01817,PF02153	TIGR01791,TIGR00507			arCOG00245								COG: based on unirpot seems to pull out some unrelated proteins
GTDB_Bac	TIGR_TIGR00168	TIGR	infC	translation initiation factor IF-3		COG0290		TIGR00168								165	92.21	94.63	BacEuk
GTDB_Bac	TIGR_TIGR01032	TIGR	rplT_bact	ribosomal protein bL20		COG0292	PF00453	TIGR01032								114	94.4	94.9	BacEuk
Petitjean	COG0315	COG	moaC	Molybdenum_cofactor_biosynthesis_enzyme_MoaC	arCOG01530	COG0315	PF01967	TIGR00581					petitjean_MA53R_b						arCOG: Probable cyclic pyranopterin monophosphate synthase
GTDB_Bac	TIGR_TIGR00043	TIGR	YbeY	rRNA maturation RNase YbeY		COG0319		TIGR00043								111	93.38	93.86	BacEuk
GTDB_Bac	TIGR_TIGR00194	TIGR	uvrC	excinuclease ABC subunit C	arCOG04753	COG0322	PF01541,PF02151,PF08459,PF14520	TIGR00194								574	92.67	93.2	ArcBacEuk; TIGR seems less specific and might also catch the other uvr subunits
GTDB_Bac	TIGR_TIGR00088	TIGR	trmD	tRNA (guanine(37)-N(1))-methyltransferase		COG0336		TIGR00088								233	94.7	96.13	Bac
GTDB_Arc.	TIGR_TIGR00432	TIGR	tgtA	tRNA-guanine(15) transglycosylase	arCOG00989	COG0343	PF01702	TIGR00432					petitjean_M061R_b			637	79.61	80.74	TIGR: ArcEuk, COG: ArcBacEuk. COG in Uniprot links to Queuine tRNA-ribosyltransferase
GTDB_Bac	TIGR_TIGR00615	TIGR	recR	recombination protein RecR		COG0353	PF02132	TIGR00615								196	93.26	93.66	Bac
GTDB_Bac	TIGR_TIGR00138	TIGR	rsmG_gidB	16S rRNA (guanine(527)-N(7))-methyltransferase RsmG		COG0357	PF02527	TIGR00138								183	85.04	85.9	Bac
GTDB_Bac	TIGR_TIGR01391	TIGR	dnaG	DNA primase	arCOG04281	COG0358	PF13662	TIGR01391								414	90.13	95.39	ArcBacEuk
GTDB_Bac	TIGR_TIGR00158	TIGR	L9	ribosomal protein bL9		COG0359		TIGR00158								148	93.81	94.49	Bac
GTDB_Bac	TIGR_TIGR00166	TIGR	S6	ribosomal protein bS6		COG0360	PF01250	TIGR00166								95	94.36	94.91	BacEuk
Zaremba	arCOG01179	arCOG	IF-1	Translation initiation factor 1 (IF-1)	arCOG01179	COG0361	PF01176	TIGR00008	yes		arCOG01179	COG0361							Arc
GTDB_Arc	PFAM_PF13685.1	PFAM	Fe-ADH_2	Iron-containing alcohol dehydrogenase; uniprot includes Glycerol-1-phosphate dehydrogenase egsA	arCOG00982	COG0371	PF13685	TIGR01357								250	66.63	69.32	Eggnog: bacteria, pfam: bac + arc. ArCOG: egsA
Petitjean	COG0391	COG	cofD	Archaeal_2-phospho-L-lactate_transferase/Bacterial_gluconeogenesis_factor,_CofD/UPF0052_family	arCOG04395	COG0391	PF01933	TIGR01819					petitjean_M208R_b						COG might pull down paralogues: archaea sequences hit to 2-phospho-L-lactate transferase (blastp), bacteria to uridine diphosphate-N-acetylglucosamine-binding protein YvcK
Petitjean	COG0409	COG	hypD	Hydrogenase_maturation_factor_HypD	arCOG04428	COG0409	PF01924	TIGR00075					petitjean_MA33R_b
Koonin	arCOG00397	arCOG	mre11	DNA double-strand break repair protein Mre11	arCOG00397	COG0420	PF00149				arCOG00397								COG: Nuclease SbcCD subunit D; so check annotations
GTDB_Arc	TIGR_TIGR00389	TIGR	glyS	glycine--tRNA ligase	arCOG00405	COG0423	PF00587,PF03129	TIGR00389			arCOG00405					565	89.83	91.93	TIGR: ArcBacEuk, Eggnog: ArcBacEuk
Pace	COG0441	COG	ThrS	Threonyl-tRNA synthetase	arCOG00401	COG0441	PF00587,PF03129	TIGR00418				COG0441
GTDB_Arc	TIGR_TIGR00408	TIGR	proS	proline--tRNA ligase	arCOG00402	COG0442	PF00587,PF03129,PF09180	TIGR00408			arCOG00402	COG0442	petitjean_MA17R_b			475	89.29	90.19	TIGR: ArcBacEuk; Eggnog: BacEuk
GTDB_Bac	TIGR_TIGR02350	TIGR	prok_dnaK	chaperone protein DnaK	arCOG03060	COG0443	PF00012	TIGR02350								596	83.35	91.19
Koonin	arCOG00312	arCOG	AhpC	AhpC/TSA family peroxiredoxin	arCOG00312	COG0450	PF00578,PF10417	TIGR03137			arCOG00312
GTDB_Arc	TIGR_TIGR00521	TIGR	coaBC_dfp	phosphopantothenoylcysteine decarboxylase / phosphopantothenate--cysteine ligase;Coenzyme A biosynthesis bifunctional protein CoaBC	arCOG01704	COG0452	PF02441,PF04127	TIGR00521	yes				petitjean_M170R_b			392	70.99	71.47	ArcBac
Koonin	arCOG01594	arCOG	CarB	Carbamoylphosphate synthase large subunit	arCOG01594	COG0458	PF00289,PF02786,PF02787,PF00289,PF02786	TIGR01369			arCOG01594
Williams	COG0459	COG	groL	Chaperonin_GroEL_(HSP60_family)	arCOG01257	COG0459	PF00118	TIGR02339			arCOG01257	COG0459		williams_34					Hits to both Thermosome (arc) and chaperon GroEL, PFAM catches both, while TIGR seems to be more specific for GroEL
Petitjean	COG0460	COG	hom	Homoserine_dehydrogenase	arCOG01351	COG0460	PF03447,PF00742						petitjean_M143R_b
GTDB_Arc	TIGR_TIGR00336	TIGR	pyrE	orotate phosphoribosyltransferase	arCOG00029	COG0461	PF00156	TIGR00336								173	77.63	80.62	TIGR: ArcBacEuk, Eggnog: ArcBacEuk
Koonin	arCOG01307	arCOG	Vps4	Cell division ATPase of the AAA+ class, ESCRT system component	arCOG01307	COG0464	PF04212,PF00004,PF09336	TIGR01243			arCOG01307								COG: might link to a secretion system? so better work with arcogs?
Koonin	arCOG01308	arCOG	Cdc48	ATPase of the AAA+ class , CDC48 family	arCOG01308	COG0464	PF00004,PF00004,PF09336	TIGR01243			arCOG01308
GTDB_Bac	TIGR_TIGR02012	TIGR	tigrfam_recA	protein RecA		COG0468	PF00154	TIGR02012				COG0468		williams_28	coleman_AB9	321	91.91	95.27	BacEuk
Koonin	arCOG04120	arCOG	pyk	Pyruvate kinase	arCOG04120	COG0469	PF00224,PF02887	TIGR01064			arCOG04120
Williams	COG0470	COG	holB	DNA_polymerase_III,_delta_prime_subunit		COG0470	PF09115	TIGR00678				COG0470		williams_31
GTDB_Bac	TIGR_TIGR00445	TIGR	mraY	phospho-N-acetylmuramoyl-pentapeptide-transferase	arCOG03199	COG0472	PF00953	TIGR00445			arCOG03199					321	89.32	91.21	BacEuk. arCOG hits to a less characterized protein: Glycosyl transferase, family 4
Koonin	arCOG01163	arCOG	LeuB	Isocitrate/isopropylmalate dehydrogenase	arCOG01163	COG0473	PF00180	TIGR02088			arCOG01163								includes enzymes with different substrate specificites
Koonin	arCOG02682	arCOG	MFS_perm	MFS family permease	arCOG02682	COG0477	PF00083	TIGR00887			arCOG02682								There are several arcogs belonging to this permease, so this might not be a good marker. Additionally, the COG includes several different transporter categories as well
GTDB_Arc	TIGR_TIGR00490	TIGR	aEF-2/fusA	translation elongation factor aEF-2	arCOG01559	COG0480	PF00009,PF03144,PF14492,PF03764,PF00679	TIGR00490			arCOG01559	COG0480		williams_4	coleman_AB2	720	85.35	89
GTDB_Bac	TIGR_TIGR01393	TIGR	lepA	elongation factor 4		COG0481		TIGR01393								595	92.24	94.48	BacEuk
GTDB_Bac	TIGR_TIGR00420	TIGR	trmU	tRNA (5-methylaminomethyl-2-thiouridylate)-methyltransferase		COG0482		TIGR00420								351	90.71	93.26	Bac
Pace	COG0492	COG	TrxB	Thioredoxin reductase	arCOG01296	COG0492	PF07992	TIGR01292				COG0492
GTDB_Bac	TIGR_TIGR00396	TIGR	leuS	leucine--tRNA ligase	arCOG00809	COG0495		TIGR00396		yes	arCOG00809	COG0495		williams_50		843	92.81	95.14	ArcBacEuk
Petitjean	COG0496	COG	SurE	Broad_specificity_polyphosphatase_and_5'/3'-nucleotidase_SurE	arCOG02303	COG0496	PF01975,PF14423	TIGR00087					petitjean_MA42R_b
GTDB_Bac	TIGR_TIGR00634	TIGR	recN	DNA repair protein RecN		COG0497		TIGR00634								563	85.06	85.63	Bac
GTDB_Arc	TIGR_TIGR00936	TIGR	ahcY	adenosylhomocysteinase	arCOG04137	COG0499	PF05221	TIGR00936								416	75	82.6
GTDB_Arc + GTDB_Bac	TIGR_TIGR00337	TIGR	PyrG	CTP synthase	arCOG00063	COG0504	PF06418,PF00117	TIGR00337							coleman_AB6	526	85.83	87.26
GTDB_Bac	TIGR_TIGR01302	TIGR	guaB	inosine-5'-monophosphate dehydrogenase	arCOG00612	COG0516	PF00478	TIGR01302								450	81.42	83.54	ArcBacEuk
GTDB_Arc+Bac	TIGR_TIGR01018, TIGR01017	TIGR	uS4_arch	ribosomal protein uS4	arCOG04239	COG0522	PF00163,PF01479	TIGR01018, TIGR01017	yes	yes	arCOG04239	COG0522		williams_44		162	93	93.48	ArcBac
GTDB_Arc	TIGR_TIGR00422	TIGR	valS	valine--tRNA ligase	arCOG00808	COG0525	PF00133,PF08264	TIGR00422		yes		COG0525			coleman_AB3	863	72.13	72.79	TIGR:ArcBacEuk; Eggnog: ArcBacEuk
Pace	COG0526	COG	DsbE	Thiol:disulfide interchange protein DsbE	arCOG03562	COG0526	PF08534	TIGR00385				COG0526
Petitjean	COG0527	COG	lysC	Aspartate_kinase	arCOG00861	COG0527		TIGR00656, TIGR00657			yes		petitjean_M146R_b
GTDB_Arc+Bac	TIGR_TIGR02076, TIGR02075	TIGR	pyrH	putative uridylate kinase	arCOG00858	COG0528	PF00696	TIGR02076, TIGR02075					petitjean_M153R_b			222	86.66	87.08
GTDB_Arc+Bac	TIGR_TIGR00491, TIGR00487	TIGR	aIF-2/infB	translation initiation factor aIF-2, IF-2; infB	arCOG01560	COG0532	PF00009,PF03144,PF11987,PF14578	TIGR00491, TIGR00487	yes		arCOG01560	COG0532		williams_26		594	89.77	89.83
GTDB_Arc+Bac	TIGR_TIGR03722; TIGR03723	TIGR	arch_KAE1	universal archaeal protein Kae1; tRNA threonylcarbamoyl adenosine modification protein TsaD	arCOG01183	COG0533	PF00814	TIGR03722; TIGR03723	yes	yes	arCOG01183	COG0533	petitjean_M010R_b	williams_10		323	69.26	69.44
GTDB_Bac	TIGR_TIGR02729	TIGR	Obg_CgtA	Obg family GTPase CgtA		COG0536	PF01018	TIGR02729								329	93.54	94.44	Bac
GTDB_Bac	TIGR_TIGR00717	TIGR	rpsA	ribosomal protein bS1		COG0539	PF00575	TIGR00717								516	80.04	84.43	Bac; COG: might also hit to 4-hydroxy-3-methylbut-2-enyl diphosphate reductase
GTDB_Arc	TIGR_TIGR00670	TIGR	pyrB	aspartate carbamoyltransferase	arCOG00911	COG0540	PF02729,PF00185	TIGR00670					petitjean_M149R_b			304	84.03	84.75
GTDB_Arc	PFAM_PF02978.14	PFAM	srp54	Signal peptide binding domain	arCOG01228	COG0541	PF02978	TIGR00959	yes		arCOG01228	COG0541	petitjean_M028R_b	williams_5		104	90.01	90.61	arCOG: srp54, COG: ffh. This model represents Ffh (Fifty-Four Homolog), the protein component that forms the bacterial (and organellar) signal recognition particle together with a 4.5S RNA. Ffh is a GTPase homologous to eukaryotic SRP54 and also to the GTPase FtsY (TIGR00064) that is the receptor for the signal recognition particle.
GTDB_Bac	TIGR_TIGR00115	TIGR	tig	trigger factor		COG0544		TIGR00115								410	88.6	92.19	Bac
Koonin	arCOG01527	arCOG	TopA	Topoisomerase IA	arCOG01527	COG0550	PF01751,PF01131	TIGR01057			arCOG01527	COG0550
GTDB_Arc + GTDB_Bac	TIGR_TIGR00064	TIGR	ftsY	signal recognition particle-docking protein FtsY	arCOG01227	COG0552	PF02881,PF00448	TIGR00064			arCOG01227	COG0552	petitjean_MA23R_b	williams_16		279	86.66	87.44
GTDB_Bac	TIGR_TIGR00631	TIGR	uvrb	excinuclease ABC subunit B	arCOG04748	COG0556	PF04851,PF14814,PF00271,PF12344,PF02151	TIGR00631								658	92.32	93.4	ArcBacEuk
GTDB_Bac	TIGR_TIGR00186	TIGR	rRNA_methyl_3	RNA methyltransferase, TrmH family, group 3		COG0566		TIGR00186								240	82.26	84.59	BacEuk
GTDB_Bac	TIGR_TIGR02191	TIGR	RNaseIII	ribonuclease III	arCOG03457	COG0571	PF14622	TIGR02191								219	89.7	90.88	ArcBacEuk
GTDB_Bac	PFAM_PF01025.14	PFAM	GrpE	GrpE	arCOG04772	COG0576	PF01025									166	88.17	96.05	protein info: Participates actively in the response to hyperosmotic and heat shock by preventing the aggregation of stress-denatured proteins, in association with DnaK and GrpE.
Coleman	COG0587	COG	dnaE	DNA_polymerase_III,_alpha_subunit		COG0587		TIGR00594							coleman_AB16
GTDB_Bac	TIGR_TIGR00663	TIGR	dnan	DNA polymerase III, beta subunit		COG0592		TIGR00663				COG0592				367	89.06	93.99	COG: specific for bac, TIGR: specific to bacteria, has more hits than COGs?
GTDB_Bac	TIGR_TIGR00362	TIGR	DnaA	chromosomal replication initiator protein DnaA		COG0593		TIGR00362								437	90.75	94.04	Bac
Petitjean	COG0615	COG	ribL	Glycerol-3-phosphate_cytidylyltransferase,_cytidylyltransferase_family	arCOG01222	COG0615	PF01467	TIGR02199					petitjean_M029R_b
Zaremba	arCOG01358	arCOG	miaB	2-methylthioadenine synthetase	arCOG01358	COG0621		TIGR00089	yes		arCOG01358		petitjean_M071R_b						ArcBac	unsure if the arCOG is linked to the correct COG based on the Description
Koonin	arCOG01141	arCOG	MJ0936	ICC-like phosphoesterase	arCOG01141	COG0622	PF12850	TIGR00040			arCOG01141								COG link to phosphodiesterase but need to make sure it is the same enzyme. TIGR seems ok and also useful for Euks
GTDB_Bac	TIGR_TIGR00084	TIGR	ruvA	Holliday junction DNA helicase RuvA	arCOG06911	COG0632	PF01330,PF14520	TIGR00084								192	91.99	92.35	Cog: Bac; arcog: not common in Arc
GTDB_Bac	TIGR_TIGR00539	TIGR	hemN_rel	putative oxygen-independent coproporphyrinogen III oxidase	arCOG07424	COG0635	PF04055	TIGR00539								361	85.61	86.28	ArcBacEuk; arcog not super common
Pace	COG0636	COG	AtpE	ATP synthase subunit c	arCOG02455	COG0636	PF00137	TIGR01260				COG0636
Koonin	arCOG01143	arCOG	ApaH	Serine/threonine protein phosphatase PP2A family	arCOG01143	COG0639		TIGR03705			arCOG01143								COG: link to different protein, check annotations. PF00149 very unspecific, removed. TIGR03705 seems a bit unspecific and links to other phosphatases
GTDB_Bac	TIGR_TIGR00963	TIGR	secA	preprotein translocase, SecA subunit		COG0653		TIGR00963								787	89.37	90.13	Bac
GTDB_Bac	TIGR_TIGR01510	TIGR	coaD	pantetheine-phosphate adenylyltransferase	arCOG01221	COG0669		TIGR01510								155	88.93	90.49	ArcBacEuk	bifunctional enzyme in archaea, arCOG and COG not linked
Koonin	arCOG01739	arCOG	sec11/LepB	Signal peptidase I	arCOG01739	COG0681	PF00717	TIGR02228			arCOG01739								not completely clear if arcog exactly matches, check annotations
Petitjean	COG0689	COG	rrp41/rph	Ribonuclease_PH; Exosome complex component Rrp41	arCOG01575	COG0689	PF01138,PF03725	TIGR02065			arCOG01575		petitjean_M066R_b						TIGR info: This family contains the archaeal protein orthologous to the eukaryotic exosome protein Rrp41. It is somewhat more distantly related to the bacterial protein ribonuclease PH. An exosome-like complex has been demonstrated experimentally for the Archaea in Sulfolobus solfataricus, so members of this family are designated exosome complex exonuclease 1, after usage in SwissProt.
GTDB_Bac	TIGR_TIGR00964	TIGR	secE	preprotein translocase, SecE subunit	arCOG02204	COG0690	PF00584	TIGR00964								57	87.54	87.96	Bac	the arcog seems to link to a different protein
GTDB_Bac	TIGR_TIGR00086	TIGR	smpB	SsrA-binding protein		COG0691	PF01668	TIGR00086								144	92.87	93.99	Bac
Koonin	arCOG02207	arCOG	XthA	Exonuclease III	arCOG02207	COG0708	PF03372	TIGR00633			arCOG02207
GTDB_Bac	TIGR_TIGR00095	TIGR	TIGR00095	16S rRNA (guanine(966)-N(2))-methyltransferase RsmD		COG0742		TIGR00095								194	89.68	90.13	Bac	TIGR also seems to catch an unrelated protein
GTDB_Bac	TIGR_TIGR00054	TIGR	rseP	RIP metalloprotease RseP	arCOG04064	COG0750	PF02163,PF13180,PF13180,PF02163	TIGR00054	yes		arCOG04064		petitjean_M004R_b	williams_46		421	91.62	94.81	Unsure if the arcog fits; TIGR specific to Bac
GTDB_Bac	TIGR_TIGR01087	TIGR	murD	UDP-N-acetylmuramoylalanine--D-glutamate ligase		COG0771		TIGR01087								441	90.84	92.01	Bac
GTDB_Bac	TIGR_TIGR01082	TIGR	murC	UDP-N-acetylmuramate--L-alanine ligase		COG0773		TIGR01082								449	88.74	90.25	Bac
GTDB_Bac	PFAM_PF02576.12	PFAM	DUF150	Putative ribosome maturation factor RimP		COG0779	PF02576									141	83.1	83.57	Pfam mainly in Bac and 2000 Euks
GTDB_Bac	TIGR_TIGR01951	TIGR	nusB	transcription antitermination factor NusB		COG0781		TIGR01951								131	93.32	93.59	Bac
GTDB_Bac	TIGR_TIGR00090	TIGR	rsfS_iojap_ybeB	ribosome silencing factor		COG0799		TIGR00090								99	88.21	88.57	BacEuk
GTDB_Bac	TIGR_TIGR02273	TIGR	16S_RimM	16S rRNA processing protein RimM		COG0806	PF01782	TIGR02273								166	84.82	85.11	Bac
GTDB_Bac	TIGR_TIGR00250	TIGR	YqgF	putative transcription antitermination factor YqgF		COG0816		TIGR00250								130	90.6	90.95	Bac
GTDB_Bac	TIGR_TIGR00082	TIGR	rbfA	ribosome-binding factor A		COG0858		TIGR00082								115	92.36	92.75	BacEuk
Koonin	arCOG00874	arCOG	Rad25	Putative DNA helicase Rad25	arCOG00874	COG1061	PF16203, PF04851				arCOG00874
GTDB_Bac	TIGR_TIGR00416	TIGR	sms	DNA repair protein RadA		COG1066		TIGR00416								454	83.12	83.52	Bac
Koonin	arCOG00422	arCOG	GalT	Galactose-1-phosphate uridylyltransferase	arCOG00422	COG1085	PF01087,PF02744	TIGR00209			arCOG00422
GTDB_Arc	PFAM_PF07541.7	PFAM	eif2a	Eukaryotic translation initiation factor 2 alpha subunit	arCOG04107	COG1093	PF07541									114	91.03	91.87	Eggnog: arc + euk; COG hits to 30S ribosomal protein S1. TIGR hits also to Cytidylate kinase
GTDB_Arc	TIGR_TIGR03665	TIGR	arCOG04150	arCOG04150 universal archaeal KH domain protein	arCOG04150	COG1094	PF00013	TIGR03665								173	90.73	91.27	COG: ArcEuk
GTDB_Arc	TIGR_TIGR00448	TIGR	rpoE	DNA-directed RNA polymerase	arCOG00675	COG1095	PF03876,PF00575	TIGR00448								179	90.85	91.03
Pace	COG1109	COG	ManB	Phosphomannomutase	arCOG00767 , arCOG00768	COG1109	PF02878,PF02879,PF02880,PF00408	TIGR03990				COG1109
Williams	COG1155	COG	NtpA	Archaeal/vacuolar-type H+-ATPase subunit A	arCOG00868	COG1155	PF02874,PF00006,PF00306	TIGR01043						williams_47
Williams	COG1156	COG	20_combined_orthos	Flagellar_biosynthesis/type_III_secretory_pathway_ATPase_FliI,Archaeal/vacuolar-type_H+-ATPase_subunit_B/Vma2		COG1156	PF00006, PF02874							williams_20					TIGR seems to pick up Archaea
GTDB_Bac	TIGR_TIGR00436	TIGR	era	GTP-binding protein Era		COG1159		TIGR00436								270	86.15	86.79	BacEuk
GTDB_Bac	TIGR_TIGR03594	TIGR	GTPase_EngA	ribosome-associated GTPase EngA		COG1160		TIGR03594								432	91.64	92.05	Bac
Koonin	arCOG00350	arCOG	RbgA	Ribosome biogenesis GTPase A; GTP-binding protein YlqF	arCOG00350	COG1161	PF01926	TIGR03596			arCOG00350								arCOG00350 = gtd-binding protein, COG = Ribosome biogenesis GTPase A; PFAM hits several different GTPases, i.e. GTPase HflX, GTPase obg
GTDB_Bac	PFAM_PF03726.9	PFAM	PNPase	Polyribonucleotide nucleotidyltransferase, RNA binding domain		COG1185	PF03726	TIGR03591							coleman_AB13	83	89.77	90.14	PFAM and TIGR found in BacEuk
GTDB_Bac	TIGR_TIGR00020	TIGR	prfB	peptide chain release factor 2		COG1186		TIGR00020								365	91.78	92.09
GTDB_Bac	TIGR_TIGR00580	TIGR	mfd	transcription-repair coupling factor		COG1197		TIGR00580								923	88.06	89.96	Bac
Koonin	arCOG00770	arCOG	DinG	Rad3-related DNA helicase	arCOG00770	COG1199	PF06733,PF13307	TIGR00604			arCOG00770								Make sure COG links to a related helicase. arCOG/TIGR specific for archaea
GTDB_Bac	TIGR_TIGR00643	TIGR	recG	ATP-dependent DNA helicase RecG		COG1200		TIGR00643								629	89.12	89.53	Bac
GTDB_Bac	TIGR_TIGR03725	TIGR	T6A_YeaZ	tRNA threonylcarbamoyl adenosine modification protein YeaZ		COG1214	PF00814	TIGR03725								212	87.35	87.72		check if difficult to difference these two TIGRs
GTDB_Bac	TIGR_TIGR00382	TIGR	clpX	ATP-dependent Clp protease, ATP-binding subunit ClpX		COG1219		TIGR00382								414	81.56	88.88	Bac
GTDB_Arc	TIGR_TIGR02651	TIGR	rnz	ribonuclease Z	arCOG00501	COG1234	PF12706	TIGR02651								302	80.8	84.93
Petitjean	COG1236	CoG	M032R_x_0r	RNA_processing_exonuclease,_beta-lactamase_fold	arCOG00541	COG1236	PF00753,PF10996,PF07521	TIGR03675					petitjean_M032R_b						Seems not super clearly defined in uniprot, watch out for this and cross-check the annotations
Williams	COG1245	COG	Rli1	Translation_initiation_factor_RLI1,_contains_Fe-S_and_AAA+_ATPase_domains	arCOG00187	COG1245	PF00005	TIGR03269						williams_15					unsure about annotations: arCOG = Diphthine--ammonia ligase, COG = FeS protein, Euks = Translation initiation factor RLI1 --> might be a moer tricky marker
GTDB_Arc	PFAM_PF00368.13	PFAM	hmgA	Hydroxymethylglutaryl-coenzyme A reductase	arCOG04260	COG1257	PF00368	TIGR00533								373	77.51	83.01
GTDB_Arc	TIGR_TIGR01213	TIGR	pus10	tRNA pseudouridine(54/55) synthase	arCOG01015	COG1258		TIGR01213								387	79.96	81.28
GTDB_Arc	PFAM_PF01496.14	PFAM	V_ATPase_I	V-type ATPase 116kDa subunit family	arCOG04138	COG1269	PF01496									759	56.1	83.13
Koonin	arCOG01695	arCOG	rqcH	Archaeal Rqc2 homolog aRqcH	arCOG01695	COG1293	PF05833,PF05670				arCOG01695
GTDB_Arc	TIGR_TIGR00264	TIGR	nac	alpha-NAC homolog; Nascent polypeptide-associated complex protein	arCOG04061	COG1308		TIGR00264								116	77.15	77.75	TIGR: arc; COG: Bac: DUF4342 domain-containing protein
GTDB_Bac	TIGR_TIGR00810	TIGR	secG	preprotein translocase, SecG subunit	arCOG02957	COG1314	PF03840	TIGR00810								73	92.26	92.78
Koonin	arCOG04231	arCOG	CutA	Divalent-cation tolerance protein CutA	arCOG04231	COG1324	PF03091				arCOG04231
GTDB_Arc	TIGR_TIGR03677	TIGR	rpl7ae	ribosomal protein eL8	arCOG01751	COG1358	PF01248	TIGR03677			arCOG01751					117	73.09	73.33
GTDB_Arc	TIGR_TIGR01052	TIGR	top6b	DNA topoisomerase VI, B subunit	arCOG01165	COG1389	PF02518,PF03486,PF09239	TIGR01052	yes							488	84.39	89.06	ArcBac
GTDB_Arc	PFAM_PF01990.12	PFAM	ATP-synt_F	ATP synthase (F/14-kDa) subunit	arCOG04102	COG1436	PF01990									95	75.84	81.16
GTDB_Arc	PFAM_PF03874.11	PFAM	RNA_pol_Rpb4	RNA polymerase Rpb4	arCOG01016	COG1460	PF03874									117	86.12	86.42	Eggnog: arc specific
GTDB_Bac	TIGR_TIGR01128	TIGR	holA	DNA polymerase III, delta subunit		COG1466		TIGR01128								314	88.64	89.47	Bac
GTDB_Arc	TIGR_TIGR00335	TIGR	priS	putative DNA primase, eukaryotic-type, small subunit	arCOG04110	COG1467	PF01896	TIGR00335								324	80.38	81.7	TIGR: ArcEuk, Eggnog: ArcEuk
GTDB_Arc	PFAM_PF00900.15	PFAM	Ribosomal_S4e	Ribosomal family S4e	arCOG04093	COG1471	PF00900									77	89.65	90.07
GTDB_Arc	PFAM_PF04919.7	PFAM	DUF655	Protein of unknown function (DUF655)	arCOG04130	COG1491	PF04919									181	91.63	92.94	Eggnog: arc specific
GTDB_Arc	PFAM_PF01798.13	PFAM	Nop	Putative snoRNA binding domain	arCOG01923	COG1498	PF01798									150	86.66	87.32
GTDB_Arc	TIGR_TIGR00291	TIGR	RNA_SBDS	rRNA metabolism protein, SBDS family	arCOG04187	COG1500	PF01172,PF09377	TIGR00291								231	92.4	92.7	Eggnog: EukArc, TIGR: EukArc
GTDB_Arc	TIGR_TIGR02258	TIGR	2_5_ligase	2'-5' RNA ligase	arCOG01736	COG1514	PF13563	TIGR02258								180	73.8	75.24
GTDB_Arc	TIGR_TIGR00111	TIGR	pelota	mRNA surveillance protein pelota	arCOG01741	COG1537	PF03463,PF03464,PF03465	TIGR00111								351	81.34	81.94	TIGR: Arc + Euk; COG: Bacteria
GTDB_Arc	TIGR_TIGR00549	TIGR	mvk	mevalonate kinase	arCOG01028	COG1577	PF00288	TIGR00549								276	79.49	80.8	COG seems to extract the phosphomevalonate kinase
GTDB_Arc	PFAM_PF01868.11	PFAM	rnp1	Ribonuclease P protein component 1	arCOG00784	COG1588	PF01868									89	84.09	85.05
GTDB_Arc	PFAM_PF00827.12	PFAM	Ribosomal_L15e	Ribosomal L15	arCOG04209	COG1632	PF00827									192	87.92	90.25
GTDB_Arc	PFAM_PF01194.12	PFAM	rpoN	RNA polymerases N / 8 kDa subunit	arCOG04244	COG1644	PF01194									60	88.04	88.58
GTDB_Arc	TIGR_TIGR00373	TIGR	tfe	transcription factor E	arCOG04270	COG1675	PF02002	TIGR00373								162	67.7	69.62	TIGR: Arc, Eggnog: ArcBacEuk, PFAM: PFAM: ArcEuk. COG --> uncharacterized protein for bacteria
GTDB_Arc	TIGR_TIGR00324	TIGR	endA	tRNA-intron lyase	arCOG01701	COG1676	PF02778,PF01974	TIGR00324								177	69.5	80.74	TIGR: ArcEuk, Eggnog: ArcEuk
GTDB_Arc	PFAM_PF02006.11	PFAM	DUF137	4-phosphopantoate--beta-alanine ligase	arCOG04262	COG1701	PF02006									178	71.77	73.39
GTDB_Arc	PFAM_PF01655.13	PFAM	Ribosomal_L32e	Ribosomal protein L32	arCOG00781	COG1717	PF01655									110	89.59	90.67	Uniprot: pfam catches all domains
GTDB_Arc	TIGR_TIGR00293	TIGR	pfdA	prefoldin, alpha subunit	arCOG01341	COG1730	PF02996	TIGR00293								129	83.97	85.77	TIGR: Euk + Arc; Eggnog: few bac
GTDB_Arc	PFAM_PF01866.12	PFAM	dph2	Putative diphthamide synthesis protein	arCOG04112	COG1736	PF01866	TIGR00322								307	80.98	89.95
GTDB_Arc	PFAM_PF13656.1	PFAM	rpoL	RNA polymerase Rpb3/Rpb11 dimerisation domain	arCOG04111	COG1761	PF13656									77	89.83	90.73	Eggnog: arc + euk
GTDB_Arc	TIGR_TIGR00240	TIGR	pyrI	aspartate carbamoyltransferase, regulatory subunit	arCOG04229	COG1781	PF01948,PF02748	TIGR00240								150	81.22	82	TIGR: bac+ arc; COG: bac
Koonin	arCOG01347	arCOG	lig	ATP-dependent DNA ligase	arCOG01347	COG1793	PF04675,PF01068,PF04679	TIGR00574			arCOG01347
GTDB_Arc	TIGR_TIGR00522	TIGR	dphB	diphthine synthase	arCOG04161	COG1798	PF00590	TIGR00522								258	84.39	84.99	ArcEuk
GTDB_Arc	TIGR_TIGR00270	TIGR	TIGR00270	TIGR00270 family protein	arCOG01863	COG1813	PF01381	TIGR00270								154	81.1	81.82	TIGR: Arc; COG: Shikimate kinase; ArCOG: potential transcriptional regulator
GTDB_Arc	TIGR_TIGR01309	TIGR	uL30	ribosomal protein uL30	arCOG04086	COG1841		TIGR01309	yes							151	87.92	88.34	ArcBac	no sequences found in Bac with arCOG but should be possible with COGs
GTDB_Arc	TIGR_TIGR00308	TIGR	TRM1	N2,N2-dimethylguanosine tRNA methyltransferase	arCOG01219	COG1867	PF02005	TIGR00308								375	79.84	80.38	TIGR: ArcEuk, Eggnog: ArcEuk
GTDB_Arc	PFAM_PF01015.13	PFAM	rps3ae	Ribosomal S3Ae family	arCOG04186	COG1890	PF01015									195	88.58	90.01
Koonin	arCOG04311	arCOG	arCOG04311	5'-deoxynucleotidase, HD superfamily hydrolase	arCOG04311	COG1896	PF13023				arCOG04311
GTDB_Arc	PFAM_PF04019.7	PFAM	DUF359	GTP-dependent dephospho-CoA kinase (DUF359)	arCOG04076	COG1909	PF04019									121	81.22	81.58	Eggnog: arc specific
GTDB_Arc	TIGR_TIGR00323	TIGR	eIF-6	putative translation initiation factor eIF-6	arCOG04176	COG1976	PF01912	TIGR00323								215	83.61	84.15	TIGR: ArcEuk, Eggnog: ArcEuk
GTDB_Arc	TIGR_TIGR00283	TIGR	pth	peptidyl-tRNA hydrolase	arCOG04228	COG1990	PF01981	TIGR00283								115	82.78	88.76	Eggnog: EukBacArc, TIGR: Arc, Euk, few Bac. COG hits to Aminoacyl-tRNA hydrolase?
GTDB_Arc	PFAM_PF01282.14	PFAM	Ribosomal_S24e	Ribosomal protein S24e	arCOG04182	COG2004	PF01282									84	85.83	86.48
GTDB_Arc	TIGR_TIGR00307	TIGR	eS8	ribosomal protein eS8	arCOG04154	COG2007	PF01201	TIGR00307								127	89.06	89.65	TIGR: ArcEuk, Eggnog: ArcEuk
GTDB_Arc	PFAM_PF01191.14	PFAM	rpoH	RNA polymerase Rpb5, C-terminal domain	arCOG04258	COG2012	PF01191									74	86.24	88.1
GTDB_Arc	TIGR_TIGR03684	TIGR	arCOG00985	arCOG04150 universal archaeal PUA-domain protein	arCOG00985	COG2016	PF09183,PF01472	TIGR03684								154	69.44	69.68
GTDB_Arc	PFAM_PF01200.13	PFAM	Ribosomal_S28e	Ribosomal protein S28e	arCOG04314	COG2053	PF01200									69	90.55	91.21
GTDB_Arc	PFAM_PF01198.14	PFAM	Ribosomal_L31e	Ribosomal protein L31e	arCOG04473	COG2097	PF01198									83	90.13	90.67
GTDB_Arc	PFAM_PF01984.15	PFAM	dsDNA_bind	Double-stranded DNA-binding domain	arCOG04179	COG2118	PF01984									107	77.75	80.56
GTDB_Arc	PFAM_PF01092.14	PFAM	Ribosomal_S6e	Ribosomal protein S6e	arCOG01946	COG2125	PF01092									127	90.91	91.51
GTDB_Arc	PFAM_PF01157.13	PFAM	Ribosomal_L21e	Ribosomal protein L21e	arCOG04129	COG2139	PF01157									99	92.52	92.82
GTDB_Arc	PFAM_PF01280.15	PFAM	Ribosomal_L19e	Ribosomal protein L19e	arCOG04089	COG2147	PF01280									148	89.35	90.73
GTDB_Bac	TIGR_TIGR00019	TIGR	prfA	peptide chain release factor 1		COG216		TIGR00019								361	93.39	93.69
GTDB_Arc	PFAM_PF04104.9	PFAM	priL	Eukaryotic and archaeal DNA primase, large subunit	arCOG03013	COG2219	PF04104									260	83.19	86.06	Eggnog: arc + euk
GTDB_Arc	PFAM_PF01090.14	PFAM	Ribosomal_S19e	Ribosomal protein S19e	arCOG01344	COG2238	PF01090									140	90.01	91.39
GTDB_Bac	TIGR_TIGR00635	TIGR	ruvB	Holliday junction DNA helicase RuvB	arCOG00473	COG2255	PF05496,PF05491	TIGR00635							coleman_AB12	305	93.15	93.84	Bac
Petitjean	COG2262	COG	hflX	50S_ribosomal_subunit-associated_GTPase_HflX	arCOG00353	COG2262	PF13167,PF01926	TIGR03156					petitjean_M195R_b
GTDB_Arc	TIGR_TIGR00134	TIGR	gatE_arch	glutamyl-tRNA(Gln) amidotransferase, subunit E	arCOG01719	COG2511	PF02934,PF02637	TIGR00134					petitjean_M041R_b			622	90.13	91.39	TIGR: arc; COG: Arc
GTDB_Bac	TIGR_TIGR02397	TIGR	dnaX_nterm	DNA polymerase III, subunit gamma and tau		COG2812		TIGR02397								355	91.79	94.22
Koonin	arCOG01324	arCOG	Udp	Uridine phosphorylase	arCOG01324	COG2820	PF01048	TIGR01718			arCOG01324
Koonin	arCOG00109	arCOG	MJ0928	Methylase of polypeptide chain release factors	arCOG00109	COG2890	PF13659	TIGR00537			arCOG00109								arcog: uncharacterized methyltransferases/Putative protein N5-glutamine methyltransferase; COG: 50S ribosomal protein L3 glutamine methyltransferase
Petitjean	COG3425	COG	hmgB/mvaS	3-hydroxy-3-methylglutaryl_CoA_synthase	arCOG01767	COG3425	PF08545,PF08541	TIGR00748					petitjean_MA47R_b
Williams	COG5256	COG	tuf	Translation elongation factor EF-1 alpha, GTPase	arCOG01561	COG5256	PF00009,PF03144,PF03143	TIGR00483						williams_22					COG: ArcEuk
GTDB_Arc	TIGR_TIGR03680	TIGR	eif2g_arch	translation initiation factor 2, gamma subunit	arCOG01563	COG5257	PF00009,PF09173	TIGR03680						williams_48		407	83.07	83.19
Koonin	arCOG00488	arCOG	pcn	DNA polymerase sliding clamp subunit (PCNA homolog)	arCOG00488		PF00705,PF02747	TIGR00590			arCOG00488								arCOG/TIGR: seems specific to Arc+Euk
GTDB_Bac	TIGR_TIGR01394	TIGR	TypA_BipA	GTP-binding protein TypA/BipA; 50S ribosomal subunit assembly factor BipA				TIGR01394								594	88.59	89.92	Bac
Koonin	arCOG00469	arCOG	rfcS	Clamp loader ATPase, small subunit	arCOG00469			TIGR01443, TIGR01445			arCOG00469	COG0470							COG (COG0470): seems to be bacteria specific and hits to an endopetidase, thus it was not included for the main search, Additionally, the TIGRs do not seem to be very specific
GTDB_Arc	TIGR_TIGR02153	TIGR	gatD	glutamyl-tRNA(Gln) amidotransferase, subunit D	arCOG01924		PF18195﻿	TIGR02153			arCOG01924					405	86.72	87.32	TIGR: hits to gatD, COG (cog0252) to an asparaginase, therefore was removed
GTDB_Arc	TIGR_TIGR02236	TIGR	radA	DNA repair and recombination protein RadA	arCOG00415		PF14520,PF08423	TIGR02236			yes					311	82.78	88.1	TIGR: Arc
GTDB_Arc	TIGR_TIGR02338	TIGR	pfdB	prefoldin, beta subunit	arCOG01342		PF01920	TIGR02338								110	82.24	82.6	COG (COG1382) seems to not be specific for prefoldin , thus was removed
GTDB_Arc	TIGR_TIGR03671	TIGR	cca	CCA-adding enzyme	arCOG04249		PF01909,PF09249	TIGR03671								410	79.37	80.14	COG: AGS_C domain-containing protein
Koonin	arCOG00027	arCOG	MfnA	L-tyrosine decarboxylase, PLP-dependent protein	arCOG00027		PF00282	TIGR03812			arCOG00027								removed COG (COG0076) because it hits to Glutamate decarboxylase
GTDB_Arc	PFAM_PF01864.12	PFAM	carS	Putative integral membrane protein DUF46; uniprot: CDP-archaeol synthase	arCOG04106		PF01864				COG0575					175	77.63	79.67	COG: COG0575 links to another protein, was removed
Koonin	arCOG04153	arCOG	arCOG04153	RNA polymerase III subunit C34, Lrp/AsnC family	arCOG04153						arCOG04153								Protein not well characterized
GTDB_Arc	PFAM_PF01269.12	PFAM	Fibrillarin	Fibrillarin; uniprot: Fibrillarin-like rRNA/tRNA 2'-O-methyltransferase	arCOG00078		PF01269									229	85.23	87.38
Koonin	arCOG00357	arCOG	GTP1	Ribosome-binding ATPase YchF, GTP1/OBG family; OBG-type G domain-containing protein	arCOG00357		PF01926,PF08438,PF02824				arCOG00357								Some arCOG to COG links seem incorrect

## Sheet: list_markers_all_R1
arCOG00078	Arc
arCOG00109	Arc
arCOG00187	Arc
arCOG00245	Arc
arCOG00357	Arc
arCOG00397	Arc
arCOG00406	Arc
arCOG00415	Arc
arCOG00469	Arc
arCOG00474	Arc
arCOG00488	Arc
arCOG00501	Arc
arCOG00541	Arc
arCOG00770	Arc
arCOG00781	Arc
arCOG00784	Arc
arCOG00973	Arc
arCOG00982	Arc
arCOG00985	Arc
arCOG01016	Arc
arCOG01028	Arc
arCOG01222	Arc
arCOG01344	Arc
arCOG01347	Arc
arCOG01358	Arc
arCOG01561	Arc
arCOG01594	Arc
arCOG01695	Arc
arCOG01719	Arc
arCOG01751	Arc
arCOG01760	Arc
arCOG01923	Arc
arCOG01946	Arc
arCOG03013	Arc
arCOG04045	Arc
arCOG04076	Arc
arCOG04089	Arc
arCOG04093	Arc
arCOG04102	Arc
arCOG04106	Arc
arCOG04107	Arc
arCOG04111	Arc
arCOG04129	Arc
arCOG04130	Arc
arCOG04150	Arc
arCOG04179	Arc
arCOG04182	Arc
arCOG04186	Arc
arCOG04209	Arc
arCOG04223	Arc
arCOG04231	Arc
arCOG04244	Arc
arCOG04256	Arc
arCOG04257	Arc
arCOG04258	Arc
arCOG04260	Arc
arCOG04262	Arc
arCOG04314	Arc
arCOG04473	Arc
COG0001	Arc
COG0013	Arc
COG0024	Arc
COG0030	Arc
COG0034	Arc
COG0046	Arc
COG0048	Arc
COG0049	Arc
COG0051	Arc
COG0052	Arc
COG0063	Arc
COG0064	Arc
COG0072	Arc
COG0080	Arc
COG0081	Arc
COG0085	Arc
COG0087	Arc
COG0088	Arc
COG0089	Arc
COG0091	Arc
COG0092	Arc
COG0093	Arc
COG0094	Arc
COG0096	Arc
COG0097	Arc
COG0098	Arc
COG0099	Arc
COG0100	Arc
COG0101	Arc
COG0102	Arc
COG0103	Arc
COG0106	Arc
COG0112	Arc
COG0125	Arc
COG0126	Arc
COG0130	Arc
COG0131	Arc
COG0136	Arc
COG0137	Arc
COG0149	Arc
COG0150	Arc
COG0162	Arc
COG0172	Arc
COG0180	Arc
COG0184	Arc
COG0185	Arc
COG0186	Arc
COG0197	Arc
COG0198	Arc
COG0199	Arc
COG0200	Arc
COG0202	Arc
COG0214	Arc
COG0231	Arc
COG0244	Arc
COG0255	Arc
COG0256	Arc
COG0315	Arc
COG0343	Arc
COG0361	Arc
COG0441	Arc
COG0442	Arc
COG0460	Arc
COG0461	Arc
COG0495	Arc
COG0504	Arc
COG0516	Arc
COG0522	Arc
COG0527	Arc
COG0528	Arc
COG0532	Arc
COG0533	Arc
COG0541	Arc
COG0576	Arc
COG0592	Arc
COG0636	Arc
COG0689	Arc
COG1155	Arc
COG1156	Arc
COG1269	Arc
COG1736	Arc
COG1841	Arc
COG2262	Arc
COG3425	Arc
TIGR00021	Arc
TIGR00042	Arc
TIGR00054	Arc
TIGR00064	Arc
TIGR00065	Arc
TIGR00078	Arc
TIGR00092	Arc
TIGR00111	Arc
TIGR00240	Arc
TIGR00264	Arc
TIGR00270	Arc
TIGR00283	Arc
TIGR00291	Arc
TIGR00293	Arc
TIGR00307	Arc
TIGR00308	Arc
TIGR00323	Arc
TIGR00324	Arc
TIGR00335	Arc
TIGR00373	Arc
TIGR00389	Arc
TIGR00392	Arc
TIGR00398	Arc
TIGR00405	Arc
TIGR00422	Arc
TIGR00435	Arc
TIGR00442	Arc
TIGR00445	Arc
TIGR00448	Arc
TIGR00456	Arc
TIGR00468	Arc
TIGR00490	Arc
TIGR00521	Arc
TIGR00522	Arc
TIGR00631	Arc
TIGR00658	Arc
TIGR00670	Arc
TIGR00729	Arc
TIGR00928	Arc
TIGR00936	Arc
TIGR00967	Arc
TIGR01052	Arc
TIGR01057	Arc
TIGR01059	Arc
TIGR01060	Arc
TIGR01063	Arc
TIGR01064	Arc
TIGR01171	Arc
TIGR01213	Arc
TIGR01391	Arc
TIGR02153	Arc
TIGR02258	Arc
TIGR02338	Arc
TIGR02350	Arc
TIGR03671	Arc
TIGR03674	Arc
TIGR03680	Arc
arCOG00245	Bac
arCOG00357	Bac
arCOG00397	Bac
arCOG00406	Bac
arCOG00474	Bac
arCOG01561	Bac
arCOG01760	Bac
COG0001	Bac
COG0013	Bac
COG0024	Bac
COG0030	Bac
COG0034	Bac
COG0046	Bac
COG0048	Bac
COG0049	Bac
COG0051	Bac
COG0052	Bac
COG0063	Bac
COG0064	Bac
COG0072	Bac
COG0080	Bac
COG0081	Bac
COG0085	Bac
COG0087	Bac
COG0088	Bac
COG0089	Bac
COG0091	Bac
COG0092	Bac
COG0093	Bac
COG0094	Bac
COG0096	Bac
COG0097	Bac
COG0098	Bac
COG0099	Bac
COG0100	Bac
COG0101	Bac
COG0102	Bac
COG0103	Bac
COG0106	Bac
COG0112	Bac
COG0125	Bac
COG0126	Bac
COG0130	Bac
COG0131	Bac
COG0136	Bac
COG0137	Bac
COG0149	Bac
COG0150	Bac
COG0162	Bac
COG0172	Bac
COG0180	Bac
COG0181	Bac
COG0184	Bac
COG0185	Bac
COG0186	Bac
COG0197	Bac
COG0198	Bac
COG0199	Bac
COG0200	Bac
COG0202	Bac
COG0231	Bac
COG0244	Bac
COG0255	Bac
COG0256	Bac
COG0275	Bac
COG0315	Bac
COG0343	Bac
COG0361	Bac
COG0441	Bac
COG0442	Bac
COG0460	Bac
COG0461	Bac
COG0495	Bac
COG0504	Bac
COG0516	Bac
COG0522	Bac
COG0527	Bac
COG0528	Bac
COG0532	Bac
COG0533	Bac
COG0536	Bac
COG0539	Bac
COG0541	Bac
COG0544	Bac
COG0576	Bac
COG0592	Bac
COG0636	Bac
COG0689	Bac
COG0779	Bac
COG1160	Bac
COG1185	Bac
COG1841	Bac
COG2262	Bac
TIGR00019	Bac
TIGR00020	Bac
TIGR00021	Bac
TIGR00029	Bac
TIGR00042	Bac
TIGR00043	Bac
TIGR00054	Bac
TIGR00059	Bac
TIGR00061	Bac
TIGR00064	Bac
TIGR00065	Bac
TIGR00078	Bac
TIGR00082	Bac
TIGR00083	Bac
TIGR00084	Bac
TIGR00086	Bac
TIGR00088	Bac
TIGR00090	Bac
TIGR00092	Bac
TIGR00095	Bac
TIGR00116	Bac
TIGR00138	Bac
TIGR00158	Bac
TIGR00166	Bac
TIGR00168	Bac
TIGR00194	Bac
TIGR00250	Bac
TIGR00362	Bac
TIGR00382	Bac
TIGR00389	Bac
TIGR00392	Bac
TIGR00398	Bac
TIGR00416	Bac
TIGR00420	Bac
TIGR00422	Bac
TIGR00435	Bac
TIGR00436	Bac
TIGR00442	Bac
TIGR00445	Bac
TIGR00456	Bac
TIGR00460	Bac
TIGR00463	Bac
TIGR00468	Bac
TIGR00496	Bac
TIGR00521	Bac
TIGR00539	Bac
TIGR00580	Bac
TIGR00593	Bac
TIGR00594	Bac
TIGR00615	Bac
TIGR00631	Bac
TIGR00634	Bac
TIGR00635	Bac
TIGR00643	Bac
TIGR00658	Bac
TIGR00670	Bac
TIGR00678	Bac
TIGR00729	Bac
TIGR00810	Bac
TIGR00922	Bac
TIGR00928	Bac
TIGR00936	Bac
TIGR00963	Bac
TIGR00964	Bac
TIGR00967	Bac
TIGR01032	Bac
TIGR01039	Bac
TIGR01059	Bac
TIGR01060	Bac
TIGR01063	Bac
TIGR01064	Bac
TIGR01082	Bac
TIGR01087	Bac
TIGR01128	Bac
TIGR01146	Bac
TIGR01171	Bac
TIGR01391	Bac
TIGR01393	Bac
TIGR01394	Bac
TIGR01510	Bac
TIGR01951	Bac
TIGR02012	Bac
TIGR02191	Bac
TIGR02258	Bac
TIGR02273	Bac
TIGR02350	Bac
TIGR02386	Bac
TIGR03263	Bac
TIGR03725	Bac
arCOG00245	Arc + Bac
arCOG00357	Arc + Bac
arCOG00397	Arc + Bac
arCOG00406	Arc + Bac
arCOG00474	Arc + Bac
arCOG01561	Arc + Bac
arCOG01760	Arc + Bac
COG0001	Arc + Bac
COG0013	Arc + Bac
COG0024	Arc + Bac
COG0030	Arc + Bac
COG0046	Arc + Bac
COG0048	Arc + Bac
COG0049	Arc + Bac
COG0051	Arc + Bac
COG0052	Arc + Bac
COG0063	Arc + Bac
COG0064	Arc + Bac
COG0072	Arc + Bac
COG0080	Arc + Bac
COG0081	Arc + Bac
COG0085	Arc + Bac
COG0087	Arc + Bac
COG0088	Arc + Bac
COG0089	Arc + Bac
COG0091	Arc + Bac
COG0092	Arc + Bac
COG0093	Arc + Bac
COG0094	Arc + Bac
COG0096	Arc + Bac
COG0097	Arc + Bac
COG0098	Arc + Bac
COG0099	Arc + Bac
COG0100	Arc + Bac
COG0101	Arc + Bac
COG0102	Arc + Bac
COG0103	Arc + Bac
COG0106	Arc + Bac
COG0112	Arc + Bac
COG0125	Arc + Bac
COG0126	Arc + Bac
COG0130	Arc + Bac
COG0131	Arc + Bac
COG0136	Arc + Bac
COG0137	Arc + Bac
COG0149	Arc + Bac
COG0150	Arc + Bac
COG0162	Arc + Bac
COG0172	Arc + Bac
COG0180	Arc + Bac
COG0184	Arc + Bac
COG0185	Arc + Bac
COG0186	Arc + Bac
COG0197	Arc + Bac
COG0198	Arc + Bac
COG0199	Arc + Bac
COG0200	Arc + Bac
COG0202	Arc + Bac
COG0231	Arc + Bac
COG0244	Arc + Bac
COG0255	Arc + Bac
COG0256	Arc + Bac
COG0315	Arc + Bac
COG0343	Arc + Bac
COG0361	Arc + Bac
COG0441	Arc + Bac
COG0442	Arc + Bac
COG0460	Arc + Bac
COG0461	Arc + Bac
COG0495	Arc + Bac
COG0504	Arc + Bac
COG0516	Arc + Bac
COG0522	Arc + Bac
COG0527	Arc + Bac
COG0528	Arc + Bac
COG0532	Arc + Bac
COG0533	Arc + Bac
COG0541	Arc + Bac
COG0576	Arc + Bac
COG0592	Arc + Bac
COG0636	Arc + Bac
COG0689	Arc + Bac
COG1841	Arc + Bac
COG2262	Arc + Bac
TIGR00021	Arc + Bac
TIGR00042	Arc + Bac
TIGR00054	Arc + Bac
TIGR00064	Arc + Bac
TIGR00065	Arc + Bac
TIGR00078	Arc + Bac
TIGR00092	Arc + Bac
TIGR00389	Arc + Bac
TIGR00392	Arc + Bac
TIGR00398	Arc + Bac
TIGR00422	Arc + Bac
TIGR00435	Arc + Bac
TIGR00442	Arc + Bac
TIGR00445	Arc + Bac
TIGR00456	Arc + Bac
TIGR00468	Arc + Bac
TIGR00521	Arc + Bac
TIGR00631	Arc + Bac
TIGR00658	Arc + Bac
TIGR00670	Arc + Bac
TIGR00729	Arc + Bac
TIGR00928	Arc + Bac
TIGR00936	Arc + Bac
TIGR00967	Arc + Bac
TIGR01059	Arc + Bac
TIGR01060	Arc + Bac
TIGR01063	Arc + Bac
TIGR01064	Arc + Bac
TIGR01171	Arc + Bac
TIGR01391	Arc + Bac
TIGR02258	Arc + Bac
TIGR02350	Arc + Bac

## Sheet: list_non_red_R1
arCOG00078	Arc
arCOG00109	Arc
arCOG00187	Arc
arCOG00245	Arc,Arc + Bac,Bac
arCOG00357	Arc,Arc + Bac,Bac
arCOG00397	Arc,Arc + Bac,Bac
arCOG00406	Arc,Arc + Bac,Bac
arCOG00415	Arc
arCOG00469	Arc
arCOG00474	Arc,Arc + Bac,Bac
arCOG00488	Arc
arCOG00501	Arc
arCOG00541	Arc
arCOG00770	Arc
arCOG00781	Arc
arCOG00784	Arc
arCOG00973	Arc
arCOG00982	Arc
arCOG00985	Arc
arCOG01016	Arc
arCOG01028	Arc
arCOG01222	Arc
arCOG01344	Arc
arCOG01347	Arc
arCOG01358	Arc
arCOG01561	Arc,Arc + Bac,Bac
arCOG01594	Arc
arCOG01695	Arc
arCOG01719	Arc
arCOG01751	Arc
arCOG01760	Arc,Arc + Bac,Bac
arCOG01923	Arc
arCOG01946	Arc
arCOG03013	Arc
arCOG04045	Arc
arCOG04076	Arc
arCOG04089	Arc
arCOG04093	Arc
arCOG04102	Arc
arCOG04106	Arc
arCOG04107	Arc
arCOG04111	Arc
arCOG04129	Arc
arCOG04130	Arc
arCOG04150	Arc
arCOG04179	Arc
arCOG04182	Arc
arCOG04186	Arc
arCOG04209	Arc
arCOG04223	Arc
arCOG04231	Arc
arCOG04244	Arc
arCOG04256	Arc
arCOG04257	Arc
arCOG04258	Arc
arCOG04260	Arc
arCOG04262	Arc
arCOG04314	Arc
arCOG04473	Arc
COG0001	Arc,Arc + Bac,Bac
COG0013	Arc,Arc + Bac,Bac
COG0024	Arc,Arc + Bac,Bac
COG0030	Arc,Arc + Bac,Bac
COG0034	Arc,Bac
COG0046	Arc,Arc + Bac,Bac
COG0048	Arc,Arc + Bac,Bac
COG0049	Arc,Arc + Bac,Bac
COG0051	Arc,Arc + Bac,Bac
COG0052	Arc,Arc + Bac,Bac
COG0063	Arc,Arc + Bac,Bac
COG0064	Arc,Arc + Bac,Bac
COG0072	Arc,Arc + Bac,Bac
COG0080	Arc,Arc + Bac,Bac
COG0081	Arc,Arc + Bac,Bac
COG0085	Arc,Arc + Bac,Bac
COG0087	Arc,Arc + Bac,Bac
COG0088	Arc,Arc + Bac,Bac
COG0089	Arc,Arc + Bac,Bac
COG0091	Arc,Arc + Bac,Bac
COG0092	Arc,Arc + Bac,Bac
COG0093	Arc,Arc + Bac,Bac
COG0094	Arc,Arc + Bac,Bac
COG0096	Arc,Arc + Bac,Bac
COG0097	Arc,Arc + Bac,Bac
COG0098	Arc,Arc + Bac,Bac
COG0099	Arc,Arc + Bac,Bac
COG0100	Arc,Arc + Bac,Bac
COG0101	Arc,Arc + Bac,Bac
COG0102	Arc,Arc + Bac,Bac
COG0103	Arc,Arc + Bac,Bac
COG0106	Arc,Arc + Bac,Bac
COG0112	Arc,Arc + Bac,Bac
COG0125	Arc,Arc + Bac,Bac
COG0126	Arc,Arc + Bac,Bac
COG0130	Arc,Arc + Bac,Bac
COG0131	Arc,Arc + Bac,Bac
COG0136	Arc,Arc + Bac,Bac
COG0137	Arc,Arc + Bac,Bac
COG0149	Arc,Arc + Bac,Bac
COG0150	Arc,Arc + Bac,Bac
COG0162	Arc,Arc + Bac,Bac
COG0172	Arc,Arc + Bac,Bac
COG0180	Arc,Arc + Bac,Bac
COG0181	Bac
COG0184	Arc,Arc + Bac,Bac
COG0185	Arc,Arc + Bac,Bac
COG0186	Arc,Arc + Bac,Bac
COG0197	Arc,Arc + Bac,Bac
COG0198	Arc,Arc + Bac,Bac
COG0199	Arc,Arc + Bac,Bac
COG0200	Arc,Arc + Bac,Bac
COG0202	Arc,Arc + Bac,Bac
COG0214	Arc
COG0231	Arc,Arc + Bac,Bac
COG0244	Arc,Arc + Bac,Bac
COG0255	Arc,Arc + Bac,Bac
COG0256	Arc,Arc + Bac,Bac
COG0275	Bac
COG0315	Arc,Arc + Bac,Bac
COG0343	Arc,Arc + Bac,Bac
COG0361	Arc,Arc + Bac,Bac
COG0441	Arc,Arc + Bac,Bac
COG0442	Arc,Arc + Bac,Bac
COG0460	Arc,Arc + Bac,Bac
COG0461	Arc,Arc + Bac,Bac
COG0495	Arc,Arc + Bac,Bac
COG0504	Arc,Arc + Bac,Bac
COG0516	Arc,Arc + Bac,Bac
COG0522	Arc,Arc + Bac,Bac
COG0527	Arc,Arc + Bac,Bac
COG0528	Arc,Arc + Bac,Bac
COG0532	Arc,Arc + Bac,Bac
COG0533	Arc,Arc + Bac,Bac
COG0536	Bac
COG0539	Bac
COG0541	Arc,Arc + Bac,Bac
COG0544	Bac
COG0576	Arc,Arc + Bac,Bac
COG0592	Arc,Arc + Bac,Bac
COG0636	Arc,Arc + Bac,Bac
COG0689	Arc,Arc + Bac,Bac
COG0779	Bac
COG1155	Arc
COG1156	Arc
COG1160	Bac
COG1185	Bac
COG1269	Arc
COG1736	Arc
COG1841	Arc,Arc + Bac,Bac
COG2262	Arc,Arc + Bac,Bac
COG3425	Arc
TIGR00019	Bac
TIGR00020	Bac
TIGR00021	Arc,Arc + Bac,Bac
TIGR00029	Bac
TIGR00042	Arc,Arc + Bac,Bac
TIGR00043	Bac
TIGR00054	Arc,Arc + Bac,Bac
TIGR00059	Bac
TIGR00061	Bac
TIGR00064	Arc,Arc + Bac,Bac
TIGR00065	Arc,Arc + Bac,Bac
TIGR00078	Arc,Arc + Bac,Bac
TIGR00082	Bac
TIGR00083	Bac
TIGR00084	Bac
TIGR00086	Bac
TIGR00088	Bac
TIGR00090	Bac
TIGR00092	Arc,Arc + Bac,Bac
TIGR00095	Bac
TIGR00111	Arc
TIGR00116	Bac
TIGR00138	Bac
TIGR00158	Bac
TIGR00166	Bac
TIGR00168	Bac
TIGR00194	Bac
TIGR00240	Arc
TIGR00250	Bac
TIGR00264	Arc
TIGR00270	Arc
TIGR00283	Arc
TIGR00291	Arc
TIGR00293	Arc
TIGR00307	Arc
TIGR00308	Arc
TIGR00323	Arc
TIGR00324	Arc
TIGR00335	Arc
TIGR00362	Bac
TIGR00373	Arc
TIGR00382	Bac
TIGR00389	Arc,Arc + Bac,Bac
TIGR00392	Arc,Arc + Bac,Bac
TIGR00398	Arc,Arc + Bac,Bac
TIGR00405	Arc
TIGR00416	Bac
TIGR00420	Bac
TIGR00422	Arc,Arc + Bac,Bac
TIGR00435	Arc,Arc + Bac,Bac
TIGR00436	Bac
TIGR00442	Arc,Arc + Bac,Bac
TIGR00445	Arc,Arc + Bac,Bac
TIGR00448	Arc
TIGR00456	Arc,Arc + Bac,Bac
TIGR00460	Bac
TIGR00463	Bac
TIGR00468	Arc,Arc + Bac,Bac
TIGR00490	Arc
TIGR00496	Bac
TIGR00521	Arc,Arc + Bac,Bac
TIGR00522	Arc
TIGR00539	Bac
TIGR00580	Bac
TIGR00593	Bac
TIGR00594	Bac
TIGR00615	Bac
TIGR00631	Arc,Arc + Bac,Bac
TIGR00634	Bac
TIGR00635	Bac
TIGR00643	Bac
TIGR00658	Arc,Arc + Bac,Bac
TIGR00670	Arc,Arc + Bac,Bac
TIGR00678	Bac
TIGR00729	Arc,Arc + Bac,Bac
TIGR00810	Bac
TIGR00922	Bac
TIGR00928	Arc,Arc + Bac,Bac
TIGR00936	Arc,Arc + Bac,Bac
TIGR00963	Bac
TIGR00964	Bac
TIGR00967	Arc,Arc + Bac,Bac
TIGR01032	Bac
TIGR01039	Bac
TIGR01052	Arc
TIGR01057	Arc
TIGR01059	Arc,Arc + Bac,Bac
TIGR01060	Arc,Arc + Bac,Bac
TIGR01063	Arc,Arc + Bac,Bac
TIGR01064	Arc,Arc + Bac,Bac
TIGR01082	Bac
TIGR01087	Bac
TIGR01128	Bac
TIGR01146	Bac
TIGR01171	Arc,Arc + Bac,Bac
TIGR01213	Arc
TIGR01391	Arc,Arc + Bac,Bac
TIGR01393	Bac
TIGR01394	Bac
TIGR01510	Bac
TIGR01951	Bac
TIGR02012	Bac
TIGR02153	Arc
TIGR02191	Bac
TIGR02258	Arc,Arc + Bac,Bac
TIGR02273	Bac
TIGR02338	Arc
TIGR02350	Arc,Arc + Bac,Bac
TIGR02386	Bac
TIGR03263	Bac
TIGR03671	Arc
TIGR03674	Arc
TIGR03680	Arc
TIGR03725	Bac

## Sheet: list_all_old
arCOG00018	\t	\tarCOG00018
arCOG00027	\t	\tarCOG00027
arCOG00029	\t	\tarCOG00029
arCOG00063	\t	\tarCOG00063
arCOG00070	\t	\tarCOG00070
arCOG00078	\t	\tarCOG00078
arCOG00093	\t	\tarCOG00093
arCOG00094	\t	\tarCOG00094
arCOG00109	\t	\tarCOG00109
arCOG00112	\t	\tarCOG00112
arCOG00187	\t	\tarCOG00187
arCOG00245	\t	\tarCOG00245
arCOG00312	\t	\tarCOG00312
arCOG00350	\t	\tarCOG00350
arCOG00353	\t	\tarCOG00353
arCOG00357	\t	\tarCOG00357
arCOG00397	\t	\tarCOG00397
arCOG00401	\t	\tarCOG00401
arCOG00402	\t	\tarCOG00402
arCOG00403	\t	\tarCOG00403
arCOG00404	\t	\tarCOG00404
arCOG00405	\t	\tarCOG00405
arCOG00406	\t	\tarCOG00406
arCOG00410	\t	\tarCOG00410
arCOG00412	\t	\tarCOG00412
arCOG00415	\t	\tarCOG00415
arCOG00422	\t	\tarCOG00422
arCOG00469	\t	\tarCOG00469
arCOG00473	\t	\tarCOG00473
arCOG00474	\t	\tarCOG00474
arCOG00486	\t	\tarCOG00486
arCOG00487	\t	\tarCOG00487
arCOG00488	\t	\tarCOG00488
arCOG00494	\t	\tarCOG00494
arCOG00496	\t	\tarCOG00496
arCOG00501	\t	\tarCOG00501
arCOG00541	\t	\tarCOG00541
arCOG00612	\t	\tarCOG00612
arCOG00618	\t	\tarCOG00618
arCOG00639	\t	\tarCOG00639
arCOG00641	\t	\tarCOG00641
arCOG00675	\t	\tarCOG00675
arCOG00767	\t	\tarCOG00767
arCOG00768	\t	\tarCOG00768
arCOG00770	\t	\tarCOG00770
arCOG00779	\t	\tarCOG00779
arCOG00781	\t	\tarCOG00781
arCOG00782	\t	\tarCOG00782
arCOG00784	\t	\tarCOG00784
arCOG00785	\t	\tarCOG00785
arCOG00807	\t	\tarCOG00807
arCOG00808	\t	\tarCOG00808
arCOG00809	\t	\tarCOG00809
arCOG00810	\t	\tarCOG00810
arCOG00858	\t	\tarCOG00858
arCOG00861	\t	\tarCOG00861
arCOG00866	\t	\tarCOG00866
arCOG00868	\t	\tarCOG00868
arCOG00874	\t	\tarCOG00874
arCOG00911	\t	\tarCOG00911
arCOG00912	\t	\tarCOG00912
arCOG00918	\t	\tarCOG00918
arCOG00973	\t	\tarCOG00973
arCOG00982	\t	\tarCOG00982
arCOG00985	\t	\tarCOG00985
arCOG00987	\t	\tarCOG00987
arCOG00989	\t	\tarCOG00989
arCOG01001	\t	\tarCOG01001
arCOG01003	\t	\tarCOG01003
arCOG01015	\t	\tarCOG01015
arCOG01016	\t	\tarCOG01016
arCOG01027	\t	\tarCOG01027
arCOG01028	\t	\tarCOG01028
arCOG01087	\t	\tarCOG01087
arCOG01122	\t	\tarCOG01122
arCOG01136	\t	\tarCOG01136
arCOG01141	\t	\tarCOG01141
arCOG01143	\t	\tarCOG01143
arCOG01163	\t	\tarCOG01163
arCOG01165	\t	\tarCOG01165
arCOG01169	\t	\tarCOG01169
arCOG01179	\t	\tarCOG01179
arCOG01183	\t	\tarCOG01183
arCOG01187	\t	\tarCOG01187
arCOG03956	\t	\tarCOG03956
arCOG01219	\t	\tarCOG01219
arCOG01221	\t	\tarCOG01221
arCOG01222	\t	\tarCOG01222
arCOG01227	\t	\tarCOG01227
arCOG01228	\t	\tarCOG01228
arCOG01255	\t	\tarCOG01255
arCOG01257	\t	\tarCOG01257
arCOG01296	\t	\tarCOG01296
arCOG01307	\t	\tarCOG01307
arCOG01308	\t	\tarCOG01308
arCOG01324	\t	\tarCOG01324
arCOG01341	\t	\tarCOG01341
arCOG01342	\t	\tarCOG01342
arCOG01344	\t	\tarCOG01344
arCOG01347	\t	\tarCOG01347
arCOG01351	\t	\tarCOG01351
arCOG01358	\t	\tarCOG01358
arCOG01482	\t	\tarCOG01482
arCOG01527	\t	\tarCOG01527
arCOG01530	\t	\tarCOG01530
arCOG01559	\t	\tarCOG01559
arCOG01560	\t	\tarCOG01560
arCOG01561	\t	\tarCOG01561
arCOG01563	\t	\tarCOG01563
arCOG01575	\t	\tarCOG01575
arCOG01594	\t	\tarCOG01594
arCOG01671	\t	\tarCOG01671
arCOG01695	\t	\tarCOG01695
arCOG01701	\t	\tarCOG01701
arCOG01704	\t	\tarCOG01704
arCOG01718	\t	\tarCOG01718
arCOG01719	\t	\tarCOG01719
arCOG01722	\t	\tarCOG01722
arCOG01736	\t	\tarCOG01736
arCOG01739	\t	\tarCOG01739
arCOG01741	\t	\tarCOG01741
arCOG01747	\t	\tarCOG01747
arCOG01751	\t	\tarCOG01751
arCOG01758	\t	\tarCOG01758
arCOG01760	\t	\tarCOG01760
arCOG01762	\t	\tarCOG01762
arCOG01767	\t	\tarCOG01767
arCOG01863	\t	\tarCOG01863
arCOG01886	\t	\tarCOG01886
arCOG01887	\t	\tarCOG01887
arCOG01891	\t	\tarCOG01891
arCOG01920	\t	\tarCOG01920
arCOG01923	\t	\tarCOG01923
arCOG01924	\t	\tarCOG01924
arCOG01946	\t	\tarCOG01946
arCOG02201	\t	\tarCOG02201
arCOG02204	\t	\tarCOG02204
arCOG02207	\t	\tarCOG02207
arCOG02303	\t	\tarCOG02303
arCOG02455	\t	\tarCOG02455
arCOG02682	\t	\tarCOG02682
arCOG02957	\t	\tarCOG02957
arCOG03013	\t	\tarCOG03013
arCOG03060	\t	\tarCOG03060
arCOG03199	\t	\tarCOG03199
arCOG03457	\t	\tarCOG03457
arCOG03562	\t	\tarCOG03562
arCOG04045	\t	\tarCOG04045
arCOG04050	\t	\tarCOG04050
arCOG04061	\t	\tarCOG04061
arCOG04064	\t	\tarCOG04064
arCOG04067	\t	\tarCOG04067
arCOG04070	\t	\tarCOG04070
arCOG04071	\t	\tarCOG04071
arCOG04072	\t	\tarCOG04072
arCOG04075	\t	\tarCOG04075
arCOG04076	\t	\tarCOG04076
arCOG04086	\t	\tarCOG04086
arCOG04087	\t	\tarCOG04087
arCOG04088	\t	\tarCOG04088
arCOG04089	\t	\tarCOG04089
arCOG04090	\t	\tarCOG04090
arCOG04091	\t	\tarCOG04091
arCOG04092	\t	\tarCOG04092
arCOG04093	\t	\tarCOG04093
arCOG04094	\t	\tarCOG04094
arCOG04095	\t	\tarCOG04095
arCOG04096	\t	\tarCOG04096
arCOG04097	\t	\tarCOG04097
arCOG04098	\t	\tarCOG04098
arCOG04099	\t	\tarCOG04099
arCOG04102	\t	\tarCOG04102
arCOG04106	\t	\tarCOG04106
arCOG04107	\t	\tarCOG04107
arCOG04110	\t	\tarCOG04110
arCOG04111	\t	\tarCOG04111
arCOG04112	\t	\tarCOG04112
arCOG04113	\t	\tarCOG04113
arCOG04120	\t	\tarCOG04120
arCOG04121	\t	\tarCOG04121
arCOG04129	\t	\tarCOG04129
arCOG04130	\t	\tarCOG04130
arCOG04131	\t	\tarCOG04131
arCOG04137	\t	\tarCOG04137
arCOG04138	\t	\tarCOG04138
arCOG04150	\t	\tarCOG04150
arCOG04153	\t	\tarCOG04153
arCOG04154	\t	\tarCOG04154
arCOG04161	\t	\tarCOG04161
arCOG04169	\t	\tarCOG04169
arCOG04176	\t	\tarCOG04176
arCOG04179	\t	\tarCOG04179
arCOG04182	\t	\tarCOG04182
arCOG04184	\t	\tarCOG04184
arCOG04185	\t	\tarCOG04185
arCOG04186	\t	\tarCOG04186
arCOG04187	\t	\tarCOG04187
arCOG04209	\t	\tarCOG04209
arCOG04223	\t	\tarCOG04223
arCOG04228	\t	\tarCOG04228
arCOG04229	\t	\tarCOG04229
arCOG04231	\t	\tarCOG04231
arCOG04239	\t	\tarCOG04239
arCOG04240	\t	\tarCOG04240
arCOG04241	\t	\tarCOG04241
arCOG04242	\t	\tarCOG04242
arCOG04243	\t	\tarCOG04243
arCOG04244	\t	\tarCOG04244
arCOG04245	\t	\tarCOG04245
arCOG04249	\t	\tarCOG04249
arCOG04254	\t	\tarCOG04254
arCOG04255	\t	\tarCOG04255
arCOG04256	\t	\tarCOG04256
arCOG04257	\t	\tarCOG04257
arCOG04258	\t	\tarCOG04258
arCOG04260	\t	\tarCOG04260
arCOG04262	\t	\tarCOG04262
arCOG04270	\t	\tarCOG04270
arCOG04277	\t	\tarCOG04277
arCOG04281	\t	\tarCOG04281
arCOG04288	\t	\tarCOG04288
arCOG04289	\t	\tarCOG04289
arCOG04299	\t	\tarCOG04299
arCOG04302	\t	\tarCOG04302
arCOG04311	\t	\tarCOG04311
arCOG04314	\t	\tarCOG04314
arCOG04367	\t	\tarCOG04367
arCOG04371	\t	\tarCOG04371
arCOG04372	\t	\tarCOG04372
arCOG04395	\t	\tarCOG04395
arCOG04398	\t	\tarCOG04398
arCOG04428	\t	\tarCOG04428
arCOG04449	\t	\tarCOG04449
arCOG04473	\t	\tarCOG04473
arCOG04748	\t	\tarCOG04748
arCOG04753	\t	\tarCOG04753
arCOG04772	\t	\tarCOG04772
arCOG06774	\t	\tarCOG06774
arCOG06911	\t	\tarCOG06911
arCOG07424	\t	\tarCOG07424
COG0001	\t	\tCOG0001
COG0006	\t	\tCOG0006
COG0008	\t	\tCOG0008
COG0012	\t	\tCOG0012
COG0013	\t	\tCOG0013
COG0015	\t	\tCOG0015
COG0016	\t	\tCOG0016
COG0017	\t	\tCOG0017
COG0018	\t	\tCOG0018
COG0023	\t	\tCOG0023
COG0024	\t	\tCOG0024
COG0030	\t	\tCOG0030
COG0034	\t	\tCOG0034
COG0037	\t	\tCOG0037
COG0043	\t	\tCOG0043
COG0046	\t	\tCOG0046
COG0048	\t	\tCOG0048
COG0049	\t	\tCOG0049
COG0050	\t	\tCOG0050
COG0051	\t	\tCOG0051
COG0052	\t	\tCOG0052
COG0055	\t	\tCOG0055
COG0060	\t	\tCOG0060
COG0063	\t	\tCOG0063
COG0064	\t	\tCOG0064
COG0068	\t	\tCOG0068
COG0072	\t	\tCOG0072
COG0073	\t	\tCOG0073
COG0078	\t	\tCOG0078
COG0080	\t	\tCOG0080
COG0081	\t	\tCOG0081
COG0083	\t	\tCOG0083
COG0085	\t	\tCOG0085
COG0086	\t	\tCOG0086
COG0087	\t	\tCOG0087
COG0088	\t	\tCOG0088
COG0089	\t	\tCOG0089
COG0090	\t	\tCOG0090
COG0091	\t	\tCOG0091
COG0092	\t	\tCOG0092
COG0093	\t	\tCOG0093
COG0094	\t	\tCOG0094
COG0096	\t	\tCOG0096
COG0097	\t	\tCOG0097
COG0098	\t	\tCOG0098
COG0099	\t	\tCOG0099
COG0100	\t	\tCOG0100
COG0101	\t	\tCOG0101
COG0102	\t	\tCOG0102
COG0103	\t	\tCOG0103
COG0106	\t	\tCOG0106
COG0112	\t	\tCOG0112
COG0120	\t	\tCOG0120
COG0124	\t	\tCOG0124
COG0125	\t	\tCOG0125
COG0126	\t	\tCOG0126
COG0127	\t	\tCOG0127
COG0129	\t	\tCOG0129
COG0130	\t	\tCOG0130
COG0131	\t	\tCOG0131
COG0136	\t	\tCOG0136
COG0137	\t	\tCOG0137
COG0143	\t	\tCOG0143
COG0144	\t	\tCOG0144
COG0148	\t	\tCOG0148
COG0149	\t	\tCOG0149
COG0150	\t	\tCOG0150
COG0157	\t	\tCOG0157
COG0162	\t	\tCOG0162
COG0164	\t	\tCOG0164
COG0172	\t	\tCOG0172
COG0173	\t	\tCOG0173
COG0180	\t	\tCOG0180
COG0181	\t	\tCOG0181
COG0184	\t	\tCOG0184
COG0185	\t	\tCOG0185
COG0186	\t	\tCOG0186
COG0187	\t	\tCOG0187
COG0188	\t	\tCOG0188
COG0194	\t	\tCOG0194
COG0195	\t	\tCOG0195
COG0196	\t	\tCOG0196
COG0197	\t	\tCOG0197
COG0198	\t	\tCOG0198
COG0199	\t	\tCOG0199
COG0200	\t	\tCOG0200
COG0201	\t	\tCOG0201
COG0202	\t	\tCOG0202
COG0203	\t	\tCOG0203
COG0206	\t	\tCOG0206
COG0212	\t	\tCOG0212
COG0214	\t	\tCOG0214
COG0215	\t	\tCOG0215
COG0223	\t	\tCOG0223
COG0224	\t	\tCOG0224
COG0231	\t	\tCOG0231
COG0233	\t	\tCOG0233
COG0244	\t	\tCOG0244
COG0250	\t	\tCOG0250
COG0255	\t	\tCOG0255
COG0256	\t	\tCOG0256
COG0258	\t	\tCOG0258
COG0749	\t	\tCOG0749
COG0261	\t	\tCOG0261
COG0264	\t	\tCOG0264
COG0268	\t	\tCOG0268
COG0275	\t	\tCOG0275
COG0287	\t	\tCOG0287
COG0290	\t	\tCOG0290
COG0292	\t	\tCOG0292
COG0315	\t	\tCOG0315
COG0319	\t	\tCOG0319
COG0322	\t	\tCOG0322
COG0336	\t	\tCOG0336
COG0343	\t	\tCOG0343
COG0353	\t	\tCOG0353
COG0357	\t	\tCOG0357
COG0358	\t	\tCOG0358
COG0359	\t	\tCOG0359
COG0360	\t	\tCOG0360
COG0361	\t	\tCOG0361
COG0371	\t	\tCOG0371
COG0391	\t	\tCOG0391
COG0409	\t	\tCOG0409
COG0420	\t	\tCOG0420
COG0423	\t	\tCOG0423
COG0441	\t	\tCOG0441
COG0442	\t	\tCOG0442
COG0443	\t	\tCOG0443
COG0450	\t	\tCOG0450
COG0452	\t	\tCOG0452
COG0458	\t	\tCOG0458
COG0459	\t	\tCOG0459
COG0460	\t	\tCOG0460
COG0461	\t	\tCOG0461
COG0464	\t	\tCOG0464
COG0468	\t	\tCOG0468
COG0469	\t	\tCOG0469
COG0470	\t	\tCOG0470
COG0472	\t	\tCOG0472
COG0473	\t	\tCOG0473
COG0477	\t	\tCOG0477
COG0480	\t	\tCOG0480
COG0481	\t	\tCOG0481
COG0482	\t	\tCOG0482
COG0492	\t	\tCOG0492
COG0495	\t	\tCOG0495
COG0496	\t	\tCOG0496
COG0497	\t	\tCOG0497
COG0499	\t	\tCOG0499
COG0504	\t	\tCOG0504
COG0516	\t	\tCOG0516
COG0522	\t	\tCOG0522
COG0525	\t	\tCOG0525
COG0526	\t	\tCOG0526
COG0527	\t	\tCOG0527
COG0528	\t	\tCOG0528
COG0532	\t	\tCOG0532
COG0533	\t	\tCOG0533
COG0536	\t	\tCOG0536
COG0539	\t	\tCOG0539
COG0540	\t	\tCOG0540
COG0541	\t	\tCOG0541
COG0544	\t	\tCOG0544
COG0550	\t	\tCOG0550
COG0552	\t	\tCOG0552
COG0556	\t	\tCOG0556
COG0566	\t	\tCOG0566
COG0571	\t	\tCOG0571
COG0576	\t	\tCOG0576
COG0587	\t	\tCOG0587
COG0592	\t	\tCOG0592
COG0593	\t	\tCOG0593
COG0615	\t	\tCOG0615
COG0621	\t	\tCOG0621
COG0622	\t	\tCOG0622
COG0632	\t	\tCOG0632
COG0635	\t	\tCOG0635
COG0636	\t	\tCOG0636
COG0639	\t	\tCOG0639
COG0653	\t	\tCOG0653
COG0669	\t	\tCOG0669
COG0681	\t	\tCOG0681
COG0689	\t	\tCOG0689
COG0690	\t	\tCOG0690
COG0691	\t	\tCOG0691
COG0708	\t	\tCOG0708
COG0742	\t	\tCOG0742
COG0750	\t	\tCOG0750
COG0771	\t	\tCOG0771
COG0773	\t	\tCOG0773
COG0779	\t	\tCOG0779
COG0781	\t	\tCOG0781
COG0799	\t	\tCOG0799
COG0806	\t	\tCOG0806
COG0816	\t	\tCOG0816
COG0858	\t	\tCOG0858
COG1061	\t	\tCOG1061
COG1066	\t	\tCOG1066
COG1085	\t	\tCOG1085
COG1093	\t	\tCOG1093
COG1094	\t	\tCOG1094
COG1095	\t	\tCOG1095
COG1109	\t	\tCOG1109
COG1155	\t	\tCOG1155
COG1156	\t	\tCOG1156
COG1159	\t	\tCOG1159
COG1160	\t	\tCOG1160
COG1161	\t	\tCOG1161
COG1185	\t	\tCOG1185
COG1186	\t	\tCOG1186
COG1197	\t	\tCOG1197
COG1199	\t	\tCOG1199
COG1200	\t	\tCOG1200
COG1214	\t	\tCOG1214
COG1219	\t	\tCOG1219
COG1234	\t	\tCOG1234
COG1236	\t	\tCOG1236
COG1245	\t	\tCOG1245
COG1257	\t	\tCOG1257
COG1258	\t	\tCOG1258
COG1269	\t	\tCOG1269
COG1293	\t	\tCOG1293
COG1308	\t	\tCOG1308
COG1314	\t	\tCOG1314
COG1324	\t	\tCOG1324
COG1358	\t	\tCOG1358
COG1389	\t	\tCOG1389
COG1436	\t	\tCOG1436
COG1460	\t	\tCOG1460
COG1466	\t	\tCOG1466
COG1467	\t	\tCOG1467
COG1471	\t	\tCOG1471
COG1491	\t	\tCOG1491
COG1498	\t	\tCOG1498
COG1500	\t	\tCOG1500
COG1514	\t	\tCOG1514
COG1537	\t	\tCOG1537
COG1577	\t	\tCOG1577
COG1588	\t	\tCOG1588
COG1632	\t	\tCOG1632
COG1644	\t	\tCOG1644
COG1675	\t	\tCOG1675
COG1676	\t	\tCOG1676
COG1701	\t	\tCOG1701
COG1717	\t	\tCOG1717
COG1730	\t	\tCOG1730
COG1736	\t	\tCOG1736
COG1761	\t	\tCOG1761
COG1781	\t	\tCOG1781
COG1793	\t	\tCOG1793
COG1798	\t	\tCOG1798
COG1813	\t	\tCOG1813
COG1841	\t	\tCOG1841
COG1867	\t	\tCOG1867
COG1890	\t	\tCOG1890
COG1896	\t	\tCOG1896
COG1909	\t	\tCOG1909
COG1976	\t	\tCOG1976
COG1990	\t	\tCOG1990
COG2004	\t	\tCOG2004
COG2007	\t	\tCOG2007
COG2012	\t	\tCOG2012
COG2016	\t	\tCOG2016
COG2053	\t	\tCOG2053
COG2097	\t	\tCOG2097
COG2118	\t	\tCOG2118
COG2125	\t	\tCOG2125
COG2139	\t	\tCOG2139
COG2147	\t	\tCOG2147
COG216	\t	\tCOG216
COG2219	\t	\tCOG2219
COG2238	\t	\tCOG2238
COG2255	\t	\tCOG2255
COG2262	\t	\tCOG2262
COG2511	\t	\tCOG2511
COG2812	\t	\tCOG2812
COG2820	\t	\tCOG2820
COG2890	\t	\tCOG2890
COG3425	\t	\tCOG3425
COG5256	\t	\tCOG5256
COG5257	\t	\tCOG5257
TIGR00006	\t	\tTIGR00006
TIGR00007	\t	\tTIGR00007
TIGR00008	\t	\tTIGR00008
TIGR00012	\t	\tTIGR00012
TIGR00019	\t	\tTIGR00019
TIGR00020	\t	\tTIGR00020
TIGR00021	\t	\tTIGR00021
TIGR00029	\t	\tTIGR00029
TIGR00032	\t	\tTIGR00032
TIGR00037	\t	\tTIGR00037
TIGR00040	\t	\tTIGR00040
TIGR00041	\t	\tTIGR00041
TIGR00042	\t	\tTIGR00042
TIGR00043	\t	\tTIGR00043
TIGR00054	\t	\tTIGR00054
TIGR00059	\t	\tTIGR00059
TIGR00060	\t	\tTIGR00060
TIGR00061	\t	\tTIGR00061
TIGR00064	\t	\tTIGR00064
TIGR00065	\t	\tTIGR00065
TIGR00071	\t	\tTIGR00071
TIGR00075	\t	\tTIGR00075
TIGR00078	\t	\tTIGR00078
TIGR00082	\t	\tTIGR00082
TIGR00083	\t	\tTIGR00083
TIGR00084	\t	\tTIGR00084
TIGR00086	\t	\tTIGR00086
TIGR00087	\t	\tTIGR00087
TIGR00088	\t	\tTIGR00088
TIGR00089	\t	\tTIGR00089
TIGR00090	\t	\tTIGR00090
TIGR00092	\t	\tTIGR00092
TIGR00095	\t	\tTIGR00095
TIGR00110	\t	\tTIGR00110
TIGR00111	\t	\tTIGR00111
TIGR00115	\t	\tTIGR00115
TIGR00116	\t	\tTIGR00116
TIGR00133	\t	\tTIGR00133
TIGR00134	\t	\tTIGR00134
TIGR00138	\t	\tTIGR00138
TIGR00143	\t	\tTIGR00143
TIGR00158	\t	\tTIGR00158
TIGR00166	\t	\tTIGR00166
TIGR00168	\t	\tTIGR00168
TIGR00186	\t	\tTIGR00186
TIGR00191	\t	\tTIGR00191
TIGR00194	\t	\tTIGR00194
TIGR00197	\t	\tTIGR00197
TIGR00196	\t	\tTIGR00196
TIGR00209	\t	\tTIGR00209
TIGR00212	\t	\tTIGR00212
TIGR00233	\t	\tTIGR00233
TIGR00234	\t	\tTIGR00234
TIGR00240	\t	\tTIGR00240
TIGR00250	\t	\tTIGR00250
TIGR00264	\t	\tTIGR00264
TIGR00270	\t	\tTIGR00270
TIGR00279	\t	\tTIGR00279
TIGR01164	\t	\tTIGR01164
TIGR00283	\t	\tTIGR00283
TIGR00291	\t	\tTIGR00291
TIGR00293	\t	\tTIGR00293
TIGR00307	\t	\tTIGR00307
TIGR00308	\t	\tTIGR00308
TIGR00322	\t	\tTIGR00322
TIGR00323	\t	\tTIGR00323
TIGR00324	\t	\tTIGR00324
TIGR00335	\t	\tTIGR00335
TIGR00336	\t	\tTIGR00336
TIGR00337	\t	\tTIGR00337
TIGR00343	\t	\tTIGR00343
TIGR00362	\t	\tTIGR00362
TIGR00373	\t	\tTIGR00373
TIGR00382	\t	\tTIGR00382
TIGR00385	\t	\tTIGR00385
TIGR00389	\t	\tTIGR00389
TIGR00392	\t	\tTIGR00392
TIGR00396	\t	\tTIGR00396
TIGR00398	\t	\tTIGR00398
TIGR00399	\t	\tTIGR00399
TIGR00405	\t	\tTIGR00405
TIGR00408	\t	\tTIGR00408
TIGR00414	\t	\tTIGR00414
TIGR00416	\t	\tTIGR00416
TIGR00418	\t	\tTIGR00418
TIGR00419	\t	\tTIGR00419
TIGR00420	\t	\tTIGR00420
TIGR00422	\t	\tTIGR00422
TIGR00425	\t	\tTIGR00425
TIGR00431	\t	\tTIGR00431
TIGR00432	\t	\tTIGR00432
TIGR00435	\t	\tTIGR00435
TIGR00436	\t	\tTIGR00436
TIGR00442	\t	\tTIGR00442
TIGR00445	\t	\tTIGR00445
TIGR00446	\t	\tTIGR00446
TIGR00448	\t	\tTIGR00448
TIGR00456	\t	\tTIGR00456
TIGR00458	\t	\tTIGR00458
TIGR00459	\t	\tTIGR00459
TIGR00460	\t	\tTIGR00460
TIGR00463	\t	\tTIGR00463
TIGR00468	\t	\tTIGR00468
TIGR00471	\t	\tTIGR00471
TIGR00472	\t	\tTIGR00472
TIGR00483	\t	\tTIGR00483
TIGR00485	\t	\tTIGR00485
TIGR00490	\t	\tTIGR00490
TIGR00491	\t	\tTIGR00491
TIGR00487	\t	\tTIGR00487
TIGR00496	\t	\tTIGR00496
TIGR00501	\t	\tTIGR00501
TIGR00521	\t	\tTIGR00521
TIGR00522	\t	\tTIGR00522
TIGR00533	\t	\tTIGR00533
TIGR00537	\t	\tTIGR00537
TIGR00539	\t	\tTIGR00539
TIGR00549	\t	\tTIGR00549
TIGR00574	\t	\tTIGR00574
TIGR00580	\t	\tTIGR00580
TIGR00581	\t	\tTIGR00581
TIGR00590	\t	\tTIGR00590
TIGR00593	\t	\tTIGR00593
TIGR00594	\t	\tTIGR00594
TIGR00604	\t	\tTIGR00604
TIGR00615	\t	\tTIGR00615
TIGR00631	\t	\tTIGR00631
TIGR00633	\t	\tTIGR00633
TIGR00634	\t	\tTIGR00634
TIGR00635	\t	\tTIGR00635
TIGR00643	\t	\tTIGR00643
TIGR00656	\t	\tTIGR00656
TIGR00657	\t	\tTIGR00657
TIGR00658	\t	\tTIGR00658
TIGR00663	\t	\tTIGR00663
TIGR00670	\t	\tTIGR00670
TIGR00678	\t	\tTIGR00678
TIGR00713	\t	\tTIGR00713
TIGR00717	\t	\tTIGR00717
TIGR00729	\t	\tTIGR00729
TIGR00748	\t	\tTIGR00748
TIGR00755	\t	\tTIGR00755
TIGR00810	\t	\tTIGR00810
TIGR00878	\t	\tTIGR00878
TIGR00887	\t	\tTIGR00887
TIGR00922	\t	\tTIGR00922
TIGR00928	\t	\tTIGR00928
TIGR00936	\t	\tTIGR00936
TIGR00952	\t	\tTIGR00952
TIGR00959	\t	\tTIGR00959
TIGR00963	\t	\tTIGR00963
TIGR00964	\t	\tTIGR00964
TIGR00967	\t	\tTIGR00967
TIGR00978	\t	\tTIGR00978
TIGR00982	\t	\tTIGR00982
TIGR01008	\t	\tTIGR01008
TIGR01009	\t	\tTIGR01009
TIGR01012	\t	\tTIGR01012
TIGR01011	\t	\tTIGR01011
TIGR01018	\t	\tTIGR01018
TIGR01017	\t	\tTIGR01017
TIGR01020	\t	\tTIGR01020
TIGR01021	\t	\tTIGR01021
TIGR01025	\t	\tTIGR01025
TIGR01028	\t	\tTIGR01028
TIGR01029	\t	\tTIGR01029
TIGR01032	\t	\tTIGR01032
TIGR01038	\t	\tTIGR01038
TIGR01044	\t	\tTIGR01044
TIGR01039	\t	\tTIGR01039
TIGR01043	\t	\tTIGR01043
TIGR01046	\t	\tTIGR01046
TIGR01052	\t	\tTIGR01052
TIGR01057	\t	\tTIGR01057
TIGR01059	\t	\tTIGR01059
TIGR01060	\t	\tTIGR01060
TIGR01063	\t	\tTIGR01063
TIGR01064	\t	\tTIGR01064
TIGR01071	\t	\tTIGR01071
TIGR01077	\t	\tTIGR01077
TIGR01066	\t	\tTIGR01066
TIGR01080	\t	\tTIGR01080
TIGR01079	\t	\tTIGR01079
TIGR01082	\t	\tTIGR01082
TIGR01087	\t	\tTIGR01087
TIGR01128	\t	\tTIGR01128
TIGR01134	\t	\tTIGR01134
TIGR01146	\t	\tTIGR01146
TIGR01158	\t	\tTIGR01158
TIGR01169	\t	\tTIGR01169
TIGR01171	\t	\tTIGR01171
TIGR01213	\t	\tTIGR01213
TIGR01243	\t	\tTIGR01243
TIGR01260	\t	\tTIGR01260
TIGR01292	\t	\tTIGR01292
TIGR01302	\t	\tTIGR01302
TIGR01309	\t	\tTIGR01309
TIGR01357	\t	\tTIGR01357
TIGR01369	\t	\tTIGR01369
TIGR01391	\t	\tTIGR01391
TIGR01393	\t	\tTIGR01393
TIGR01394	\t	\tTIGR01394
TIGR01443	\t	\tTIGR01443
TIGR01445	\t	\tTIGR01445
TIGR01510	\t	\tTIGR01510
TIGR01632	\t	\tTIGR01632
TIGR01718	\t	\tTIGR01718
TIGR01736	\t	\tTIGR01736
TIGR01791	\t	\tTIGR01791
TIGR00507	\t	\tTIGR00507
TIGR01819	\t	\tTIGR01819
TIGR01951	\t	\tTIGR01951
TIGR01952	\t	\tTIGR01952
TIGR01953	\t	\tTIGR01953
TIGR02012	\t	\tTIGR02012
TIGR02027	\t	\tTIGR02027
TIGR02065	\t	\tTIGR02065
TIGR02076	\t	\tTIGR02076
TIGR02075	\t	\tTIGR02075
TIGR02088	\t	\tTIGR02088
TIGR02153	\t	\tTIGR02153
TIGR02191	\t	\tTIGR02191
TIGR02199	\t	\tTIGR02199
TIGR02228	\t	\tTIGR02228
TIGR02236	\t	\tTIGR02236
TIGR02258	\t	\tTIGR02258
TIGR02273	\t	\tTIGR02273
TIGR02338	\t	\tTIGR02338
TIGR02339	\t	\tTIGR02339
TIGR02350	\t	\tTIGR02350
TIGR02386	\t	\tTIGR02386
TIGR02389	\t	\tTIGR02389
TIGR02390	\t	\tTIGR02390
TIGR02397	\t	\tTIGR02397
TIGR02432	\t	\tTIGR02432
TIGR02651	\t	\tTIGR02651
TIGR02727	\t	\tTIGR02727
TIGR02729	\t	\tTIGR02729
TIGR03137	\t	\tTIGR03137
TIGR03156	\t	\tTIGR03156
TIGR03263	\t	\tTIGR03263
TIGR03269	\t	\tTIGR03269
TIGR03591	\t	\tTIGR03591
TIGR03594	\t	\tTIGR03594
TIGR03596	\t	\tTIGR03596
TIGR03626	\t	\tTIGR03626
TIGR03625	\t	\tTIGR03625
TIGR03627	\t	\tTIGR03627
TIGR03628	\t	\tTIGR03628
TIGR03632	\t	\tTIGR03632
TIGR03629	\t	\tTIGR03629
TIGR03635	\t	\tTIGR03635
TIGR03636	\t	\tTIGR03636
TIGR03653	\t	\tTIGR03653
TIGR03654	\t	\tTIGR03654
TIGR03665	\t	\tTIGR03665
TIGR03670	\t	\tTIGR03670
TIGR02013	\t	\tTIGR02013
TIGR03671	\t	\tTIGR03671
TIGR03672	\t	\tTIGR03672
TIGR03953	\t	\tTIGR03953
TIGR03673	\t	\tTIGR03673
TIGR03674	\t	\tTIGR03674
TIGR03675	\t	\tTIGR03675
TIGR03677	\t	\tTIGR03677
TIGR03680	\t	\tTIGR03680
TIGR03683	\t	\tTIGR03683
TIGR00344	\t	\tTIGR00344
TIGR03684	\t	\tTIGR03684
TIGR03701	\t	\tTIGR03701
TIGR03705	\t	\tTIGR03705
TIGR03722	\t	\tTIGR03722
TIGR03723	\t	\tTIGR03723
TIGR03725	\t	\tTIGR03725
TIGR03812	\t	\tTIGR03812
TIGR03990	\t	\tTIGR03990
