# Supplementary material for: The nature of the last universal common ancestor and its impact on the early Earth system
Source: Nat Ecol Evol. 2024 Jul 12;8(9):1654–66. doi: 10.1038/s41559-024-02461-1 (PMC11383801; doi:10.1038/s41559-024-02461-1)
Supplement: Supplementary file 8 — The ratio of duplications, transfers and losses in relation to the total number of copies for the deep ancestral nodes: the LUCA, archaeal (LACA) and bacterial (LBCA) common ancestors, and the average (mean) and 95th percentile. [file 41559_2024_2461_MOESM8_ESM.csv]

	Ratio of event to total copy number
Node	Duplications	Transfers	Losses
LUCA	0.0352	0	0.0465
LACA	0.101	0.164	0.285
LBCA	0.0295	0.24	0.685
Mean (all nodes)	0.02720271	0.2288356	0.4031224
95th Percentile	0.07548088	0.4133611	0.8534644
