# Supplementary material for: The nature of the last universal common ancestor and its impact on the early Earth system
Source: Nat Ecol Evol. 2024 Jul 12;8(9):1654–66. doi: 10.1038/s41559-024-02461-1 (PMC11383801; doi:10.1038/s41559-024-02461-1)
Supplement: Supplementary file 9 — Spreadsheet containing a list of the estimated divergence times for all timetree inferences carried out and the corresponding results of the MCMC diagnostics. Tabs Divtimes_GBM-allnodes and Divtimes_ILN-allnodes represent a list of the estimated divergence times (Ma) for all nodes under the 12 inference analyses we ran under GBM and ILN, respectively. Tabs Divtimes_GBM-highlighted and Divtimes_ILN-highlighted represent a list of the estimated divergence times (Ma) for selected nodes ordered according to their mirrored nodes under the 12 inference analyses we ran under GBM and ILN, respectively. Each of the tabs MCMCdiagn_prior, MCMCdiagn_postGBM and MCMCdiagn_postILN contains the statistical results of the MCMC diagnostics we ran for each inference analysis. Note that, despite the analyses carried out when sampling from the prior could have only been done three times (that is, data are not used, and thus only once under each calibration strategy was enough), we repeated them with each dataset regardless. In other words, results for (1) ‘concatenated + cross-bracing A’ and ‘partitioned + cross-bracing A’; (2) ‘concatenated + without cross-bracing’ and ‘partitioned + without cross-bracing’; and (3) ‘concatenated + cross-bracing B’ and ‘partitioned + cross-bracing B’ would be equivalent, respectively. For tabs 1–4, part represents partitioned dataset; conc, concatenated dataset; cb, cross-bracing A; notcb, without cross-bracing; fosscb, cross-bracing B; mean_t, mean posterior time estimate; 2.5%q, 2.5% quantile of the posterior time density for a given node; and 97.5%q, 97.5% quantile of the posterior time density for a given node. For tabs 5–7, med. num. samples collected per chain represents median of the total amount of samples collected per chain; min. num. samples collected per chain, minimum number of samples collected per chain; max. num. samples collected per chain, minimum number of samples collected per chain; num. samples used to calculate stats, number of s [file 41559_2024_2461_MOESM9_ESM.xlsx]

## Sheet: Divtimes_GBM-allnodes
<node_label>_<clade_name>	concatenated + cross-bracing A			concatenated + without cross-bracing			concatenated + cross-bracing B			partitioned + cross-bracing A			partitioned + without cross-bracing			partitioned + cross-bracing B
	mean_t-conc_cb	2.75%q-conc_cb	97.5%q-conc_cb	mean_t-conc_notcb	2.75%q-conc_notcb	97.5%q-conc_notcb	mean_t-conc_fosscb	2.75%q-conc_fosscb	97.5%q-conc_fosscb	mean_t-part_cb	2.75%q-part_cb	97.5%q-part_cb	mean_t-part_notcb	2.75%q-part_notcb	97.5%q-part_notcb	mean_t-part_fosscb	2.75%q-part_fosscb	97.5%q-part_fosscb
t_n247_ROOT	4494.69	4428.58	4519.35	4487.74	4405.4	4519.17	4500.75	4450.15	4519.5	4501.65	4453.63	4519.54	4497.54	4440.08	4519.42	4505.02	4465.51	4519.61
t_n248_LUCA	4274.56	4180.49	4349.79	4401.19	4192.17	4505.16	4292.46	4211.46	4358.58	4260.02	4175.22	4332.05	4377.55	4133.18	4503.21	4277.18	4198.84	4343.68
t_n249	3315.71	3078.33	3534.26	3081	2831.22	3325.68	3338.78	3080.3	3578.54	3240.47	3045.6	3423.11	3094.47	2909.23	3332.69	3178.49	2945.01	3397.67
t_n250	3231.08	2992.24	3454.93	2993.73	2747.12	3240.65	3263.24	3005.68	3506.87	3144.71	2950.14	3329.5	3026.96	2834.37	3254.24	3096.08	2869.3	3314.38
t_n251	2811.62	2465.18	3112.71	2443.24	1933.66	2851.2	2783.18	2217.83	3180.18	2723.16	2426.33	2983.25	2620.7	2145.12	2990.84	2653.27	2118.25	3047.04
t_n252	2581.24	2181.26	2928.26	2098.51	1484.93	2545.97	2445.52	1806.06	2926.6	2570.61	2259.23	2848.11	2242.76	1705.38	2666.24	2287.2	1722.11	2730.54
t_n253	2997.98	2755.33	3234.08	2663.55	2423.34	2919.82	2944.69	2691.19	3198.57	3044.31	2844.66	3237.34	2922.39	2712.9	3134.1	2977.84	2748.43	3207.54
t_n254	2622.13	2388.06	2861.28	2520.61	2290.15	2768.53	2790.8	2544.56	3040.72	2678.1	2483.04	2871.57	2851.41	2635.41	3061.04	2895.29	2669.34	3121.71
t_n255	2473.32	2236.66	2717.08	2369.47	2118.53	2634.46	2652.51	2391.05	2916.08	2553.93	2350.93	2755.39	2744.69	2505.73	2973.43	2789.58	2546.43	3027.44
t_n256	2411.82	2175.99	2655.47	2291.14	2042.07	2555.8	2561.39	2295.74	2828.17	2482.28	2279.68	2685.72	2643.59	2399.09	2875.02	2684.86	2437.87	2927.93
t_n257	1896.55	1584.03	2195.17	1797.98	1368.16	2146.37	2002.42	1548.22	2383.67	1934.2	1657.74	2196.68	1966.22	1452.6	2341	1951.27	1444.93	2373.05
t_n258	572.924	332.64	872.59	577.534	246.22	867.13	543.388	244.63	948.24	630.757	429.4	870.16	624.992	436.52	970.75	578.043	293.64	955.61
t_n259	316.742	169.33	522.22	413.248	182.04	622.95	360.206	144.69	689.75	296.983	174.58	460.67	472.577	206.58	797.63	374.929	127.68	738.26
t_n260	2201.75	1956.57	2452.84	2142.87	1862.7	2419.37	2417.28	2131.78	2699.23	2267.45	2060.12	2475.04	2483.16	2225.71	2730.87	2540.6	2280.54	2796.23
t_n261	1704.49	1419.19	1986.94	1565.99	1183.1	1957.71	1833.76	1420.62	2203.9	1837.53	1598.58	2073.81	1928.28	1549.08	2258.91	1991.12	1637.16	2327.51
t_n262	1499.89	1194.33	1802.4	1371	1010.45	1782.02	1630.26	1216	2019.34	1437.06	1139.83	1728.51	1493.75	1144.38	1901.37	1611.42	1230.8	1990.57
t_n263	1099.46	787.52	1424.56	1001.18	679.35	1380.17	1210.34	827.08	1612.13	1053.96	787.79	1335.98	1097.35	807.36	1439.22	1198.36	867.41	1556.52
t_n264	868.192	560.5	1206.28	746.151	457.61	1128.43	919.303	565.48	1322.74	647.569	386.84	950.04	706.987	454.09	1069.59	769.921	458.78	1135.95
t_n265	1853.21	1578.81	2128.58	1722.68	1309	2075.96	1978.75	1580.11	2334.03	1922.81	1684.78	2155.15	2126.35	1814.19	2419.27	2191.85	1870.05	2494.47
t_n266	886.328	577.17	1223.41	668.064	435.18	1097.03	770.565	376.59	1248.49	1045.99	716.26	1379.8	906.09	453.79	1413.45	948.101	411.49	1541.98
t_n267	2382.01	2161.97	2613.8	2284.38	2070.39	2514.82	2513.93	2292.54	2742.31	2510.59	2318.88	2705.33	2685.18	2462.31	2907.84	2700.82	2487.09	2918.54
t_n268_TG-EUKARYA-ARCH	2251.3	2040.24	2477.66	2204.28	1992.81	2431.83	2417.75	2206.67	2635.48	2346.09	2154.67	2543.37	2517.75	2283.73	2749.24	2490.39	2298.39	2683.82
t_n269_LECA	1293.65	1200.67	1411.81	1370	1232.96	1540.6	1446.39	1309.1	1603.1	1321.41	1212.43	1442.23	1429.17	1262.92	1625.19	1457.84	1327.89	1594.83
t_n270	1182.63	1088.5	1296.83	1251.42	1092.21	1424.3	1311.71	1151.23	1483.3	1184.82	1076.38	1305.13	1273.45	1078.72	1467.86	1279.09	1112.5	1443.75
t_n271	998.071	909.81	1102.78	1113.57	955.74	1292.95	1167.12	1005.58	1344.91	953.73	856.85	1064.27	1178.4	982.55	1380.75	1164.84	989.73	1344.69
t_n272_FUNGI	683.842	586.32	788.89	692.381	511.85	870.44	728.621	614.39	854.98	647.026	539.47	762.27	761.86	523.18	1005.69	670.517	551.69	802.34
t_n273	504.259	411.52	605	552.156	433.38	735.44	567.677	415.24	719.84	450.638	349.22	561.84	653.386	447.26	935.33	557.875	381.86	721.19
t_n274_METAZOA	605.449	594.59	611	597.998	578.27	609.66	605.417	594.48	611.03	601.566	584.55	610.17	594.893	576.12	609.23	602.491	586.55	610.36
t_n275_EUMETAZOA	566.192	561.25	577.65	573.9	561.65	589.99	566.568	561.26	578.73	569.998	561.39	586.52	575.583	561.91	590.49	569.873	561.4	586.4
t_n276	445.575	389.07	495.24	478.05	396.51	570.09	451.679	305.61	551.41	460.44	389.29	520.33	520.717	434.22	583.73	490.621	314.88	570.25
t_n277	442.839	332.44	563.23	512.867	246.14	724.29	520.488	287.39	780.88	507.703	363.83	663.71	559.007	247.2	875.82	533.284	240.67	868.42
t_n278	1255.13	1164.72	1371.56	1320.06	1186.68	1490.98	1388.47	1250.75	1544.72	1297.64	1189.19	1419	1408.56	1243.6	1605.15	1431.39	1299.72	1570.65
t_n279	1213.2	1128.38	1324.18	1270.95	1143.98	1435.34	1331.81	1199.99	1481.88	1261.45	1155.63	1381	1378.03	1215.01	1574.06	1387.92	1257.87	1527.11
t_n280_ARCHAEPLASTIDA	1102.58	1035.3	1201.82	1152.28	1039.07	1311.61	1206.1	1090.37	1337.49	1150.1	1053.95	1259.78	1280.02	1117.53	1471.99	1264.7	1147.69	1389.08
t_n281	1027.02	944.08	1130.41	1065.15	931.07	1223.3	1102.45	967.4	1245.32	1066.75	946.81	1193.29	1133.61	936.29	1347.38	1113.47	936.75	1279.98
t_n282	811.183	741.85	895.15	988.301	810.84	1156.07	1011.46	840.57	1176.49	864.142	774.25	963.64	1028.19	849.23	1238.58	1000.83	841.06	1164.21
t_n283_EMBRYOPHYTA	446.185	431	482.52	444.536	430.91	481.3	449.931	431.13	493.17	465.997	432.29	511.85	464.966	431.89	513.19	475.211	433.7	514.99
t_n284_EUDICOT-MONOCOT	249.716	235.23	267.98	247.747	230.29	266.15	250.771	236.27	270.66	241.727	217.88	257.29	238.102	205.31	255.82	241.655	217.47	257.38
t_n285	712.106	638.07	796.73	834.834	613.28	1037.39	852.666	659.07	1040.69	771.304	674.55	876.08	910.931	676.02	1135.6	884.007	670.93	1078.75
t_n286	229.76	177.99	288.78	191.401	53.37	297.85	134.523	36.17	296.88	293.046	210.26	388.2	137.809	2.95	450.3	82.692	3.03	286.94
t_n287	860.543	779.86	956.6	811.871	602.06	1016.39	873.44	682.91	1049.81	927.293	823.31	1041.09	1104.13	903.13	1318.09	1074.77	898.02	1241.03
t_n288	726.037	613.88	839.85	656.651	458.35	880.46	711.141	499.96	916.5	748.36	563.83	912.69	943.108	521.84	1254.08	900.661	509.68	1162.85
t_n289	1041.81	950.7	1150.33	1107.72	965.87	1274.27	1151.58	997.66	1316.72	1062.85	943.9	1191.19	1207.27	1002.39	1412.54	1174.67	974.84	1365.43
t_n290	970.644	854.54	1092.22	1013.61	813.6	1197.96	1038.65	838.07	1229.43	983.187	837	1129.29	1129.08	896.67	1351.02	1080.02	849.48	1291.48
t_n291	608.757	501.74	719.22	631.126	444.42	859.01	678.283	443.88	911.26	562.577	413.51	717	456.197	197.74	698.46	379.407	145.53	681.73
t_n292_CG-FORAMINIFERA	568.033	524.17	655.56	603.057	524.98	755.21	591.163	525.63	708.18	631.676	533.63	758.67	758.382	545.25	977.79	666.592	543.57	814.13
t_n293	435.017	316.43	566.59	728.552	506.37	963.19	773.488	541.35	1001.03	415.307	303.86	540.83	715.856	469.88	1008.86	720.63	477.47	979.11
t_n294	2029.84	1810.13	2261.38	2099.49	1864.97	2335.27	2299.75	2057.42	2536.88	2090.05	1878.66	2302.06	2428.08	2171.14	2675.88	2393.53	2166.73	2608.96
t_n295	1806.18	1546.31	2063.68	1806.69	1465.68	2093.87	1992.92	1654.04	2286.47	1753.26	1491.68	2006.2	2005.11	1663.02	2298.01	1970.08	1642.78	2263.5
t_n296	2269.47	2038.79	2510.68	2195.36	1966.66	2432.81	2406.62	2144.89	2660.03	2396.29	2161.53	2616.77	2625.49	2365.72	2869.27	2634.11	2376.87	2871.95
t_n297	2161.16	1934.07	2399.86	2097.6	1858.41	2334.18	2284.57	2013.53	2544.5	2274.74	2052.45	2493.82	2395.23	2070.81	2689.59	2414.88	2087.27	2700.76
t_n298	759.187	432.64	1133.03	670.181	432.1	1111.7	660.387	265.94	1169.75	1058.42	575.48	1574.38	1267.45	543.5	2133.46	1318.59	470.32	2116.73
t_n299	293.43	146.72	506.12	201.668	56.21	446.86	145.861	37.56	353.62	376.559	147.28	712.7	454.485	148.34	932.68	336.679	60.72	869
t_n300	3109.02	2834.39	3362.84	2905.82	2533.9	3149.82	3182.69	2865.22	3465.45	3039.97	2804.75	3259.18	2849.36	2528.47	3086.02	2951.76	2640	3230.18
t_n301	2991.22	2677.99	3273.38	2773.06	2350.21	3047.77	3059.54	2703.82	3371.68	2969.56	2708.72	3206.33	2769.87	2419.93	3029.34	2872.11	2530.19	3171.7
t_n302	2419.91	1942.78	2821.57	2126.92	1375.71	2605.06	2425.46	1699.1	2960.87	2623.46	2287.21	2921.62	2416.55	1892.63	2816.75	2542.14	1985.44	2959.29
t_n303	2323.7	1746.33	2786.6	1994.03	949.94	2795.09	2321.91	1137.46	3118.88	2164.73	1634.85	2593.47	1282.52	459.96	2244.37	1507.94	433.32	2404.58
t_n304	3357.31	3248.79	3480.69	3485.95	3294.65	3661.55	3415.4	3274.6	3570.51	3241.53	3156.08	3337.27	3310.25	3102.86	3490.09	3284.11	3168.58	3413.38
t_n305	3317.27	3212.73	3438.6	3431.93	3243.59	3604.81	3362.36	3226.68	3515.85	3220.17	3136.84	3315.14	3278.22	3084.72	3453.61	3255.19	3143.26	3380.25
t_n306	3156.09	2986.41	3311.9	3021.39	2431.14	3359.69	3082.87	2660.86	3347.2	2925.29	2714.76	3089.14	2804.87	2249.12	3092.76	2833.76	2345.03	3116.3
t_n307	3152.01	3066.8	3261.77	3256.03	3080.44	3415.81	3174.2	3063.81	3313.58	3104.92	3034.2	3191.76	3168.06	3014.25	3329.23	3138.72	3044.5	3254.08
t_n308_TG-OXYPHOTOBACTERIA	2978.99	2945.91	3064.38	3097.92	2951.2	3227.66	2981.48	2946.01	3071.05	2966.08	2945.55	3020.71	3025.05	2946.39	3148.17	2967.77	2945.6	3026.05
t_n309_CG-OXYPHOTOBACTERIA	2215.81	2012.33	2436.25	2352.99	2025.78	2664.25	2275.82	2060.72	2478.95	2140.77	1982.61	2339.41	2262.8	1992.07	2589.86	2220.3	2027.28	2415.71
t_n310	1864.18	1656.96	2100.33	1992.88	1632.57	2324.49	1857.94	1556.79	2150.73	1867.2	1682.02	2075.99	2003.85	1666.91	2341.74	1921.57	1646.94	2186.36
t_n311	1725.55	1531.91	1954.59	1798.56	1426.8	2137.43	1582.31	1326.53	1883.32	1685.29	1505.17	1888.74	1672.25	1298.64	2050.83	1501.4	1269.65	1801.09
t_n312_ARCHAEPLASTIDA-DUP	1102.58	1035.3	1201.82	1511.8	1176.02	1820.15	1206.1	1090.37	1337.49	1150.1	1053.95	1259.78	1485.17	1128.22	1839.27	1264.7	1147.69	1389.08
t_n313	811.183	741.85	895.15	1196.14	893.48	1475.97	967.284	793.9	1137.26	864.142	774.25	963.64	1189.62	860.82	1513.36	1040.19	808.11	1245.16
t_n314_EMBRYOPHYTA-DUP	446.185	431	482.52	470.924	432.45	514.87	449.931	431.13	493.17	465.997	432.29	511.85	475.4	433.06	515.73	475.211	433.7	514.99
t_n315_EUDICOT-MONOCOT-DUP	249.716	235.23	267.98	217.043	149.51	251.01	250.771	236.27	270.66	241.727	217.88	257.29	208.944	135.54	250.02	241.655	217.47	257.38
t_n316	712.106	638.07	796.73	1047.66	742.04	1325.19	834.363	630.55	1029.45	771.304	674.55	876.08	1101.13	751.89	1432.31	942.47	651.71	1184.93
t_n317	229.76	177.99	288.78	496.757	239.76	702.49	360.425	213.1	536.03	293.046	210.26	388.2	530.604	212.49	917.01	416.761	144.11	763.32
t_n318	860.543	779.86	956.6	1326.24	1013.12	1652.27	1081.32	904.39	1245.1	927.293	823.31	1041.09	1332.01	988.67	1717.47	1163.12	952.27	1328.14
t_n319	723.635	589.56	857.87	1112.49	744.14	1436.47	916.363	668.45	1133.49	738.801	507.71	954.44	1111.64	573.25	1519.81	976.864	510.6	1256.93
t_n320	608.757	501.74	719.22	860.725	545.78	1203.67	719.942	477.99	957.2	562.577	413.51	717	850.572	436.35	1350.79	717.818	240.74	1132.8
t_n321	735.084	573.62	872.62	1124.78	785.98	1435.64	928.985	698.57	1133.71	700.749	449.79	908.78	985.325	562.78	1385.69	894.449	562.97	1174.28
t_n322	1330.34	1098.45	1574.76	1337.13	1027.03	1686.83	1234.96	944.07	1545.38	1172.04	927.43	1416.2	1181.97	793.92	1512.26	1162.8	819.16	1500.72
t_n323	1103.6	874.53	1346.94	1073.97	778.61	1383.99	986.748	707.82	1288.12	962.67	737.2	1200.5	902.56	568	1276.83	888.929	576.61	1222.73
t_n324	685.566	488.17	910.77	648.233	442.66	945.21	621.576	388.61	898.23	656.911	472.25	868.34	668.183	445.13	1022.41	679.189	419.83	979.24
t_n325	1083.68	775.64	1378.61	1133.51	792.37	1474.11	1010.89	697.92	1342.03	1116.22	839.62	1376.52	1116.59	712.59	1452.92	1073.14	710.3	1431.66
t_n326	855.755	405.44	1421.07	951.268	442.72	1703.96	960.471	356.2	1716.01	1092.48	576.46	1668.47	1426.08	489.76	2475.98	1462.53	467.8	2414.75
t_n327	3327.52	3208.7	3456.68	3417.91	3099.54	3624.96	3370.63	3193.51	3540.36	3195.82	3086.84	3303.73	3231.48	2977.09	3450.84	3239.09	3089.94	3380.86
t_n328	2053.66	1716.18	2455.81	2371.57	1873.41	2862.38	2053.13	1646.79	2594.93	2222.05	1914.53	2525.89	2571.68	2108.15	2984.64	2281.27	1771	2786.96
t_n329_TG-EUKARYA-MITO	1432.56	1287.98	1616.36	2061.41	1601.19	2545.11	1605.14	1398	1857.16	1425.58	1275.01	1606.1	2315.24	1832.66	2791.16	1649.27	1442.48	1884.61
t_n330	1182.63	1088.5	1296.83	1873.09	1379.31	2350.47	1459.3	1218.02	1730.5	1184.82	1076.38	1305.13	2082.35	1374.26	2642.73	1492.71	1168.28	1784.41
t_n331	998.071	909.81	1102.78	1198.19	921.14	1558.3	996.129	836.88	1198.1	953.73	856.85	1064.27	1256.52	842.04	1840.17	1042.91	813.66	1334
t_n332_FUNGI-DUP	683.842	586.32	788.89	905.831	651.07	1221.15	728.621	614.39	854.98	647.026	539.47	762.27	813.66	435.64	1219.28	670.517	551.69	802.34
t_n333_METAZOA	605.449	594.59	611	601.553	583.39	610.25	605.417	594.48	611.03	601.566	584.55	610.17	595.596	576.31	609.34	602.491	586.55	610.36
t_n334_EUMETAZOA-DUP	566.192	561.25	577.65	570.132	561.39	587.3	566.568	561.26	578.73	569.998	561.39	586.52	574.504	561.72	590.29	569.873	561.4	586.4
t_n335	445.575	389.07	495.24	461.021	241.94	567.34	420.491	243.25	550.48	460.44	389.29	520.33	480.186	244.54	576.26	429.81	224.41	559.75
t_n336	442.839	332.44	563.23	696.769	437.28	1157.45	539.57	290.2	830.5	507.703	363.83	663.71	895.918	400.86	1574.83	602.84	174.68	1134.73
t_n337	1230.33	1128.84	1360.63	1729.03	1177	2244.94	1425.27	1206.88	1694.06	1256.54	1135.85	1395.17	1859.05	1211.94	2407.93	1421.22	1213.65	1701.36
t_n338_ARCHAEPLASTIDA-DUP	1102.58	1035.3	1201.82	1463.74	1050.02	1850.75	1206.1	1090.37	1337.49	1150.1	1053.95	1259.78	1629.82	1097.95	1872.59	1264.7	1147.69	1389.08
t_n339	811.183	741.85	895.15	981.416	607.09	1380.72	808.576	598.74	1027.2	864.142	774.25	963.64	1124.84	591.9	1520.32	843.648	533.68	1143.38
t_n340_EMBRYOPHYTA-DUP	446.185	431	482.52	476.519	433.47	515.74	449.931	431.13	493.17	465.997	432.29	511.85	475.779	433.11	515.68	475.211	433.7	514.99
t_n341_EUDICOT-MONOCOT-DUP	249.716	235.23	267.98	199.298	133.63	248.07	250.771	236.27	270.66	241.727	217.88	257.29	199.524	131.12	248.7	241.655	217.47	257.38
t_n342	712.106	638.07	796.73	871.405	546.3	1285.73	720.881	487.39	961.03	771.304	674.55	876.08	915.535	463.37	1369.52	646.472	293.13	1013.49
t_n343	229.76	177.99	288.78	245.18	108.08	498.33	178.315	73.91	330.29	293.046	210.26	388.2	541.199	202.18	1019.18	374.614	107.22	742.66
t_n344	860.543	779.86	956.6	884.326	473.06	1338.71	725.917	421.97	1013.14	927.293	823.31	1041.09	898.511	442.23	1436.92	714.938	305.35	1101.3
t_n345	764.292	494.01	1011.09	1110.32	601.38	1650.27	938.693	606.2	1270.59	681.215	355.46	990.28	1078.3	504.65	1664.27	891.707	491.07	1279.91
t_n346	1793.53	1451.05	2194.13	2076.5	1565.77	2564.92	1813.58	1405.75	2333.43	2004.07	1707.77	2293.78	2289.5	1853.08	2674.16	2105.08	1649.95	2539.89
t_n347	1469.92	1142.91	1850	1686.96	1147.66	2219.19	1507.32	1091.34	2020.29	1724.22	1419.3	2028.57	1978.29	1423.55	2423.41	1807.9	1323.51	2295.14
t_n348	1304.84	1008.12	1655.76	1480.74	1015.14	2027	1315.57	924.3	1795.03	1434.64	1154.9	1723.07	1664.84	1224.73	2159.17	1544.86	1103.03	2012.59
t_n349	1101.57	820.06	1435.66	1093.17	636.29	1593.95	990.979	625.56	1447.37	1196.83	907.49	1505.36	1245.63	784.53	1849.77	1204.05	743.13	1722.4
t_n350	3233.82	3090.08	3377.58	2793.37	1921.67	3320.95	3198.1	2793.18	3459.25	3158.04	3039.91	3272.1	3207.37	2955.45	3433.88	3216.19	3058.37	3364.37
t_n351	3086.24	2881.17	3266.89	2611.38	1791.97	3093.64	3022.29	2615.62	3314.38	2981.29	2780.21	3150.03	2951.37	2640.2	3179.64	2986.06	2710.58	3203.45
t_n352	2811.15	2570.4	3022.56	2229.37	1459.72	2753.57	2724.45	2288.77	3054.99	2884.33	2683.47	3061.68	2854.76	2527.4	3077.28	2888.64	2604.84	3119.27
t_n353	2588.46	2316.17	2828.68	1975.25	1286.96	2493.69	2464.51	2018.66	2831.05	2720.48	2505.28	2913.53	2663.28	2318.85	2916.95	2692.25	2386.87	2951.07
t_n354	2295.41	1982.76	2572.29	1666.81	1075.28	2185.26	2136.83	1666	2554.64	2464.77	2214.71	2692.73	2383.11	2007.57	2697.91	2441.2	2083.76	2753.12
t_n355	1502.3	1048.37	1927.65	1025.33	502.2	1584.31	1346.8	687.02	1994.21	1188.58	765.69	1596.95	949.327	448.44	1503.93	1002.36	369.3	1676.77
t_n356	2281.22	1961.28	2564.78	1692.57	1106.25	2202.43	2179.07	1739.76	2564.07	2487.58	2243.75	2709.4	2433.74	2064.79	2710.78	2479.09	2167.54	2755.45
t_n357	2176.59	1847.94	2471.29	1607.08	1055.61	2106.6	2076.22	1644.44	2464.52	2354.7	2101.96	2590.22	2323.22	1950.45	2606.19	2359.86	2044.35	2643.34
t_n358	1619.07	1160.98	2022.85	1194.66	767.31	1660.45	1575.79	1120.78	2018.47	2010.28	1686.96	2303.27	2023.98	1606.79	2354.73	2044.23	1686.1	2371.82
t_n359	1748.8	1370.34	2098.58	1270.57	838.02	1712.87	1683.43	1266.25	2088.45	2221.69	1934.47	2481.46	2191.75	1777.4	2501.71	2200.31	1871.52	2505.92
t_n360	1508.82	1110.72	1892.31	1112.37	729.02	1522.24	1480.52	1067.24	1900.36	1722.83	1237.33	2121.32	1793.31	1242.58	2217.33	1800.6	1330.12	2207.66
t_n361	1523.27	1145.79	1889.08	1105.77	727.67	1507.01	1469.81	1073.18	1874.43	2015.88	1707.2	2305.67	2034.17	1592.49	2373.1	2031.91	1684.55	2362.29
t_n362	1222.06	868.23	1589.02	879.452	575.56	1237.29	1181.63	825.51	1568.59	1796.39	1470.79	2101.99	1758.21	1320.9	2118.2	1772.5	1414.76	2113.26
t_n363	993.948	662.85	1359.06	667.361	442.4	994.92	929.57	609.67	1300.13	1374.25	905.48	1817.09	1238.19	766	1744.9	1327.36	836.29	1805.7
t_n364	1867.67	1436.32	2241.53	1325.93	853.83	1843.43	1759.61	1290.38	2199.65	1783.1	1365.58	2146.71	1758.99	1266.95	2173.36	1776.73	1349.29	2164.62
t_n365	2644.64	2359.07	2894.06	2044.81	1317.36	2576.26	2538.01	2078.94	2906.31	2751.29	2523.08	2955.15	2701.34	2352.76	2970.46	2745.86	2431.48	3010.56
t_n366	2342.9	2007.04	2640.55	1768.48	1126.78	2311.5	2253.34	1766.44	2669.95	2592.74	2347.61	2815.8	2549.22	2193.03	2838.95	2589.26	2253.91	2879.78
t_n367	1927.67	1574.74	2252.1	1426.4	885.48	1999.62	1854.46	1331.91	2340.46	2327.22	2064.34	2564.63	2272.32	1876.46	2618.58	2316.64	1928.24	2662.59
t_n368_LUCA-DUP	4274.56	4180.49	4349.79	4042.45	3855.76	4263.88	4292.46	4211.46	4358.58	4260.02	4175.22	4332.05	4066.43	3879.93	4343.37	4277.18	4198.84	4343.68
t_n369	3357.31	3248.79	3480.69	3153.58	3062.63	3308.54	3349.98	3200.46	3521.58	3241.53	3156.08	3337.27	3138.78	3022.5	3366.38	3256.48	3133.37	3397.28
t_n370	3327.52	3208.7	3456.68	3070.65	2952.64	3233.55	3295.2	3123.46	3480.92	3195.82	3086.84	3303.73	3064.84	2934.92	3270.79	3211.95	3065.94	3363.83
t_n371	3233.82	3090.08	3377.58	2977.03	2814.24	3137.37	3203.66	3015.47	3400.39	3158.04	3039.91	3272.1	2970.14	2811.51	3149.02	3130.63	2961.59	3297.53
t_n372	3072.72	2869.36	3254.09	2789.6	2517.1	3000.7	3068.89	2837.52	3292.31	3134.31	3006.25	3254.16	2949.68	2783.03	3129.03	3107.98	2932.29	3279.46
t_n373	2952.66	2729.78	3150.44	2685.91	2398.18	2910.49	2958.48	2710.27	3193.51	3050.56	2891.38	3192.02	2845.59	2652.47	3040.37	3018.77	2820.32	3206.44
t_n374	2746.47	2491.21	2973.44	2507.95	2181.68	2757.4	2781.07	2494.94	3042.55	2915.58	2738.02	3077.49	2737.01	2531.05	2943.61	2894.86	2676.46	3097.1
t_n375	2454.48	2142.49	2730.86	2193.02	1770.62	2492.9	2470.34	2098.9	2794.3	2711.62	2488.36	2912.44	2486.54	2218.47	2733.97	2668.13	2385.07	2923.97
t_n376	2315.84	1995.97	2602.93	2084.06	1649.12	2391.18	2343.46	1958.53	2679.97	2651.52	2425.74	2857.03	2440.13	2170.68	2688.55	2612.71	2324.03	2874.38
t_n377	1958.11	1516.43	2337.41	1799.68	1279.63	2187.28	2016.67	1537.3	2435.88	2116.44	1579.6	2524.75	1977.33	1351.77	2376.51	2107.28	1554.12	2548.71
t_n378	1927.67	1574.74	2252.1	1698.98	1208.11	2099.32	1941.3	1471.41	2358.41	2327.22	2064.34	2564.63	2107.12	1764.23	2414.07	2277.41	1900.3	2615.74
t_n379	2295.41	1982.76	2572.29	2077.02	1653.16	2401.31	2372.73	1942.41	2731.57	2464.77	2214.71	2692.73	2352.67	2017.71	2656.64	2515.03	2142.25	2835.9
t_n380	1502.3	1048.37	1927.65	1270.53	810.68	1752.84	1516.86	951.84	2044.25	1188.58	765.69	1596.95	1153.09	728.78	1524.51	1259.84	776.91	1731.45
t_n381	2542.39	2145.97	2848.67	2281.82	1886.77	2602.68	2571.74	2178.89	2894.42	2684.44	2382.18	2928.61	2479.27	2183.55	2745.57	2647.79	2322.73	2923.83
t_n382	2179.41	1697.16	2571.46	1950.17	1469.14	2330.48	2236.64	1767.84	2628.21	2274.43	1881.57	2602.11	2066.62	1718.26	2391.44	2228.38	1825.17	2580.61
t_n383	1758.32	1197.23	2259.07	1504.43	1026	2021.75	1757.42	1190	2270.89	1583.09	897	2170.66	1294.85	741.17	1909.78	1497.39	829.3	2098.55
t_n384	2825.93	2507.32	3078.87	2502.56	2135.52	2798.39	2809.28	2473.09	3094.97	2981.42	2761.34	3156.12	2760.16	2486.53	2994.55	2908.11	2633.91	3141.05
t_n385	2448.62	2016.86	2788.51	2126.95	1704.31	2481.14	2463.1	2037.01	2819.52	2602.23	2283.41	2860.62	2402.24	2070.96	2696.11	2567.28	2236.2	2856.1
t_n386	1699.39	1138.66	2197.87	1395.58	951.74	1883.18	1708.07	1159.08	2205.86	1798.41	1280.56	2246.57	1561.26	1097.27	2066.12	1756.01	1254.88	2204.82
t_n387	1102.8	613.1	1652.08	901.917	502.49	1354.64	1159.49	661.44	1703.43	1105.84	406.76	1820.41	900.968	441.34	1503.34	1078.84	385.6	1791.5
t_n388	2650.82	2148.37	2981.99	2415.79	1975.35	2746.03	2670.27	2203.65	3007.49	2658.08	2216.91	2979.22	2513.84	2093.64	2843.81	2639.05	2188.25	2990.1
t_n389	2179.73	1523.06	2676.39	1990.97	1319.88	2427.93	2211.73	1576.41	2700.54	2135.77	1471.81	2671.75	2039.77	1294.53	2552.58	2137.94	1461.75	2688.97
t_n390	2053.66	1716.18	2455.81	2119.94	1777.48	2436.39	2307.43	1939.94	2675.85	2222.05	1914.53	2525.89	2280.11	1981.33	2578.61	2449.05	2136.16	2739.18
t_n391_TG-EUKARYA-MITO-DUP	1432.56	1287.98	1616.36	1559.17	1314.44	1870.26	1605.14	1398	1857.16	1425.58	1275.01	1606.1	1550.63	1339.5	1803.96	1649.27	1442.48	1884.61
t_n392	1308.71	1196.73	1449.78	1376.87	1189.62	1688.02	1421.87	1251.2	1627.99	1315.39	1190.45	1459.82	1393.47	1216.63	1632.57	1512.19	1328.89	1724.64
t_n393	1182.63	1088.5	1296.83	1185.59	1005.63	1446.38	1178.26	979.71	1400.19	1184.82	1076.38	1305.13	1259.43	1065.73	1488.65	1341.09	1117.69	1576.18
t_n394	998.071	909.81	1102.78	1100.37	909.04	1334.88	1069.18	891.83	1274.57	953.73	856.85	1064.27	1004.29	762.57	1269.89	992.642	805.31	1227.11
t_n395_FUNGI-DUP	683.842	586.32	788.89	766.258	611.09	957.06	728.621	614.39	854.98	647.026	539.47	762.27	696.289	434.4	918.95	670.517	551.69	802.34
t_n396	504.259	411.52	605	518.329	428.34	659.28	478.724	350.74	615.93	450.638	349.22	561.84	438.858	228.5	597.81	396.086	272.98	532.56
t_n397_METAZOA	605.449	594.59	611	602.242	585.26	610.34	605.417	594.48	611.03	601.566	584.55	610.17	601.006	582.26	610.13	602.491	586.55	610.36
t_n398_EUMETAZOA-DUP	566.192	561.25	577.65	570.411	561.41	587.38	566.568	561.26	578.73	569.998	561.39	586.52	570.869	561.44	588.13	569.873	561.4	586.4
t_n399	445.575	389.07	495.24	456.778	403.81	506.65	441.902	354.96	512.52	460.44	389.29	520.33	468.169	413.3	521.11	455.275	358.77	531.54
t_n400	442.839	332.44	563.23	452.95	224.07	609.63	388.684	217.7	600.94	507.703	363.83	663.71	537.269	404.04	748.73	563.425	329.88	834.32
t_n401	1230.33	1128.84	1360.63	1300.09	1124.74	1612.88	1342.16	1190.81	1523.45	1256.54	1135.85	1395.17	1336.17	1162.62	1571.34	1446.7	1274.85	1647.27
t_n402_ARCHAEPLASTIDA-DUP	1102.58	1035.3	1201.82	1176.79	1035.6	1481.3	1206.1	1090.37	1337.49	1150.1	1053.95	1259.78	1156.76	1034	1377	1264.7	1147.69	1389.08
t_n403	811.183	741.85	895.15	824.061	669.33	1070.73	837.667	679.42	1008.15	864.142	774.25	963.64	865.598	686.38	1087.56	933.256	758.33	1109.12
t_n404_EMBRYOPHYTA-DUP	446.185	431	482.52	467.027	432.19	513.47	449.931	431.13	493.17	465.997	432.29	511.85	469.857	432.4	514.28	475.211	433.7	514.99
t_n405_EUDICOT-MONOCOT-DUP	249.716	235.23	267.98	228.25	182.54	252.09	250.771	236.27	270.66	241.727	217.88	257.29	227.049	177.89	251.71	241.655	217.47	257.38
t_n406	712.106	638.07	796.73	724.81	568.94	969.51	733.969	568.78	912.27	771.304	674.55	876.08	727.98	539.95	972.17	793.129	607.07	984.43
t_n407	229.76	177.99	288.78	228.502	152.16	350.46	231.349	134.32	357.97	293.046	210.26	388.2	337.085	198.73	540.8	346.006	207.49	512.84
t_n408	860.543	779.86	956.6	844.536	625.33	1125.08	874.486	691.07	1047.24	927.293	823.31	1041.09	896.818	693.58	1122.74	978.484	790.92	1151.83
t_n409	714.831	589.13	833.84	694.496	492.48	965.97	715.187	532.27	897.15	781.619	632.47	923.76	742.881	551.28	975.5	794.766	591.66	991.74
t_n410	608.757	501.74	719.22	705.326	460.41	1017.61	744.898	490.01	991.66	562.577	413.51	717	779.652	501.56	1064.95	857.826	577.4	1136.25
t_n411	1143.57	960.49	1338.97	1292.61	1060.26	1588.99	1232.61	979.81	1507.57	1149.89	951.56	1360.04	1305.24	1076.2	1542.2	1261.84	979.08	1556.26
t_n412	435.017	316.43	566.59	457.989	218.29	644.95	374.339	198.36	603.94	415.307	303.86	540.83	460.945	223.52	608.14	385.623	208.24	617.45
t_n413_CG-FORAMINIFERA-DUP	568.033	524.17	655.56	825.013	606.63	1065.18	591.163	525.63	708.18	631.676	533.63	758.67	909.662	688.5	1125.17	666.592	543.57	814.13
t_n414	1728.72	1392.1	2122.07	1618.38	1217.09	2035.51	1847.13	1399.93	2279.27	1908.66	1611.58	2203.47	1770.77	1320.47	2172.29	1934.19	1525.08	2302.17
t_n415	1469.92	1142.91	1850	1306.82	920.53	1766.23	1539.64	1070.99	2008.84	1724.22	1419.3	2028.57	1504.34	1050.76	2006.32	1705.95	1245.7	2127.07
t_n416	1304.84	1008.12	1655.76	1230.61	869.34	1590.68	1384.94	971.52	1816.26	1434.64	1154.9	1723.07	1313.38	983.4	1656	1460.58	1085.21	1833.89
t_n417	1101.57	820.06	1435.66	1093.99	755.92	1427.27	1229.3	835.09	1655.5	1196.83	907.49	1505.36	1121.52	800.47	1442.52	1249.62	874.11	1643.4
t_n418	3317.27	3212.73	3438.6	3135.82	3049.86	3285.05	3311.36	3169.4	3478.15	3220.17	3136.84	3315.14	3119.1	3007.67	3346.58	3223.96	3103.44	3364.63
t_n419	3156.09	2986.41	3311.9	3045.63	2919.94	3205.89	3216.58	3026.7	3404.95	2925.29	2714.76	3089.14	2899.93	2632.19	3138.6	3006.31	2738.47	3220.02
t_n420	2353.95	1671.76	2797.86	2249.85	1642.64	2669.49	2401.63	1723.32	2850.13	2429.58	2025.42	2744.15	2378.2	1982.32	2727.34	2462.16	2011.91	2827.89
t_n421	3152.01	3066.8	3261.77	3055.21	2989.69	3175.21	3164.28	3049.49	3313.53	3104.92	3034.2	3191.76	3044.26	2961.73	3263.59	3082.96	2990.09	3209.18
t_n422_TG-OXYPHOTOBACTERIA-DUP	2978.99	2945.91	3064.38	2969.05	2945.53	3047.84	2981.48	2946.01	3071.05	2966.08	2945.55	3020.71	2994.4	2945.54	3196.74	2967.77	2945.6	3026.05
t_n423_CG-OXYPHOTOBACTERIA-DUP	2215.81	2012.33	2436.25	2345.89	2059.4	2576.44	2275.82	2060.72	2478.95	2140.77	1982.61	2339.41	2319.13	2062.4	2578.16	2220.3	2027.28	2415.71
t_n424	1864.18	1656.96	2100.33	2013.08	1708.7	2289.93	1963.7	1742.32	2191.98	1867.2	1682.02	2075.99	2064.12	1797.36	2338.63	1979.21	1770.7	2195.56
t_n425	1725.55	1531.91	1954.59	1947.1	1646.25	2233.24	1898.88	1680.7	2129.53	1685.29	1505.17	1888.74	1999.59	1732.42	2275.81	1917.53	1710.66	2136.17
t_n426_ARCHAEPLASTIDA-DUP	1102.58	1035.3	1201.82	1213.77	1034.81	1541.84	1206.1	1090.37	1337.49	1150.1	1053.95	1259.78	1301.56	1068.74	1597.91	1264.7	1147.69	1389.08
t_n427	811.183	741.85	895.15	903.831	684.36	1202.05	885.167	713.36	1058.68	864.142	774.25	963.64	992.928	772.22	1256.45	952.123	773.41	1128.18
t_n428	712.106	638.07	796.73	785.791	563.83	1072.25	763.178	582.55	947.8	771.304	674.55	876.08	903.467	663.8	1152.38	858.723	664.68	1051.21
t_n429	229.76	177.99	288.78	417.436	217.39	605.07	379.927	235.94	552.08	293.046	210.26	388.2	478.597	235.33	617.93	412.178	239.57	614.33
t_n430_EMBRYOPHYTA-DUP	446.185	431	482.52	475.416	433.16	515.59	449.931	431.13	493.17	465.997	432.29	511.85	476.726	433.36	515.73	475.211	433.7	514.99
t_n431	860.543	779.86	956.6	960.475	737.76	1274.26	972.698	806.74	1132.75	927.293	823.31	1041.09	1004.61	780.76	1280.99	990.399	806.88	1164.54
t_n432	809.994	700.05	917.61	899.07	680.11	1210.66	909.33	732.68	1078.22	786.959	570.8	957.71	842.823	576.03	1131.43	821.632	567.35	1051.59
t_n433	637.404	485.3	779.07	697.418	472.16	1012.61	724.477	531.11	917.46	514.732	305.54	728.13	557.646	393.13	827.29	555.708	331.91	798.75
t_n434	1330.34	1098.45	1574.76	1443.13	1098.16	1842.67	1463.71	1138.34	1759.73	1172.04	927.43	1416.2	1333.23	1002.13	1681.23	1331.9	997.46	1642.48
t_n435	1103.6	874.53	1346.94	1215.04	871.7	1638.59	1252.59	919.2	1570.42	962.67	737.2	1200.5	1084.18	783.37	1403.05	1075.17	766.93	1392.17
t_n436	685.566	488.17	910.77	769.563	472.81	1169.63	788.92	487.92	1123.33	656.911	472.25	868.34	740.211	474.83	1067.39	714.241	450.56	1017.22
t_n437	855.755	405.44	1421.07	870.962	438.08	1495.04	885.684	324.51	1612.15	1092.48	576.46	1668.47	1002.2	487.47	1510.05	1043.15	508.35	1655.07
t_n438	3315.71	3078.33	3534.26	3093.03	2876	3334.04	3525.37	3280.22	3744.25	3240.47	3045.6	3423.11	3061.23	2864	3285.5	3457.44	3249.17	3649.03
t_n439	3231.08	2992.24	3454.93	3016.97	2796.02	3236.96	3449.27	3200.03	3676.65	3144.71	2950.14	3329.5	2942.69	2734.23	3137.5	3353.37	3138.17	3554.81
t_n440	2811.62	2465.18	3112.71	2480.84	2022.78	2862.33	2961.11	2417.1	3337.1	2723.16	2426.33	2983.25	2572.9	2226.18	2861.83	2969.26	2591.89	3273.88
t_n441	2581.24	2181.26	2928.26	2220.23	1693.91	2680.24	2699.16	2050.64	3165.83	2570.61	2259.23	2848.11	2416.52	2040.62	2741.39	2788.87	2359.56	3141.42
t_n442	2997.98	2755.33	3234.08	2885.97	2659.37	3092.95	3318.86	3063.85	3558.49	3044.31	2844.66	3237.34	2850.36	2631.29	3047.48	3254.34	3033.37	3465.06
t_n443	2622.13	2388.06	2861.28	2386.6	2175.24	2597.77	2796.32	2552.59	3044.19	2678.1	2483.04	2871.57	2338.2	2124.48	2562.05	2746.99	2544.4	2948.57
t_n444	2473.32	2236.66	2717.08	2198.28	1975.52	2422.61	2600.57	2338.14	2863.62	2553.93	2350.93	2755.39	2186.84	1959.56	2428.44	2587.48	2360.14	2811.46
t_n445	2411.82	2175.99	2655.47	2147.83	1920.36	2377.45	2542.37	2274.62	2810.17	2482.28	2279.68	2685.72	2112.95	1880.11	2360.11	2499.84	2264.4	2730.68
t_n446	2201.75	1956.57	2452.84	1850.39	1572.04	2134.54	2232.65	1910.47	2537.99	2267.45	2060.12	2475.04	1831.5	1584.18	2109.86	2208.56	1936.48	2467.56
t_n447	1704.49	1419.19	1986.94	1385.97	1086.56	1711.23	1734.61	1332.24	2104.93	1837.53	1598.58	2073.81	1435.08	1209.03	1735.08	1783.86	1467.05	2088.38
t_n448	1505.36	1191.92	1814.77	1197.11	897.15	1505.6	1514.59	1106.37	1907.09	1709.48	1448.34	1964.67	1312.32	1075.27	1608.78	1648.66	1324.45	1963.72
t_n449	1351.16	1041.24	1665.07	1078.85	790.53	1370.34	1370.96	978.54	1765.72	1475.92	1196.69	1751.97	1138.15	897.7	1404.24	1440.42	1114.36	1768.31
t_n450	1853.21	1578.81	2128.58	1486.18	1152.8	1842.23	1829.68	1430.76	2196.39	1922.81	1684.78	2155.15	1431.13	1159.11	1769.73	1785.83	1447.84	2108.22
t_n451	886.328	577.17	1223.41	806.736	480.68	1203.18	1005.6	594.96	1451.58	1045.99	716.26	1379.8	886.461	573.06	1222.05	1115.91	748.12	1497.78
t_n452	1896.55	1584.03	2195.17	1647.95	1257.76	1983.53	1964.28	1521.92	2342.22	1934.2	1657.74	2196.68	1691.01	1374.81	1993.89	2038.69	1727.13	2329.68
t_n453	572.924	332.64	872.59	618.544	432.15	1017.54	722.346	364.2	1165.26	630.757	429.4	870.16	577.909	440.48	890.66	722.021	453.03	1038.84
t_n454	316.742	169.33	522.22	324.263	188.16	596.84	377.128	169.47	686.51	296.983	174.58	460.67	250.916	170.03	473.85	321.877	173.57	532.49
t_n455	2382.01	2161.97	2613.8	2214.24	2012.67	2421.26	2583.9	2356.27	2818.49	2510.59	2318.88	2705.33	2198.01	1992.43	2425.88	2595.03	2398.78	2790.94
t_n456_TG-EUKARYA-ARCH-DUP	2251.3	2040.24	2477.66	2085.99	1891.96	2293.7	2417.75	2206.67	2635.48	2346.09	2154.67	2543.37	2099.14	1896.35	2332.23	2490.39	2298.39	2683.82
t_n457_LECA-DUP	1293.65	1200.67	1411.81	1346.74	1224.82	1498.13	1446.39	1309.1	1603.1	1321.41	1212.43	1442.23	1364.61	1233.25	1518.68	1457.84	1327.89	1594.83
t_n458	1182.63	1088.5	1296.83	1259.93	1124.46	1413.51	1322.66	1168.11	1490.15	1184.82	1076.38	1305.13	1241.22	1078.03	1405.84	1282.44	1109.17	1453.79
t_n459	998.071	909.81	1102.78	1064.44	925.52	1212.55	1078.55	934.91	1242.51	953.73	856.85	1064.27	961.433	817.58	1122.26	939.468	805.88	1094.15
t_n460_FUNGI-DUP	683.842	586.32	788.89	759.435	604.69	929.91	728.621	614.39	854.98	647.026	539.47	762.27	729.344	554.85	906.9	670.517	551.69	802.34
t_n461	504.259	411.52	605	627.576	461	819.47	606.581	462.86	751.13	450.638	349.22	561.84	553.264	434.52	752.78	504.207	341.09	667.71
t_n462_METAZOA	605.449	594.59	611	599.642	580.27	609.91	605.417	594.48	611.03	601.566	584.55	610.17	597.502	577.58	609.68	602.491	586.55	610.36
t_n463_EUMETAZOA-DUP	566.192	561.25	577.65	571.871	561.5	588.89	566.568	561.26	578.73	569.998	561.39	586.52	572.008	561.47	589.14	569.873	561.4	586.4
t_n464	445.575	389.07	495.24	450.229	358.09	504.02	417.13	312.36	503.23	460.44	389.29	520.33	452.458	246	527.65	394.67	249.39	516.22
t_n465	442.839	332.44	563.23	531.394	318.19	749.93	512.784	279	775.8	507.703	363.83	663.71	599.829	434.85	898.02	627.21	337.22	929.33
t_n466	1255.13	1164.72	1371.56	1312.49	1191.62	1463.35	1407.41	1268.54	1564.84	1297.64	1189.19	1419	1326.72	1196.73	1479.89	1426.9	1294.57	1565.46
t_n467	1213.2	1128.38	1324.18	1267.67	1151.81	1414.5	1353.72	1219.25	1506.72	1261.45	1155.63	1381	1276.57	1150.56	1426.5	1381.22	1249.9	1519.31
t_n468_ARCHAEPLASTIDA-DUP	1102.58	1035.3	1201.82	1124.81	1035.02	1269.31	1206.1	1090.37	1337.49	1150.1	1053.95	1259.78	1125.12	1034.68	1279.94	1264.7	1147.69	1389.08
t_n469	1027.02	944.08	1130.41	1055.47	931.26	1200.56	1119.08	976.15	1266.66	1066.75	946.81	1193.29	1079.51	943.23	1243.78	1206.56	1054.6	1349.93
t_n470	811.183	741.85	895.15	788.135	669.41	930.99	817.728	681.38	969.13	864.142	774.25	963.64	835.164	675.74	999.32	907.366	745.57	1078.05
t_n471_EMBRYOPHYTA-DUP	446.185	431	482.52	459.323	431.57	509.12	449.931	431.13	493.17	465.997	432.29	511.85	465.172	431.86	512.92	475.211	433.7	514.99
t_n472_EUDICOT-MONOCOT-DUP	249.716	235.23	267.98	222.364	167.93	251.04	250.771	236.27	270.66	241.727	217.88	257.29	208.42	140	249.27	241.655	217.47	257.38
t_n473	712.106	638.07	796.73	675.391	555.71	838.55	694.537	536.84	861	771.304	674.55	876.08	729.108	561	922.57	788.278	600.64	980.78
t_n474	229.76	177.99	288.78	158.656	39.27	249.99	119.323	35.58	251.04	293.046	210.26	388.2	299.527	86.06	586.92	276.393	62.51	586.5
t_n475	860.543	779.86	956.6	875.1	705.74	1059.44	944.132	770.28	1109.05	927.293	823.31	1041.09	926.364	753.6	1113.33	1046.58	851.65	1224.62
t_n476	726.037	613.88	839.85	726.668	562.33	922.98	782.541	589.98	969.13	748.36	563.83	912.69	667.895	458.11	929.92	797.19	521.14	1047
t_n477	1041.81	950.7	1150.33	1074.25	942.56	1216.47	1123.09	976.92	1283.13	1062.85	943.9	1191.19	1021.27	873.43	1181.28	1117.43	956.16	1281.2
t_n478	970.644	854.54	1092.22	1007.29	813.1	1169.51	1043.48	844.2	1227.74	983.187	837	1129.29	908.486	590.99	1128.58	969.36	639.81	1204.56
t_n479	608.757	501.74	719.22	551.278	433.71	741.13	568.461	367.2	780.87	562.577	413.51	717	521.177	287.49	713.16	555.167	298.91	823.71
t_n480_CG-FORAMINIFERA-DUP	568.033	524.17	655.56	586.539	524.26	725.93	591.163	525.63	708.18	631.676	533.63	758.67	577.303	523.92	715.75	666.592	543.57	814.13
t_n481	435.017	316.43	566.59	355.159	184.3	594.15	345.113	165.37	580.34	415.307	303.86	540.83	319.234	179.24	568.61	333.233	171.26	545.42
t_n482	2029.84	1810.13	2261.38	1695.96	1304.46	1976.89	2001.91	1660.73	2290.71	2090.05	1878.66	2302.06	1597.35	1288.29	1933.63	1991.42	1676.7	2274.58
t_n483	1806.18	1546.31	2063.68	1546.38	1107.39	1893.83	1852.59	1410.61	2200.9	1753.26	1491.68	2006.2	1370.47	1020.54	1806.96	1770.15	1345.46	2132.87
t_n484	2269.47	2038.79	2510.68	2106.25	1876.32	2325.34	2439.55	2167.4	2701.93	2396.29	2161.53	2616.77	2024.72	1718.3	2299.85	2344.67	2014.44	2625.19
t_n485	2161.16	1934.07	2399.86	1960.06	1706.8	2195.44	2285.04	2002.34	2554.57	2274.74	2052.45	2493.82	1919.15	1642.24	2184.12	2253.27	1953.38	2516.83
t_n486	759.187	432.64	1133.03	931.725	498.15	1300.15	1035.76	561.07	1528.86	1058.42	575.48	1574.38	779.824	459.56	1215.2	947.882	499.64	1475.38
t_n487	293.43	146.72	506.12	501.931	219.38	796.83	538.334	240.98	946.5	376.559	147.28	712.7	425.27	186.49	705.3	453.892	162.74	870.64
t_n488	3109.02	2834.39	3362.84	2711.35	2169.03	3071.6	3191.1	2796.85	3508.91	3039.97	2804.75	3259.18	2800.69	2483.45	3064.67	3175.7	2846.5	3455.59
t_n489	3057.91	2771.8	3321.71	2651.67	2097.27	3024.17	3130.1	2717.98	3462.24	2986	2735.43	3215.32	2745.03	2420.74	3018.8	3118.58	2778.98	3410.36
t_n490	2419.91	1942.78	2821.57	2018.02	1278.21	2514.03	2437.26	1712.99	2993.8	2623.46	2287.21	2921.62	2253.55	1835.97	2633.02	2612.92	2115.49	3030.04
t_n491	2323.7	1746.33	2786.6	1915.56	1186.6	2431.86	2316.64	1591.14	2896.06	2164.73	1634.85	2593.47	2039.27	1381.91	2478.59	2361.53	1739.85	2868.16

## Sheet: Divtimes_ILN-allnodes
<node_label>_<clade_name>	concatenated + cross-bracing A			concatenated + without cross-bracing			concatenated + cross-bracing B			partitioned + cross-bracing A			partitioned + without cross-bracing			partitioned + cross-bracing B
	mean_t-conc_cb	2.75%q-conc_cb	97.5%q-conc_cb	mean_t-conc_notcb	2.75%q-conc_notcb	97.5%q-conc_notcb	mean_t-conc_fosscb	2.75%q-conc_fosscb	97.5%q-conc_fosscb	mean_t-part_cb	2.75%q-part_cb	97.5%q-part_cb	mean_t-part_notcb	2.75%q-part_notcb	97.5%q-part_notcb	mean_t-part_fosscb	2.75%q-part_fosscb	97.5%q-part_fosscb
t_n247_ROOT	4491.03	4415.09	4519.26	4471.66	4347.99	4518.7	4496.41	4433.92	4519.39	4500.71	4449.71	4519.49	4494.28	4427.43	4519.28	4503.62	4460.55	4519.56
t_n248_LUCA	4180.64	4026.54	4311.36	4342.81	3915.24	4499.92	4238.32	4102.1	4352.19	4213.61	4092.82	4318.06	4395.84	4145.54	4506.52	4245.77	4135.12	4339.93
t_n249	3449.86	3193.91	3695.85	3239.84	2935.86	3633.29	3587.89	3294.75	3865.75	3376.63	3166.86	3578.33	3265.39	2981.46	3615.77	3494.09	3258.81	3719.82
t_n250	3363.06	3107.47	3610.24	3144.98	2835.52	3533.43	3491.32	3198.39	3773.77	3287.72	3077.6	3491.49	3198.01	2940.92	3549.85	3427.71	3191.23	3657.41
t_n251	2512.26	1703.2	3111.52	2052.01	1209.71	2964.44	2555.08	1479.24	3332.64	2344.71	1601.79	2987.24	2229.99	1322.14	3056.79	2623.53	1541.4	3384.37
t_n252	2255.6	1467.84	2873.26	1651.08	902.14	2497.98	2103.9	1115.53	2968.04	2172.2	1466.63	2806.62	1655.24	1004.76	2439.96	1873.81	1085.68	2730.93
t_n253	3175.07	2922.93	3423.35	2896.28	2583.22	3252.8	3242.91	2959.37	3529.99	3183.91	2973.89	3390.58	3051.59	2796.87	3394.07	3284.71	3046.39	3520.88
t_n254	2934.1	2689.54	3179.56	2743.74	2439.73	3082.94	3085.5	2811.84	3369.33	2996.31	2793.74	3199.23	2966.86	2712.68	3286.52	3183.34	2950.82	3418.04
t_n255	2737.99	2477.62	2997.18	2549.7	2231.21	2935.42	2911.75	2599.6	3220.56	2818.79	2596.78	3037.84	2778.35	2467.8	3092.11	3005.77	2732.71	3270.85
t_n256	2651.73	2390.09	2911.87	2417.03	2107.24	2793.63	2779.06	2456.27	3098.55	2715.36	2494.25	2935.53	2603.5	2310.03	2965.58	2845.3	2562.53	3121.07
t_n257	1915.07	1469.45	2330.49	1683.93	1185.51	2213.03	1973.09	1328.61	2545.25	1940.72	1570.14	2297.9	1793.9	1321.1	2313.55	1983.81	1405.54	2515.19
t_n258	568.042	386.44	808.66	540.631	330.71	841.35	534.48	294.92	889.7	543.02	382.36	745.5	517.926	280.27	717.58	482.6	264.06	785.88
t_n259	295.087	174.13	462.65	306.614	157.45	570.21	298.613	130.51	565.34	266.4	148.16	426.87	339.985	141.26	585.1	274.961	79.03	578.92
t_n260	2412.52	2138.12	2686.78	2239.28	1919.61	2610.62	2593.14	2244.78	2932.45	2499.93	2263.01	2731.59	2447.05	2138.45	2793.41	2678.04	2378.73	2967.17
t_n261	1916.58	1594.44	2235.75	1775.34	1436.52	2169.83	2088.99	1662.69	2501.91	2014.7	1723.96	2298.81	1952.45	1606.64	2337.8	2162.2	1783.92	2528.06
t_n262	1672.45	1323.88	2018.17	1547.75	1189.84	1921.86	1829.53	1391.93	2264.59	1642.95	1298.13	1982.35	1608.32	1241.1	1998.22	1797.13	1393.58	2209.05
t_n263	1250.13	893.53	1626.37	1154.38	803.42	1542.4	1370.88	945.18	1827.21	1292.59	969.42	1632.78	1233.03	908.26	1616.15	1402.52	1032.91	1806.26
t_n264	939.123	582.96	1336.78	840.402	487.82	1232.27	1012.13	602.8	1484.66	763.176	424.15	1150.11	688.95	442.96	1121.36	825.054	443.1	1279.3
t_n265	1973.35	1626.83	2304.57	1744.11	1323.34	2203.98	2072.87	1555.27	2535.05	2068.22	1767.16	2355.17	1992.43	1603.86	2414.54	2213.16	1798.22	2593
t_n266	986.192	647.65	1379.67	796.79	454.3	1276.21	935.397	487.67	1506.93	1044.22	688.67	1443.16	784.088	443.93	1379.79	921.736	434.62	1525.23
t_n267	2665.32	2418.87	2915.97	2484.29	2200.17	2804.56	2778.09	2525.75	3044.72	2751.51	2544.32	2958.83	2749.04	2491.93	3031.96	2907.74	2684.13	3139.81
t_n268_TG-EUKARYA-ARCH	2504.37	2256.1	2758.11	2370.91	2090.29	2676.07	2629.43	2394.9	2872.76	2594.9	2382.91	2809.89	2590.55	2351.93	2862.28	2696.16	2495.86	2897.52
t_n269_LECA	1699.09	1535.69	1861.16	1779.16	1590.12	1902.97	1840.98	1715.06	1929.78	1710.57	1559.09	1861.39	1795.7	1634.4	1904.19	1825.56	1696.02	1915.53
t_n270	1522.04	1352.83	1694.52	1570.69	1266.61	1787.87	1624.66	1360.73	1816.34	1443.49	1268.22	1616.3	1443.01	1153.78	1691.31	1482.87	1230.5	1704.8
t_n271	1295.88	1118.42	1478.64	1385.56	1056.1	1665.55	1443.25	1166.73	1688.78	1197.02	1020.26	1382.21	1284.88	993.58	1580.59	1324.07	1068.7	1576.02
t_n272_FUNGI	913.297	737.25	1100.93	880.236	615.66	1201.45	951.09	766.9	1145.26	852.949	682.29	1037.06	871.415	604.87	1176.98	881.532	705.01	1068.68
t_n273	683.5	510.16	874.75	639.016	440.63	989.72	699.916	426.07	958.33	598.175	420.27	795.07	638.265	437.38	1021.27	670.826	377.36	939.86
t_n274_METAZOA	605.04	593.53	610.89	596.794	577.3	609.5	604.964	593.31	610.85	601.639	584.69	610.14	595.329	576.2	609.33	601.974	585.24	610.2
t_n275_EUMETAZOA	566.837	561.28	579.27	573.924	561.65	590.04	567.193	561.29	580.2	569.884	561.38	586.34	574.576	561.75	590.23	570.149	561.4	586.78
t_n276	431.849	347.77	499.72	453.177	227.7	564.25	412.929	238.83	542.14	423.227	304.19	514.07	456.232	202.92	577.5	405.671	168.37	560.19
t_n277	553.496	387.41	754.26	581.626	248.95	995.14	611.347	287.87	1057.49	456.126	286.41	674.97	535.513	213.74	937.88	518.582	196.1	976.55
t_n278	1630.73	1468.07	1795.27	1700.71	1504.41	1850.16	1755.25	1610.4	1869.55	1665.17	1513.39	1817.21	1756.2	1590.64	1878.2	1776.45	1638.46	1882.96
t_n279	1555.85	1400.01	1716.89	1630.88	1428.93	1793.62	1673.47	1525.19	1804.76	1576.89	1429.59	1728.33	1693.68	1521.67	1835.13	1693.54	1546.88	1821.42
t_n280_ARCHAEPLASTIDA	1357.07	1221.6	1498.27	1452.7	1205.52	1658.64	1482.97	1349.27	1612.58	1381.17	1250.23	1515.03	1531.44	1314.89	1714.41	1489.6	1360.67	1614.81
t_n281	1233.11	1080.15	1387.95	1265.16	981.24	1520.12	1296.35	1068.68	1483.66	1208.37	1030.33	1384.33	1200.17	880.6	1509.02	1196.22	929.83	1436.63
t_n282	996.322	866.6	1135.03	1104.2	820.83	1404.12	1148.65	874.84	1393.38	981.059	848.86	1122.35	1076.24	801.6	1369.51	1072.41	831.67	1309.27
t_n283_EMBRYOPHYTA	475.019	433.47	515.22	464.593	431.83	512.81	476.771	433.74	515.53	473.345	432.98	514.98	467.392	432.05	514.06	474.828	433.18	515.29
t_n284_EUDICOT-MONOCOT	239.882	212.33	256.18	227.291	171.97	252.75	239.562	211.29	256.01	226.858	177.56	251.85	213.92	142.43	250.52	226.587	177.47	251.73
t_n285	859.05	724.2	1002.06	835.569	492.75	1175.83	877.448	545.31	1193.38	839.055	694.43	992.73	925.801	567.36	1274.45	917.972	613.71	1201.34
t_n286	241.074	168.05	330.83	148.521	28.75	258.23	100.648	24.09	250.66	248.358	147.55	381.42	186.801	8.94	565.67	102.967	6.18	354.59
t_n287	1050.29	903.1	1202.52	994.701	604.85	1323.33	1035.98	710.89	1321.63	1088.71	935.21	1246.35	1164	838.26	1461.97	1137.36	844.01	1383.04
t_n288	851.751	631.81	1050.06	757.56	452.58	1128.59	799.586	460.56	1139.67	862.993	579.96	1100.6	916.417	472.65	1344.82	904.954	495.65	1260.91
t_n289	1316.88	1134.01	1500.72	1399.72	1134.38	1630.95	1440.59	1204.94	1641.47	1319.92	1138.56	1500.91	1401.66	1139.96	1639.72	1403.41	1155.13	1624.31
t_n290	1217.89	1006.01	1423.26	1228.16	894.22	1527.65	1268.97	951.73	1531.08	1117.42	850.47	1361.13	1191.43	856.13	1508.58	1169.97	826.43	1472.3
t_n291	683.094	504.38	871.68	688.836	442.19	1071.38	739.553	399.75	1110.24	561.786	368	790.86	513.933	213.13	852.73	490.469	195.24	879.5
t_n292_CG-FORAMINIFERA	753.839	569.35	961.83	804.779	551.8	1092.89	805.445	595.2	1032.18	754.338	575.92	952.28	795.234	543.48	1096.31	796.141	600.24	1008.42
t_n293	552.479	371.17	777.59	860.862	469.98	1293.05	902.873	501.02	1326.63	509.349	341	716.47	713.134	444.71	1161.16	761.215	404.9	1177.83
t_n294	2147.61	1814.02	2457.6	2127.42	1681.23	2496.19	2391.32	1989.54	2710.65	2234.12	1949.81	2500.02	2376.58	2025.34	2704.07	2487.67	2145.38	2762.92
t_n295	1851.81	1462.83	2210.31	1654.73	1146.1	2128.18	1911.57	1342.69	2372.64	1822.77	1471.02	2152.92	1783.67	1336.68	2237.13	1903.01	1418.68	2330.28
t_n296	2490.26	2183.37	2776.86	2295.58	1789.21	2669.73	2593.54	2167.51	2930.22	2602.47	2292.5	2863.78	2624.46	2249.34	2991.72	2796.36	2438.5	3075.72
t_n297	2279.76	1944.87	2586.85	2063.23	1546.97	2486.86	2343.27	1831.01	2737.74	2336.02	2004.01	2629.16	2190.14	1641.92	2660.65	2333.43	1787.92	2771.82
t_n298	761.066	491.42	1118.55	623.19	426.76	1081.4	656.115	308.93	1200.87	1050.41	534.51	1710.11	869.453	430.97	1713.39	935.723	287.38	1821.71
t_n299	282.648	153.83	468.2	197.809	61.88	438.33	160.102	48.42	360.29	243.396	106.25	466.02	286.801	77.64	599.81	222.089	42.89	594.53
t_n300	3084.99	2662.55	3428.67	2792.06	2057.08	3368.76	3262.44	2668.76	3675.74	2984.36	2636.17	3288.46	2780.37	2247.8	3145.67	3071.36	2568.37	3466.09
t_n301	2876.99	2374.7	3281.22	2541.43	1771.77	3155.79	3029.44	2369.65	3513.73	2931.08	2573.91	3246.64	2715.19	2173.29	3078.51	3001.08	2483.64	3412.36
t_n302	2123.82	1417.08	2720.85	1703.11	921.37	2516.87	2146.35	1152.62	2978.77	2423.07	1890.76	2857.07	1957.13	1037.15	2701.46	2303.37	1281.63	3017.05
t_n303	2202.3	1552.91	2777.37	1869.25	1028.39	2787.85	2333.49	1263.15	3219.39	1814.1	1208.72	2377.24	1156.11	458.73	2004.17	1356.78	486.78	2285.41
t_n304	3362.52	3220.7	3534.2	3495.19	3257.2	3743.03	3539.22	3317.35	3786.33	3234.56	3131.13	3357.81	3396.57	3208.2	3606.39	3393.45	3222.24	3585.82
t_n305	3309.89	3175.65	3476.51	3418.86	3191.9	3662.3	3449.15	3236.72	3697.23	3202.6	3103.14	3323.06	3350.56	3173.06	3551.01	3339.22	3175.91	3529.52
t_n306	3065.9	2734.41	3309.36	2659.62	1516.89	3304.15	2853.14	1864.99	3408.63	2757	2287.05	3063.3	2339.74	1271.28	3048.29	2419.39	1366.87	3096.19
t_n307	3141.93	3041.26	3284.25	3231.33	3043.42	3451.86	3211.43	3054.37	3431.72	3086.76	3010.69	3189.83	3196.64	3050.49	3366.03	3161.57	3037.74	3326.67
t_n308_TG-OXYPHOTOBACTERIA	2985.23	2946.07	3087.4	3070.66	2948.4	3249.83	3001.11	2946.58	3136.82	2969.76	2945.64	3034.17	3048.31	2951.42	3166.49	2974.69	2945.74	3050.24
t_n309_CG-OXYPHOTOBACTERIA	2128.85	1956.9	2391.43	2190.75	1951.93	2597.39	2272.27	2024.8	2557.74	2070.13	1926.81	2269.99	2113.6	1932.32	2426.87	2145.23	1979.13	2376.07
t_n310	1796.32	1593.28	2030.72	1746.91	1431.59	2160.34	1913.72	1640.38	2232.89	1771.5	1588.3	1967.87	1756.25	1463.04	2067.31	1827.55	1596.7	2089.84
t_n311	1691.47	1495.66	1917.36	1537.6	1252.2	1851.89	1715.17	1498.77	1996.29	1642.37	1462.94	1838.41	1551.97	1216.6	1872.85	1638.04	1443.9	1897.32
t_n312_ARCHAEPLASTIDA-DUP	1357.07	1221.6	1498.27	1298.2	1060.73	1613.55	1482.97	1349.27	1612.58	1381.17	1250.23	1515.03	1356.29	1059.3	1724.24	1489.6	1360.67	1614.81
t_n313	996.322	866.6	1135.03	1077.66	835.05	1388.57	1218.43	939.2	1442.78	981.059	848.86	1122.35	1149.14	807.06	1553.45	1252.25	900.34	1499.68
t_n314_EMBRYOPHYTA-DUP	475.019	433.47	515.22	473.143	432.74	515.2	476.771	433.74	515.53	473.345	432.98	514.98	473.783	432.67	515.36	474.828	433.18	515.29
t_n315_EUDICOT-MONOCOT-DUP	239.882	212.33	256.18	213.183	142.9	250.36	239.562	211.29	256.01	226.858	177.56	251.85	201.92	131.33	249.11	226.587	177.47	251.73
t_n316	859.05	724.2	1002.06	932.961	609.01	1245.35	1045.78	736.05	1318.34	839.055	694.43	992.73	995.525	563.11	1451.55	1068.32	616.15	1410.92
t_n317	241.074	168.05	330.83	491.756	215.54	741.55	507.565	235.97	838.96	248.358	147.55	381.42	438.596	163.1	813.67	407.842	103.07	878.01
t_n318	1050.29	903.1	1202.52	1111.13	806.84	1454.58	1283.27	942.9	1512.11	1088.71	935.21	1246.35	1108.02	607.9	1556.74	1234.71	814.72	1510.79
t_n319	882.248	657.24	1090.71	892.506	565.99	1276.13	1038.99	621.43	1379.17	846.74	496.12	1151.32	852.391	449.67	1427.94	953.701	355.33	1412.75
t_n320	683.094	504.38	871.68	636.606	433.14	1022.15	746.698	378.61	1139.35	561.786	368	790.86	556.747	195.6	1088.72	594.245	141.27	1174.43
t_n321	849.31	542.93	1082.96	893.237	494.22	1283.84	1035.49	606.63	1372.07	766.039	385.5	1081.39	764.285	440.7	1296.48	900.302	421.2	1333.52
t_n322	984.547	707.41	1318.36	1042.87	657.43	1425.69	1133.16	739.85	1552.53	713.606	522.89	961.65	752.185	550.17	1148.97	871.595	562.05	1293.66
t_n323	795.22	546.54	1106.56	800.551	471.98	1168.87	849.546	501.9	1273.87	566.066	408.27	765.92	570.251	433.67	867.42	637.465	395.13	964.31
t_n324	452.586	269.44	700.34	479.557	210.4	776.09	483.206	226.58	855.98	363.515	240.06	516.78	406.519	207.28	584.38	410.388	229.05	650.85
t_n325	825.915	498.21	1185.4	860.995	471.74	1277.6	935.865	516.25	1392.52	621.91	347.46	903.48	645.717	433.17	1080.59	742.922	355.75	1202.12
t_n326	459.407	259.37	755.15	528.787	205.58	1026.27	514.181	202.01	1076.94	476.967	257.21	804.02	682.476	213.58	1693.44	689.403	186.26	1711.96
t_n327	3318.21	3158.24	3498.09	3392.28	3017.81	3686.33	3487.65	3240.67	3745.52	3146.87	2958.93	3301.46	3096.71	2859.57	3465.98	3316.93	3089.71	3529.75
t_n328	2280.84	1982.6	2618.75	2329.61	1883.05	2881.37	2459.04	2076.7	2933.49	2236.69	1935.55	2571.04	2468.68	1999.09	2981.35	2489.03	2059.15	2999.55
t_n329_TG-EUKARYA-MITO	1851.98	1634.36	2105.92	2014.76	1625.62	2537.73	2064.82	1807.18	2366.75	1829.18	1597.11	2111.17	2179.77	1704.36	2701.96	2038.1	1781	2333.61
t_n330	1522.04	1352.83	1694.52	1805.39	1413.6	2347	1871.16	1528.85	2213.79	1443.49	1268.22	1616.3	1847.54	1280.79	2483.27	1755.5	1264.98	2174.35
t_n331	1295.88	1118.42	1478.64	1301.72	935.73	1745.08	1329.8	1029.24	1700.03	1197.02	1020.26	1382.21	1426.09	940.23	1948.2	1330.42	971.88	1771.76
t_n332_FUNGI-DUP	913.297	737.25	1100.93	957.864	597.86	1406.38	951.09	766.9	1145.26	852.949	682.29	1037.06	969.201	498.33	1499.29	881.532	705.01	1068.68
t_n333_METAZOA	605.04	593.53	610.89	601.403	583.39	610.19	604.964	593.31	610.85	601.639	584.69	610.14	595.738	576.38	609.39	601.974	585.24	610.2
t_n334_EUMETAZOA-DUP	566.837	561.28	579.27	570.233	561.39	587.25	567.193	561.29	580.2	569.884	561.38	586.34	574.335	561.69	590.17	570.149	561.4	586.78
t_n335	431.849	347.77	499.72	464.131	232.54	569.9	431.6	242.78	556.56	423.227	304.19	514.07	440.952	191.53	575.71	375.505	134.81	556.64
t_n336	553.496	387.41	754.26	741.115	442	1261.77	793.125	393.59	1300.3	456.126	286.41	674.97	685.231	212.1	1474.13	659.304	145.51	1404.54
t_n337	1538.59	1359.23	1740.3	1706.98	1325.58	2138.33	1750.79	1472.65	2123.85	1533.8	1358.95	1741.07	1788.69	1333.41	2326.57	1737.34	1453.09	2122.51
t_n338_ARCHAEPLASTIDA-DUP	1357.07	1221.6	1498.27	1504.23	1144.74	1817.05	1482.97	1349.27	1612.58	1381.17	1250.23	1515.03	1580.46	1147.87	1854.21	1489.6	1360.67	1614.81
t_n339	996.322	866.6	1135.03	1112.56	782.5	1494.92	1116.59	813.29	1382.33	981.059	848.86	1122.35	1092.28	601.22	1563.24	1070.72	677.15	1405.23
t_n340_EMBRYOPHYTA-DUP	475.019	433.47	515.22	473.856	432.87	515.3	476.771	433.74	515.53	473.345	432.98	514.98	473.839	432.66	515.42	474.828	433.18	515.29
t_n341_EUDICOT-MONOCOT-DUP	239.882	212.33	256.18	201.097	133.2	248.69	239.562	211.29	256.01	226.858	177.56	251.85	194.624	129.35	248.14	226.587	177.47	251.73
t_n342	859.05	724.2	1002.06	953.367	572.51	1354.9	954.175	626.99	1268.87	839.055	694.43	992.73	805.768	447.39	1360.23	789.251	338.84	1241.78
t_n343	241.074	168.05	330.83	350.106	159.13	605.37	321.262	126.79	607.12	248.358	147.55	381.42	507.79	184.42	994.63	452.328	105.87	922.37
t_n344	1050.29	903.1	1202.52	851.844	449.76	1384.3	893.62	435.34	1322.77	1088.71	935.21	1246.35	694.878	221.37	1389.04	750.364	234.33	1327.34
t_n345	965.761	558.16	1352.34	1070.42	567.1	1609.89	1126.17	632.52	1631.82	989.36	517.92	1412.74	1141.69	502.27	1770.17	1158.26	588.32	1718.04
t_n346	1896.4	1494.07	2300.22	1893.89	1421	2415.2	2066.76	1566.06	2580.61	1803.82	1455.06	2155.75	1878.44	1470.4	2343.43	2012.7	1579.82	2460.49
t_n347	1457.19	1033.28	1884.16	1428.95	853.89	2017.52	1595.96	957.87	2212.83	1412.92	1035.9	1791.36	1468.13	932.62	1998.45	1586.92	1004.27	2142.09
t_n348	1320.43	969.81	1702.9	1333.29	844.02	1831.96	1464.07	946.79	2028.92	1262.07	975.66	1573.6	1374.23	953.28	1810.49	1476.35	1043.76	1944.98
t_n349	1092.36	740.25	1483.46	963.793	494.03	1521.65	1061.06	569.1	1650.8	955.896	640.63	1306.41	841.886	457.03	1401.46	941.381	480.91	1498.13
t_n350	3220.18	3020.78	3417.1	3096.93	2601.3	3508.04	3358.04	3011.07	3657.74	3080.09	2880.11	3248.96	3058.58	2803.21	3432.11	3273.75	3030.7	3496.75
t_n351	3020.24	2744	3265.54	2847.29	2368.31	3246.41	3137.31	2771.29	3472.92	2882.61	2625.9	3105.12	2713.87	2368.13	3058.48	3005.33	2692.13	3290.58
t_n352	2762.46	2472.64	3035.47	2512.39	2114.91	2929.05	2867.03	2496.82	3221.69	2788.47	2536.92	3016.31	2597.62	2275.04	2965.31	2891.97	2583.28	3177.76
t_n353	2557.25	2261.7	2843.45	2295.39	1905.97	2686.48	2641.22	2266.56	3009.56	2662.04	2406.72	2899.06	2457.67	2126.99	2818.03	2742.46	2427.09	3038.98
t_n354	2219.99	1865.62	2544.41	1893.02	1423.76	2370.83	2231.69	1696.44	2701.19	2365.43	2046.79	2647.4	2082.7	1634.43	2516.41	2368.15	1904.45	2768.45
t_n355	1470.09	1012.2	1930.59	1201.72	593.25	1782.56	1423.08	753.16	2121.37	886.916	495.87	1345.04	681.355	228.01	1339.02	814.26	229.33	1564.79
t_n356	2283.93	1958.18	2599.72	2030.32	1657.07	2410.6	2366.74	1985.85	2749.09	2460.26	2177.66	2725.77	2248	1904.6	2605.38	2536.57	2207.79	2852.02
t_n357	2169.74	1838.44	2493.85	1929.08	1561.89	2308.58	2243.25	1861.39	2632.08	2335.52	2038.15	2617.95	2122.43	1778.84	2486.77	2395.02	2056.22	2726.83
t_n358	1483.94	872.45	2025.54	1334.17	793.85	1818.93	1554.25	896.82	2147.73	1879.48	1358.9	2301.78	1707.03	1237.84	2159.11	1926.3	1362.25	2394.09
t_n359	1826.56	1473.22	2179.52	1625.71	1266.59	1976.12	1894.12	1502.61	2299.06	2139.01	1810.54	2450.51	1934.32	1608.84	2320.92	2181.88	1820.26	2537.54
t_n360	1501.84	1021.58	1936.25	1344.59	890.82	1744.55	1572.44	1055.5	2055.04	1461.1	889.44	1971.21	1355.64	828.09	1830.2	1523.22	924.14	2067.55
t_n361	1593.79	1229.3	1965.35	1421.35	1054.12	1765.11	1653.43	1253.74	2073.35	1933.07	1563.19	2281.8	1752.79	1407.85	2160.04	1985.95	1592.58	2373.32
t_n362	1281.13	916.04	1667.23	1131.35	787.72	1503.61	1324.3	929.75	1751.66	1544.19	1143.49	1934.04	1416.43	1042.73	1803.96	1599.91	1177.15	2030.29
t_n363	978.006	616.69	1381.09	831.503	487.74	1207.34	990.091	604	1430.2	1181.33	709.55	1662.4	1069.58	577.65	1556.03	1231.08	728.59	1745.07
t_n364	1784.77	1224.63	2251.91	1541.58	1012.13	2019.34	1828.7	1218.46	2359.42	1670.93	1158.59	2137.44	1518.86	1032.83	1957.27	1712.41	1175.17	2219.19
t_n365	2495.25	2041.27	2854.77	2203.61	1635.25	2688.29	2575.26	2013.56	3023.62	2549.65	2108.13	2875.7	2373.17	1828.64	2802.33	2656.84	2147.89	3031.98
t_n366	2128.11	1623.64	2567.39	1821.95	1251.45	2374.08	2186.01	1518.1	2739.37	2282.95	1838.09	2655.89	2137.37	1624.57	2602.33	2402.68	1864.18	2837.08
t_n367	1686.76	1197.29	2130.34	1406.46	833.26	1996.7	1703.44	985.66	2366.23	1951.64	1519.7	2331.5	1800.27	1262.77	2351.06	2075.6	1478.75	2578.85
t_n368_LUCA-DUP	4180.64	4026.54	4311.36	3828.89	3540.3	4340.23	4238.32	4102.1	4352.19	4213.61	4092.82	4318.06	3917.12	3683.13	4176.14	4245.77	4135.12	4339.93
t_n369	3362.52	3220.7	3534.2	3194.2	3065.79	3398.87	3430.61	3216.23	3687.55	3234.56	3131.13	3357.81	3080.22	2994.76	3218.41	3219.76	3082.68	3390.47
t_n370	3318.21	3158.24	3498.09	3065.65	2826.25	3295.54	3345.71	3093.29	3619.51	3146.87	2958.93	3301.46	2914.16	2589.87	3097.19	3104.28	2871.5	3312.45
t_n371	3220.18	3020.78	3417.1	2906.26	2521.32	3163.3	3221.3	2929.81	3513.6	3080.09	2880.11	3248.96	2677.9	2343.18	2990.41	2954	2679.46	3195.79
t_n372	3014.58	2709.34	3270.31	2631.29	2240.32	2989.27	3049.51	2712.89	3371.35	3043.8	2828.27	3222.97	2647.29	2315.18	2972.86	2923.66	2646.08	3168.25
t_n373	2848.42	2519.34	3136.45	2468.11	2088.1	2843.88	2895.83	2529.76	3237.95	2880.13	2576.67	3120.73	2508.73	2155.78	2849.61	2795.92	2485.1	3071.92
t_n374	2616.3	2268.04	2940.43	2260.89	1840.83	2661.7	2688.53	2273.61	3067.57	2715.27	2405.28	2989.08	2372.8	1997.35	2724.48	2653.62	2319.21	2948.49
t_n375	2261.66	1805.96	2667.11	1868.53	1438.85	2348.66	2295.07	1731.7	2779.47	2360.74	1937.91	2724.94	1944.6	1538.94	2406.08	2241.59	1735.84	2671.51
t_n376	2083.75	1626.73	2501.66	1708.88	1265.95	2195.69	2114.35	1544.4	2623.58	2287.01	1869.78	2650.96	1876.35	1476.7	2335.89	2162.79	1666.19	2598.57
t_n377	1761.07	1192.77	2263.02	1415.02	912.85	1905.33	1784.53	1139.9	2369.56	1708.72	1033.26	2269.95	1359.27	808.37	1879.11	1596.68	939.26	2201.49
t_n378	1686.76	1197.29	2130.34	1327.02	815.21	1827.89	1669.93	986.27	2291.16	1951.64	1519.7	2331.5	1540.74	1049.35	2041.26	1799.77	1197.02	2325.51
t_n379	2219.99	1865.62	2544.41	1902.41	1450.34	2374.81	2315.25	1787.02	2780.16	2365.43	2046.79	2647.4	2107.29	1664.54	2515.91	2381.51	1952.8	2753.33
t_n380	1470.09	1012.2	1930.59	1237.97	776.74	1750.51	1504.59	913.96	2112.53	886.916	495.87	1345.04	845.832	460.81	1389.22	977.178	507.37	1546.88
t_n381	2461.74	1955.61	2865.91	2082.11	1595.57	2532.7	2499.94	1963.8	2949.44	2496.94	2039.92	2860.59	2169.97	1727.88	2569.83	2420.45	1978.31	2794.73
t_n382	2116.81	1558.22	2596.58	1746.88	1259.94	2254.54	2140.42	1551.11	2662.06	2108.67	1604.59	2559.63	1767.62	1332.41	2235.34	2033.12	1548.17	2483.76
t_n383	1703.65	1087.02	2280.12	1358.76	852.97	1861.43	1678.8	1039.09	2298.01	1320.96	673.12	1977.02	1009.24	481.73	1633.98	1224.28	606.97	1867.08
t_n384	2768.55	2356.23	3097.26	2369.55	1903.88	2785.74	2781.89	2334.74	3169.87	2769.35	2328.23	3075.18	2380.6	1913.28	2787.57	2640.26	2198.83	2991.74
t_n385	2399.98	1912.77	2813.13	2018.7	1539.71	2468.94	2412.5	1896.65	2870.3	2364.21	1888.58	2755.78	2010.85	1573.02	2452.23	2271.7	1815.02	2680.29
t_n386	1747.52	1220.75	2268.35	1465.44	980.96	1914.3	1758.67	1210.44	2311.83	1703.87	1130.91	2246.58	1396.25	914.44	1863.92	1615.08	1076.61	2145.8
t_n387	1126.4	623.11	1709.82	938.557	491.94	1448.18	1146.29	625.1	1756.36	1027.41	358.5	1784.75	782.725	352.13	1466.4	958.09	332.89	1683.46
t_n388	2518.93	1781.12	3031.94	2148.74	1478.69	2714.25	2527.83	1774.18	3088.66	2439.71	1750.34	2933.79	2097.69	1545.75	2603.97	2359.03	1738.19	2847.73
t_n389	1972.43	1160.02	2666.3	1639.11	953.9	2328.55	1983.98	1153.59	2710.62	1789.94	926.47	2567.81	1523.35	847.08	2211.83	1762.8	962.51	2484.96
t_n390	2280.84	1982.6	2618.75	2344.62	2026.37	2703	2565.71	2193.65	2971.92	2236.69	1935.55	2571.04	2288.11	1963.65	2605.81	2443.23	2114.31	2783.53
t_n391_TG-EUKARYA-MITO-DUP	1851.98	1634.36	2105.92	1936.93	1660.29	2246.38	2064.82	1807.18	2366.75	1829.18	1597.11	2111.17	1902.07	1630.27	2197.96	2038.1	1781	2333.61
t_n392	1678.48	1495.95	1881.69	1713.73	1455.19	1982.33	1808.85	1583.71	2082.66	1652.84	1465.72	1876.03	1707.38	1436.52	1979.86	1836.37	1604.14	2107.8
t_n393	1522.04	1352.83	1694.52	1476.55	1165.19	1765.73	1532.73	1239.78	1841.26	1443.49	1268.22	1616.3	1512.18	1196.57	1800.82	1579.95	1256.34	1903.27
t_n394	1295.88	1118.42	1478.64	1361.08	1043.96	1674.86	1391.69	1105.92	1703.28	1197.02	1020.26	1382.21	1285.04	965.83	1631.43	1325.16	1018.48	1676.01
t_n395_FUNGI-DUP	913.297	737.25	1100.93	961.39	707.69	1281.96	951.09	766.9	1145.26	852.949	682.29	1037.06	909.775	651.8	1211.51	881.532	705.01	1068.68
t_n396	683.5	510.16	874.75	607.082	437.59	944.02	614.901	372.14	865.75	598.175	420.27	795.07	538.257	341.34	794.25	521.302	297.54	769.05
t_n397_METAZOA	605.04	593.53	610.89	600.819	582.42	610.07	604.964	593.31	610.85	601.639	584.69	610.14	598.879	579.13	609.8	601.974	585.24	610.2
t_n398_EUMETAZOA-DUP	566.837	561.28	579.27	571.56	561.49	588.46	567.193	561.29	580.2	569.884	561.38	586.34	572.518	561.54	589.44	570.149	561.4	586.78
t_n399	431.849	347.77	499.72	457.842	334.52	513.04	419.916	289.42	516.29	423.227	304.19	514.07	455.945	273.32	522.89	418.244	268.15	529.1
t_n400	553.496	387.41	754.26	573.452	314.84	955.1	582.035	285.41	985.83	456.126	286.41	674.97	547.895	252.48	905.58	567.888	265.86	990.51
t_n401	1538.59	1359.23	1740.3	1606.66	1326.11	1861.92	1674.32	1476.96	1925.96	1533.8	1358.95	1741.07	1572.24	1274.72	1838.28	1696	1492.99	1950.8
t_n402_ARCHAEPLASTIDA-DUP	1357.07	1221.6	1498.27	1450.66	1156.04	1719.82	1482.97	1349.27	1612.58	1381.17	1250.23	1515.03	1342.93	1073.35	1655.51	1489.6	1360.67	1614.81
t_n403	996.322	866.6	1135.03	1021.12	730.23	1343.44	1055.98	774.78	1327.76	981.059	848.86	1122.35	939.828	649.77	1269.89	1048.13	755.08	1336.38
t_n404_EMBRYOPHYTA-DUP	475.019	433.47	515.22	474.238	432.97	515.36	476.771	433.74	515.53	473.345	432.98	514.98	472.625	432.57	515.14	474.828	433.18	515.29
t_n405_EUDICOT-MONOCOT-DUP	239.882	212.33	256.18	217.631	154.12	250.66	239.562	211.29	256.01	226.858	177.56	251.85	217.545	152.77	250.68	226.587	177.47	251.73
t_n406	859.05	724.2	1002.06	858.437	563.63	1189.81	882.625	593.8	1178.78	839.055	694.43	992.73	749.286	473.18	1105.21	844.569	545.64	1159.97
t_n407	241.074	168.05	330.83	273.84	148.72	565.08	279.026	127.68	508.83	248.358	147.55	381.42	286.918	153.75	571.4	295.876	131.08	540.66
t_n408	1050.29	903.1	1202.52	1047.4	690.32	1398.59	1092.38	767.42	1364.88	1088.71	935.21	1246.35	999.6	605.38	1361.39	1141.08	802.72	1406.63
t_n409	832.122	570.15	1049.75	818.894	470.18	1195.05	854.347	519.15	1173.24	856.156	569.84	1094.85	743.334	453.82	1143.07	867.387	512.06	1204.41
t_n410	683.094	504.38	871.68	773.645	444.65	1265.79	838.478	410.59	1332.38	561.786	368	790.86	690.193	435.72	1204.36	799.873	368.91	1331.7
t_n411	1504.4	1190.12	1816.43	1622.25	1299.91	1940.64	1665.32	1282.36	2042.7	1504.66	1185.03	1830.91	1633.45	1309.87	1936.72	1670.13	1291.05	2040.22
t_n412	552.479	371.17	777.59	568.104	270.01	955.37	571.078	276.59	992.63	509.349	341	716.47	551.869	273.11	911.94	565.608	271.52	977.89
t_n413_CG-FORAMINIFERA-DUP	753.839	569.35	961.83	1043.66	712.38	1433.15	805.445	595.2	1032.18	754.338	575.92	952.28	1069.6	718.98	1450.42	796.141	600.24	1008.42
t_n414	1792.99	1395.31	2204.06	1691.51	1196.67	2195.25	1926.63	1347.69	2490.72	1689.03	1323.99	2080.17	1622.8	1163.87	2074.17	1711.44	1220.56	2230.34
t_n415	1457.19	1033.28	1884.16	1282.77	733.12	1821.45	1484.47	831.31	2147.82	1412.92	1035.9	1791.36	1270.13	747.39	1781.63	1365.84	816.31	1958.47
t_n416	1320.43	969.81	1702.9	1242.56	784.68	1747.79	1394.71	869.13	1983.13	1262.07	975.66	1573.6	1167.98	771.82	1600.3	1219.79	827.74	1678.7
t_n417	1092.36	740.25	1483.46	1054.32	575.28	1587.12	1192.66	675.78	1789.5	955.896	640.63	1306.41	980.195	566.11	1442.18	1031.64	626.39	1510.27
t_n418	3309.89	3175.65	3476.51	3164.46	3046.66	3360.32	3368.11	3165.24	3620.51	3202.6	3103.14	3323.06	3055.17	2981.08	3182.26	3173.3	3046.31	3340.99
t_n419	3065.9	2734.41	3309.36	2996.94	2565.04	3244.92	3199.3	2800.43	3510.88	2757	2287.05	3063.3	2815.54	2257.38	3053.15	2926.79	2440.96	3215.81
t_n420	2134.3	1312.75	2781.57	1935.25	1139.46	2627.11	2187.48	1296.53	2907.59	2276.36	1666.01	2746.04	2278.3	1621.03	2743.3	2396.24	1759.47	2872.24
t_n421	3141.93	3041.26	3284.25	3075.48	2988.94	3243.35	3192.14	3036.91	3418.82	3086.76	3010.69	3189.83	3006	2956.53	3105.47	3071.62	2978.44	3215.05
t_n422_TG-OXYPHOTOBACTERIA-DUP	2985.23	2946.07	3087.4	2983.57	2945.84	3110.14	3001.11	2946.58	3136.82	2969.76	2945.64	3034.17	2966.74	2945.51	3031.46	2974.69	2945.74	3050.24
t_n423_CG-OXYPHOTOBACTERIA-DUP	2128.85	1956.9	2391.43	2252.74	1980.19	2623.68	2272.27	2024.8	2557.74	2070.13	1926.81	2269.99	2140.76	1954.33	2442.96	2145.23	1979.13	2376.07
t_n424	1796.32	1593.28	2030.72	1817.23	1517.55	2257.77	1975.27	1728.64	2261.02	1771.5	1588.3	1967.87	1771.78	1513.98	2073.4	1894.93	1687.45	2129.16
t_n425	1691.47	1495.66	1917.36	1747.6	1451.11	2188.64	1902.86	1663.71	2185.35	1642.37	1462.94	1838.41	1682.72	1423.41	1980.68	1808.89	1610.46	2036.96
t_n426_ARCHAEPLASTIDA-DUP	1357.07	1221.6	1498.27	1294.95	1061.21	1631.15	1482.97	1349.27	1612.58	1381.17	1250.23	1515.03	1324.94	1088.62	1598.33	1489.6	1360.67	1614.81
t_n427	996.322	866.6	1135.03	954.028	674.34	1256.45	1051.74	757.38	1335.13	981.059	848.86	1122.35	950.795	689.3	1228.65	1054.31	784.18	1317.42
t_n428	859.05	724.2	1002.06	798.99	494.22	1103.03	869.505	577.09	1175.74	839.055	694.43	992.73	788.022	491.03	1097.03	869.122	569.48	1170.06
t_n429	241.074	168.05	330.83	385.08	180.36	605.98	378.578	174.7	665.81	248.358	147.55	381.42	389.185	172.14	607.84	379.295	146.41	713.93
t_n430_EMBRYOPHYTA-DUP	475.019	433.47	515.22	472.516	432.68	515.07	476.771	433.74	515.53	473.345	432.98	514.98	473.905	432.78	515.24	474.828	433.18	515.29
t_n431	1050.29	903.1	1202.52	1023.09	771.04	1353.59	1177.57	896.68	1408.55	1088.71	935.21	1246.35	1034.75	776.12	1321.38	1184.65	920.18	1409.09
t_n432	951.918	748.37	1133.79	929.598	620.93	1260.52	1067.31	770.4	1325.95	916.643	643.53	1144.77	835.082	566.81	1160.92	970.442	644.65	1272.48
t_n433	709.028	446.86	952.02	664.915	444.85	1021.38	791.091	468.73	1110.22	639.732	332.85	946.28	572.46	365.97	919.64	686.089	351.7	1044.03
t_n434	984.547	707.41	1318.36	1049.45	599.5	1524.93	1113.08	672.1	1633.23	713.606	522.89	961.65	668.796	479.07	1039.41	743.892	471.87	1159.88
t_n435	795.22	546.54	1106.56	855.321	475.35	1300.8	905.208	515.61	1408.82	566.066	408.27	765.92	517.717	369.39	754.78	558.754	349.76	852.61
t_n436	452.586	269.44	700.34	501.028	214.21	850.45	497.128	228.34	912.02	363.515	240.06	516.78	315.577	178.1	518	328.894	173.3	548.33
t_n437	459.407	259.37	755.15	564.423	230.43	1040.42	566.182	248.93	1109.52	476.967	257.21	804.02	546.301	246.81	936.29	557.425	263.52	1024.98
t_n438	3449.86	3193.91	3695.85	3147.4	2901.81	3490.46	3684.41	3399.3	3946.07	3376.63	3166.86	3578.33	3055.59	2863.86	3287.59	3511.47	3264.32	3751.33
t_n439	3363.06	3107.47	3610.24	3063.77	2809.58	3395.69	3586.71	3297.44	3858.44	3287.72	3077.6	3491.49	2953.3	2738.48	3132.53	3386.24	3143.43	3632.19
t_n440	2512.26	1703.2	3111.52	2000.63	1225.59	2767.62	2598.38	1534.82	3379.4	2344.71	1601.79	2987.24	2149.84	1430.11	2767.93	2615.97	1674.82	3266.24
t_n441	2255.6	1467.84	2873.26	1718.7	962.72	2501.6	2280.17	1232.57	3130.41	2172.2	1466.63	2806.62	1974.18	1268.6	2605.1	2409.84	1484.73	3091.97
t_n442	3175.07	2922.93	3423.35	2933.85	2672.03	3252.29	3441.21	3153.63	3719.05	3183.91	2973.89	3390.58	2873.45	2652.21	3045.09	3289.54	3047.83	3531.48
t_n443	2934.1	2689.54	3179.56	2622.09	2364.85	2925.23	3100.81	2830.28	3379.45	2996.31	2793.74	3199.23	2623.36	2414.8	2815.55	3026.96	2805.66	3253.27
t_n444	2737.99	2477.62	2997.18	2366.27	2080.81	2671.57	2834.22	2492.94	3158.32	2818.79	2596.78	3037.84	2440.8	2200.95	2656.6	2821.89	2545.48	3083.64
t_n445	2651.73	2390.09	2911.87	2293.91	2007.66	2594.98	2746.95	2397.97	3079.37	2715.36	2494.25	2935.53	2366.03	2120.99	2585.06	2727.97	2446.66	2998.96
t_n446	2412.52	2138.12	2686.78	1974.13	1631.11	2305.55	2384.68	1978.62	2771.53	2499.93	2263.01	2731.59	2085.98	1788.01	2350.15	2419.9	2083.44	2737.06
t_n447	1916.58	1594.44	2235.75	1498.77	1083.76	1860.96	1784.44	1284.9	2278.6	2014.7	1723.96	2298.81	1625.96	1273.39	1926.05	1821.62	1393.37	2237.87
t_n448	1642.32	1216.54	2026.21	1266.13	862.18	1677.8	1518.8	1018.31	2037.97	1745.63	1354.78	2099.08	1412.69	1037.24	1755.77	1586.17	1147.68	2031.08
t_n449	1422.34	972.99	1836.62	1079.38	632.38	1515.7	1308.52	812.48	1838.32	1466.42	1064.53	1848.97	1199.31	850.54	1561.8	1348.82	930.96	1794.99
t_n450	1973.35	1626.83	2304.57	1581.57	1184.17	1938.73	1918.72	1428.16	2385.12	2068.22	1767.16	2355.17	1664.2	1302.08	1986.93	1927.17	1488.24	2336.75
t_n451	986.192	647.65	1379.67	889.293	490.54	1320.73	1070.52	603	1616.96	1044.22	688.67	1443.16	989.923	571.84	1398.33	1153.15	697.19	1656.91
t_n452	1915.07	1469.45	2330.49	1652.83	1199.93	2096.19	1993.42	1393.77	2539.92	1940.72	1570.14	2297.9	1733.8	1375.09	2098.31	2005.62	1539.31	2442.71
t_n453	568.042	386.44	808.66	688.603	443.98	1075.78	765.826	444.93	1217.03	543.02	382.36	745.5	578.739	439.41	859.76	675.163	436.03	993.62
t_n454	295.087	174.13	462.65	346.761	175.05	603.49	362.363	169.45	665.13	266.4	148.16	426.87	263.932	159.93	493.03	296.336	145.99	516.78
t_n455	2665.32	2418.87	2915.97	2404.62	2147.51	2694.12	2841.41	2584.57	3111.46	2751.51	2544.32	2958.83	2425.28	2209.36	2626.95	2808.1	2599.13	3024.46
t_n456_TG-EUKARYA-ARCH-DUP	2504.37	2256.1	2758.11	2236.73	1973.31	2521.54	2629.43	2394.9	2872.76	2594.9	2382.91	2809.89	2325.14	2096.95	2535.97	2696.16	2495.86	2897.52
t_n457_LECA-DUP	1699.09	1535.69	1861.16	1693.05	1477.34	1872.93	1840.98	1715.06	1929.78	1710.57	1559.09	1861.39	1693.04	1478.47	1869.78	1825.56	1696.02	1915.53
t_n458	1522.04	1352.83	1694.52	1535.43	1263.7	1761.6	1642.78	1392.49	1823.77	1443.49	1268.22	1616.3	1515.04	1233.6	1759.56	1591.48	1307.04	1807.15
t_n459	1295.88	1118.42	1478.64	1250.6	962.95	1533.68	1328.52	1072.52	1584.17	1197.02	1020.26	1382.21	1113.31	861.38	1398.66	1144.7	910.17	1410.15
t_n460_FUNGI-DUP	913.297	737.25	1100.93	911.019	644.92	1205.94	951.09	766.9	1145.26	852.949	682.29	1037.06	863.247	627.87	1153.01	881.532	705.01	1068.68
t_n461	683.5	510.16	874.75	724.707	460.45	1047.59	766.197	515.36	1004.46	598.175	420.27	795.07	614.282	436.91	963.16	652.601	375.14	912.47
t_n462_METAZOA	605.04	593.53	610.89	599.53	580.35	609.87	604.964	593.31	610.85	601.639	584.69	610.14	597.954	577.9	609.69	601.974	585.24	610.2
t_n463_EUMETAZOA-DUP	566.837	561.28	579.27	571.426	561.47	588.53	567.193	561.29	580.2	569.884	561.38	586.34	571.665	561.48	588.79	570.149	561.4	586.78
t_n464	431.849	347.77	499.72	433.486	217.69	513.54	387.521	222.52	513.77	423.227	304.19	514.07	421.187	193.92	538.22	372.752	167.46	532.37
t_n465	553.496	387.41	754.26	573.204	240.96	986.34	591.348	268.74	1055.9	456.126	286.41	674.97	527.669	210.42	950.81	537.618	208.77	1038.03
t_n466	1630.73	1468.07	1795.27	1637.49	1417.06	1828.51	1776.31	1629.33	1887.53	1665.17	1513.39	1817.21	1637.94	1421.8	1826.42	1757.62	1609.04	1874.91
t_n467	1555.85	1400.01	1716.89	1561.54	1337.41	1761.79	1688.32	1535.08	1820.58	1576.89	1429.59	1728.33	1556.78	1336.52	1756.6	1662.65	1510.56	1802.73
t_n468_ARCHAEPLASTIDA-DUP	1357.07	1221.6	1498.27	1354.59	1107.83	1599.86	1482.97	1349.27	1612.58	1381.17	1250.23	1515.03	1373.07	1133.38	1614.36	1489.6	1360.67	1614.81
t_n469	1233.11	1080.15	1387.95	1236.19	972.86	1500.78	1354.3	1126.32	1531.92	1208.37	1030.33	1384.33	1237.54	963.4	1505.87	1354.97	1110.77	1541.9
t_n470	996.322	866.6	1135.03	906.894	652.23	1170.72	976.847	725.7	1238.54	981.059	848.86	1122.35	923.529	661.33	1186.19	1007.49	759.34	1257.82
t_n471_EMBRYOPHYTA-DUP	475.019	433.47	515.22	468.878	432.26	514.28	476.771	433.74	515.53	473.345	432.98	514.98	470.422	432.34	514.84	474.828	433.18	515.29
t_n472_EUDICOT-MONOCOT-DUP	239.882	212.33	256.18	205.531	137.23	249.04	239.562	211.29	256.01	226.858	177.56	251.85	203.57	133.89	249.1	226.587	177.47	251.73
t_n473	859.05	724.2	1002.06	734.014	473.58	1025.76	796.884	522.94	1085.79	839.055	694.43	992.73	778.626	504.68	1067.39	844.308	578.55	1118.38
t_n474	241.074	168.05	330.83	183.985	44.42	362.03	141.051	35.26	332.55	248.358	147.55	381.42	321.995	65.67	604.96	249.945	26.36	655.47
t_n475	1050.29	903.1	1202.52	989.89	608.54	1313.79	1090.63	750.16	1369.55	1088.71	935.21	1246.35	1036.9	707.63	1359.51	1148.67	809.76	1418.08
t_n476	851.751	631.81	1050.06	757.442	453.81	1113.51	842.57	484.75	1180.85	862.993	579.96	1100.6	706.545	440.63	1125.74	838.473	428.71	1226.1
t_n477	1316.88	1134.01	1500.72	1271.85	1001.43	1534.8	1386.1	1131.48	1609.86	1319.92	1138.56	1500.91	1272.48	1017.76	1526.42	1387.01	1151.39	1604.61
t_n478	1217.89	1006.01	1423.26	1161.78	851.48	1464.92	1262.97	935.18	1533.82	1117.42	850.47	1361.13	998.742	573.24	1387.06	1094.71	636.12	1460.11
t_n479	683.094	504.38	871.68	616.742	434.5	976.17	680.807	360.58	1051.32	561.786	368	790.86	561.855	316.8	904.99	632.493	308.23	1020.63
t_n480_CG-FORAMINIFERA-DUP	753.839	569.35	961.83	743.927	534.69	1021.21	805.445	595.2	1032.18	754.338	575.92	952.28	704.078	529.71	977.43	796.141	600.24	1008.42
t_n481	552.479	371.17	777.59	438.543	191.02	760.78	413.824	184.03	788.6	509.349	341	716.47	463.828	208.77	674.38	424.029	204.59	745.5
t_n482	2147.61	1814.02	2457.6	1663.92	1220.04	2056.8	2011.35	1458.66	2456.57	2234.12	1949.81	2500.02	1784.97	1460.04	2110.2	2105.34	1683.44	2472.72
t_n483	1851.81	1462.83	2210.31	1511.46	1016.99	1913.72	1819.77	1219.31	2329.97	1822.77	1471.02	2152.92	1541.73	1121.59	1901.27	1826.32	1316.03	2280.18
t_n484	2490.26	2183.37	2776.86	2167.39	1719.33	2513.89	2581.79	2137.6	2938.42	2602.47	2292.5	2863.78	2112.72	1644.51	2488.86	2464.21	1941.61	2843.76
t_n485	2279.76	1944.87	2586.85	1865.4	1444.42	2290.25	2278.58	1765.03	2697.9	2336.02	2004.01	2629.16	1896.35	1510.98	2278.38	2264.09	1790.18	2645.86
t_n486	761.066	491.42	1118.55	901.358	530.5	1341.23	1015.61	590.97	1569.82	1050.41	534.51	1710.11	911.72	471.71	1540.26	1104.59	534.46	1843.77
t_n487	282.648	153.83	468.2	476.288	205.8	790.91	486.357	220.29	897.51	243.396	106.25	466.02	330.602	148.82	604.38	323.983	113.43	701.63
t_n488	3084.99	2662.55	3428.67	2476.9	1847.28	3063.53	3111.33	2435.3	3608.26	2984.36	2636.17	3288.46	2547.85	2124.3	3001.22	3035.73	2527.25	3447.76
t_n489	2993.45	2551.78	3355.34	2385.76	1762.47	2995.79	3012.7	2333.42	3527.2	2895.7	2519.06	3225.17	2472.99	2053.42	2959.29	2953.87	2438.12	3381.16
t_n490	2123.82	1417.08	2720.85	1599.63	917.18	2332.28	2072.49	1137.27	2912.9	2423.07	1890.76	2857.07	1962.04	1401.35	2531.7	2410.11	1692.51	2999.09
t_n491	2202.3	1552.91	2777.37	1644.7	1026.03	2330.49	2137.85	1320.92	2890.8	1814.1	1208.72	2377.24	1723.36	1142.68	2327.13	2127.22	1389.58	2779.78

## Sheet: Divtimes_GBM-highlighted
<node_label>|<clade_name>	concatenated + cross-bracing A			concatenated + without cross-bracing			concatenated + cross-bracing B			partitioned + cross-bracing A			partitioned + without cross-bracing			partitioned + cross-bracing B
	mean_t-conc_cb	2.75%q-conc_cb	97.5%q-conc_cb	mean_t-conc_notcb	2.75%q-conc_notcb	97.5%q-conc_notcb	mean_t-conc_fosscb	2.75%q-conc_fosscb	97.5%q-conc_fosscb	mean_t-part_cb	2.75%q-part_cb	97.5%q-part_cb	mean_t-part_notcb	2.75%q-part_notcb	97.5%q-part_notcb	mean_t-part_fosscb	2.75%q-part_fosscb	97.5%q-part_fosscb
t_n247|ROOT	4494.69	4428.58	4519.35	4487.74	4405.4	4519.17	4500.75	4450.15	4519.5	4501.65	4453.63	4519.54	4497.54	4440.08	4519.42	4505.02	4465.51	4519.61
t_n248|LUCA	4274.56	4180.49	4349.79	4401.19	4192.17	4505.16	4292.46	4211.46	4358.58	4260.02	4175.22	4332.05	4377.55	4133.18	4503.21	4277.18	4198.84	4343.68
t_n368|LUCA-dup	4274.56	4180.49	4349.79	4042.45	3855.76	4263.88	4292.46	4211.46	4358.58	4260.02	4175.22	4332.05	4066.43	3879.93	4343.37	4277.18	4198.84	4343.68
t_n249|LACA	3315.71	3078.33	3534.26	3081	2831.22	3325.68	3338.78	3080.3	3578.54	3240.47	3045.6	3423.11	3094.47	2909.23	3332.69	3178.49	2945.01	3397.67
t_n438|LACA-dup	3315.71	3078.33	3534.26	3093.03	2876	3334.04	3525.37	3280.22	3744.25	3240.47	3045.6	3423.11	3061.23	2864	3285.5	3457.44	3249.17	3649.03
t_n267|LAsCA	2382.01	2161.97	2613.8	2284.38	2070.39	2514.82	2513.93	2292.54	2742.31	2510.59	2318.88	2705.33	2685.18	2462.31	2907.84	2700.82	2487.09	2918.54
t_n455|LAsCA-dup	2382.01	2161.97	2613.8	2214.24	2012.67	2421.26	2583.9	2356.27	2818.49	2510.59	2318.88	2705.33	2198.01	1992.43	2425.88	2595.03	2398.78	2790.94
t_n268|TG-EUKARYA-ARCH	2251.3	2040.24	2477.66	2204.28	1992.81	2431.83	2417.75	2206.67	2635.48	2346.09	2154.67	2543.37	2517.75	2283.73	2749.24	2490.39	2298.39	2683.82
t_n456|TG-EUKARYA-ARCH-DUP	2251.3	2040.24	2477.66	2085.99	1891.96	2293.7	2417.75	2206.67	2635.48	2346.09	2154.67	2543.37	2099.14	1896.35	2332.23	2490.39	2298.39	2683.82
t_n269|LECA	1293.65	1200.67	1411.81	1370	1232.96	1540.6	1446.39	1309.1	1603.1	1321.41	1212.43	1442.23	1429.17	1262.92	1625.19	1457.84	1327.89	1594.83
t_n457|LECA-DUP	1293.65	1200.67	1411.81	1346.74	1224.82	1498.13	1446.39	1309.1	1603.1	1321.41	1212.43	1442.23	1364.61	1233.25	1518.68	1457.84	1327.89	1594.83
t_n272|FUNGI	683.842	586.32	788.89	692.381	511.85	870.44	728.621	614.39	854.98	647.026	539.47	762.27	761.86	523.18	1005.69	670.517	551.69	802.34
t_n332|FUNGI-DUP	683.842	586.32	788.89	905.831	651.07	1221.15	728.621	614.39	854.98	647.026	539.47	762.27	813.66	435.64	1219.28	670.517	551.69	802.34
t_n395|FUNGI-DUP	683.842	586.32	788.89	766.258	611.09	957.06	728.621	614.39	854.98	647.026	539.47	762.27	696.289	434.4	918.95	670.517	551.69	802.34
t_n460|FUNGI-DUP	683.842	586.32	788.89	759.435	604.69	929.91	728.621	614.39	854.98	647.026	539.47	762.27	729.344	554.85	906.9	670.517	551.69	802.34
t_n274|METAZOA	605.449	594.59	611	597.998	578.27	609.66	605.417	594.48	611.03	601.566	584.55	610.17	594.893	576.12	609.23	602.491	586.55	610.36
t_n333|METAZOA-DUP	605.449	594.59	611	601.553	583.39	610.25	605.417	594.48	611.03	601.566	584.55	610.17	595.596	576.31	609.34	602.491	586.55	610.36
t_n397|METAZOA-DUP	605.449	594.59	611	602.242	585.26	610.34	605.417	594.48	611.03	601.566	584.55	610.17	601.006	582.26	610.13	602.491	586.55	610.36
t_n462|METAZOA-DUP	605.449	594.59	611	599.642	580.27	609.91	605.417	594.48	611.03	601.566	584.55	610.17	597.502	577.58	609.68	602.491	586.55	610.36
t_n275|EUMETAZOA	566.192	561.25	577.65	573.9	561.65	589.99	566.568	561.26	578.73	569.998	561.39	586.52	575.583	561.91	590.49	569.873	561.4	586.4
t_n334|EUMETAZOA-DUP	566.192	561.25	577.65	570.132	561.39	587.3	566.568	561.26	578.73	569.998	561.39	586.52	574.504	561.72	590.29	569.873	561.4	586.4
t_n398|EUMETAZOA-DUP	566.192	561.25	577.65	570.411	561.41	587.38	566.568	561.26	578.73	569.998	561.39	586.52	570.869	561.44	588.13	569.873	561.4	586.4
t_n463|EUMETAZOA-DUP	566.192	561.25	577.65	571.871	561.5	588.89	566.568	561.26	578.73	569.998	561.39	586.52	572.008	561.47	589.14	569.873	561.4	586.4
t_n280|ARCHAEPLASTIDA	1102.58	1035.3	1201.82	1152.28	1039.07	1311.61	1206.1	1090.37	1337.49	1150.1	1053.95	1259.78	1280.02	1117.53	1471.99	1264.7	1147.69	1389.08
t_n312|ARCHAEPLASTIDA-DUP	1102.58	1035.3	1201.82	1511.8	1176.02	1820.15	1206.1	1090.37	1337.49	1150.1	1053.95	1259.78	1485.17	1128.22	1839.27	1264.7	1147.69	1389.08
t_n338|ARCHAEPLASTIDA-DUP	1102.58	1035.3	1201.82	1463.74	1050.02	1850.75	1206.1	1090.37	1337.49	1150.1	1053.95	1259.78	1629.82	1097.95	1872.59	1264.7	1147.69	1389.08
t_n402|ARCHAEPLASTIDA-DUP	1102.58	1035.3	1201.82	1176.79	1035.6	1481.3	1206.1	1090.37	1337.49	1150.1	1053.95	1259.78	1156.76	1034	1377	1264.7	1147.69	1389.08
t_n426|ARCHAEPLASTIDA-DUP	1102.58	1035.3	1201.82	1213.77	1034.81	1541.84	1206.1	1090.37	1337.49	1150.1	1053.95	1259.78	1301.56	1068.74	1597.91	1264.7	1147.69	1389.08
t_n468|ARCHAEPLASTIDA-DUP	1102.58	1035.3	1201.82	1124.81	1035.02	1269.31	1206.1	1090.37	1337.49	1150.1	1053.95	1259.78	1125.12	1034.68	1279.94	1264.7	1147.69	1389.08
t_n283|EMBRYOPHYTA	446.185	431	482.52	444.536	430.91	481.3	449.931	431.13	493.17	465.997	432.29	511.85	464.966	431.89	513.19	475.211	433.7	514.99
t_n314|EMBRYOPHYTA-DUP	446.185	431	482.52	470.924	432.45	514.87	449.931	431.13	493.17	465.997	432.29	511.85	475.4	433.06	515.73	475.211	433.7	514.99
t_n340|EMBRYOPHYTA-DUP	446.185	431	482.52	476.519	433.47	515.74	449.931	431.13	493.17	465.997	432.29	511.85	475.779	433.11	515.68	475.211	433.7	514.99
t_n404|EMBRYOPHYTA-DUP	446.185	431	482.52	467.027	432.19	513.47	449.931	431.13	493.17	465.997	432.29	511.85	469.857	432.4	514.28	475.211	433.7	514.99
t_n430|EMBRYOPHYTA-DUP	446.185	431	482.52	475.416	433.16	515.59	449.931	431.13	493.17	465.997	432.29	511.85	476.726	433.36	515.73	475.211	433.7	514.99
t_n471|EMBRYOPHYTA-DUP	446.185	431	482.52	459.323	431.57	509.12	449.931	431.13	493.17	465.997	432.29	511.85	465.172	431.86	512.92	475.211	433.7	514.99
t_n284|EUDICOT-MONOCOT	249.716	235.23	267.98	247.747	230.29	266.15	250.771	236.27	270.66	241.727	217.88	257.29	238.102	205.31	255.82	241.655	217.47	257.38
t_n315|EUDICOT-MONOCOT-DUP	249.716	235.23	267.98	217.043	149.51	251.01	250.771	236.27	270.66	241.727	217.88	257.29	208.944	135.54	250.02	241.655	217.47	257.38
t_n341|EUDICOT-MONOCOT-DUP	249.716	235.23	267.98	199.298	133.63	248.07	250.771	236.27	270.66	241.727	217.88	257.29	199.524	131.12	248.7	241.655	217.47	257.38
t_n405|EUDICOT-MONOCOT-DUP	249.716	235.23	267.98	228.25	182.54	252.09	250.771	236.27	270.66	241.727	217.88	257.29	227.049	177.89	251.71	241.655	217.47	257.38
t_n472|EUDICOT-MONOCOT-DUP	249.716	235.23	267.98	222.364	167.93	251.04	250.771	236.27	270.66	241.727	217.88	257.29	208.42	140	249.27	241.655	217.47	257.38
t_n287|RHODOPHYTA	860.543	779.86	956.6	811.871	602.06	1016.39	873.44	682.91	1049.81	927.293	823.31	1041.09	1104.13	903.13	1318.09	1074.77	898.02	1241.03
t_n318|RHODOPHYTA-DUP	860.543	779.86	956.6	1326.24	1013.12	1652.27	1081.32	904.39	1245.1	927.293	823.31	1041.09	1332.01	988.67	1717.47	1163.12	952.27	1328.14
t_n344|RHODOPHYTA-DUP	860.543	779.86	956.6	884.326	473.06	1338.71	725.917	421.97	1013.14	927.293	823.31	1041.09	898.511	442.23	1436.92	714.938	305.35	1101.3
t_n408|RHODOPHYTA-DUP	860.543	779.86	956.6	844.536	625.33	1125.08	874.486	691.07	1047.24	927.293	823.31	1041.09	896.818	693.58	1122.74	978.484	790.92	1151.83
t_n431|RHODOPHYTA-DUP	860.543	779.86	956.6	960.475	737.76	1274.26	972.698	806.74	1132.75	927.293	823.31	1041.09	1004.61	780.76	1280.99	990.399	806.88	1164.54
t_n475|RHODOPHYTA-DUP	860.543	779.86	956.6	875.1	705.74	1059.44	944.132	770.28	1109.05	927.293	823.31	1041.09	926.364	753.6	1113.33	1046.58	851.65	1224.62
t_n292|FORAMINIFERA	568.033	524.17	655.56	603.057	524.98	755.21	591.163	525.63	708.18	631.676	533.63	758.67	758.382	545.25	977.79	666.592	543.57	814.13
t_n413|FORAMINIFERA-DUP	568.033	524.17	655.56	825.013	606.63	1065.18	591.163	525.63	708.18	631.676	533.63	758.67	909.662	688.5	1125.17	666.592	543.57	814.13
t_n480|FORAMINIFERA-DUP	568.033	524.17	655.56	586.539	524.26	725.93	591.163	525.63	708.18	631.676	533.63	758.67	577.303	523.92	715.75	666.592	543.57	814.13
t_n294|HEIMDAL	2029.84	1810.13	2261.38	2099.49	1864.97	2335.27	2299.75	2057.42	2536.88	2090.05	1878.66	2302.06	2428.08	2171.14	2675.88	2393.53	2166.73	2608.96
t_n482|HEIMDAL-DUP	2029.84	1810.13	2261.38	1695.96	1304.46	1976.89	2001.91	1660.73	2290.71	2090.05	1878.66	2302.06	1597.35	1288.29	1933.63	1991.42	1676.7	2274.58
t_n296|ASGARD	2269.47	2038.79	2510.68	2195.36	1966.66	2432.81	2406.62	2144.89	2660.03	2396.29	2161.53	2616.77	2625.49	2365.72	2869.27	2634.11	2376.87	2871.95
t_n484|ASGARD-DUP	2269.47	2038.79	2510.68	2106.25	1876.32	2325.34	2439.55	2167.4	2701.93	2396.29	2161.53	2616.77	2024.72	1718.3	2299.85	2344.67	2014.44	2625.19
t_n304|LBCA	3357.31	3248.79	3480.69	3485.95	3294.65	3661.55	3415.4	3274.6	3570.51	3241.53	3156.08	3337.27	3310.25	3102.86	3490.09	3284.11	3168.58	3413.38
t_n369|LBCA-DUP	3357.31	3248.79	3480.69	3153.58	3062.63	3308.54	3349.98	3200.46	3521.58	3241.53	3156.08	3337.27	3138.78	3022.5	3366.38	3256.48	3133.37	3397.28
t_n308|TG-OXYPHOTOBACTERIA	2978.99	2945.91	3064.38	3097.92	2951.2	3227.66	2981.48	2946.01	3071.05	2966.08	2945.55	3020.71	3025.05	2946.39	3148.17	2967.77	2945.6	3026.05
t_n422|TG-OXYPHOTOBACTERIA-DUP	2978.99	2945.91	3064.38	2969.05	2945.53	3047.84	2981.48	2946.01	3071.05	2966.08	2945.55	3020.71	2994.4	2945.54	3196.74	2967.77	2945.6	3026.05
t_n309|CG-OXYPHOTOBACTERIA	2215.81	2012.33	2436.25	2352.99	2025.78	2664.25	2275.82	2060.72	2478.95	2140.77	1982.61	2339.41	2262.8	1992.07	2589.86	2220.3	2027.28	2415.71
t_n423|CG-OXYPHOTOBACTERIA-DUP	2215.81	2012.33	2436.25	2345.89	2059.4	2576.44	2275.82	2060.72	2478.95	2140.77	1982.61	2339.41	2319.13	2062.4	2578.16	2220.3	2027.28	2415.71
t_n328|LECA	2053.66	1716.18	2455.81	2371.57	1873.41	2862.38	2053.13	1646.79	2594.93	2222.05	1914.53	2525.89	2571.68	2108.15	2984.64	2281.27	1771	2786.96
t_n390|LECA-DUP	2053.66	1716.18	2455.81	2119.94	1777.48	2436.39	2307.43	1939.94	2675.85	2222.05	1914.53	2525.89	2280.11	1981.33	2578.61	2449.05	2136.16	2739.18
t_n329|TG-EUKARYA-MITO	1432.56	1287.98	1616.36	2061.41	1601.19	2545.11	1605.14	1398	1857.16	1425.58	1275.01	1606.1	2315.24	1832.66	2791.16	1649.27	1442.48	1884.61
t_n391|TG-EUKARYA-MITO-DUP	1432.56	1287.98	1616.36	1559.17	1314.44	1870.26	1605.14	1398	1857.16	1425.58	1275.01	1606.1	1550.63	1339.5	1803.96	1649.27	1442.48	1884.61

## Sheet: Divtimes_ILN-highlighted
<node_label>|<clade_name>	concatenated + cross-bracing A			concatenated + without cross-bracing			concatenated + cross-bracing B			partitioned + cross-bracing A			partitioned + without cross-bracing			partitioned + cross-bracing B
	mean_t-conc_cb	2.75%q-conc_cb	97.5%q-conc_cb	mean_t-conc_notcb	2.75%q-conc_notcb	97.5%q-conc_notcb	mean_t-conc_fosscb	2.75%q-conc_fosscb	97.5%q-conc_fosscb	mean_t-part_cb	2.75%q-part_cb	97.5%q-part_cb	mean_t-part_notcb	2.75%q-part_notcb	97.5%q-part_notcb	mean_t-part_fosscb	2.75%q-part_fosscb	97.5%q-part_fosscb
t_n247|ROOT	4491.03	4415.09	4519.26	4471.66	4347.99	4518.7	4496.41	4433.92	4519.39	4500.71	4449.71	4519.49	4494.28	4427.43	4519.28	4503.62	4460.55	4519.56
t_n248|LUCA	4180.64	4026.54	4311.36	4342.81	3915.24	4499.92	4238.32	4102.1	4352.19	4213.61	4092.82	4318.06	4395.84	4145.54	4506.52	4245.77	4135.12	4339.93
t_n368|LUCA-dup	4180.64	4026.54	4311.36	3828.89	3540.3	4340.23	4238.32	4102.1	4352.19	4213.61	4092.82	4318.06	3917.12	3683.13	4176.14	4245.77	4135.12	4339.93
t_n249|LACA	3449.86	3193.91	3695.85	3239.84	2935.86	3633.29	3587.89	3294.75	3865.75	3376.63	3166.86	3578.33	3265.39	2981.46	3615.77	3494.09	3258.81	3719.82
t_n438|LACA-dup	3449.86	3193.91	3695.85	3147.4	2901.81	3490.46	3684.41	3399.3	3946.07	3376.63	3166.86	3578.33	3055.59	2863.86	3287.59	3511.47	3264.32	3751.33
t_n267|LAsCA	2665.32	2418.87	2915.97	2484.29	2200.17	2804.56	2778.09	2525.75	3044.72	2751.51	2544.32	2958.83	2749.04	2491.93	3031.96	2907.74	2684.13	3139.81
t_n455|LAsCA-dup	2665.32	2418.87	2915.97	2404.62	2147.51	2694.12	2841.41	2584.57	3111.46	2751.51	2544.32	2958.83	2425.28	2209.36	2626.95	2808.1	2599.13	3024.46
t_n268|TG-EUKARYA-ARCH	2504.37	2256.1	2758.11	2370.91	2090.29	2676.07	2629.43	2394.9	2872.76	2594.9	2382.91	2809.89	2590.55	2351.93	2862.28	2696.16	2495.86	2897.52
t_n456|TG-EUKARYA-ARCH-DUP	2504.37	2256.1	2758.11	2236.73	1973.31	2521.54	2629.43	2394.9	2872.76	2594.9	2382.91	2809.89	2325.14	2096.95	2535.97	2696.16	2495.86	2897.52
t_n269|LECA	1699.09	1535.69	1861.16	1779.16	1590.12	1902.97	1840.98	1715.06	1929.78	1710.57	1559.09	1861.39	1795.7	1634.4	1904.19	1825.56	1696.02	1915.53
t_n457|LECA-DUP	1699.09	1535.69	1861.16	1693.05	1477.34	1872.93	1840.98	1715.06	1929.78	1710.57	1559.09	1861.39	1693.04	1478.47	1869.78	1825.56	1696.02	1915.53
t_n272|FUNGI	913.297	737.25	1100.93	880.236	615.66	1201.45	951.09	766.9	1145.26	852.949	682.29	1037.06	871.415	604.87	1176.98	881.532	705.01	1068.68
t_n332|FUNGI-DUP	913.297	737.25	1100.93	957.864	597.86	1406.38	951.09	766.9	1145.26	852.949	682.29	1037.06	969.201	498.33	1499.29	881.532	705.01	1068.68
t_n395|FUNGI-DUP	913.297	737.25	1100.93	961.39	707.69	1281.96	951.09	766.9	1145.26	852.949	682.29	1037.06	909.775	651.8	1211.51	881.532	705.01	1068.68
t_n460|FUNGI-DUP	913.297	737.25	1100.93	911.019	644.92	1205.94	951.09	766.9	1145.26	852.949	682.29	1037.06	863.247	627.87	1153.01	881.532	705.01	1068.68
t_n274|METAZOA	605.04	593.53	610.89	596.794	577.3	609.5	604.964	593.31	610.85	601.639	584.69	610.14	595.329	576.2	609.33	601.974	585.24	610.2
t_n333|METAZOA-DUP	605.04	593.53	610.89	601.403	583.39	610.19	604.964	593.31	610.85	601.639	584.69	610.14	595.738	576.38	609.39	601.974	585.24	610.2
t_n397|METAZOA-DUP	605.04	593.53	610.89	600.819	582.42	610.07	604.964	593.31	610.85	601.639	584.69	610.14	598.879	579.13	609.8	601.974	585.24	610.2
t_n462|METAZOA-DUP	605.04	593.53	610.89	599.53	580.35	609.87	604.964	593.31	610.85	601.639	584.69	610.14	597.954	577.9	609.69	601.974	585.24	610.2
t_n275|EUMETAZOA	566.837	561.28	579.27	573.924	561.65	590.04	567.193	561.29	580.2	569.884	561.38	586.34	574.576	561.75	590.23	570.149	561.4	586.78
t_n334|EUMETAZOA-DUP	566.837	561.28	579.27	570.233	561.39	587.25	567.193	561.29	580.2	569.884	561.38	586.34	574.335	561.69	590.17	570.149	561.4	586.78
t_n398|EUMETAZOA-DUP	566.837	561.28	579.27	571.56	561.49	588.46	567.193	561.29	580.2	569.884	561.38	586.34	572.518	561.54	589.44	570.149	561.4	586.78
t_n463|EUMETAZOA-DUP	566.837	561.28	579.27	571.426	561.47	588.53	567.193	561.29	580.2	569.884	561.38	586.34	571.665	561.48	588.79	570.149	561.4	586.78
t_n280|ARCHAEPLASTIDA	1357.07	1221.6	1498.27	1452.7	1205.52	1658.64	1482.97	1349.27	1612.58	1381.17	1250.23	1515.03	1531.44	1314.89	1714.41	1489.6	1360.67	1614.81
t_n312|ARCHAEPLASTIDA-DUP	1357.07	1221.6	1498.27	1298.2	1060.73	1613.55	1482.97	1349.27	1612.58	1381.17	1250.23	1515.03	1356.29	1059.3	1724.24	1489.6	1360.67	1614.81
t_n338|ARCHAEPLASTIDA-DUP	1357.07	1221.6	1498.27	1504.23	1144.74	1817.05	1482.97	1349.27	1612.58	1381.17	1250.23	1515.03	1580.46	1147.87	1854.21	1489.6	1360.67	1614.81
t_n402|ARCHAEPLASTIDA-DUP	1357.07	1221.6	1498.27	1450.66	1156.04	1719.82	1482.97	1349.27	1612.58	1381.17	1250.23	1515.03	1342.93	1073.35	1655.51	1489.6	1360.67	1614.81
t_n426|ARCHAEPLASTIDA-DUP	1357.07	1221.6	1498.27	1294.95	1061.21	1631.15	1482.97	1349.27	1612.58	1381.17	1250.23	1515.03	1324.94	1088.62	1598.33	1489.6	1360.67	1614.81
t_n468|ARCHAEPLASTIDA-DUP	1357.07	1221.6	1498.27	1354.59	1107.83	1599.86	1482.97	1349.27	1612.58	1381.17	1250.23	1515.03	1373.07	1133.38	1614.36	1489.6	1360.67	1614.81
t_n283|EMBRYOPHYTA	475.019	433.47	515.22	464.593	431.83	512.81	476.771	433.74	515.53	473.345	432.98	514.98	467.392	432.05	514.06	474.828	433.18	515.29
t_n314|EMBRYOPHYTA-DUP	475.019	433.47	515.22	473.143	432.74	515.2	476.771	433.74	515.53	473.345	432.98	514.98	473.783	432.67	515.36	474.828	433.18	515.29
t_n340|EMBRYOPHYTA-DUP	475.019	433.47	515.22	473.856	432.87	515.3	476.771	433.74	515.53	473.345	432.98	514.98	473.839	432.66	515.42	474.828	433.18	515.29
t_n404|EMBRYOPHYTA-DUP	475.019	433.47	515.22	474.238	432.97	515.36	476.771	433.74	515.53	473.345	432.98	514.98	472.625	432.57	515.14	474.828	433.18	515.29
t_n430|EMBRYOPHYTA-DUP	475.019	433.47	515.22	472.516	432.68	515.07	476.771	433.74	515.53	473.345	432.98	514.98	473.905	432.78	515.24	474.828	433.18	515.29
t_n471|EMBRYOPHYTA-DUP	475.019	433.47	515.22	468.878	432.26	514.28	476.771	433.74	515.53	473.345	432.98	514.98	470.422	432.34	514.84	474.828	433.18	515.29
t_n284|EUDICOT-MONOCOT	239.882	212.33	256.18	227.291	171.97	252.75	239.562	211.29	256.01	226.858	177.56	251.85	213.92	142.43	250.52	226.587	177.47	251.73
t_n315|EUDICOT-MONOCOT-DUP	239.882	212.33	256.18	213.183	142.9	250.36	239.562	211.29	256.01	226.858	177.56	251.85	201.92	131.33	249.11	226.587	177.47	251.73
t_n341|EUDICOT-MONOCOT-DUP	239.882	212.33	256.18	201.097	133.2	248.69	239.562	211.29	256.01	226.858	177.56	251.85	194.624	129.35	248.14	226.587	177.47	251.73
t_n405|EUDICOT-MONOCOT-DUP	239.882	212.33	256.18	217.631	154.12	250.66	239.562	211.29	256.01	226.858	177.56	251.85	217.545	152.77	250.68	226.587	177.47	251.73
t_n472|EUDICOT-MONOCOT-DUP	239.882	212.33	256.18	205.531	137.23	249.04	239.562	211.29	256.01	226.858	177.56	251.85	203.57	133.89	249.1	226.587	177.47	251.73
t_n287|RHODOPHYTA	1050.29	903.1	1202.52	994.701	604.85	1323.33	1035.98	710.89	1321.63	1088.71	935.21	1246.35	1164	838.26	1461.97	1137.36	844.01	1383.04
t_n318|RHODOPHYTA-DUP	1050.29	903.1	1202.52	1111.13	806.84	1454.58	1283.27	942.9	1512.11	1088.71	935.21	1246.35	1108.02	607.9	1556.74	1234.71	814.72	1510.79
t_n344|RHODOPHYTA-DUP	1050.29	903.1	1202.52	851.844	449.76	1384.3	893.62	435.34	1322.77	1088.71	935.21	1246.35	694.878	221.37	1389.04	750.364	234.33	1327.34
t_n408|RHODOPHYTA-DUP	1050.29	903.1	1202.52	1047.4	690.32	1398.59	1092.38	767.42	1364.88	1088.71	935.21	1246.35	999.6	605.38	1361.39	1141.08	802.72	1406.63
t_n431|RHODOPHYTA-DUP	1050.29	903.1	1202.52	1023.09	771.04	1353.59	1177.57	896.68	1408.55	1088.71	935.21	1246.35	1034.75	776.12	1321.38	1184.65	920.18	1409.09
t_n475|RHODOPHYTA-DUP	1050.29	903.1	1202.52	989.89	608.54	1313.79	1090.63	750.16	1369.55	1088.71	935.21	1246.35	1036.9	707.63	1359.51	1148.67	809.76	1418.08
t_n292|FORAMINIFERA	753.839	569.35	961.83	804.779	551.8	1092.89	805.445	595.2	1032.18	754.338	575.92	952.28	795.234	543.48	1096.31	796.141	600.24	1008.42
t_n413|FORAMINIFERA-DUP	753.839	569.35	961.83	1043.66	712.38	1433.15	805.445	595.2	1032.18	754.338	575.92	952.28	1069.6	718.98	1450.42	796.141	600.24	1008.42
t_n480|FORAMINIFERA-DUP	753.839	569.35	961.83	743.927	534.69	1021.21	805.445	595.2	1032.18	754.338	575.92	952.28	704.078	529.71	977.43	796.141	600.24	1008.42
t_n294|HEIMDAL	2147.61	1814.02	2457.6	2127.42	1681.23	2496.19	2391.32	1989.54	2710.65	2234.12	1949.81	2500.02	2376.58	2025.34	2704.07	2487.67	2145.38	2762.92
t_n482|HEIMDAL-DUP	2147.61	1814.02	2457.6	1663.92	1220.04	2056.8	2011.35	1458.66	2456.57	2234.12	1949.81	2500.02	1784.97	1460.04	2110.2	2105.34	1683.44	2472.72
t_n296|ASGARD	2490.26	2183.37	2776.86	2295.58	1789.21	2669.73	2593.54	2167.51	2930.22	2602.47	2292.5	2863.78	2624.46	2249.34	2991.72	2796.36	2438.5	3075.72
t_n484|ASGARD-DUP	2490.26	2183.37	2776.86	2167.39	1719.33	2513.89	2581.79	2137.6	2938.42	2602.47	2292.5	2863.78	2112.72	1644.51	2488.86	2464.21	1941.61	2843.76
t_n304|LBCA	3362.52	3220.7	3534.2	3495.19	3257.2	3743.03	3539.22	3317.35	3786.33	3234.56	3131.13	3357.81	3396.57	3208.2	3606.39	3393.45	3222.24	3585.82
t_n369|LBCA-DUP	3362.52	3220.7	3534.2	3194.2	3065.79	3398.87	3430.61	3216.23	3687.55	3234.56	3131.13	3357.81	3080.22	2994.76	3218.41	3219.76	3082.68	3390.47
t_n308|TG-OXYPHOTOBACTERIA	2985.23	2946.07	3087.4	3070.66	2948.4	3249.83	3001.11	2946.58	3136.82	2969.76	2945.64	3034.17	3048.31	2951.42	3166.49	2974.69	2945.74	3050.24
t_n422|TG-OXYPHOTOBACTERIA-DUP	2985.23	2946.07	3087.4	2983.57	2945.84	3110.14	3001.11	2946.58	3136.82	2969.76	2945.64	3034.17	2966.74	2945.51	3031.46	2974.69	2945.74	3050.24
t_n309|CG-OXYPHOTOBACTERIA	2128.85	1956.9	2391.43	2190.75	1951.93	2597.39	2272.27	2024.8	2557.74	2070.13	1926.81	2269.99	2113.6	1932.32	2426.87	2145.23	1979.13	2376.07
t_n423|CG-OXYPHOTOBACTERIA-DUP	2128.85	1956.9	2391.43	2252.74	1980.19	2623.68	2272.27	2024.8	2557.74	2070.13	1926.81	2269.99	2140.76	1954.33	2442.96	2145.23	1979.13	2376.07
t_n328|LECA	2280.84	1982.6	2618.75	2329.61	1883.05	2881.37	2459.04	2076.7	2933.49	2236.69	1935.55	2571.04	2468.68	1999.09	2981.35	2489.03	2059.15	2999.55
t_n390|LECA-DUP	2280.84	1982.6	2618.75	2344.62	2026.37	2703	2565.71	2193.65	2971.92	2236.69	1935.55	2571.04	2288.11	1963.65	2605.81	2443.23	2114.31	2783.53
t_n329|TG-EUKARYA-MITO	1851.98	1634.36	2105.92	2014.76	1625.62	2537.73	2064.82	1807.18	2366.75	1829.18	1597.11	2111.17	2179.77	1704.36	2701.96	2038.1	1781	2333.61
t_n391|TG-EUKARYA-MITO-DUP	1851.98	1634.36	2105.92	1936.93	1660.29	2246.38	2064.82	1807.18	2366.75	1829.18	1597.11	2111.17	1902.07	1630.27	2197.96	2038.1	1781	2333.61

## Sheet: MCMCdiagn_prior
Stats for estimates of divergence times	concatenated + cross-bracing A	concatenated + without cross-bracing	concatenated + cross-bracing B	partitioned + cross-bracing A	partitioned + without cross-bracing	partitioned + cross-bracing B
Med. num. samples collected per chain	20001	20001	20001	20001	20001	20001
Min. num. samples collected per chain	20001	20001	20001	20001	20001	20001
Max. num. samples collected per chain	20001	20001	20001	20001	60003	20001
Num. samples used to calculate stats	120006	40002	120006	120006	60003	120006
tail-ESS (med. value across all chains)	59333	19075	59330	59278	28602	59344
tail-ESS (min. value across all chains)	57323	14047	55771	56717	20862	56250
tail-ESS (max. value across all chains)	60445	20262	60666	60658	30219	60750
bulk-ESS (med. value across all chains)	59756	18873	59793	59560	28434	59765
bulk-ESS (min. value across all chains)	56625	13070	56282	57781	16371	54933
bulk-ESS (max. value across all chains)	61360	20225	61215	61291	30242	61172
Rhat (min. value across all chains)	0.999951	0.999916	0.999944	0.999955	0.999925	0.999954
Rhat (max. value across all chains)	1.00015	1.00051	1.00016	1.00013	1.00034	1.00013
Total num. samples collected	120006	40002	120006	120006	60003	120006

## Sheet: MCMCdiagn_postGBM
Stats for estimates of divergence times	concatenated + cross-bracing A	concatenated + without cross-bracing	concatenated + cross-bracing B	partitioned + cross-bracing A	partitioned + without cross-bracing	partitioned + cross-bracing B
Med. num. samples collected per chain	18687	14038.5	16119	3581.5	2934	2619.5
Min. num. samples collected per chain	15350	10004	12340	2754	2320	1470
Max. num. samples collected per chain	20001	15155	17056	3817	3032	3230
Num. samples used to calculate stats	245600	160064	197440	44064	37120	23520
tail-ESS (med. value across all chains)	121016	74155	96505	21383	16291	11249
tail-ESS (min. value across all chains)	104448	19308	80217	18358	5349	9483
tail-ESS (max. value across all chains)	123427	80428	99444	22257	19075	12037
bulk-ESS (med. value across all chains)	118875	69350	94658	20736	14048	11032
bulk-ESS (min. value across all chains)	80050	15106	70643	14049	3883	7662
bulk-ESS (max. value across all chains)	123901	81059	99669	22508	19157	12342
Rhat (min. value across all chains)	0.999956	0.999941	0.999939	0.999803	0.999677	0.999441
Rhat (max. value across all chains)	1.00019	1.00081	1.00017	1.00049	1.00287	1.00117
Total num. samples collected	293854	221526	251153	56203	45649	38434

## Sheet: MCMCdiagn_postILN
Stats for estimates of divergence times	concatenated + cross-bracing A	concatenated + without cross-bracing	concatenated + cross-bracing B	partitioned + cross-bracing A	partitioned + without cross-bracing	partitioned + cross-bracing B
Med. num. samples collected per chain	19657	15443.5	17320	3709	3090	2078.5
Min. num. samples collected per chain	14685	13639	12982	1696	2578	1773
Max. num. samples collected per chain	20001	17116	18896	4061	3265	3406
Num. samples used to calculate stats	234960	218224	207712	27136	41248	28368
tail-ESS (med. value across all chains)	115856	103620	102465	13342	19585	13909
tail-ESS (min. value across all chains)	105629	39581	33751	11687	14391	12309
tail-ESS (max. value across all chains)	117867	109726	104521	13887	20972	14511
bulk-ESS (med. value across all chains)	114577	96105	102365	13253	18664	13938
bulk-ESS (min. value across all chains)	88704	62526	16710	10561	9888	11391
bulk-ESS (max. value across all chains)	117924	109813	105367	14062	20996	14769
Rhat (min. value across all chains)	0.999955	0.999953	0.999961	0.999583	0.999698	0.999647
Rhat (max. value across all chains)	1.0001	1.00021	1.00356	1.00091	1.0015	1.001
Total num. samples collected	306816	247184	268175	56889	48216	37795
