# Supplementary material for: The nature of the last universal common ancestor and its impact on the early Earth system
Source: Nat Ecol Evol. 2024 Jul 12;8(9):1654–66. doi: 10.1038/s41559-024-02461-1 (PMC11383801; doi:10.1038/s41559-024-02461-1)
Supplement: Supplementary file 10 — Spreadsheet containing a list of the posterior time estimates for LUCA obtained under the main calibration strategy cross-bracing A with the concatenated dataset and with the datasets for the three additional sensitivity analyses. The first column ‘label’ contains the node number for both the driver and mirror nodes for LUCA (the latter includes the term -dup in the label). Columns mean_t, 2.5%q, and 97.5%q refer to the estimated mean divergence times, and the 2.5%/97.5% quantiles of the posterior time density for the corresponding node. Main-conc, refers to results obtained with the concatenated dataset analysed in our main analyses under cross-bracing A; ATP/EF/Leu/SRP/Tyr, results obtained when using each gene alignment separately; noATP/noEF/noLeu/noSRP/noTyr, results obtained when using concatenated alignments without the gene alignment mentioned in the label as per the leave-one-out strategy; main-bsinbv, results obtained with the concatenated dataset analysed in our main analyses when using branch lengths, Hessian and gradient calculated under a more complex substitution model to infer divergence times. [file 41559_2024_2461_MOESM10_ESM.xlsx]

## Sheet: GBM
<node_label>|LUCA_<type_of_analysis>	mean_t	2.5%q	97.5%q
t_n248|LUCA_main-conc	4274.56	4180.49	4349.79
t_n368|LUCA-dup_main-conc	4274.56	4180.49	4349.79
t_n248|LUCA_ATP	4400.77	4301.31	4472.88
t_n368|LUCA-dup_ATP	4400.77	4301.31	4472.88
t_n248|LUCA_EF	4094.59	3878.47	4268.18
t_n368|LUCA-dup_EF	4094.59	3878.47	4268.18
t_n248|LUCA_Leu	4356.54	4241.45	4439.17
t_n368|LUCA-dup_Leu	4356.54	4241.45	4439.17
t_n248|LUCA_SRP	4257.52	4096.26	4389.01
t_n368|LUCA-dup_SRP	4257.52	4096.26	4389.01
t_n248|LUCA_Tyr	4372.94	4199.28	4485.76
t_n368|LUCA-dup_Tyr	4372.94	4199.28	4485.76
t_n243|LUCA_noATP	4225.35	4112.82	4316.35
t_n359|LUCA-dup_noATP	4225.35	4112.82	4316.35
t_n238|LUCA_noEF	4314.61	4227.42	4383.25
t_n351|LUCA-dup_noEF	4314.61	4227.42	4383.25
t_n245|LUCA_noLeu	4263.25	4165.7	4342.33
t_n364|LUCA-dup_noLeu	4263.25	4165.7	4342.33
t_n248|LUCA_noSRP	4285.11	4184.61	4363.36
t_n368|LUCA-dup_noSRP	4285.11	4184.61	4363.36
t_n246|LUCA_noTyr	4270.02	4168.78	4349.73
t_n365|LUCA-dup_noTyr	4270.02	4168.78	4349.73
t_n248|LUCA_main-bsinbv	4260.91	4156.81	4343.33
t_n368|LUCA-dup_main-bsinbv	4260.91	4156.81	4343.33

## Sheet: ILN
<node_label>|LUCA_<type_of_analysis>	mean_t	2.5%q	97.5%q
t_n248|LUCA_main-conc	4180.64	4026.54	4311.36
t_n368|LUCA-dup_main-conc	4180.64	4026.54	4311.36
t_n248|LUCA_ATP	4359.4	4204.4	4472.52
t_n368|LUCA-dup_ATP	4359.4	4204.4	4472.52
t_n248|LUCA_EF	4238.88	4012.84	4402.47
t_n368|LUCA-dup_EF	4238.88	4012.84	4402.47
t_n248|LUCA_Leu	4286.64	4099.99	4419.04
t_n368|LUCA-dup_Leu	4286.64	4099.99	4419.04
t_n248|LUCA_SRP	4225.88	4034.98	4377.38
t_n368|LUCA-dup_SRP	4225.88	4034.98	4377.38
t_n248|LUCA_Tyr	4382.39	4196.82	4495.38
t_n368|LUCA-dup_Tyr	4382.39	4196.82	4495.38
t_n243|LUCA_noATP	4153.65	3969.63	4307.44
t_n359|LUCA-dup_noATP	4153.65	3969.63	4307.44
t_n238|LUCA_noEF	4220.53	4076.59	4340.1
t_n351|LUCA-dup_noEF	4220.53	4076.59	4340.1
t_n245|LUCA_noLeu	4190.18	4030.1	4324.71
t_n364|LUCA-dup_noLeu	4190.18	4030.1	4324.71
t_n248|LUCA_noSRP	4195.13	4036.77	4327.81
t_n368|LUCA-dup_noSRP	4195.13	4036.77	4327.81
t_n246|LUCA_noTyr	4182.6	4024.56	4316.6
t_n365|LUCA-dup_noTyr	4182.6	4024.56	4316.6
t_n248|LUCA_main-bsinbv	4180.93	4021.43	4316.26
t_n368|LUCA-dup_main-bsinbv	4180.93	4021.43	4316.26
