# Supplementary material for: The nature of the last universal common ancestor and its impact on the early Earth system
Source: Nat Ecol Evol. 2024 Jul 12;8(9):1654–66. doi: 10.1038/s41559-024-02461-1 (PMC11383801; doi:10.1038/s41559-024-02461-1)
Supplement: Supplementary file 11 — Spreadsheet containing a list of the estimated divergence times for all timetree inferences carried out for the sensitivity analyses and the corresponding results for the MCMC diagnostics. Tabs Divtimes_GBM-allnodes and Divtimes_ILN-allnodes represent a list of the estimated divergence times (Ma) for all nodes under the 11 inference analyses we ran under GBM and ILN when testing the impact on divergence times estimation when (1) analysing each gene alignment individually, (2) following a leave-one-out strategy, and (3) using the branch lengths, Hessian and gradient estimated under a more complex model for timetree inference (bsinBV approach). Tabs Divtimes_GBM-highlighted and Divtimes_ILN-highlighted represent a list of the estimated divergence times (Ma) for selected nodes ordered according to their mirrored nodes we ran under GBM and ILN for the sensitivity analyses (we also included the results with the main concatenated dataset for reference). Each of tabs MCMCdiagn_prior, MCMCdiagn_postGBM and MCMCdiagn_postILN contains the statistical results of the MCMC diagnostics we ran for the sensitivity analyses. Note that, despite the analyses carried out when sampling from the prior could have only been done once for each different tree topology (that is, data are not used, only topological changes may affect the resulting marginal densities), we ran them with each dataset regardless as part of our pipeline. For tabs 1–4, main-conc represents results obtained with the concatenated dataset analysed in our main analyses under cross-bracing A; ATP/EF/Leu/SRP/Tyr, results obtained when using each gene alignment separately; noATP/noEF/noLeu/noSRP/noTyr, results obtained when using concatenated alignments without the gene alignment mentioned in the label as per the leave-one-out strategy; main-bsinbv, results obtained with the concatenated dataset analysed in our main analyses when using branch lengths, Hessian and gradient calculated under a more complex substitution model [file 41559_2024_2461_MOESM11_ESM.xlsx]

## Sheet: Divtimes_GBM-allnodes
<node_label>_<clade_name>	single-gene strategy: ATP				<node_label>_<clade_name>	single-gene strategy: EF				<node_label>_<clade_name>	single-gene strategy: Leu				<node_label>_<clade_name>	single-gene strategy: SRP				<node_label>_<clade_name>	single-gene strategy: Tyr				<node_label>_<clade_name>	leave-one-out strategy: no ATP				<node_label>_<clade_name>	leave-one-out strategy: no EF				<node_label>_<clade_name>	leave-one-out strategy: no Leu				<node_label>_<clade_name>	leave-one-out strategy: no SRP				<node_label>_<clade_name>	leave-one-out strategy: no Tyr
	mean_t-indATP	2.5%q-indATP	97.5%q-indATP			mean_t-indEF	2.5%q-indEF	97.5%q-indEF			mean_t-indLeu	2.5%q-indLeu	97.5%q-indLeu			mean_t-indSRP	2.5%q-indSRP	97.5%q-indSRP			mean_t-indTyr	2.5%q-indTyr	97.5%q-indTyr			mean_t-noATP	2.5%q-noATP	97.5%q-noATP			mean_t-noEF	2.5%q-noEF	97.5%q-noEF			mean_t-noLeu	2.5%q-noLeu	97.5%q-noLeu			mean_t-noSRP	2.5%q-noSRP	97.5%q-noSRP			mean_t-noTyr	2.5%q-noTyr	97.5%q-noTyr
t_n247_ROOT	4496.7	4435.01	4519.41		t_n247_ROOT	4475.07	4357.15	4518.83		t_n247_ROOT	4485.32	4394.73	4519.1		t_n247_ROOT	4487.06	4400.47	4519.16		t_n247_ROOT	4478.99	4371.51	4518.96		t_n242_ROOT	4489.07	4408.77	4519.21		t_n237_ROOT	4496.03	4433.26	4519.37		t_n244_ROOT	4496.43	4434.46	4519.4		t_n247_ROOT	4492	4418.95	4519.28		t_n245_ROOT	4492.33	4420.53	4519.29
t_n248_LUCA	4400.77	4301.31	4472.88		t_n248_LUCA	4094.59	3878.47	4268.18		t_n248_LUCA	4356.54	4241.45	4439.17		t_n248_LUCA	4257.52	4096.26	4389.01		t_n248_LUCA	4372.94	4199.28	4485.76		t_n243_LUCA	4225.35	4112.82	4316.35		t_n238_LUCA	4314.61	4227.42	4383.25		t_n245_LUCA	4263.25	4165.7	4342.33		t_n248_LUCA	4285.11	4184.61	4363.36		t_n246_LUCA	4270.02	4168.78	4349.73
t_n249	3151.33	2853.61	3429.65		t_n249	3271.28	2900.26	3619.94		t_n249	3564.24	3311.67	3785.58		t_n249	3535.63	3213.21	3831.66		t_n249	3952.18	3576.67	4256.86		t_n244	3395.83	3158.06	3612.08		t_n239	3351.86	3125.53	3559.42		t_n246	3259.56	3007.67	3490.44		t_n249	3335.66	3085.52	3562.95		t_n247	3280.55	3025.29	3514.1
t_n250	3020.53	2723.66	3303.1		t_n250	3231.06	2860.79	3581.23		t_n250	3524.9	3267.94	3751.68		t_n250	3366.41	3030.34	3680.44		t_n250	3814.55	3399.06	4164.77		t_n245	3325.25	3083.84	3548.11		t_n240	3267.73	3039.82	3479.9		t_n247	3177.45	2923.33	3414.15		t_n250	3259.72	3007.84	3492.66		t_n248	3198.13	2941.99	3435.79
t_n251	2808.97	2247.73	3196.64		t_n251	2830.15	1707.14	3437.85		t_n251	2805.06	2194.55	3263.47		t_n251	2863.42	1827.15	3512.18		t_n251	3324.04	2395.11	3922.2		t_n246	2844.8	2437.75	3175.42		t_n241	2725.1	2351.47	3042.93		t_n248	2875.36	2536.3	3172.9		t_n251	2808.56	2403.48	3140.11		t_n249	2874.56	2534.53	3174.85
t_n252	2545.14	1890.5	3025.69		t_n252	2306.31	1050.8	3168.74		t_n252	2516.45	1887.09	3026.82		t_n252	2712.42	1754.51	3374.76		t_n252	2629.84	1395	3567.21		t_n247	2589.37	2129.97	2970.65		t_n242	2524.92	2118.44	2877.35		t_n249	2670.77	2265.7	3018.26		t_n252	2497.61	2011.41	2903.27		t_n250	2629.83	2234.02	2976.37
t_n253	2864.34	2565.15	3155.71		t_n253	3191.8	2818.66	3548.39		t_n253	3507.44	3246.35	3737.61		t_n253	3298.41	2957.14	3620.09		t_n253	3361.22	2887.88	3805.45		t_n248	3084.23	2833.05	3324.83		t_n243	3026.43	2792.39	3252.78		t_n250	2887.69	2630.82	3138.73		t_n253	3015.47	2758.4	3262.72		t_n251	3090.3	2830.53	3335.81
t_n254	2736.85	2437.57	3033.14		t_n254	2908.52	2512.38	3308.73		t_n254	2799.15	2502.27	3087.19		t_n254	3228.22	2892.06	3546.99		t_n254	3251.41	2783.99	3698.62		t_n249	2639.84	2394.74	2888.09		t_n244	2651.97	2424.46	2881.12		t_n251	2694.12	2439.69	2948.78		t_n254	2630.64	2381.44	2884.27		t_n252	2667.62	2414.89	2922.2
t_n255	2437.36	2091.88	2773.99		t_n255	2749.67	2286.22	3186.61		t_n255	2736.27	2432.98	3032.2		t_n255	3132.81	2761.04	3477.26		t_n255	3200.42	2724.22	3656.84		t_n250	2519.66	2264.35	2777.84		t_n245	2527.76	2296.46	2762.29		t_n252	2469.26	2205.57	2735.64		t_n255	2485.88	2232.92	2744.8		t_n253	2491.9	2233.28	2753.8
t_n256	2284.34	1942.33	2622.01		t_n256	2404.62	1857.1	2919.7		t_n256	2696.56	2390.81	2995.43		t_n256	3037.18	2653.77	3396.51		t_n256	3142.05	2659.17	3607.09		t_n251	2479.54	2225.05	2738.09		t_n246	2463.14	2233.45	2698		t_n253	2389.56	2124.9	2657.18		t_n256	2416.5	2162.16	2677.4		t_n254	2419.94	2162.23	2681.82
t_n257	1352.89	895.58	1812.36		t_n257	2035.09	1332.55	2654.2		t_n257	2005.45	1453.33	2469.32		t_n257	2650.24	2066.47	3157.5		t_n257	2823.87	1998.23	3430.69		t_n252	2148.53	1844.28	2445.18		t_n247	1929.35	1625.46	2218.67		t_n254	1927.17	1592.66	2246.97		t_n257	1772.44	1392.43	2119.13		t_n255	1829.42	1476.47	2160.02
t_n258	321.347	149.59	582.64		t_n258	713.387	194.39	1461.49		t_n258	1067.14	570.92	1623.03		t_n258	978.589	551.59	1510.76		t_n258	1377.74	549.17	2334.87		t_n253	668.911	376.63	1025.34		t_n248	627.97	389.52	915.29		t_n255	504.821	274.45	806.91		t_n258	525.48	285.2	837.75		t_n256	572.114	322.47	886.17
t_n259	200.769	82.7	394.47		t_n259	476.054	69.32	1170.74		t_n259	487.374	210.12	899.3		t_n259	474.501	7.55	1268.55		t_n259	687.222	159.24	1540.62		t_n254	358.032	181.76	606.71		t_n249	339.709	191.73	539.41		t_n256	300.799	147.48	524.71		t_n259	287.382	144.32	495.9		t_n257	322.366	166.13	543.18
t_n260	2226.59	1869.9	2574.02		t_n260	2184.51	1613.28	2730.81		t_n260	2374.05	2054.22	2690.94		t_n260	2746.09	2326.61	3142.67		t_n260	2925.75	2295.48	3470.43		t_n255	2206.2	1937.5	2477.79		t_n250	2266.88	2031.32	2508.86		t_n257	2242.51	1969.87	2518.71		t_n260	2218.44	1954.06	2489.65		t_n258	2177.02	1909.05	2448.75
t_n261	2168.84	1803.9	2523.18		t_n261	1456.82	857.96	2094.32		t_n261	2133.66	1798.3	2467.07		t_n261	1974.08	1475.51	2474.59		t_n261	1727.84	1019.78	2450.71		t_n256	1604.63	1290.46	1915.5		t_n251	1802.63	1535.11	2069.56		t_n258	1640.21	1305.67	1967.7		t_n261	1726.65	1415.2	2033.42		t_n259	1861.92	1576.3	2151.22
t_n262	1742.5	1056.49	2310.38		t_n262	1119.64	496.87	1813.68		t_n262	1995.54	1620.65	2355.84		t_n262	1414.82	859.79	2003.05		t_n262	1363.68	625.06	2159.22		t_n257	1360.04	1031.51	1691.16		t_n252	1607.13	1313.72	1896.03		t_n259	1265.69	902.44	1632.01		t_n262	1551.69	1218.35	1878.65		t_n260	1648.69	1325.14	1966.36
t_n263	1217.93	616.49	1806.57		t_n263	826.392	261.41	1540.31		t_n263	1239.56	780.34	1700.03		t_n263	1130.29	628.4	1707.38		t_n263	1272.5	555.28	2069.59		t_n258	975.567	663.02	1314.41		t_n253	1168.08	860.15	1482.1		t_n260	1155.08	804.67	1518.68		t_n263	1122.36	773.9	1481.2		t_n261	1103.7	750.41	1462.79
t_n264	982.878	470.51	1554.62		t_n264	552.662	108.64	1228.44		t_n264	441.161	19.81	1144.79		t_n264	411.052	19.37	1095.9		t_n264	442.363	19.16	1254.99		t_n259	743.074	382.42	1132.23		t_n254	898.261	578.57	1242.74		t_n261	880.563	547.75	1251.83		t_n264	874.906	537.79	1247.54		t_n262	878.54	545.33	1245.62
t_n265	1702.9	1282.5	2109.92		t_n265	1648.18	887.65	2365.92		t_n265	2152.7	1806.71	2493.04		t_n265	2321.01	1708.98	2862.17		t_n265	2460.67	1597.71	3168.26		t_n260	1903.45	1606.96	2198.67		t_n255	1920.08	1658.59	2183.45		t_n262	1786.06	1462.62	2102.17		t_n265	1850.69	1547.18	2151.92		t_n263	1835.61	1539.69	2130.6
t_n266	648.291	351.44	1028		t_n266	730.924	35.94	1795.79		t_n266	1444.16	920.59	1934.98		t_n266	958.492	47.17	2116.25		t_n266	2081.84	1101.28	2945.07		t_n261	1206.06	834.29	1582.35		t_n256	896.58	600.99	1219.13		t_n263	760.227	459.25	1113.63		t_n266	892.322	557.26	1261.74		t_n264	822.481	507.91	1176.6
t_n267	2626.76	2328.03	2926.45		t_n267	2827.23	2434.07	3231.28		t_n267	2583.26	2286.09	2879.98		t_n267	2950.15	2604.3	3285.73		t_n267	2891.62	2429.8	3375.23		t_n262	2393.39	2160.03	2636.59		t_n257	2395.94	2182.33	2618.48		t_n264	2474.23	2230.51	2725.83		t_n267	2419.06	2182.14	2666.57		t_n265	2457.71	2217.81	2705.79
t_n268_TG-EUKARYA-ARCH	2416.31	2126.54	2714.95		t_n268_TG-EUKARYA-ARCH	2598.02	2208.67	3013.64		t_n268_TG-EUKARYA-ARCH	2365.44	2036.37	2700.95		t_n268_TG-EUKARYA-ARCH	2881.53	2528.89	3223.99		t_n268_TG-EUKARYA-ARCH	2669.46	2227.17	3152.68		t_n263_TG-EUKARYA-ARCH	2287.41	2060.28	2528.41		t_n258_TG-EUKARYA-ARCH	2302.02	2092.73	2521.87		t_n265_TG-EUKARYA-ARCH	2313.11	2080.73	2558.56		t_n268_TG-EUKARYA-ARCH	2265.61	2038.96	2507.11		t_n266_TG-EUKARYA-ARCH	2324.09	2092.57	2568.83
t_n269_LECA	1552.37	1349.93	1778.48		t_n269_LECA	1782.75	1544.1	1916.05		t_n269_LECA	1414.62	1206.29	1678.25		t_n269_LECA	1554.18	1319.15	1808.7		t_n269_LECA	1840.86	1677.23	1944.62		t_n264_LECA	1279.15	1176.8	1409.93		t_n259_LECA	1313.89	1212.33	1439.15		t_n266_LECA	1392.31	1261.81	1546.58		t_n269_LECA	1345.89	1229.54	1489.2		t_n267_LECA	1315.58	1206.41	1450.7
t_n270	1332.52	1130.42	1556.75		t_n270	1591.97	1194.86	1853.71		t_n270	1109.05	895.27	1370.76		t_n270	1440.86	1174.19	1720.96		t_n270	1700.55	1390.14	1885.74		t_n265	1173.36	1060.71	1304.54		t_n260	1180.31	1076.47	1303.13		t_n267	1289.35	1162.39	1437.58		t_n270	1219.08	1103.49	1357.19		t_n268	1182.83	1074.63	1311.84
t_n271	1089.72	907.79	1304.69		t_n271	1094.31	725.94	1556.69		t_n271	913.003	732.16	1163.42		t_n271	1108.82	867.57	1391.28		t_n271	1488.81	1041.32	1799.55		t_n266	971.127	863.74	1097.66		t_n261	1028.5	931.17	1142.37		t_n268	1044.6	930.19	1180.27		t_n271	1002.18	895.46	1130.71		t_n269	1005.19	908.03	1122.74
t_n272_FUNGI	801.702	600.76	1024.86		t_n272_FUNGI	654.58	407.79	1068.91		t_n272_FUNGI	578.237	419.56	788.3		t_n272_FUNGI	857.286	598.49	1152.57		t_n272_FUNGI	818.484	424.03	1359.36		t_n267_FUNGI	589.541	477.84	712.44		t_n262_FUNGI	749.826	645.74	862.37		t_n269_FUNGI	686.107	562.98	819.67		t_n272_FUNGI	683.59	571.37	806.88		t_n270_FUNGI	702.856	596.99	817.94
t_n273	641.06	456.86	851.97		t_n273	401.703	59.41	840.33		t_n273	386.799	255.12	561.56		t_n273	363.153	47.46	808.57		t_n273	499.884	139.87	1019.65		t_n268	392.054	290.41	506.61		t_n263	555.767	456.25	663.55		t_n270	541.705	423.18	672.41		t_n273	508.905	405.91	623.19		t_n271	516.413	415.79	626.99
t_n274_METAZOA	596.581	577.03	609.46		t_n274_METAZOA	597.312	577.37	609.61		t_n274_METAZOA	600.455	581.55	610.02		t_n274_METAZOA	596.17	576.7	609.43		t_n274_METAZOA	594.14	575.75	609.15		t_n269_METAZOA	604.303	591.25	610.71		t_n264_METAZOA	604.233	591.17	610.66		t_n271_METAZOA	603.413	588.89	610.51		t_n274_METAZOA	604.772	592.63	610.81		t_n272_METAZOA	604.747	592.62	610.83
t_n275_EUMETAZOA	574.206	561.7	590.1		t_n275_EUMETAZOA	573.313	561.6	589.84		t_n275_EUMETAZOA	570.756	561.42	587.94		t_n275_EUMETAZOA	573.673	561.64	589.95		t_n275_EUMETAZOA	574.742	561.75	590.31		t_n270_EUMETAZOA	567.369	561.29	581.15		t_n265_EUMETAZOA	567.828	561.31	581.96		t_n272_EUMETAZOA	568.281	561.33	583.27		t_n275_EUMETAZOA	566.982	561.28	579.87		t_n273_EUMETAZOA	566.947	561.27	579.76
t_n276	456.072	352.09	540.35		t_n276	381.979	156.09	553.02		t_n276	465.728	367.81	540.73		t_n276	279.818	17.18	559.2		t_n276	381.862	74.92	568.54		t_n271	454.599	381.7	515.56		t_n266	451.486	393.77	502.72		t_n273	444.201	370.35	507.93		t_n276	442.472	381.39	495.71		t_n274	440.972	380.84	493.29
t_n277	437.36	250.48	669.68		t_n277	744.417	337.15	1207.21		t_n277	445.839	242.73	701.74		t_n277	635.793	23.54	1364.06		t_n277	514.038	131.18	1092.64		t_n272	480.005	350.67	621.78		t_n267	437.312	326.11	561.14		t_n274	511.337	371.24	665.58		t_n277	460.579	335.5	599.73		t_n275	402.777	288.79	531.54
t_n278	1511.46	1312.07	1733.4		t_n278	1676.72	1419.63	1859.72		t_n278	1352.98	1157.23	1606.29		t_n278	1517.41	1284.08	1769.58		t_n278	1788.85	1602.84	1912.98		t_n273	1239.91	1140.31	1369.09		t_n268	1276.92	1177.1	1400.56		t_n275	1354.47	1224.76	1507.79		t_n278	1313.28	1198.78	1455.06		t_n276	1268.43	1162.27	1400.54
t_n279	1463.01	1269.16	1679.66		t_n279	1571.17	1306.9	1788.01		t_n279	1286.24	1104.02	1529.26		t_n279	1456	1231.91	1700.26		t_n279	1738.94	1541.75	1879.28		t_n274	1198.66	1104.5	1322.9		t_n269	1242.37	1146.98	1362.22		t_n276	1301.27	1179.37	1446.58		t_n279	1261	1153.4	1397.06		t_n277	1224.95	1124.83	1351.9
t_n280_ARCHAEPLASTIDA	1269.57	1096.65	1462.51		t_n280_ARCHAEPLASTIDA	1498.85	1234.91	1728.61		t_n280_ARCHAEPLASTIDA	1180.52	1040.05	1398.55		t_n280_ARCHAEPLASTIDA	1387.1	1170.72	1622.68		t_n280_ARCHAEPLASTIDA	1601.3	1373.93	1790.28		t_n275_ARCHAEPLASTIDA	1112.12	1035.97	1224.86		t_n270_ARCHAEPLASTIDA	1115.16	1037.49	1221.43		t_n277_ARCHAEPLASTIDA	1156.22	1050.19	1285.66		t_n280_ARCHAEPLASTIDA	1126.95	1039.47	1246		t_n278_ARCHAEPLASTIDA	1125.76	1039.79	1241.71
t_n281	1088.87	858.2	1347.53		t_n281	1240.65	852.23	1583.77		t_n281	983.983	778.53	1237.72		t_n281	1271.8	1013.96	1538.91		t_n281	1560.94	1323.96	1760.52		t_n276	1027.31	932.26	1145.06		t_n271	993.621	893.28	1109.33		t_n278	901.03	804.48	1015.61		t_n281	1080.73	982.33	1203.53		t_n279	1025.19	926.12	1144.36
t_n282	945.142	792.65	1120.65		t_n282	782.324	526.28	1144.28		t_n282	849.878	696.98	1050.75		t_n282	973.77	769.91	1206.64		t_n282	1512.13	1261.22	1725.91		t_n277	822.778	740.66	921.7		t_n272	839.46	761.36	932.36		t_n279_EMBRYOPHYTA	448.292	431.04	490.8		t_n282	846.356	764.1	946.83		t_n280	800.582	721.18	895.54
t_n283_EMBRYOPHYTA	467.936	432.12	513.89		t_n283_EMBRYOPHYTA	478.922	433.72	516.13		t_n283_EMBRYOPHYTA	477.864	433.62	515.83		t_n283_EMBRYOPHYTA	472.222	432.58	515.12		t_n283_EMBRYOPHYTA	469.122	432.12	514.49		t_n278_EMBRYOPHYTA	451.548	431.2	496.67		t_n273_EMBRYOPHYTA	467.231	432.48	512.18		t_n280_EUDICOT-MONOCOT	249.075	233.59	267.62		t_n283_EMBRYOPHYTA	446.53	431	484.37		t_n281_EMBRYOPHYTA	457.889	431.62	505.37
t_n284_EUDICOT-MONOCOT	196.318	133.84	247.03		t_n284_EUDICOT-MONOCOT	238.665	206.61	256.13		t_n284_EUDICOT-MONOCOT	221.202	165.7	250.75		t_n284_EUDICOT-MONOCOT	185.647	127.78	246.99		t_n284_EUDICOT-MONOCOT	204.829	134.01	249.37		t_n279_EUDICOT-MONOCOT	248.036	232.25	265.16		t_n274_EUDICOT-MONOCOT	227.975	187.98	251.12		t_n281	797.65	693.8	914.68		t_n284_EUDICOT-MONOCOT	249.538	234.8	267.72		t_n282_EUDICOT-MONOCOT	246.883	230.53	262.74
t_n285	736.111	562.73	927.33		t_n285	711.21	444.81	1072.98		t_n285	772.469	619.54	967.41		t_n285	885.544	665.46	1127.85		t_n285	1343.15	787.38	1658.69		t_n280	760.692	674.01	861.31		t_n275	725.405	642.14	819.59		t_n282	182.397	122.3	255.69		t_n285	741.378	653.33	842.64		t_n283	680.048	595.64	775.46
t_n286	145.445	46.61	293.99		t_n286	265.987	81.62	540.71		t_n286	400.141	278.93	549.68		t_n286	448.256	40.94	910.92		t_n286	565.273	191.97	1039.36		t_n281	286.955	219.48	364.26		t_n276	291.817	227.13	364.33		t_n283	923.732	815.34	1049.08		t_n286	244.089	184.88	312.91		t_n284	186.826	137.2	245.13
t_n287	1093.33	909.97	1293.56		t_n287	1169.27	833.23	1491.76		t_n287	925.028	763.89	1130.1		t_n287	1075.9	836.12	1332.48		t_n287	1420.56	1059.86	1698.32		t_n282	850.984	755	962.77		t_n277	874.126	784.16	978.54		t_n284	789.026	654.32	928.98		t_n287	892.759	797.77	1006.26		t_n285	869.327	775.81	979.25
t_n288	847.631	590.53	1100.76		t_n288	622.319	80.65	1234.25		t_n288	462.758	22.56	952.2		t_n288	586.294	4.98	1233.94		t_n288	1156.38	651.35	1560.79		t_n283	707.712	554.17	852.83		t_n278	758.622	642.25	878.92		t_n285	1094.96	975.02	1234.03		t_n288	756.057	630.07	886.91		t_n286	710.014	568.63	848.07
t_n289	1171.32	956.81	1404.49		t_n289	1434.86	1092.55	1707.69		t_n289	1063.04	795.33	1352.48		t_n289	1194.84	951.68	1462.65		t_n289	1598.1	1218.24	1826.4		t_n284	1072.71	964.84	1199.78		t_n279	1056.89	954.92	1175.09		t_n286	1009.12	861.95	1163.95		t_n289	1082.63	966.7	1216.75		t_n287	1037.84	933.41	1161.52
t_n290	1092.26	843.1	1345.34		t_n290	1139.49	688.22	1539.84		t_n290	830.839	505.39	1187.53		t_n290	616.17	115.9	1139.04		t_n290	1284.95	666.85	1705.99		t_n285	993.544	837.15	1143.43		t_n280	970.01	830.08	1108.28		t_n287	624.927	497.64	759.71		t_n290	1019.6	888.7	1162.36		t_n288	967.889	836.04	1105.39
t_n291	437.342	250.8	663.39		t_n291	775.628	395.27	1159.78		t_n291	598.375	370.25	839.24		t_n291	251.958	8.3	735.55		t_n291	555.192	125.61	1114.21		t_n286	663.46	531.35	796.76		t_n281	603.092	478.82	732.45		t_n288_CG-FORAMINIFERA	575.578	524.4	679.79		t_n291	642.844	520.72	769.64		t_n289	543.282	420.16	672.55
t_n292_CG-FORAMINIFERA	672.722	533.5	876.52		t_n292_CG-FORAMINIFERA	903.039	539.15	1432.75		t_n292_CG-FORAMINIFERA	860.258	610.62	1125.93		t_n292_CG-FORAMINIFERA	667.605	530.02	900.6		t_n292_CG-FORAMINIFERA	849.752	535.36	1404.64		t_n287_CG-FORAMINIFERA	584.887	525.08	697.17		t_n282_CG-FORAMINIFERA	579.095	525.07	675.99		t_n289	439.981	300.55	598.51		t_n292_CG-FORAMINIFERA	578.451	524.62	684.5		t_n290_CG-FORAMINIFERA	585.108	525.33	692.21
t_n293	381.846	189.54	640		t_n293	948.814	550.95	1362.65		t_n293	489.722	259.07	787.27		t_n293	388.542	210.27	623.86		t_n293	512.358	69.57	1133.99		t_n288	489.57	354.52	639.04		t_n283	326.899	228.47	442.39		t_n290	2070.77	1820.32	2328.65		t_n293	510.767	364.01	674.54		t_n291	476.965	345.23	623.71
t_n294	2077.3	1691.72	2435.24		t_n294	2323.22	1625.42	2864.47		t_n294	2076.31	1679.67	2434.6		t_n294	2387.12	1910.64	2827.95		t_n294	2414.76	1730.12	2984.41		t_n289	2051	1795.09	2309.82		t_n284	1993.58	1767.3	2224.45		t_n291	1939.14	1651.71	2220.04		t_n294	2088.1	1854.39	2334.6		t_n292	2072.87	1826.92	2325.98
t_n295	1668.21	1143.24	2143.04		t_n295	797.764	29.46	1970.6		t_n295	1606.31	1095.71	2065.85		t_n295	2115.86	1577.29	2616.93		t_n295	2041.01	1043.44	2786.3		t_n290	1796.07	1487.03	2089.24		t_n285	1808.29	1556.14	2059.23		t_n292	2362.21	2109.28	2622.21		t_n295	1759.41	1429.13	2061.5		t_n293	1821.03	1529.25	2105.84
t_n296	2528.28	2191.56	2851.31		t_n296	2338.03	1644.65	2908.36		t_n296	2409.08	1948.52	2786.6		t_n296	2712.48	2065.49	3174.15		t_n296	2572.56	1807.22	3177.41		t_n291	2264.12	2020.76	2518.32		t_n286	2318.59	2091.74	2550.89		t_n293	2226.94	1970.55	2489.83		t_n296	2299.58	2049.01	2558.31		t_n294	2348.72	2097.52	2606.96
t_n297	2110.93	1667.91	2508.87		t_n297	2244.6	1539.45	2834.4		t_n297	2310.94	1907.17	2672.37		t_n297	2533.76	1900.4	3045.35		t_n297	2240.79	1375.17	2950.38		t_n292	2085.88	1683.49	2400.43		t_n287	2142.26	1914.49	2375.71		t_n294	1050.25	622.91	1510.04		t_n297	2166.08	1914.64	2426.58		t_n295	2245.74	1998	2502.05
t_n298	1138.11	278.21	2084.22		t_n298	2064.81	1288.23	2711.65		t_n298	564.333	221.82	1057.29		t_n298	1577.81	345.19	2644.81		t_n298	930.691	237.12	1910.69		t_n293	755.084	421.7	1145.17		t_n288	563.228	306.87	883.62		t_n295	218.687	94.96	416.72		t_n298	755.63	407.59	1158.57		t_n296	465.132	215.74	809.21
t_n299	276.173	96.08	569.64		t_n299	909.136	52.39	2041.72		t_n299	272.371	15.49	765.98		t_n299	720.321	25.6	1884.73		t_n299	421.752	38.84	1165.54		t_n294	549.638	260.93	922.38		t_n289	276.083	145.35	462.4		t_n296	2897.46	2526.8	3218.85		t_n299	304.982	143.5	544.26		t_n297	3042.92	2742.44	3318.31
t_n300	2454.71	1789.39	3006.12		t_n300	2405.65	1433.68	3162.53		t_n300	3464.68	3175.44	3715.65		t_n300	2844.04	2262.78	3354.68		t_n300	3897.66	3498.37	4218.85		t_n295	3245.99	2975.85	3491.5		t_n290	3124.35	2848.64	3375.81		t_n297	2775.1	2376.21	3121.57		t_n300	3171.36	2884.29	3431.76		t_n298	2814.99	2336.83	3197.86
t_n301	2366.49	1695.36	2936.05		t_n301	2257.01	1307.66	3045.77		t_n301	3347.74	2954.35	3651.17		t_n301	2651.34	1964.79	3232.72		t_n301	3231.93	2292.96	3910.43		t_n296	3042.81	2684.91	3349.56		t_n291	3021.61	2713.38	3298.58		t_n298	2284.11	1772.2	2734.47		t_n301	3047.84	2712.95	3342.89		t_n299	2450.32	1965.63	2861.71
t_n302	2155.06	1489.56	2752.75		t_n302	1920.29	945.62	2809.76		t_n302	2406.76	1494.17	3059.16		t_n302	1278.8	74.2	2638.36		t_n302	2456.11	1383.13	3417.83		t_n297	2249.5	1621.9	2758.51		t_n292	2391.63	1922.11	2795.93		t_n299	2389.2	1677.64	2914.82		t_n302	2490.51	1967.66	2917.19		t_n300	2223.58	1618.11	2716.06
t_n303	829.167	44.04	1993.81		t_n303	1997.75	1062.75	2850.18		t_n303	2241.27	1436.06	2863.89		t_n303	839.952	46.99	2088.92		t_n303	2035.61	580.55	3360.58		t_n298	2392.86	1753.14	2886.59		t_n293	3316.64	3211.03	3437.83		t_n300	3400.64	3279.23	3533.23		t_n303	2312.21	1651.13	2826.07		t_n301	3368.39	3252.95	3499.95
t_n304	3283.09	3142.21	3442.96		t_n304	3518.17	3226.36	3803.53		t_n304	3350.31	3175.36	3554.49		t_n304	3705.34	3469.77	3935.25		t_n304	3692.84	3381.57	3981.95		t_n299	3322.67	3197.66	3469.3		t_n294	3286.07	3183.64	3405.78		t_n301	3365.5	3247.89	3495.54		t_n304	3339.32	3223.59	3473.78		t_n302	3318.86	3208.22	3447.94
t_n305	3250.32	3114.64	3406.38		t_n305	3453.84	3159.19	3752.2		t_n305	3315.79	3144.84	3520.56		t_n305	3593.76	3324.92	3858.61		t_n305	3650.08	3332.2	3948.67		t_n300	3300.3	3176.7	3446.98		t_n295	3118.64	2940.08	3278.29		t_n302	3222.57	3018.61	3395.15		t_n305	3295.56	3185.91	3426.96		t_n303	3161.84	2970.34	3330.96
t_n306	2912.59	2325.39	3263.8		t_n306	2698.23	1330.9	3516.87		t_n306	2824.82	2332.67	3185.25		t_n306	3033.07	2018.6	3628.49		t_n306	3265.4	2264.12	3821		t_n301	3065.03	2803.13	3279.57		t_n296	3126.88	3044.57	3235.1		t_n303	3157.02	3061.32	3275.43		t_n306	3120.68	2931.38	3290.04		t_n304	3173.2	3079.32	3292.62
t_n307	3116.53	3003.56	3265.3		t_n307	3344.39	3054.49	3663.33		t_n307	3207.3	3044.66	3417.03		t_n307	3338.57	3097.13	3622.56		t_n307	3450.76	3097.39	3810.35		t_n302	3121.69	3022.39	3257.47		t_n297_TG-OXYPHOTOBACTERIA	2979.67	2945.97	3065.33		t_n304_TG-OXYPHOTOBACTERIA	2976.1	2945.8	3055.09		t_n307	3159.24	3066.16	3281.06		t_n305_TG-OXYPHOTOBACTERIA	2981.97	2945.99	3073.74
t_n308_TG-OXYPHOTOBACTERIA	2985.36	2946.05	3087.26		t_n308_TG-OXYPHOTOBACTERIA	3177.3	2955.8	3527.58		t_n308_TG-OXYPHOTOBACTERIA	3058.57	2949.22	3268.32		t_n308_TG-OXYPHOTOBACTERIA	3109.31	2951.23	3407.57		t_n308_TG-OXYPHOTOBACTERIA	3239.09	2959.95	3650.9		t_n303_TG-OXYPHOTOBACTERIA	2995.95	2946.45	3116.24		t_n298_CG-OXYPHOTOBACTERIA	2182.47	2001.77	2390.92		t_n305_CG-OXYPHOTOBACTERIA	2165.14	1978.19	2412.07		t_n308_TG-OXYPHOTOBACTERIA	2984.91	2946.08	3083.31		t_n306_CG-OXYPHOTOBACTERIA	2228.26	2012.21	2462.35
t_n309_CG-OXYPHOTOBACTERIA	2307.19	2010.73	2639.18		t_n309_CG-OXYPHOTOBACTERIA	2613.56	2064.05	3156.6		t_n309_CG-OXYPHOTOBACTERIA	2372.8	2076.51	2675.13		t_n309_CG-OXYPHOTOBACTERIA	2225.69	1977.64	2607.63		t_n309_CG-OXYPHOTOBACTERIA	2362.93	1997.38	2921.81		t_n304_CG-OXYPHOTOBACTERIA	2221.43	2011.58	2456.22		t_n299	1849.03	1657.77	2067.21		t_n306	1688.74	1468.69	1947.87		t_n309_CG-OXYPHOTOBACTERIA	2277.41	2037.57	2510.9		t_n307	1919.62	1696.96	2169.96
t_n310	1791.67	1467.78	2157.52		t_n310	2010.93	1512.37	2660.6		t_n310	2194.8	1890.32	2514.32		t_n310	1958.1	1605	2367.98		t_n310	2108.6	1681.3	2677.73		t_n305	1938.41	1717.64	2188.16		t_n300	1713.13	1533.53	1923.01		t_n307	1451.53	1267.06	1676.2		t_n310	1921.47	1686.47	2177.4		t_n308	1747.67	1540.15	1990.79
t_n311	1448.06	1207.32	1742.94		t_n311	1812.74	1389.58	2448.88		t_n311	2142.89	1835.48	2467.88		t_n311	1681.57	1367.47	2074.01		t_n311	2007.14	1594.13	2577.09		t_n306	1891.02	1673.83	2139.39		t_n301_ARCHAEPLASTIDA-DUP1	1115.16	1037.49	1221.43		t_n308_ARCHAEPLASTIDA-DUP1	1156.22	1050.19	1285.66		t_n311	1807.84	1581.39	2063.77		t_n309_ARCHAEPLASTIDA-DUP1	1125.76	1039.79	1241.71
t_n312_ARCHAEPLASTIDA-DUP1	1269.57	1096.65	1462.51		t_n312_ARCHAEPLASTIDA-DUP1	1498.85	1234.91	1728.61		t_n312_ARCHAEPLASTIDA-DUP1	1180.52	1040.05	1398.55		t_n312_ARCHAEPLASTIDA-DUP1	1387.1	1170.72	1622.68		t_n312_ARCHAEPLASTIDA-DUP1	1601.3	1373.93	1790.28		t_n307_ARCHAEPLASTIDA-DUP1	1112.12	1035.97	1224.86		t_n302	839.46	761.36	932.36		t_n309	901.03	804.48	1015.61		t_n312_ARCHAEPLASTIDA-DUP1	1126.95	1039.47	1246		t_n310	800.582	721.18	895.54
t_n313	945.142	792.65	1120.65		t_n313	782.324	526.28	1144.28		t_n313	849.878	696.98	1050.75		t_n313	973.77	769.91	1206.64		t_n313	1512.13	1261.22	1725.91		t_n308	822.778	740.66	921.7		t_n303_EMBRYOPHYTA-DUP1	467.231	432.48	512.18		t_n310_EMBRYOPHYTA-DUP1	448.292	431.04	490.8		t_n313	846.356	764.1	946.83		t_n311_EMBRYOPHYTA-DUP1	457.889	431.62	505.37
t_n314_EMBRYOPHYTA-DUP1	467.936	432.12	513.89		t_n314_EMBRYOPHYTA-DUP1	478.922	433.72	516.13		t_n314_EMBRYOPHYTA-DUP1	477.864	433.62	515.83		t_n314_EMBRYOPHYTA-DUP1	472.222	432.58	515.12		t_n314_EMBRYOPHYTA-DUP1	469.122	432.12	514.49		t_n309_EMBRYOPHYTA-DUP1	451.548	431.2	496.67		t_n304	725.405	642.14	819.59		t_n311_EUDICOT-MONOCOT-DUP1	249.075	233.59	267.62		t_n314_EMBRYOPHYTA-DUP1	446.53	431	484.37		t_n312_EUDICOT-MONOCOT-DUP1	246.883	230.53	262.74
t_n315_EUDICOT-MONOCOT-DUP1	196.318	133.84	247.03		t_n315_EUDICOT-MONOCOT-DUP1	238.665	206.61	256.13		t_n315_EUDICOT-MONOCOT-DUP1	221.202	165.7	250.75		t_n315_EUDICOT-MONOCOT-DUP1	185.647	127.78	246.99		t_n315_EUDICOT-MONOCOT-DUP1	204.829	134.01	249.37		t_n310_EUDICOT-MONOCOT-DUP1	248.036	232.25	265.16		t_n305	291.817	227.13	364.33		t_n312	797.65	693.8	914.68		t_n315_EUDICOT-MONOCOT-DUP1	249.538	234.8	267.72		t_n313	680.048	595.64	775.46
t_n316	736.111	562.73	927.33		t_n316	711.21	444.81	1072.98		t_n316	772.469	619.54	967.41		t_n316	885.544	665.46	1127.85		t_n316	1343.15	787.38	1658.69		t_n311	760.692	674.01	861.31		t_n306	874.126	784.16	978.54		t_n313	182.397	122.3	255.69		t_n316	741.378	653.33	842.64		t_n314	186.826	137.2	245.13
t_n317	145.445	46.61	293.99		t_n317	265.987	81.62	540.71		t_n317	400.141	278.93	549.68		t_n317	448.256	40.94	910.92		t_n317	565.273	191.97	1039.36		t_n312	286.955	219.48	364.26		t_n307	603.092	478.82	732.45		t_n314	923.732	815.34	1049.08		t_n317	244.089	184.88	312.91		t_n315	869.327	775.81	979.25
t_n318	1093.33	909.97	1293.56		t_n318	1169.27	833.23	1491.76		t_n318	925.028	763.89	1130.1		t_n318	1075.9	836.12	1332.48		t_n318	1420.56	1059.86	1698.32		t_n313	850.984	755	962.77		t_n308	717.674	527.46	879.79		t_n315	809.566	647.31	967.62		t_n318	892.759	797.77	1006.26		t_n316	693.814	528	861.32
t_n319	779.433	386.94	1153.83		t_n319	1005.88	603.26	1381.05		t_n319	762.069	492.29	1019.35		t_n319	664.189	133.89	1148.88		t_n319	990.732	354.42	1523.3		t_n314	712.936	572.88	852.42		t_n309	1273.11	1050.44	1503.23		t_n316	624.927	497.64	759.71		t_n319	745.558	599.33	895.06		t_n317	543.282	420.16	672.55
t_n320	437.342	250.8	663.39		t_n320	775.628	395.27	1159.78		t_n320	598.375	370.25	839.24		t_n320	251.958	8.3	735.55		t_n320	555.192	125.61	1114.21		t_n315	663.46	531.35	796.76		t_n310	1106.97	888.24	1336.52		t_n317	763.612	563.52	938.63		t_n320	642.844	520.72	769.64		t_n318	747.323	578.28	895.25
t_n321	774.295	461.28	1073.79		t_n321	706.703	82.4	1280.25		t_n321	462.014	23.04	949.81		t_n321	537.881	26.29	1122.54		t_n321	709.508	34.87	1472.9		t_n316	693.619	420.97	883.39		t_n311	696.731	507.6	909.87		t_n318	1188.42	976.35	1420.94		t_n321	759.669	580.04	915.51		t_n319	1342.24	1087.78	1607.3
t_n322	1234.28	926.83	1562.88		t_n322	1426.39	762.14	2108.33		t_n322	1401.26	941.69	1851.37		t_n322	942.622	533.22	1447.92		t_n322	1626.13	963.33	2296.68		t_n317	1342.99	1057.2	1631.87		t_n312	1108.42	821.68	1379.1		t_n319	979.421	761.13	1213.94		t_n322	1433.24	1163.73	1714.96		t_n320	1091.21	842.54	1355.54
t_n323	1045.54	723.81	1385.64		t_n323	935.168	333.26	1647.63		t_n323	1028.46	621.28	1487.59		t_n323	868.678	499.05	1311.78		t_n323	1349.22	645.58	2081.31		t_n318	1100.51	830.14	1386.39		t_n313	749.406	361.22	1247.78		t_n320	616.128	427.2	834.16		t_n323	1159.86	890.82	1444.99		t_n321	706.923	490.55	954.86
t_n324	652.284	360.03	1008.22		t_n324	646.966	146.31	1343.76		t_n324	638.644	361.63	994.66		t_n324	503.586	234.47	875.18		t_n324	925.717	330.13	1660.04		t_n319	748.587	517.79	1012.19		t_n314	3280.41	3159.61	3409.69		t_n321	1025.31	750.28	1291.11		t_n324	687.01	461.1	949.37		t_n322	1095.3	754.04	1417.67
t_n325	1069.95	696.93	1432.4		t_n325	1053.48	281.31	1833.97		t_n325	702.276	33.68	1524.36		t_n325	586.762	18.14	1273.26		t_n325	837.035	80.62	1812.03		t_n320	1149.49	749.09	1505		t_n315	2211.44	1872.72	2547.45		t_n322	805.574	350.19	1407.4		t_n325	1171.08	815.03	1508.49		t_n323	852.671	378.38	1454.59
t_n326	740.725	277.83	1388.85		t_n326	1395.3	350.88	2626.08		t_n326	1145.25	438.66	1974.12		t_n326	2048.39	110.79	3187.25		t_n326	882.872	134.81	2159.24		t_n321	992.693	467.02	1610.04		t_n316_TG-EUKARYA-MITO	1412.61	1267.88	1590.21		t_n323	3344.06	3203.97	3487.91		t_n326	885.414	391.98	1501.2		t_n324	3330.16	3198.6	3470.28
t_n327	3195.21	2989.85	3382.54		t_n327	3471.78	3167.51	3767.49		t_n327	3292.74	3083.56	3510.47		t_n327	3509.57	3177.06	3793.29		t_n327	3646.25	3325.13	3944.37		t_n322	3304	3171.04	3454.11		t_n317	1180.31	1076.47	1303.13		t_n324	1916.26	1575.6	2352.63		t_n327	3310.93	3183.74	3450.9		t_n325	2176.14	1794.03	2582.99
t_n328	2237	1814.51	2650.65		t_n328	2962.96	2294.47	3492.09		t_n328	2687.8	2257.64	3066.28		t_n328	3175.85	2585	3634.02		t_n328	3074.27	2432.13	3627.06		t_n323	2244.49	1846.15	2643.08		t_n318	1028.5	931.17	1142.37		t_n325_TG-EUKARYA-MITO	1580.08	1369.33	1857.54		t_n328	2121.37	1759.18	2526.15		t_n326_TG-EUKARYA-MITO	1489.23	1314.79	1712.27
t_n329_TG-EUKARYA-MITO	1804.63	1460.99	2233.66		t_n329_TG-EUKARYA-MITO	2524.32	1816.73	3266.4		t_n329_TG-EUKARYA-MITO	1495.12	1245.52	1823.86		t_n329_TG-EUKARYA-MITO	2808.12	2001.7	3450.75		t_n329_TG-EUKARYA-MITO	2766.38	2061.79	3441.92		t_n324_TG-EUKARYA-MITO	1471.71	1294.09	1694.87		t_n319_FUNGI-DUP1	749.826	645.74	862.37		t_n326	1289.35	1162.39	1437.58		t_n329_TG-EUKARYA-MITO	1489.02	1316.79	1706.49		t_n327	1182.83	1074.63	1311.84
t_n330	1332.52	1130.42	1556.75		t_n330	1591.97	1194.86	1853.71		t_n330	1109.05	895.27	1370.76		t_n330	1440.86	1174.19	1720.96		t_n330	1700.55	1390.14	1885.74		t_n325	1173.36	1060.71	1304.54		t_n320_METAZOA	604.233	591.17	610.66		t_n327	1044.6	930.19	1180.27		t_n330	1219.08	1103.49	1357.19		t_n328	1005.19	908.03	1122.74
t_n331	1089.72	907.79	1304.69		t_n331	1094.31	725.94	1556.69		t_n331	913.003	732.16	1163.42		t_n331	1108.82	867.57	1391.28		t_n331	1488.81	1041.32	1799.55		t_n326	971.127	863.74	1097.66		t_n321_EUMETAZOA-DUP1	567.828	561.31	581.96		t_n328_FUNGI-DUP1	686.107	562.98	819.67		t_n331	1002.18	895.46	1130.71		t_n329_FUNGI-DUP1	702.856	596.99	817.94
t_n332_FUNGI-DUP1	801.702	600.76	1024.86		t_n332_FUNGI-DUP1	654.58	407.79	1068.91		t_n332_FUNGI-DUP1	578.237	419.56	788.3		t_n332_FUNGI-DUP1	857.286	598.49	1152.57		t_n332_FUNGI-DUP1	818.484	424.03	1359.36		t_n327_FUNGI-DUP1	589.541	477.84	712.44		t_n322	451.486	393.77	502.72		t_n329_METAZOA	603.413	588.89	610.51		t_n332_FUNGI-DUP1	683.59	571.37	806.88		t_n330_METAZOA	604.747	592.62	610.83
t_n333_METAZOA	596.581	577.03	609.46		t_n333_METAZOA	597.312	577.37	609.61		t_n333_METAZOA	600.455	581.55	610.02		t_n333_METAZOA	596.17	576.7	609.43		t_n333_METAZOA	594.14	575.75	609.15		t_n328_METAZOA	604.303	591.25	610.71		t_n323	437.312	326.11	561.14		t_n330_EUMETAZOA-DUP1	568.281	561.33	583.27		t_n333_METAZOA	604.772	592.63	610.81		t_n331_EUMETAZOA-DUP1	566.947	561.27	579.76
t_n334_EUMETAZOA-DUP1	574.206	561.7	590.1		t_n334_EUMETAZOA-DUP1	573.313	561.6	589.84		t_n334_EUMETAZOA-DUP1	570.756	561.42	587.94		t_n334_EUMETAZOA-DUP1	573.673	561.64	589.95		t_n334_EUMETAZOA-DUP1	574.742	561.75	590.31		t_n329_EUMETAZOA-DUP1	567.369	561.29	581.15		t_n324	1193.53	1093.32	1320.6		t_n331	444.201	370.35	507.93		t_n334_EUMETAZOA-DUP1	566.982	561.28	579.87		t_n332	440.972	380.84	493.29
t_n335	456.072	352.09	540.35		t_n335	381.979	156.09	553.02		t_n335	465.728	367.81	540.73		t_n335	279.818	17.18	559.2		t_n335	381.862	74.92	568.54		t_n330	480.005	350.67	621.78		t_n325_ARCHAEPLASTIDA-DUP2	1115.16	1037.49	1221.43		t_n332	511.337	371.24	665.58		t_n335	442.472	381.39	495.71		t_n333	402.777	288.79	531.54
t_n336	437.36	250.48	669.68		t_n336	744.417	337.15	1207.21		t_n336	445.839	242.73	701.74		t_n336	635.793	23.54	1364.06		t_n336	514.038	131.18	1092.64		t_n331_ARCHAEPLASTIDA-DUP2	1112.12	1035.97	1224.86		t_n326	839.46	761.36	932.36		t_n333	1360.71	1204.11	1553.63		t_n336	460.579	335.5	599.73		t_n334	1236.46	1123.31	1379.7
t_n337	1503.7	1262.49	1793.78		t_n337	1769.72	1370.67	2367.49		t_n337	1230.3	1064.4	1473.88		t_n337	1925.77	1337.82	2818.41		t_n337	2036.85	1544.78	2812.87		t_n332	822.778	740.66	921.7		t_n327	874.126	784.16	978.54		t_n334_ARCHAEPLASTIDA-DUP2	1156.22	1050.19	1285.66		t_n337	1270.75	1147.79	1425.42		t_n335_ARCHAEPLASTIDA-DUP2	1125.76	1039.79	1241.71
t_n338_ARCHAEPLASTIDA-DUP2	1269.57	1096.65	1462.51		t_n338_ARCHAEPLASTIDA-DUP2	1498.85	1234.91	1728.61		t_n338_ARCHAEPLASTIDA-DUP2	1180.52	1040.05	1398.55		t_n338_ARCHAEPLASTIDA-DUP2	1387.1	1170.72	1622.68		t_n338_ARCHAEPLASTIDA-DUP2	1601.3	1373.93	1790.28		t_n333_EMBRYOPHYTA-DUP2	451.548	431.2	496.67		t_n328	750.4	498.83	987.12		t_n335	901.03	804.48	1015.61		t_n338_ARCHAEPLASTIDA-DUP2	1126.95	1039.47	1246		t_n336	800.582	721.18	895.54
t_n339	945.142	792.65	1120.65		t_n339	782.324	526.28	1144.28		t_n339	849.878	696.98	1050.75		t_n339	973.77	769.91	1206.64		t_n339	1512.13	1261.22	1725.91		t_n334_EUDICOT-MONOCOT-DUP2	248.036	232.25	265.16		t_n329	1893.39	1533.67	2258.44		t_n336_EMBRYOPHYTA-DUP2	448.292	431.04	490.8		t_n339	846.356	764.1	946.83		t_n337_EMBRYOPHYTA-DUP2	457.889	431.62	505.37
t_n340_EMBRYOPHYTA-DUP2	467.936	432.12	513.89		t_n340_EMBRYOPHYTA-DUP2	478.922	433.72	516.13		t_n340_EMBRYOPHYTA-DUP2	477.864	433.62	515.83		t_n340_EMBRYOPHYTA-DUP2	472.222	432.58	515.12		t_n340_EMBRYOPHYTA-DUP2	469.122	432.12	514.49		t_n335	760.692	674.01	861.31		t_n330	1526.53	1186.43	1883.11		t_n337_EUDICOT-MONOCOT-DUP2	249.075	233.59	267.62		t_n340_EMBRYOPHYTA-DUP2	446.53	431	484.37		t_n338_EUDICOT-MONOCOT-DUP2	246.883	230.53	262.74
t_n341_EUDICOT-MONOCOT-DUP2	196.318	133.84	247.03		t_n341_EUDICOT-MONOCOT-DUP2	238.665	206.61	256.13		t_n341_EUDICOT-MONOCOT-DUP2	221.202	165.7	250.75		t_n341_EUDICOT-MONOCOT-DUP2	185.647	127.78	246.99		t_n341_EUDICOT-MONOCOT-DUP2	204.829	134.01	249.37		t_n336	286.955	219.48	364.26		t_n331	1388.2	1080.04	1721.15		t_n338	797.65	693.8	914.68		t_n341_EUDICOT-MONOCOT-DUP2	249.538	234.8	267.72		t_n339	680.048	595.64	775.46
t_n342	736.111	562.73	927.33		t_n342	711.21	444.81	1072.98		t_n342	772.469	619.54	967.41		t_n342	885.544	665.46	1127.85		t_n342	1343.15	787.38	1658.69		t_n337	1929.33	1522.56	2339.59		t_n332	1194.85	896.15	1525.64		t_n339	182.397	122.3	255.69		t_n342	741.378	653.33	842.64		t_n340	186.826	137.2	245.13
t_n343	145.445	46.61	293.99		t_n343	265.987	81.62	540.71		t_n343	400.141	278.93	549.68		t_n343	448.256	40.94	910.92		t_n343	565.273	191.97	1039.36		t_n338	1510.6	1130.07	1912.72		t_n333	3224.52	3089.27	3363.04		t_n340	923.732	815.34	1049.08		t_n343	244.089	184.88	312.91		t_n341	869.327	775.81	979.25
t_n344	1093.33	909.97	1293.56		t_n344	1169.27	833.23	1491.76		t_n344	925.028	763.89	1130.1		t_n344	1075.9	836.12	1332.48		t_n344	1420.56	1059.86	1698.32		t_n339	1340.98	996.83	1720.66		t_n334	3044.7	2836.7	3228.85		t_n341	842.439	514.97	1151.4		t_n344	892.759	797.77	1006.26		t_n342	775.101	492.84	1031.49
t_n345	970.244	560.92	1374.83		t_n345	886.21	44.37	1886.17		t_n345	615.863	30.55	1249.75		t_n345	961.757	46.83	2214.1		t_n345	1017.34	48.54	2235.11		t_n340	1154.89	825.6	1527.55		t_n335	2751.55	2518.19	2962.16		t_n342	1617.35	1273.05	2044.01		t_n345	793.837	495.08	1065.08		t_n343	1931.15	1543.09	2347.87
t_n346	1942.44	1445.76	2431.83		t_n346	2499.66	1614.6	3229.41		t_n346	2168.01	1668.96	2608.72		t_n346	2418.22	1648.19	3065.09		t_n346	2206.98	1214.22	3103.69		t_n341	3197.37	3033.48	3365.05		t_n336	2559.3	2306.08	2789.99		t_n343	1457.06	1102.14	1884.03		t_n346	1868.76	1492.43	2285.98		t_n344	1541.01	1164.61	1956.53
t_n347	1601.93	1073.94	2129.16		t_n347	1960.97	991.27	2825.89		t_n347	1683.08	1118.21	2210.47		t_n347	1989.99	1285.75	2650.07		t_n347	1658.79	751.88	2597.22		t_n342	2934.17	2662.32	3169.95		t_n337	2308.17	2023.48	2566.56		t_n344	1251.59	938.03	1631.99		t_n347	1541.32	1177.27	1950.18		t_n345	1433.07	1088.16	1821.85
t_n348	1460.57	955.75	1993.02		t_n348	1538.11	677.89	2454.34		t_n348	1591.89	1115.69	2052.09		t_n348	1533.38	917.48	2196.82		t_n348	1538.33	718.15	2458.31		t_n343	2717.75	2444.85	2961.68		t_n338	1371.91	895	1823.23		t_n345	1009.06	717.04	1366.69		t_n348	1323.18	991.37	1702.79		t_n346	1219.52	888.21	1600.11
t_n349	1115.08	646.71	1646.82		t_n349	1293.71	515.44	2207.93		t_n349	1285.61	807.46	1791.43		t_n349	756.334	50.1	1763.99		t_n349	1078.18	420.73	1962.3		t_n344	2412.81	2104	2691.7		t_n339	2212.33	1909.69	2485.72		t_n346	3292.41	3136.95	3445.73		t_n349	1103.82	793.45	1468.24		t_n347	3216.64	3062.01	3371.88
t_n350	3158.02	2941.6	3353.67		t_n350	3308.93	2912.11	3657.91		t_n350	3214.86	2985.06	3445.75		t_n350	3391.84	3032.13	3703.59		t_n350	3590.84	3249.29	3904.51		t_n345	2106.27	1761.31	2421.23		t_n340	2092.22	1781.25	2377.51		t_n347	3096.62	2790.61	3331.22		t_n350	3215.55	3062.54	3370.36		t_n348	3136.4	2901.04	3321.86
t_n351	2940.94	2490.88	3249.25		t_n351	3076.32	2504.77	3525.22		t_n351	3094.51	2805.25	3353.04		t_n351	3303.72	2919.49	3637.89		t_n351	2833.41	2099.72	3485.28		t_n346	1679.04	1272.51	2063.22		t_n341	1589.75	1187.93	1958.11		t_n348	2692.97	2385.15	2961.49		t_n351	3069.66	2846.15	3263.25		t_n349	3040.64	2798.18	3241.18
t_n352	2805.47	2352.1	3146.02		t_n352	2838.2	2235.52	3343.51		t_n352	2991.72	2669.31	3273.36		t_n352	3224.94	2823.57	3576.41		t_n352	2413.43	1759.66	3054.96		t_n347	2126.87	1786.18	2438.65		t_n342	1731.49	1387.16	2055.98		t_n349	2616.33	2301.25	2894.89		t_n352	2764.88	2490	3000.72		t_n350	2763.85	2479.33	3006.09
t_n353	2764.3	2310.2	3111.1		t_n353	2644.01	1976.31	3215.89		t_n353	2600.68	2229.08	2936.69		t_n353	3139.51	2717.63	3514.76		t_n353	2289	1635.65	2936.97		t_n348	2009.83	1660.61	2334.21		t_n343	1506	1129.2	1865.88		t_n350	2294.45	1943.46	2608.38		t_n353	2519.58	2205.59	2791.58		t_n351	2470.26	2145.08	2750.76
t_n354	2483.61	1974.19	2891.89		t_n354	1984.85	1053.34	2773.96		t_n354	2247.14	1838.83	2622.18		t_n354	2732.42	2147.38	3221.32		t_n354	1828.03	1088.94	2530.34		t_n349	1554.34	1118.95	1956.95		t_n344	1473.34	1124.47	1816.51		t_n351	1275.9	853	1714.32		t_n354	2186.14	1825.74	2502.22		t_n352	1561.51	1051.85	2033.13
t_n355	367.566	24.4	986.6		t_n355	1399.36	496.25	2363.25		t_n355	1814.92	1301.23	2285.73		t_n355	471.098	25.62	1266.02		t_n355	1309.09	384.19	2194.68		t_n350	1498.08	1109.44	1872.69		t_n345	1144.54	824.05	1482.74		t_n352	2522.32	2183.44	2821.74		t_n355	1576.63	1115.5	2006.08		t_n353	2422.2	2069.81	2721.01
t_n356	2554.48	2037.6	2971.02		t_n356	2380.5	1640.86	3029.72		t_n356	2002.43	1538.96	2430.35		t_n356	3001.33	2540.07	3409.9		t_n356	2194.85	1543.13	2852.22		t_n351	1304.26	902.92	1707.04		t_n346	1017.42	703.23	1357.38		t_n353	2453.08	2103.88	2762.13		t_n356	2160.44	1787.55	2487.51		t_n354	2282.4	1917.59	2598.56
t_n357	2411.76	1869.43	2860.74		t_n357	2211.67	1456.29	2901.32		t_n357	1770.32	1316.02	2207.45		t_n357	2809.97	2255.07	3277.21		t_n357	2071.18	1408.01	2744.14		t_n352	1406.81	1024.51	1785.12		t_n347	1858.19	1470.23	2202.78		t_n354	1674.77	1074.37	2168.46		t_n357	2035.9	1657.12	2374.43		t_n355	1796.18	1312.71	2215.79
t_n358	1663.78	923.1	2321.49		t_n358	1640.02	623.86	2557.46		t_n358	1532.04	1054.32	2007.44		t_n358	2454.75	1739.35	3046.77		t_n358	1289.31	409.95	2215.07		t_n353	1108.68	765.47	1475.28		t_n348	2593.11	2322.94	2835.17		t_n355	1838.41	1373.02	2243.21		t_n358	1456.56	967.98	1903.91		t_n356	2095.55	1705.4	2441.18
t_n359	2203.43	1545.85	2737.96		t_n359	1872.04	1117.19	2608.09		t_n359	1588.3	1106.18	2061.79		t_n359	2611.92	1968.88	3149.69		t_n359	1334.82	689.86	2066.16		t_n354	880.593	568.99	1235.49		t_n349	2346.86	2045.91	2621.91		t_n356	1530.39	1052.57	1979.32		t_n359	1616.57	1207.22	2001.58		t_n357	1771.33	1295.86	2192.53
t_n360	1664.75	971.5	2313.64		t_n360	1430.65	464.76	2321.6		t_n360	728.817	38.42	1607.19		t_n360	984.368	53.96	2217.15		t_n360	1106.9	464.96	1861.33		t_n355	1635.88	1156.19	2058.08		t_n350	1913	1595.86	2211.63		t_n357	1586.39	1131.76	2010.26		t_n360	1418.06	1006.79	1822.17		t_n358	1742.38	1318	2139.13
t_n361	1636.32	989.19	2260.28		t_n361	1386.1	631.24	2219.49		t_n361	1403.53	884.8	1921.47		t_n361	2429.44	1719.82	3029.39		t_n361	1135.74	534.06	1857.7		t_n356	2533.66	2220.31	2814.05		t_n351_LUCA-DUP	4314.61	4227.42	4383.25		t_n358	1190.19	771.96	1626.57		t_n361	1383.56	986.48	1779.3		t_n359	1630.86	1198.4	2039.95
t_n362	801.38	158.65	1600.22		t_n362	1129.01	415.99	1987.08		t_n362	1225.25	768.38	1712.45		t_n362	2327.32	1635.48	2937.25		t_n362	640.306	199.47	1309.54		t_n357	2241.3	1884.09	2563.37		t_n352	3316.64	3211.03	3437.83		t_n359	949.125	578.93	1369.5		t_n362	1038.94	678.4	1430.45		t_n360	1353.1	918.63	1787.69
t_n363	401.157	13.41	1184.4		t_n363	610.742	95.67	1447.15		t_n363	493.728	23.7	1218.9		t_n363	1973.37	1203.96	2677.83		t_n363	144.391	7.22	519.37		t_n358	1892.02	1529.01	2229.99		t_n353	3280.41	3159.61	3409.69		t_n360	2064.53	1541.87	2487.48		t_n363	754.24	437.1	1135.34		t_n361	1925.65	1404.39	2355.9
t_n364	2138.75	1454.68	2698.28		t_n364	1743.84	616.18	2708.67		t_n364	1511.72	980.58	2036.13		t_n364	816.31	42.45	1974.69		t_n364	1595.55	630.44	2470.06		t_n359_LUCA-DUP	4225.35	4112.82	4316.35		t_n354	3224.52	3089.27	3363.04		t_n361	2595.14	2246.52	2893.81		t_n364	1813.17	1366.3	2209.69		t_n362	2824.83	2507.38	3082.71
t_n365	2265.08	1417.55	2943.55		t_n365	2290.3	1328.47	3069.26		t_n365	2688.92	2268.84	3052.12		t_n365	2954.14	2352.74	3419.7		t_n365	2295.18	1633.27	2953.95		t_n360	3322.67	3197.66	3469.3		t_n355	3029.07	2815.51	3216.61		t_n362	2197.04	1799.37	2553.51		t_n365	2529.24	2185.4	2822.6		t_n363	2425.75	2033.07	2759.18
t_n366	2029.34	1324.93	2663.94		t_n366	1648.73	722.55	2614.11		t_n366	2499.56	2033.73	2908.92		t_n366	2580.6	2008.46	3096.74		t_n366	1996.55	1273.32	2718.14		t_n361	3304	3171.04	3454.11		t_n356	2904.67	2675.67	3109.48		t_n363	1817.63	1413.86	2193.55		t_n366	2392.22	2027.95	2710.48		t_n364	2074.66	1677.65	2423.76
t_n367	1581.67	989.8	2157.17		t_n367	1181.92	430.28	2073.53		t_n367	1984.72	1536.89	2408.33		t_n367	2306.49	1755.34	2815.3		t_n367	1552.16	904.82	2220.09		t_n362	3197.37	3033.48	3365.05		t_n357	2698.5	2449.2	2925.13		t_n364_LUCA-DUP	4263.25	4165.7	4342.33		t_n367	1831.88	1437.35	2194.12		t_n365_LUCA-DUP	4270.02	4168.78	4349.73
t_n368_LUCA-DUP	4400.77	4301.31	4472.88		t_n368_LUCA-DUP	4094.59	3878.47	4268.18		t_n368_LUCA-DUP	4356.54	4241.45	4439.17		t_n368_LUCA-DUP	4257.52	4096.26	4389.01		t_n368_LUCA-DUP	4372.94	4199.28	4485.76		t_n363	3018.88	2779.79	3231.62		t_n358	2370.3	2065.56	2647.49		t_n365	3400.64	3279.23	3533.23		t_n368_LUCA-DUP	4285.11	4184.61	4363.36		t_n366	3368.39	3252.95	3499.95
t_n369	3283.09	3142.21	3442.96		t_n369	3518.17	3226.36	3803.53		t_n369	3350.31	3175.36	3554.49		t_n369	3705.34	3469.77	3935.25		t_n369	3692.84	3381.57	3981.95		t_n364	2893.24	2634.42	3122.99		t_n359	2230.48	1923.29	2513.76		t_n366	3344.06	3203.97	3487.91		t_n369	3339.32	3223.59	3473.78		t_n367	3330.16	3198.6	3470.28
t_n370	3195.21	2989.85	3382.54		t_n370	3471.78	3167.51	3767.49		t_n370	3292.74	3083.56	3510.47		t_n370	3509.57	3177.06	3793.29		t_n370	3646.25	3325.13	3944.37		t_n365	2664.27	2368.66	2929.15		t_n360	1895.84	1475.11	2264.73		t_n367	3292.41	3136.95	3445.73		t_n370	3310.93	3183.74	3450.9		t_n368	3216.64	3062.01	3371.88
t_n371	3158.02	2941.6	3353.67		t_n371	3308.93	2912.11	3657.91		t_n371	3214.86	2985.06	3445.75		t_n371	3391.84	3032.13	3703.59		t_n371	3590.84	3249.29	3904.51		t_n366	2432.77	2098.36	2735.51		t_n361	1913	1595.86	2211.63		t_n368	3019.2	2744.13	3249.98		t_n371	3215.55	3062.54	3370.36		t_n369	3164.73	2968.7	3338.03
t_n372	3011.89	2649.59	3276.38		t_n372	3187.98	2705.45	3583.67		t_n372	3169	2918.13	3412.14		t_n372	3324.96	2948.58	3651.33		t_n372	3498.49	3092.77	3847.07		t_n367	2280.6	1934.82	2598.66		t_n362	2308.17	2023.48	2566.56		t_n369	2910.8	2630.33	3150.8		t_n372	3021.47	2779.08	3227.65		t_n370	3043.74	2817.01	3241.14
t_n373	2870.55	2473.28	3182.74		t_n373	2942.51	2312.51	3432.79		t_n373	2987.79	2639.38	3291.29		t_n373	3212.57	2790.31	3575.96		t_n373	2898.29	2202.25	3480.6		t_n368	1944.26	1495.24	2340.06		t_n363	1371.91	895	1823.23		t_n370	2820.33	2528.08	3074.37		t_n373	2892.44	2630.34	3117.74		t_n371	2879.52	2629.82	3100.39
t_n374	2806.01	2406	3131.38		t_n374	2849.61	2196.9	3367.93		t_n374	2625.89	2246.15	2975.87		t_n374	3082.78	2629.59	3479.57		t_n374	2307.46	1618.92	2982.09		t_n369	1892.02	1529.01	2229.99		t_n364	2575.74	2233.19	2859		t_n371	2436.83	2052.53	2770.8		t_n374	2662.14	2362.45	2924.81		t_n372	2621	2304.85	2895.62
t_n375	2301.45	1719.02	2794.05		t_n375	2336.05	1287.24	3126.33		t_n375	2472.55	2065.21	2849.16		t_n375	2709.36	2177.59	3193.21		t_n375	2058.43	1355.87	2762.71		t_n370	2106.27	1761.31	2421.23		t_n365	2152.78	1698.97	2534.46		t_n372	2239.8	1843.39	2594.35		t_n375	2367.93	2013.12	2681.82		t_n373	2530.5	2207.3	2812.35
t_n376	2226.66	1641.11	2728.85		t_n376	1999.03	1005.18	2898.86		t_n376	2367.89	1944.75	2760.89		t_n376	2546.53	2006.67	3054.32		t_n376	1719.38	1042.59	2413.4		t_n371	1679.04	1272.51	2063.22		t_n366	1416.37	830.7	1981.5		t_n373	1686.72	1084.9	2206.63		t_n376	2216.69	1852.95	2542.12		t_n374	2195.03	1678	2599.77
t_n377	991.665	50.98	2127.72		t_n377	1406.72	463.57	2458.1		t_n377	2111.25	1533.5	2595.28		t_n377	891.359	45.44	2098.46		t_n377	1020.13	261.45	1901.51		t_n372	2445.68	2000.46	2795.46		t_n367	2809.99	2498.47	3062.66		t_n374	1817.63	1413.86	2193.55		t_n377	1881.63	1416.55	2287.67		t_n375	2074.66	1677.65	2423.76
t_n378	1581.67	989.8	2157.17		t_n378	1181.92	430.28	2073.53		t_n378	1984.72	1536.89	2408.33		t_n378	2306.49	1755.34	2815.3		t_n378	1552.16	904.82	2220.09		t_n373	2064.84	1549.6	2496.38		t_n368	2337.76	1894.69	2694.58		t_n375	2294.45	1943.46	2608.38		t_n378	1831.88	1437.35	2194.12		t_n376	2470.26	2145.08	2750.76
t_n379	2483.61	1974.19	2891.89		t_n379	1984.85	1053.34	2773.96		t_n379	2247.14	1838.83	2622.18		t_n379	2732.42	2147.38	3221.32		t_n379	1828.03	1088.94	2530.34		t_n374	1727.44	1170.69	2233.59		t_n369	1792.44	1265.58	2264.56		t_n376	1275.9	853	1714.32		t_n379	2186.14	1825.74	2502.22		t_n377	1561.51	1051.85	2033.13
t_n380	367.566	24.4	986.6		t_n380	1399.36	496.25	2363.25		t_n380	1814.92	1301.23	2285.73		t_n380	471.098	25.62	1266.02		t_n380	1309.09	384.19	2194.68		t_n375	2766.94	2415.46	3050.01		t_n370	2566.54	2061.62	2908.46		t_n377	2582.84	2167.28	2915.17		t_n380	1576.63	1115.5	2006.08		t_n378	2536.74	2063.16	2879.72
t_n381	2674.86	2121.18	3078.95		t_n381	2314.31	1197.73	3150.04		t_n381	2448.64	1838.46	2934.5		t_n381	2801.99	2153.74	3318.75		t_n381	2193.77	1107	3104.32		t_n376	2462.37	2022.55	2814.95		t_n371	2081.4	1429.9	2595.03		t_n378	2273.84	1755.38	2694.14		t_n381	2479.73	2020.08	2829.61		t_n379	2209.5	1675.08	2629.87
t_n382	2315.3	1543.2	2883.02		t_n382	1552.86	554.56	2609.07		t_n382	1975.32	1346.68	2532.14		t_n382	2490.86	1702.86	3134.9		t_n382	1797.31	778.83	2801.26		t_n377	1652.67	1074.29	2171.09		t_n372	2211.44	1872.72	2547.45		t_n379	1809.81	1187.22	2360.42		t_n382	2101.86	1562.35	2538.15		t_n380	2000	1389.44	2497.55
t_n383	907.416	46.47	2140.15		t_n383	1293.64	391.34	2388.6		t_n383	689.093	33.58	1698.8		t_n383	1075.15	57.03	2450.78		t_n383	1226.12	424.19	2252.24		t_n378	1012.29	515.82	1585.22		t_n373_TG-EUKARYA-MITO-DUP	1412.61	1267.88	1590.21		t_n380	2673.53	2213.19	3025.39		t_n383	1675	1083.17	2215.62		t_n381	2927.59	2609.24	3172.92
t_n384	2573.27	1683.43	3127.03		t_n384	2889.76	2080.66	3442.85		t_n384	2921.25	2522.89	3248.55		t_n384	2899.45	1984.41	3487.79		t_n384	2957.22	1953.1	3611.36		t_n379	2476.73	1873.48	2877.97		t_n374	1281.46	1169.17	1419.06		t_n381	2418.53	1886.14	2836.36		t_n384	2764.82	2402.21	3047.12		t_n382	2520.25	2053.95	2867.3
t_n385	2137.19	1338.01	2772.87		t_n385	2534.5	1538.58	3262.09		t_n385	2415.04	1854.2	2863.56		t_n385	2488.77	1643.81	3179.41		t_n385	2478.79	1401.14	3331.5		t_n380	2056.24	1373.12	2590.46		t_n375	1180.31	1076.47	1303.13		t_n382	1756.07	1149.34	2307.47		t_n385	2345.29	1843.3	2735.56		t_n383	1589.64	973.49	2150.9
t_n386	1229	245.39	2316.03		t_n386	1380.78	510.12	2372.81		t_n386	1567.71	966.67	2148.91		t_n386	1510.16	336.19	2696.45		t_n386	2244	1173.46	3172.66		t_n381	2244.49	1846.15	2643.08		t_n376	1028.5	931.17	1142.37		t_n383	1200.07	661.99	1790.13		t_n386	1623.82	1032.4	2164.57		t_n384	990.507	503.66	1567.52
t_n387	613.992	21.02	1754.4		t_n387	730.738	197.32	1594.46		t_n387	672.831	37.9	1639.8		t_n387	808.437	39.15	2099.12		t_n387	1284.63	61.15	2745.24		t_n382_TG-EUKARYA-MITO-DUP	1471.71	1294.09	1694.87		t_n377_FUNGI-DUP2	749.826	645.74	862.37		t_n384	2704.03	2109.82	3080.66		t_n387	1021.26	527.31	1595.07		t_n385	3031.09	2749.76	3249.15
t_n388	2842.94	1972.31	3256.6		t_n388	2414.58	1066.93	3352.8		t_n388	2944.14	2495.99	3281.57		t_n388	2839.67	1842.07	3491		t_n388	1497.45	422.33	2751.75		t_n383	1311.37	1175.64	1480.22		t_n378	555.767	456.25	663.55		t_n385	2327.09	1616.49	2840.11		t_n388	2582.69	1986.62	2960.36		t_n386	2350.01	1620.44	2847.89
t_n389	1345.51	32.73	3010.8		t_n389	1880.97	683.38	3000.69		t_n389	1433.14	82.8	2855.83		t_n389	2148.4	1183.05	3019.45		t_n389	875.726	162.58	2051.04		t_n384	1173.36	1060.71	1304.54		t_n379_METAZOA	604.233	591.17	610.66		t_n386	1916.26	1575.6	2352.63		t_n389	2102.12	1329.1	2688.22		t_n387	2176.14	1794.03	2582.99
t_n390	2237	1814.51	2650.65		t_n390	2962.96	2294.47	3492.09		t_n390	2687.8	2257.64	3066.28		t_n390	3175.85	2585	3634.02		t_n390	3074.27	2432.13	3627.06		t_n385	971.127	863.74	1097.66		t_n380_EUMETAZOA-DUP2	567.828	561.31	581.96		t_n387_TG-EUKARYA-MITO-DUP	1580.08	1369.33	1857.54		t_n390	2121.37	1759.18	2526.15		t_n388_TG-EUKARYA-MITO-DUP	1489.23	1314.79	1712.27
t_n391_TG-EUKARYA-MITO-DUP	1804.63	1460.99	2233.66		t_n391_TG-EUKARYA-MITO-DUP	2524.32	1816.73	3266.4		t_n391_TG-EUKARYA-MITO-DUP	1495.12	1245.52	1823.86		t_n391_TG-EUKARYA-MITO-DUP	2808.12	2001.7	3450.75		t_n391_TG-EUKARYA-MITO-DUP	2766.38	2061.79	3441.92		t_n386_FUNGI-DUP2	589.541	477.84	712.44		t_n381	451.486	393.77	502.72		t_n388	1449.89	1275.83	1673.08		t_n391_TG-EUKARYA-MITO-DUP	1489.02	1316.79	1706.49		t_n389	1329.36	1200.25	1490.41
t_n392	1607.09	1345.44	1929.23		t_n392	2168.44	1607.77	2956.58		t_n392	1311.76	1117.74	1582.79		t_n392	2371.02	1594.43	3189.97		t_n392	2409.51	1795.29	3172.76		t_n387	392.054	290.41	506.61		t_n382	437.312	326.11	561.14		t_n389	1289.35	1162.39	1437.58		t_n392	1359.35	1222.87	1528.79		t_n390	1182.83	1074.63	1311.84
t_n393	1332.52	1130.42	1556.75		t_n393	1591.97	1194.86	1853.71		t_n393	1109.05	895.27	1370.76		t_n393	1440.86	1174.19	1720.96		t_n393	1700.55	1390.14	1885.74		t_n388_METAZOA	604.303	591.25	610.71		t_n383	1193.53	1093.32	1320.6		t_n390	1044.6	930.19	1180.27		t_n393	1219.08	1103.49	1357.19		t_n391	1005.19	908.03	1122.74
t_n394	1089.72	907.79	1304.69		t_n394	1094.31	725.94	1556.69		t_n394	913.003	732.16	1163.42		t_n394	1108.82	867.57	1391.28		t_n394	1488.81	1041.32	1799.55		t_n389_EUMETAZOA-DUP2	567.369	561.29	581.15		t_n384_ARCHAEPLASTIDA-DUP3	1115.16	1037.49	1221.43		t_n391_FUNGI-DUP2	686.107	562.98	819.67		t_n394	1002.18	895.46	1130.71		t_n392_FUNGI-DUP2	702.856	596.99	817.94
t_n395_FUNGI-DUP2	801.702	600.76	1024.86		t_n395_FUNGI-DUP2	654.58	407.79	1068.91		t_n395_FUNGI-DUP2	578.237	419.56	788.3		t_n395_FUNGI-DUP2	857.286	598.49	1152.57		t_n395_FUNGI-DUP2	818.484	424.03	1359.36		t_n390	454.599	381.7	515.56		t_n385	839.46	761.36	932.36		t_n392	541.705	423.18	672.41		t_n395_FUNGI-DUP2	683.59	571.37	806.88		t_n393	516.413	415.79	626.99
t_n396	641.06	456.86	851.97		t_n396	401.703	59.41	840.33		t_n396	386.799	255.12	561.56		t_n396	363.153	47.46	808.57		t_n396	499.884	139.87	1019.65		t_n391	480.005	350.67	621.78		t_n386_EMBRYOPHYTA-DUP3	467.231	432.48	512.18		t_n393_METAZOA	603.413	588.89	610.51		t_n396	508.905	405.91	623.19		t_n394_METAZOA	604.747	592.62	610.83
t_n397_METAZOA	596.581	577.03	609.46		t_n397_METAZOA	597.312	577.37	609.61		t_n397_METAZOA	600.455	581.55	610.02		t_n397_METAZOA	596.17	576.7	609.43		t_n397_METAZOA	594.14	575.75	609.15		t_n392	1225.76	1097.61	1390.84		t_n387_EUDICOT-MONOCOT-DUP3	227.975	187.98	251.12		t_n394_EUMETAZOA-DUP2	568.281	561.33	583.27		t_n397_METAZOA	604.772	592.63	610.81		t_n395_EUMETAZOA-DUP2	566.947	561.27	579.76
t_n398_EUMETAZOA-DUP2	574.206	561.7	590.1		t_n398_EUMETAZOA-DUP2	573.313	561.6	589.84		t_n398_EUMETAZOA-DUP2	570.756	561.42	587.94		t_n398_EUMETAZOA-DUP2	573.673	561.64	589.95		t_n398_EUMETAZOA-DUP2	574.742	561.75	590.31		t_n393_ARCHAEPLASTIDA-DUP3	1112.12	1035.97	1224.86		t_n388	725.405	642.14	819.59		t_n395	444.201	370.35	507.93		t_n398_EUMETAZOA-DUP2	566.982	561.28	579.87		t_n396	440.972	380.84	493.29
t_n399	456.072	352.09	540.35		t_n399	381.979	156.09	553.02		t_n399	465.728	367.81	540.73		t_n399	279.818	17.18	559.2		t_n399	381.862	74.92	568.54		t_n394	822.778	740.66	921.7		t_n389	291.817	227.13	364.33		t_n396	511.337	371.24	665.58		t_n399	442.472	381.39	495.71		t_n397	402.777	288.79	531.54
t_n400	437.36	250.48	669.68		t_n400	744.417	337.15	1207.21		t_n400	445.839	242.73	701.74		t_n400	635.793	23.54	1364.06		t_n400	514.038	131.18	1092.64		t_n395_EMBRYOPHYTA-DUP3	451.548	431.2	496.67		t_n390	874.126	784.16	978.54		t_n397	1360.71	1204.11	1553.63		t_n400	460.579	335.5	599.73		t_n398	1236.46	1123.31	1379.7
t_n401	1503.7	1262.49	1793.78		t_n401	1769.72	1370.67	2367.49		t_n401	1230.3	1064.4	1473.88		t_n401	1925.77	1337.82	2818.41		t_n401	2036.85	1544.78	2812.87		t_n396_EUDICOT-MONOCOT-DUP3	248.036	232.25	265.16		t_n391	725.324	593.33	853.33		t_n398_ARCHAEPLASTIDA-DUP3	1156.22	1050.19	1285.66		t_n401	1270.75	1147.79	1425.42		t_n399_ARCHAEPLASTIDA-DUP3	1125.76	1039.79	1241.71
t_n402_ARCHAEPLASTIDA-DUP3	1269.57	1096.65	1462.51		t_n402_ARCHAEPLASTIDA-DUP3	1498.85	1234.91	1728.61		t_n402_ARCHAEPLASTIDA-DUP3	1180.52	1040.05	1398.55		t_n402_ARCHAEPLASTIDA-DUP3	1387.1	1170.72	1622.68		t_n402_ARCHAEPLASTIDA-DUP3	1601.3	1373.93	1790.28		t_n397	760.692	674.01	861.31		t_n392	603.092	478.82	732.45		t_n399	901.03	804.48	1015.61		t_n402_ARCHAEPLASTIDA-DUP3	1126.95	1039.47	1246		t_n400	800.582	721.18	895.54
t_n403	945.142	792.65	1120.65		t_n403	782.324	526.28	1144.28		t_n403	849.878	696.98	1050.75		t_n403	973.77	769.91	1206.64		t_n403	1512.13	1261.22	1725.91		t_n398	286.955	219.48	364.26		t_n393	1116.68	929.07	1315.69		t_n400_EMBRYOPHYTA-DUP3	448.292	431.04	490.8		t_n403	846.356	764.1	946.83		t_n401_EMBRYOPHYTA-DUP3	457.889	431.62	505.37
t_n404_EMBRYOPHYTA-DUP3	467.936	432.12	513.89		t_n404_EMBRYOPHYTA-DUP3	478.922	433.72	516.13		t_n404_EMBRYOPHYTA-DUP3	477.864	433.62	515.83		t_n404_EMBRYOPHYTA-DUP3	472.222	432.58	515.12		t_n404_EMBRYOPHYTA-DUP3	469.122	432.12	514.49		t_n399	850.984	755	962.77		t_n394	326.899	228.47	442.39		t_n401_EUDICOT-MONOCOT-DUP3	249.075	233.59	267.62		t_n404_EMBRYOPHYTA-DUP3	446.53	431	484.37		t_n402_EUDICOT-MONOCOT-DUP3	246.883	230.53	262.74
t_n405_EUDICOT-MONOCOT-DUP3	196.318	133.84	247.03		t_n405_EUDICOT-MONOCOT-DUP3	238.665	206.61	256.13		t_n405_EUDICOT-MONOCOT-DUP3	221.202	165.7	250.75		t_n405_EUDICOT-MONOCOT-DUP3	185.647	127.78	246.99		t_n405_EUDICOT-MONOCOT-DUP3	204.829	134.01	249.37		t_n400	670.381	520.75	812.42		t_n395_CG-FORAMINIFERA-DUP1	579.095	525.07	675.99		t_n402	797.65	693.8	914.68		t_n405_EUDICOT-MONOCOT-DUP3	249.538	234.8	267.72		t_n403	680.048	595.64	775.46
t_n406	736.111	562.73	927.33		t_n406	711.21	444.81	1072.98		t_n406	772.469	619.54	967.41		t_n406	885.544	665.46	1127.85		t_n406	1343.15	787.38	1658.69		t_n401	663.46	531.35	796.76		t_n396	1799.83	1456.77	2152.68		t_n403	182.397	122.3	255.69		t_n406	741.378	653.33	842.64		t_n404	186.826	137.2	245.13
t_n407	145.445	46.61	293.99		t_n407	265.987	81.62	540.71		t_n407	400.141	278.93	549.68		t_n407	448.256	40.94	910.92		t_n407	565.273	191.97	1039.36		t_n402	1184.47	935.84	1440.71		t_n397	1526.53	1186.43	1883.11		t_n404	923.732	815.34	1049.08		t_n407	244.089	184.88	312.91		t_n405	869.327	775.81	979.25
t_n408	1093.33	909.97	1293.56		t_n408	1169.27	833.23	1491.76		t_n408	925.028	763.89	1130.1		t_n408	1075.9	836.12	1332.48		t_n408	1420.56	1059.86	1698.32		t_n403	489.57	354.52	639.04		t_n398	1388.2	1080.04	1721.15		t_n405	811.309	621.07	971.67		t_n408	892.759	797.77	1006.26		t_n406	729.054	595.72	858.81
t_n409	951.583	628.5	1204.7		t_n409	904.484	383.14	1345.62		t_n409	705.987	505.02	924.56		t_n409	538.927	26	1120.68		t_n409	710.544	34.74	1472.5		t_n404_CG-FORAMINIFERA-DUP1	584.887	525.08	697.17		t_n399	1194.85	896.15	1525.64		t_n406	624.927	497.64	759.71		t_n409	741.059	600.28	876.5		t_n407	543.282	420.16	672.55
t_n410	437.342	250.8	663.39		t_n410	775.628	395.27	1159.78		t_n410	598.375	370.25	839.24		t_n410	251.958	8.3	735.55		t_n410	555.192	125.61	1114.21		t_n405	1790.49	1406.91	2191.76		t_n400	3286.07	3183.64	3405.78		t_n407	1292.48	1042.62	1577.52		t_n410	642.844	520.72	769.64		t_n408	1181.64	977.29	1407.64
t_n411	1315.16	939.64	1768.21		t_n411	1788.88	952.12	2822.3		t_n411	1259.63	985.92	1587.88		t_n411	1739.11	691.83	3010.53		t_n411	1827.19	793.74	2985.68		t_n406	1510.6	1130.07	1912.72		t_n401	3118.64	2940.08	3278.29		t_n408	439.981	300.55	598.51		t_n411	1208.34	1003.74	1432.43		t_n409	476.965	345.23	623.71
t_n412	381.846	189.54	640		t_n412	948.814	550.95	1362.65		t_n412	489.722	259.07	787.27		t_n412	388.542	210.27	623.86		t_n412	512.358	69.57	1133.99		t_n407	1340.98	996.83	1720.66		t_n402	2270.18	1634	2710.06		t_n409_CG-FORAMINIFERA-DUP1	575.578	524.4	679.79		t_n412	510.767	364.01	674.54		t_n410_CG-FORAMINIFERA-DUP1	585.108	525.33	692.21
t_n413_CG-FORAMINIFERA-DUP1	672.722	533.5	876.52		t_n413_CG-FORAMINIFERA-DUP1	903.039	539.15	1432.75		t_n413_CG-FORAMINIFERA-DUP1	860.258	610.62	1125.93		t_n413_CG-FORAMINIFERA-DUP1	667.605	530.02	900.6		t_n413_CG-FORAMINIFERA-DUP1	849.752	535.36	1404.64		t_n408	1154.89	825.6	1527.55		t_n403	3126.88	3044.57	3235.1		t_n410	1703.01	1350.88	2135.18		t_n413_CG-FORAMINIFERA-DUP1	578.451	524.62	684.5		t_n411	1927.88	1535.57	2353.77
t_n414	1938.56	1428.66	2434.34		t_n414	2292.22	1390.19	3088.41		t_n414	2257.81	1592.47	2858.88		t_n414	2159.96	1455.17	2799.68		t_n414	2057.2	1128.7	2955.73		t_n409	3300.3	3176.7	3446.98		t_n404_TG-OXYPHOTOBACTERIA-DUP	2979.67	2945.97	3065.33		t_n411	1457.06	1102.14	1884.03		t_n414	1737.19	1368.96	2150.46		t_n412	1541.01	1164.61	1956.53
t_n415	1601.93	1073.94	2129.16		t_n415	1960.97	991.27	2825.89		t_n415	1683.08	1118.21	2210.47		t_n415	1989.99	1285.75	2650.07		t_n415	1658.79	751.88	2597.22		t_n410	3065.03	2803.13	3279.57		t_n405_CG-OXYPHOTOBACTERIA-DUP	2182.47	2001.77	2390.92		t_n412	1251.59	938.03	1631.99		t_n415	1541.32	1177.27	1950.18		t_n413	1433.07	1088.16	1821.85
t_n416	1460.57	955.75	1993.02		t_n416	1538.11	677.89	2454.34		t_n416	1591.89	1115.69	2052.09		t_n416	1533.38	917.48	2196.82		t_n416	1538.33	718.15	2458.31		t_n411	2139.49	1387.13	2675.34		t_n406	1849.03	1657.77	2067.21		t_n413	1009.06	717.04	1366.69		t_n416	1323.18	991.37	1702.79		t_n414	1219.52	888.21	1600.11
t_n417	1115.08	646.71	1646.82		t_n417	1293.71	515.44	2207.93		t_n417	1285.61	807.46	1791.43		t_n417	756.334	50.1	1763.99		t_n417	1078.18	420.73	1962.3		t_n412	3121.69	3022.39	3257.47		t_n407	1713.13	1533.53	1923.01		t_n414	3365.5	3247.89	3495.54		t_n417	1103.82	793.45	1468.24		t_n415	3318.86	3208.22	3447.94
t_n418	3250.32	3114.64	3406.38		t_n418	3453.84	3159.19	3752.2		t_n418	3315.79	3144.84	3520.56		t_n418	3593.76	3324.92	3858.61		t_n418	3650.08	3332.2	3948.67		t_n413_TG-OXYPHOTOBACTERIA-DUP	2995.95	2946.45	3116.24		t_n408_ARCHAEPLASTIDA-DUP4	1115.16	1037.49	1221.43		t_n415	3222.57	3018.61	3395.15		t_n418	3295.56	3185.91	3426.96		t_n416	3161.84	2970.34	3330.96
t_n419	2912.59	2325.39	3263.8		t_n419	2698.23	1330.9	3516.87		t_n419	2824.82	2332.67	3185.25		t_n419	3033.07	2018.6	3628.49		t_n419	3265.4	2264.12	3821		t_n414_CG-OXYPHOTOBACTERIA-DUP	2221.43	2011.58	2456.22		t_n409	839.46	761.36	932.36		t_n416	2356	1532.51	2885.64		t_n419	3120.68	2931.38	3290.04		t_n417	2786.92	2311.71	3089.8
t_n420	2731.33	2017.89	3171.11		t_n420	2099.84	722.13	3249.87		t_n420	2322.46	1629.13	2854.71		t_n420	2820.45	1873.02	3458.92		t_n420	901.35	144.03	2189.93		t_n415	1938.41	1717.64	2188.16		t_n410	725.405	642.14	819.59		t_n417	3157.02	3061.32	3275.43		t_n420	2213.44	1411.73	2740.14		t_n418	3173.2	3079.32	3292.62
t_n421	3116.53	3003.56	3265.3		t_n421	3344.39	3054.49	3663.33		t_n421	3207.3	3044.66	3417.03		t_n421	3338.57	3097.13	3622.56		t_n421	3450.76	3097.39	3810.35		t_n416	1891.02	1673.83	2139.39		t_n411	291.817	227.13	364.33		t_n418_TG-OXYPHOTOBACTERIA-DUP	2976.1	2945.8	3055.09		t_n421	3159.24	3066.16	3281.06		t_n419_TG-OXYPHOTOBACTERIA-DUP	2981.97	2945.99	3073.74
t_n422_TG-OXYPHOTOBACTERIA-DUP	2985.36	2946.05	3087.26		t_n422_TG-OXYPHOTOBACTERIA-DUP	3177.3	2955.8	3527.58		t_n422_TG-OXYPHOTOBACTERIA-DUP	3058.57	2949.22	3268.32		t_n422_TG-OXYPHOTOBACTERIA-DUP	3109.31	2951.23	3407.57		t_n422_TG-OXYPHOTOBACTERIA-DUP	3239.09	2959.95	3650.9		t_n417_ARCHAEPLASTIDA-DUP4	1112.12	1035.97	1224.86		t_n412_EMBRYOPHYTA-DUP4	467.231	432.48	512.18		t_n419_CG-OXYPHOTOBACTERIA-DUP	2165.14	1978.19	2412.07		t_n422_TG-OXYPHOTOBACTERIA-DUP	2984.91	2946.08	3083.31		t_n420_CG-OXYPHOTOBACTERIA-DUP	2228.26	2012.21	2462.35
t_n423_CG-OXYPHOTOBACTERIA-DUP	2307.19	2010.73	2639.18		t_n423_CG-OXYPHOTOBACTERIA-DUP	2613.56	2064.05	3156.6		t_n423_CG-OXYPHOTOBACTERIA-DUP	2372.8	2076.51	2675.13		t_n423_CG-OXYPHOTOBACTERIA-DUP	2225.69	1977.64	2607.63		t_n423_CG-OXYPHOTOBACTERIA-DUP	2362.93	1997.38	2921.81		t_n418	822.778	740.66	921.7		t_n413	874.126	784.16	978.54		t_n420	1688.74	1468.69	1947.87		t_n423_CG-OXYPHOTOBACTERIA-DUP	2277.41	2037.57	2510.9		t_n421	1919.62	1696.96	2169.96
t_n424	1791.67	1467.78	2157.52		t_n424	2010.93	1512.37	2660.6		t_n424	2194.8	1890.32	2514.32		t_n424	1958.1	1605	2367.98		t_n424	2108.6	1681.3	2677.73		t_n419	760.692	674.01	861.31		t_n414	818.333	698.47	935.91		t_n421	1451.53	1267.06	1676.2		t_n424	1921.47	1686.47	2177.4		t_n422	1747.67	1540.15	1990.79
t_n425	1448.06	1207.32	1742.94		t_n425	1812.74	1389.58	2448.88		t_n425	2142.89	1835.48	2467.88		t_n425	1681.57	1367.47	2074.01		t_n425	2007.14	1594.13	2577.09		t_n420	286.955	219.48	364.26		t_n415	645.492	491.93	792.97		t_n422_ARCHAEPLASTIDA-DUP4	1156.22	1050.19	1285.66		t_n425	1807.84	1581.39	2063.77		t_n423_ARCHAEPLASTIDA-DUP4	1125.76	1039.79	1241.71
t_n426_ARCHAEPLASTIDA-DUP4	1269.57	1096.65	1462.51		t_n426_ARCHAEPLASTIDA-DUP4	1498.85	1234.91	1728.61		t_n426_ARCHAEPLASTIDA-DUP4	1180.52	1040.05	1398.55		t_n426_ARCHAEPLASTIDA-DUP4	1387.1	1170.72	1622.68		t_n426_ARCHAEPLASTIDA-DUP4	1601.3	1373.93	1790.28		t_n421_EMBRYOPHYTA-DUP4	451.548	431.2	496.67		t_n416	1273.11	1050.44	1503.23		t_n423	901.03	804.48	1015.61		t_n426_ARCHAEPLASTIDA-DUP4	1126.95	1039.47	1246		t_n424	800.582	721.18	895.54
t_n427	945.142	792.65	1120.65		t_n427	782.324	526.28	1144.28		t_n427	849.878	696.98	1050.75		t_n427	973.77	769.91	1206.64		t_n427	1512.13	1261.22	1725.91		t_n422	850.984	755	962.77		t_n417	1106.97	888.24	1336.52		t_n424	797.65	693.8	914.68		t_n427	846.356	764.1	946.83		t_n425	680.048	595.64	775.46
t_n428	736.111	562.73	927.33		t_n428	711.21	444.81	1072.98		t_n428	772.469	619.54	967.41		t_n428	885.544	665.46	1127.85		t_n428	1343.15	787.38	1658.69		t_n423	746.413	513.2	908.91		t_n418	696.731	507.6	909.87		t_n425_EMBRYOPHYTA-DUP4	448.292	431.04	490.8		t_n428	741.378	653.33	842.64		t_n426	186.826	137.2	245.13
t_n429	145.445	46.61	293.99		t_n429	265.987	81.62	540.71		t_n429	400.141	278.93	549.68		t_n429	448.256	40.94	910.92		t_n429	565.273	191.97	1039.36		t_n424	540.593	338	729.33		t_n419	749.406	361.22	1247.78		t_n426	923.732	815.34	1049.08		t_n429	244.089	184.88	312.91		t_n427_EMBRYOPHYTA-DUP4	457.889	431.62	505.37
t_n430_EMBRYOPHYTA-DUP4	467.936	432.12	513.89		t_n430_EMBRYOPHYTA-DUP4	478.922	433.72	516.13		t_n430_EMBRYOPHYTA-DUP4	477.864	433.62	515.83		t_n430_EMBRYOPHYTA-DUP4	472.222	432.58	515.12		t_n430_EMBRYOPHYTA-DUP4	469.122	432.12	514.49		t_n425	1342.99	1057.2	1631.87		t_n420	3351.86	3125.53	3559.42		t_n427	822.488	636.17	979.49		t_n430_EMBRYOPHYTA-DUP4	446.53	431	484.37		t_n428	869.327	775.81	979.25
t_n431	1093.33	909.97	1293.56		t_n431	1169.27	833.23	1491.76		t_n431	925.028	763.89	1130.1		t_n431	1075.9	836.12	1332.48		t_n431	1420.56	1059.86	1698.32		t_n426	1100.51	830.14	1386.39		t_n421	3267.73	3039.82	3479.9		t_n428	502.777	247.94	746.59		t_n431	892.759	797.77	1006.26		t_n429	814.993	693.07	936.96
t_n432	941.744	619.88	1200.3		t_n432	779.89	178.38	1307.09		t_n432	821.651	570.81	1055.62		t_n432	565.932	153.7	1013.44		t_n432	946.918	219.6	1530.31		t_n427	748.587	517.79	1012.19		t_n422	2725.1	2351.47	3042.93		t_n429	1188.42	976.35	1420.94		t_n432	836.03	711.31	961.42		t_n430	633.24	471.37	787.83
t_n433	470.68	22.94	1016.97		t_n433	389.54	14.25	1028.53		t_n433	586.836	354.61	839.16		t_n433	319.412	27.96	766.79		t_n433	472.914	17.66	1229.59		t_n428	992.693	467.02	1610.04		t_n423	2524.92	2118.44	2877.35		t_n430	979.421	761.13	1213.94		t_n433	663.184	495.13	821.77		t_n431	1342.24	1087.78	1607.3
t_n434	1234.28	926.83	1562.88		t_n434	1426.39	762.14	2108.33		t_n434	1401.26	941.69	1851.37		t_n434	942.622	533.22	1447.92		t_n434	1626.13	963.33	2296.68		t_n429	3395.83	3158.06	3612.08		t_n424	3026.43	2792.39	3252.78		t_n431	616.128	427.2	834.16		t_n434	1433.24	1163.73	1714.96		t_n432	1091.21	842.54	1355.54
t_n435	1045.54	723.81	1385.64		t_n435	935.168	333.26	1647.63		t_n435	1028.46	621.28	1487.59		t_n435	868.678	499.05	1311.78		t_n435	1349.22	645.58	2081.31		t_n430	3325.25	3083.84	3548.11		t_n425	2651.97	2424.46	2881.12		t_n432	805.574	350.19	1407.4		t_n435	1159.86	890.82	1444.99		t_n433	706.923	490.55	954.86
t_n436	652.284	360.03	1008.22		t_n436	646.966	146.31	1343.76		t_n436	638.644	361.63	994.66		t_n436	503.586	234.47	875.18		t_n436	925.717	330.13	1660.04		t_n431	2844.8	2437.75	3175.42		t_n426	2527.76	2296.46	2762.29		t_n433	3259.56	3007.67	3490.44		t_n436	687.01	461.1	949.37		t_n434	852.671	378.38	1454.59
t_n437	740.725	277.83	1388.85		t_n437	1395.3	350.88	2626.08		t_n437	1145.25	438.66	1974.12		t_n437	2048.39	110.79	3187.25		t_n437	882.872	134.81	2159.24		t_n432	2589.37	2129.97	2970.65		t_n427	2463.14	2233.45	2698		t_n434	3177.45	2923.33	3414.15		t_n437	885.414	391.98	1501.2		t_n435	3280.55	3025.29	3514.1
t_n438	3151.33	2853.61	3429.65		t_n438	3271.28	2900.26	3619.94		t_n438	3564.24	3311.67	3785.58		t_n438	3535.63	3213.21	3831.66		t_n438	3952.18	3576.67	4256.86		t_n433	3084.23	2833.05	3324.83		t_n428	2266.88	2031.32	2508.86		t_n435	2875.36	2536.3	3172.9		t_n438	3335.66	3085.52	3562.95		t_n436	3198.13	2941.99	3435.79
t_n439	3020.53	2723.66	3303.1		t_n439	3231.06	2860.79	3581.23		t_n439	3524.9	3267.94	3751.68		t_n439	3366.41	3030.34	3680.44		t_n439	3814.55	3399.06	4164.77		t_n434	2639.84	2394.74	2888.09		t_n429	1802.63	1535.11	2069.56		t_n436	2670.77	2265.7	3018.26		t_n439	3259.72	3007.84	3492.66		t_n437	2874.56	2534.53	3174.85
t_n440	2808.97	2247.73	3196.64		t_n440	2830.15	1707.14	3437.85		t_n440	2805.06	2194.55	3263.47		t_n440	2863.42	1827.15	3512.18		t_n440	3324.04	2395.11	3922.2		t_n435	2519.66	2264.35	2777.84		t_n430	1587.97	1280.95	1887.5		t_n437	2887.69	2630.82	3138.73		t_n440	2808.56	2403.48	3140.11		t_n438	2629.83	2234.02	2976.37
t_n441	2545.14	1890.5	3025.69		t_n441	2306.31	1050.8	3168.74		t_n441	2516.45	1887.09	3026.82		t_n441	2712.42	1754.51	3374.76		t_n441	2629.84	1395	3567.21		t_n436	2479.54	2225.05	2738.09		t_n431	1458.3	1157.66	1757.65		t_n438	2694.12	2439.69	2948.78		t_n441	2497.61	2011.41	2903.27		t_n439	3090.3	2830.53	3335.81
t_n442	2864.34	2565.15	3155.71		t_n442	3191.8	2818.66	3548.39		t_n442	3507.44	3246.35	3737.61		t_n442	3298.41	2957.14	3620.09		t_n442	3361.22	2887.88	3805.45		t_n437	2206.2	1937.5	2477.79		t_n432	1920.08	1658.59	2183.45		t_n439	2469.26	2205.57	2735.64		t_n442	3015.47	2758.4	3262.72		t_n440	2667.62	2414.89	2922.2
t_n443	2736.85	2437.57	3033.14		t_n443	2908.52	2512.38	3308.73		t_n443	2799.15	2502.27	3087.19		t_n443	3228.22	2892.06	3546.99		t_n443	3251.41	2783.99	3698.62		t_n438	1604.63	1290.46	1915.5		t_n433	896.58	600.99	1219.13		t_n440	2389.56	2124.9	2657.18		t_n443	2630.64	2381.44	2884.27		t_n441	2491.9	2233.28	2753.8
t_n444	2437.36	2091.88	2773.99		t_n444	2749.67	2286.22	3186.61		t_n444	2736.27	2432.98	3032.2		t_n444	3132.81	2761.04	3477.26		t_n444	3200.42	2724.22	3656.84		t_n439	1502.3	1178.26	1824.5		t_n434	1929.35	1625.46	2218.67		t_n441	2242.51	1969.87	2518.71		t_n444	2485.88	2232.92	2744.8		t_n442	2419.94	2162.23	2681.82
t_n445	2284.34	1942.33	2622.01		t_n445	2404.62	1857.1	2919.7		t_n445	2696.56	2390.81	2995.43		t_n445	3037.18	2653.77	3396.51		t_n445	3142.05	2659.17	3607.09		t_n440	1401.11	1073.51	1730.25		t_n435	627.97	389.52	915.29		t_n442	1640.21	1305.67	1967.7		t_n445	2416.5	2162.16	2677.4		t_n443	2177.02	1909.05	2448.75
t_n446	2226.59	1869.9	2574.02		t_n446	2184.51	1613.28	2730.81		t_n446	2374.05	2054.22	2690.94		t_n446	2746.09	2326.61	3142.67		t_n446	2925.75	2295.48	3470.43		t_n441	1903.45	1606.96	2198.67		t_n436	339.709	191.73	539.41		t_n443	1317.42	932.04	1696.61		t_n446	2218.44	1954.06	2489.65		t_n444	1861.92	1576.3	2151.22
t_n447	2168.84	1803.9	2523.18		t_n447	1456.82	857.96	2094.32		t_n447	2133.66	1798.3	2467.07		t_n447	1974.08	1475.51	2474.59		t_n447	1727.84	1019.78	2450.71		t_n442	1206.06	834.29	1582.35		t_n437	2395.94	2182.33	2618.48		t_n444	1088.53	741.5	1455.46		t_n447	1726.65	1415.2	2033.42		t_n445	1611.67	1268.16	1943.86
t_n448	1681.9	938.04	2285.82		t_n448	1274.86	674.12	1933.63		t_n448	1972.09	1581.65	2342.5		t_n448	1723.71	1173.62	2269.21		t_n448	1588.85	890.26	2325.23		t_n443	2148.53	1844.28	2445.18		t_n438_TG-EUKARYA-ARCH-DUP	2302.02	2092.73	2521.87		t_n445	1786.06	1462.62	2102.17		t_n448	1533.85	1184.1	1872.59		t_n446	1459.43	1113.7	1800.84
t_n449	1066.41	464.01	1665.78		t_n449	830.707	246.85	1558.11		t_n449	1829.13	1385.65	2240.09		t_n449	1469.62	926.69	2031.9		t_n449	1371.52	667.96	2138.73		t_n444	668.911	376.63	1025.34		t_n439_LECA-DUP	1313.89	1212.33	1439.15		t_n446	760.227	459.25	1113.63		t_n449	1363.16	1019.31	1708.11		t_n447	1835.61	1539.69	2130.6
t_n450	1702.9	1282.5	2109.92		t_n450	1648.18	887.65	2365.92		t_n450	2152.7	1806.71	2493.04		t_n450	2321.01	1708.98	2862.17		t_n450	2460.67	1597.71	3168.26		t_n445	358.032	181.76	606.71		t_n440	1180.31	1076.47	1303.13		t_n447	1927.17	1592.66	2246.97		t_n450	1850.69	1547.18	2151.92		t_n448	822.481	507.91	1176.6
t_n451	648.291	351.44	1028		t_n451	730.924	35.94	1795.79		t_n451	1444.16	920.59	1934.98		t_n451	958.492	47.17	2116.25		t_n451	2081.84	1101.28	2945.07		t_n446	2393.39	2160.03	2636.59		t_n441	1028.5	931.17	1142.37		t_n448	504.821	274.45	806.91		t_n451	892.322	557.26	1261.74		t_n449	1829.42	1476.47	2160.02
t_n452	1352.89	895.58	1812.36		t_n452	2035.09	1332.55	2654.2		t_n452	2005.45	1453.33	2469.32		t_n452	2650.24	2066.47	3157.5		t_n452	2823.87	1998.23	3430.69		t_n447_TG-EUKARYA-ARCH-DUP	2287.41	2060.28	2528.41		t_n442_FUNGI-DUP	749.826	645.74	862.37		t_n449	300.799	147.48	524.71		t_n452	1772.44	1392.43	2119.13		t_n450	572.114	322.47	886.17
t_n453	321.347	149.59	582.64		t_n453	713.387	194.39	1461.49		t_n453	1067.14	570.92	1623.03		t_n453	978.589	551.59	1510.76		t_n453	1377.74	549.17	2334.87		t_n448_LECA-DUP	1279.15	1176.8	1409.93		t_n443	555.767	456.25	663.55		t_n450	2474.23	2230.51	2725.83		t_n453	525.48	285.2	837.75		t_n451	322.366	166.13	543.18
t_n454	200.769	82.7	394.47		t_n454	476.054	69.32	1170.74		t_n454	487.374	210.12	899.3		t_n454	474.501	7.55	1268.55		t_n454	687.222	159.24	1540.62		t_n449	1173.36	1060.71	1304.54		t_n444_METAZOA	604.233	591.17	610.66		t_n451_TG-EUKARYA-ARCH-DUP	2313.11	2080.73	2558.56		t_n454	287.382	144.32	495.9		t_n452	2457.71	2217.81	2705.79
t_n455	2626.76	2328.03	2926.45		t_n455	2827.23	2434.07	3231.28		t_n455	2583.26	2286.09	2879.98		t_n455	2950.15	2604.3	3285.73		t_n455	2891.62	2429.8	3375.23		t_n450	971.127	863.74	1097.66		t_n445_EUMETAZOA-DUP3	567.828	561.31	581.96		t_n452_LECA-DUP	1392.31	1261.81	1546.58		t_n455	2419.06	2182.14	2666.57		t_n453_TG-EUKARYA-ARCH-DUP	2324.09	2092.57	2568.83
t_n456_TG-EUKARYA-ARCH-DUP	2416.31	2126.54	2714.95		t_n456_TG-EUKARYA-ARCH-DUP	2598.02	2208.67	3013.64		t_n456_TG-EUKARYA-ARCH-DUP	2365.44	2036.37	2700.95		t_n456_TG-EUKARYA-ARCH-DUP	2881.53	2528.89	3223.99		t_n456_TG-EUKARYA-ARCH-DUP	2669.46	2227.17	3152.68		t_n451_FUNGI-DUP	589.541	477.84	712.44		t_n446	451.486	393.77	502.72		t_n453	1289.35	1162.39	1437.58		t_n456_TG-EUKARYA-ARCH-DUP	2265.61	2038.96	2507.11		t_n454_LECA-DUP	1315.58	1206.41	1450.7
t_n457_LECA-DUP	1552.37	1349.93	1778.48		t_n457_LECA-DUP	1782.75	1544.1	1916.05		t_n457_LECA-DUP	1414.62	1206.29	1678.25		t_n457_LECA-DUP	1554.18	1319.15	1808.7		t_n457_LECA-DUP	1840.86	1677.23	1944.62		t_n452_METAZOA	604.303	591.25	610.71		t_n447	437.312	326.11	561.14		t_n454	1044.6	930.19	1180.27		t_n457_LECA-DUP	1345.89	1229.54	1489.2		t_n455	1182.83	1074.63	1311.84
t_n458	1332.52	1130.42	1556.75		t_n458	1591.97	1194.86	1853.71		t_n458	1109.05	895.27	1370.76		t_n458	1440.86	1174.19	1720.96		t_n458	1700.55	1390.14	1885.74		t_n453_EUMETAZOA-DUP3	567.369	561.29	581.15		t_n448	1276.92	1177.1	1400.56		t_n455_FUNGI-DUP	686.107	562.98	819.67		t_n458	1219.08	1103.49	1357.19		t_n456	1005.19	908.03	1122.74
t_n459	1089.72	907.79	1304.69		t_n459	1094.31	725.94	1556.69		t_n459	913.003	732.16	1163.42		t_n459	1108.82	867.57	1391.28		t_n459	1488.81	1041.32	1799.55		t_n454	454.599	381.7	515.56		t_n449	1242.37	1146.98	1362.22		t_n456	541.705	423.18	672.41		t_n459	1002.18	895.46	1130.71		t_n457_FUNGI-DUP	702.856	596.99	817.94
t_n460_FUNGI-DUP	801.702	600.76	1024.86		t_n460_FUNGI-DUP	654.58	407.79	1068.91		t_n460_FUNGI-DUP	578.237	419.56	788.3		t_n460_FUNGI-DUP	857.286	598.49	1152.57		t_n460_FUNGI-DUP	818.484	424.03	1359.36		t_n455	480.005	350.67	621.78		t_n450_ARCHAEPLASTIDA-DUP5	1115.16	1037.49	1221.43		t_n457_METAZOA	603.413	588.89	610.51		t_n460_FUNGI-DUP	683.59	571.37	806.88		t_n458	516.413	415.79	626.99
t_n461	641.06	456.86	851.97		t_n461	401.703	59.41	840.33		t_n461	386.799	255.12	561.56		t_n461	363.153	47.46	808.57		t_n461	499.884	139.87	1019.65		t_n456	1239.91	1140.31	1369.09		t_n451	993.621	893.28	1109.33		t_n458_EUMETAZOA-DUP3	568.281	561.33	583.27		t_n461	508.905	405.91	623.19		t_n459_METAZOA	604.747	592.62	610.83
t_n462_METAZOA	596.581	577.03	609.46		t_n462_METAZOA	597.312	577.37	609.61		t_n462_METAZOA	600.455	581.55	610.02		t_n462_METAZOA	596.17	576.7	609.43		t_n462_METAZOA	594.14	575.75	609.15		t_n457	1198.66	1104.5	1322.9		t_n452	839.46	761.36	932.36		t_n459	444.201	370.35	507.93		t_n462_METAZOA	604.772	592.63	610.81		t_n460_EUMETAZOA-DUP3	566.947	561.27	579.76
t_n463_EUMETAZOA-DUP3	574.206	561.7	590.1		t_n463_EUMETAZOA-DUP3	573.313	561.6	589.84		t_n463_EUMETAZOA-DUP3	570.756	561.42	587.94		t_n463_EUMETAZOA-DUP3	573.673	561.64	589.95		t_n463_EUMETAZOA-DUP3	574.742	561.75	590.31		t_n458_ARCHAEPLASTIDA-DUP5	1112.12	1035.97	1224.86		t_n453_EMBRYOPHYTA-DUP5	467.231	432.48	512.18		t_n460	511.337	371.24	665.58		t_n463_EUMETAZOA-DUP3	566.982	561.28	579.87		t_n461	440.972	380.84	493.29
t_n464	456.072	352.09	540.35		t_n464	381.979	156.09	553.02		t_n464	465.728	367.81	540.73		t_n464	279.818	17.18	559.2		t_n464	381.862	74.92	568.54		t_n459	1027.31	932.26	1145.06		t_n454_EUDICOT-MONOCOT-DUP4	227.975	187.98	251.12		t_n461	1354.47	1224.76	1507.79		t_n464	442.472	381.39	495.71		t_n462	402.777	288.79	531.54
t_n465	437.36	250.48	669.68		t_n465	744.417	337.15	1207.21		t_n465	445.839	242.73	701.74		t_n465	635.793	23.54	1364.06		t_n465	514.038	131.18	1092.64		t_n460	822.778	740.66	921.7		t_n455	725.405	642.14	819.59		t_n462	1301.27	1179.37	1446.58		t_n465	460.579	335.5	599.73		t_n463	1268.43	1162.27	1400.54
t_n466	1511.46	1312.07	1733.4		t_n466	1676.72	1419.63	1859.72		t_n466	1352.98	1157.23	1606.29		t_n466	1517.41	1284.08	1769.58		t_n466	1788.85	1602.84	1912.98		t_n461_EMBRYOPHYTA-DUP5	451.548	431.2	496.67		t_n456	874.126	784.16	978.54		t_n463_ARCHAEPLASTIDA-DUP5	1156.22	1050.19	1285.66		t_n466	1313.28	1198.78	1455.06		t_n464	1224.95	1124.83	1351.9
t_n467	1463.01	1269.16	1679.66		t_n467	1571.17	1306.9	1788.01		t_n467	1286.24	1104.02	1529.26		t_n467	1456	1231.91	1700.26		t_n467	1738.94	1541.75	1879.28		t_n462_EUDICOT-MONOCOT-DUP4	248.036	232.25	265.16		t_n457	758.622	642.25	878.92		t_n464	901.03	804.48	1015.61		t_n467	1261	1153.4	1397.06		t_n465_ARCHAEPLASTIDA-DUP5	1125.76	1039.79	1241.71
t_n468_ARCHAEPLASTIDA-DUP5	1269.57	1096.65	1462.51		t_n468_ARCHAEPLASTIDA-DUP5	1498.85	1234.91	1728.61		t_n468_ARCHAEPLASTIDA-DUP5	1180.52	1040.05	1398.55		t_n468_ARCHAEPLASTIDA-DUP5	1387.1	1170.72	1622.68		t_n468_ARCHAEPLASTIDA-DUP5	1601.3	1373.93	1790.28		t_n463	760.692	674.01	861.31		t_n458	1056.89	954.92	1175.09		t_n465_EMBRYOPHYTA-DUP5	448.292	431.04	490.8		t_n468_ARCHAEPLASTIDA-DUP5	1126.95	1039.47	1246		t_n466	1025.19	926.12	1144.36
t_n469	1088.87	858.2	1347.53		t_n469	1240.65	852.23	1583.77		t_n469	983.983	778.53	1237.72		t_n469	1271.8	1013.96	1538.91		t_n469	1560.94	1323.96	1760.52		t_n464	286.955	219.48	364.26		t_n459	970.01	830.08	1108.28		t_n466_EUDICOT-MONOCOT-DUP4	249.075	233.59	267.62		t_n469	1080.73	982.33	1203.53		t_n467	800.582	721.18	895.54
t_n470	945.142	792.65	1120.65		t_n470	782.324	526.28	1144.28		t_n470	849.878	696.98	1050.75		t_n470	973.77	769.91	1206.64		t_n470	1512.13	1261.22	1725.91		t_n465	850.984	755	962.77		t_n460	603.092	478.82	732.45		t_n467	797.65	693.8	914.68		t_n470	846.356	764.1	946.83		t_n468_EMBRYOPHYTA-DUP5	457.889	431.62	505.37
t_n471_EMBRYOPHYTA-DUP5	467.936	432.12	513.89		t_n471_EMBRYOPHYTA-DUP5	478.922	433.72	516.13		t_n471_EMBRYOPHYTA-DUP5	477.864	433.62	515.83		t_n471_EMBRYOPHYTA-DUP5	472.222	432.58	515.12		t_n471_EMBRYOPHYTA-DUP5	469.122	432.12	514.49		t_n466	707.712	554.17	852.83		t_n461_CG-FORAMINIFERA-DUP2	579.095	525.07	675.99		t_n468	182.397	122.3	255.69		t_n471_EMBRYOPHYTA-DUP5	446.53	431	484.37		t_n469_EUDICOT-MONOCOT-DUP4	246.883	230.53	262.74
t_n472_EUDICOT-MONOCOT-DUP4	196.318	133.84	247.03		t_n472_EUDICOT-MONOCOT-DUP4	238.665	206.61	256.13		t_n472_EUDICOT-MONOCOT-DUP4	221.202	165.7	250.75		t_n472_EUDICOT-MONOCOT-DUP4	185.647	127.78	246.99		t_n472_EUDICOT-MONOCOT-DUP4	204.829	134.01	249.37		t_n467	1072.71	964.84	1199.78		t_n462	326.899	228.47	442.39		t_n469	923.732	815.34	1049.08		t_n472_EUDICOT-MONOCOT-DUP4	249.538	234.8	267.72		t_n470	680.048	595.64	775.46
t_n473	736.111	562.73	927.33		t_n473	711.21	444.81	1072.98		t_n473	772.469	619.54	967.41		t_n473	885.544	665.46	1127.85		t_n473	1343.15	787.38	1658.69		t_n468	993.544	837.15	1143.43		t_n463	1993.58	1767.3	2224.45		t_n470	789.026	654.32	928.98		t_n473	741.378	653.33	842.64		t_n471	186.826	137.2	245.13
t_n474	145.445	46.61	293.99		t_n474	265.987	81.62	540.71		t_n474	400.141	278.93	549.68		t_n474	448.256	40.94	910.92		t_n474	565.273	191.97	1039.36		t_n469	663.46	531.35	796.76		t_n464	1808.29	1556.14	2059.23		t_n471	1094.96	975.02	1234.03		t_n474	244.089	184.88	312.91		t_n472	869.327	775.81	979.25
t_n475	1093.33	909.97	1293.56		t_n475	1169.27	833.23	1491.76		t_n475	925.028	763.89	1130.1		t_n475	1075.9	836.12	1332.48		t_n475	1420.56	1059.86	1698.32		t_n470_CG-FORAMINIFERA-DUP2	584.887	525.08	697.17		t_n465	2318.59	2091.74	2550.89		t_n472	1009.12	861.95	1163.95		t_n475	892.759	797.77	1006.26		t_n473	710.014	568.63	848.07
t_n476	847.631	590.53	1100.76		t_n476	622.319	80.65	1234.25		t_n476	462.758	22.56	952.2		t_n476	586.294	4.98	1233.94		t_n476	1156.38	651.35	1560.79		t_n471	489.57	354.52	639.04		t_n466	2142.26	1914.49	2375.71		t_n473	624.927	497.64	759.71		t_n476	756.057	630.07	886.91		t_n474	1037.84	933.41	1161.52
t_n477	1171.32	956.81	1404.49		t_n477	1434.86	1092.55	1707.69		t_n477	1063.04	795.33	1352.48		t_n477	1194.84	951.68	1462.65		t_n477	1598.1	1218.24	1826.4		t_n472	2051	1795.09	2309.82		t_n467	563.228	306.87	883.62		t_n474_CG-FORAMINIFERA-DUP2	575.578	524.4	679.79		t_n477	1082.63	966.7	1216.75		t_n475	967.889	836.04	1105.39
t_n478	1092.26	843.1	1345.34		t_n478	1139.49	688.22	1539.84		t_n478	830.839	505.39	1187.53		t_n478	616.17	115.9	1139.04		t_n478	1284.95	666.85	1705.99		t_n473	1796.07	1487.03	2089.24		t_n468	276.083	145.35	462.4		t_n475	439.981	300.55	598.51		t_n478	1019.6	888.7	1162.36		t_n476	543.282	420.16	672.55
t_n479	437.342	250.8	663.39		t_n479	775.628	395.27	1159.78		t_n479	598.375	370.25	839.24		t_n479	251.958	8.3	735.55		t_n479	555.192	125.61	1114.21		t_n474	2264.12	2020.76	2518.32		t_n469	3124.35	2848.64	3375.81		t_n476	2070.77	1820.32	2328.65		t_n479	642.844	520.72	769.64		t_n477_CG-FORAMINIFERA-DUP2	585.108	525.33	692.21
t_n480_CG-FORAMINIFERA-DUP2	672.722	533.5	876.52		t_n480_CG-FORAMINIFERA-DUP2	903.039	539.15	1432.75		t_n480_CG-FORAMINIFERA-DUP2	860.258	610.62	1125.93		t_n480_CG-FORAMINIFERA-DUP2	667.605	530.02	900.6		t_n480_CG-FORAMINIFERA-DUP2	849.752	535.36	1404.64		t_n475	2085.88	1683.49	2400.43		t_n470	3010.6	2699.65	3289.14		t_n477	1939.14	1651.71	2220.04		t_n480_CG-FORAMINIFERA-DUP2	578.451	524.62	684.5		t_n478	476.965	345.23	623.71
t_n481	381.846	189.54	640		t_n481	948.814	550.95	1362.65		t_n481	489.722	259.07	787.27		t_n481	388.542	210.27	623.86		t_n481	512.358	69.57	1133.99		t_n476	755.084	421.7	1145.17		t_n471	2391.63	1922.11	2795.93		t_n478	2362.21	2109.28	2622.21		t_n481	510.767	364.01	674.54		t_n479	2072.87	1826.92	2325.98
t_n482	2077.3	1691.72	2435.24		t_n482	2323.22	1625.42	2864.47		t_n482	2076.31	1679.67	2434.6		t_n482	2387.12	1910.64	2827.95		t_n482	2414.76	1730.12	2984.41		t_n477	549.638	260.93	922.38							t_n479	2226.94	1970.55	2489.83		t_n482	2088.1	1854.39	2334.6		t_n480	1821.03	1529.25	2105.84
t_n483	1668.21	1143.24	2143.04		t_n483	797.764	29.46	1970.6		t_n483	1606.31	1095.71	2065.85		t_n483	2115.86	1577.29	2616.93		t_n483	2041.01	1043.44	2786.3		t_n478	3245.99	2975.85	3491.5							t_n480	1050.25	622.91	1510.04		t_n483	1759.41	1429.13	2061.5		t_n481	2348.72	2097.52	2606.96
t_n484	2528.28	2191.56	2851.31		t_n484	2338.03	1644.65	2908.36		t_n484	2409.08	1948.52	2786.6		t_n484	2712.48	2065.49	3174.15		t_n484	2572.56	1807.22	3177.41		t_n479	3184.33	2895.75	3444.27							t_n481	218.687	94.96	416.72		t_n484	2299.58	2049.01	2558.31		t_n482	2245.74	1998	2502.05
t_n485	2110.93	1667.91	2508.87		t_n485	2244.6	1539.45	2834.4		t_n485	2310.94	1907.17	2672.37		t_n485	2533.76	1900.4	3045.35		t_n485	2240.79	1375.17	2950.38		t_n480	2249.5	1621.9	2758.51							t_n482	2897.46	2526.8	3218.85		t_n485	2166.08	1914.64	2426.58		t_n483	465.132	215.74	809.21
t_n486	1138.11	278.21	2084.22		t_n486	2064.81	1288.23	2711.65		t_n486	564.333	221.82	1057.29		t_n486	1577.81	345.19	2644.81		t_n486	930.691	237.12	1910.69		t_n481	2392.86	1753.14	2886.59							t_n483	2812.71	2411.57	3157.15		t_n486	755.63	407.59	1158.57		t_n484	3042.92	2742.44	3318.31
t_n487	276.173	96.08	569.64		t_n487	909.136	52.39	2041.72		t_n487	272.371	15.49	765.98		t_n487	720.321	25.6	1884.73		t_n487	421.752	38.84	1165.54												t_n484	2284.11	1772.2	2734.47		t_n487	304.982	143.5	544.26		t_n485	2987.78	2676.32	3272.88
t_n488	2454.71	1789.39	3006.12		t_n488	2405.65	1433.68	3162.53		t_n488	3464.68	3175.44	3715.65		t_n488	2844.04	2262.78	3354.68		t_n488	3897.66	3498.37	4218.85												t_n485	2389.2	1677.64	2914.82		t_n488	3171.36	2884.29	3431.76		t_n486	2450.32	1965.63	2861.71
t_n489	2338.5	1660.61	2915.21		t_n489	2259.19	1312.01	3048.14		t_n489	3371.59	3035.47	3653.89		t_n489	2464.34	1703.21	3127.65		t_n489	3074.95	1787.81	3968.17																	t_n489	3127.61	2830.58	3397.37		t_n487	2223.58	1618.11	2716.06
t_n490	2155.06	1489.56	2752.75		t_n490	1920.29	945.62	2809.76		t_n490	2406.76	1494.17	3059.16		t_n490	1278.8	74.2	2638.36		t_n490	2456.11	1383.13	3417.83																	t_n490	2490.51	1967.66	2917.19
t_n491	829.167	44.04	1993.81		t_n491	1997.75	1062.75	2850.18		t_n491	2241.27	1436.06	2863.89		t_n491	839.952	46.99	2088.92		t_n491	2035.61	580.55	3360.58																	t_n491	2312.21	1651.13	2826.07
[truncated: 4 more columns]

## Sheet: Divtimes_ILN-allnodes
<node_label>_<clade_name>	single-gene strategy: ATP				<node_label>_<clade_name>	single-gene strategy: EF				<node_label>_<clade_name>	single-gene strategy: Leu				<node_label>_<clade_name>	single-gene strategy: SRP				<node_label>_<clade_name>	single-gene strategy: Tyr				<node_label>_<clade_name>	leave-one-out strategy: no ATP				<node_label>_<clade_name>	leave-one-out strategy: no EF				<node_label>_<clade_name>	leave-one-out strategy: no Leu				<node_label>_<clade_name>	leave-one-out strategy: no SRP				<node_label>_<clade_name>	leave-one-out strategy: no Tyr
	mean_t-indATP	2.5%q-indATP	97.5%q-indATP			mean_t-indEF	2.5%q-indEF	97.5%q-indEF			mean_t-indLeu	2.5%q-indLeu	97.5%q-indLeu			mean_t-indSRP	2.5%q-indSRP	97.5%q-indSRP			mean_t-indTyr	2.5%q-indTyr	97.5%q-indTyr			mean_t-noATP	2.5%q-noATP	97.5%q-noATP			mean_t-noEF	2.5%q-noEF	97.5%q-noEF			mean_t-noLeu	2.5%q-noLeu	97.5%q-noLeu			mean_t-noSRP	2.5%q-noSRP	97.5%q-noSRP			mean_t-noTyr	2.5%q-noTyr	97.5%q-noTyr
t_n247_ROOT	4489.64	4409.42	4519.21		t_n247_ROOT	4474.63	4355.44	4518.82		t_n247_ROOT	4485.32	4394.73	4519.1		t_n247_ROOT	4478.32	4368.68	4518.92		t_n247_ROOT	4477.79	4366.66	4518.91		t_n242_ROOT	4480.94	4379.79	4518.98		t_n237_ROOT	4491.16	4415.07	4519.25		t_n244_ROOT	4491.96	4418.46	4519.28		t_n247_ROOT	4490.48	4413.01	4519.24		t_n245_ROOT	4490.38	4412.56	4519.24
t_n248_LUCA	4359.4	4204.4	4472.52		t_n248_LUCA	4238.88	4012.84	4402.47		t_n248_LUCA	4356.54	4241.45	4439.17		t_n248_LUCA	4225.88	4034.98	4377.38		t_n248_LUCA	4382.39	4196.82	4495.38		t_n243_LUCA	4153.65	3969.63	4307.44		t_n238_LUCA	4220.53	4076.59	4340.1		t_n245_LUCA	4190.18	4030.1	4324.71		t_n248_LUCA	4195.13	4036.77	4327.81		t_n246_LUCA	4182.6	4024.56	4316.6
t_n249	3511.12	3188.97	3813.18		t_n249	3745.77	3350.49	4077.37		t_n249	3564.24	3311.67	3785.58		t_n249	3616.9	3279.15	3927.6		t_n249	4113.1	3742.15	4379.73		t_n244	3495.26	3210.18	3763.95		t_n239	3469.82	3214.53	3714.2		t_n246	3456.98	3180.55	3720.03		t_n249	3492.77	3227.85	3743.49		t_n247	3473.86	3217.67	3718.96
t_n250	3389.48	3057.92	3705.83		t_n250	3691.3	3289.83	4033.38		t_n250	3524.9	3267.94	3751.68		t_n250	3469.43	3128	3793.18		t_n250	3973.27	3538.31	4303.01		t_n245	3430.24	3143.96	3701.33		t_n240	3382.45	3127.19	3628.38		t_n247	3359.92	3083.17	3627.07		t_n250	3409.17	3143.53	3663.78		t_n248	3392.92	3137.45	3639.4
t_n251	2759.41	1429.64	3529.38		t_n251	2652.94	870.88	3802.75		t_n251	2805.06	2194.55	3263.47		t_n251	2832.96	1541.28	3624.05		t_n251	3085.23	1837.01	3962.61		t_n246	2397.9	1516.88	3129.61		t_n241	2349.68	1583.52	3000.53		t_n248	2686.05	1768.08	3259.57		t_n251	2415.78	1573.5	3100.47		t_n249	2772.49	1941.73	3289.34
t_n252	2345.05	1120.31	3293.59		t_n252	1492.19	298.05	3177.39		t_n252	2516.45	1887.09	3026.82		t_n252	2624.02	1426.95	3481.94		t_n252	1975.39	819.05	3267.82		t_n247	2080.89	1246.91	2830.34		t_n242	2158.73	1412.12	2814.44		t_n249	2421.9	1512.5	3047.08		t_n252	2049.33	1248.88	2769.58		t_n250	2480.38	1687.18	3026.39
t_n253	3265.58	2936.68	3586.1		t_n253	3615.32	3203.14	3970.75		t_n253	3507.44	3246.35	3737.61		t_n253	3390.25	3045.72	3721.03		t_n253	3510.72	3007.79	3963.13		t_n248	3232.54	2948.35	3508.72		t_n243	3184.94	2932.49	3432.47		t_n250	3141.98	2870.11	3410.95		t_n253	3208.89	2946.23	3466.52		t_n251	3277.91	3023.3	3525.71
t_n254	3146.7	2820.02	3469.08		t_n254	3366.71	2924.02	3768.49		t_n254	2799.15	2502.27	3087.19		t_n254	3309.04	2973.55	3633.58		t_n254	3389.26	2885.9	3855.69		t_n249	2965.21	2690.48	3239.13		t_n244	2964.45	2720.1	3209.42		t_n251	2963.24	2696.59	3229.16		t_n254	2958.82	2701.42	3215.76		t_n252	3009.95	2763.19	3256.23
t_n255	2845.95	2474.04	3208.53		t_n255	3112.55	2556.18	3595.59		t_n255	2736.27	2432.98	3032.2		t_n255	3180.39	2786.28	3544.02		t_n255	3304.76	2779.19	3789.81		t_n250	2817.83	2519.67	3110.71		t_n245	2785.18	2525.92	3042.39		t_n252	2713.41	2423.33	3001.46		t_n255	2757.47	2482.84	3029.43		t_n253	2784.56	2515.08	3050.87
t_n256	2662.61	2287.97	3032.86		t_n256	2847.68	2241.66	3394.98		t_n256	2696.56	2390.81	2995.43		t_n256	3051.72	2647.02	3433.61		t_n256	3198.12	2647.53	3704.65		t_n251	2755.39	2457.53	3048.57		t_n246	2702.48	2443.73	2961.08		t_n253	2601.61	2310.07	2893.32		t_n256	2660.75	2384.85	2935.06		t_n254	2681.66	2411.34	2950.63
t_n257	1565.78	1021.49	2150.17		t_n257	2052.06	1189.29	2863.87		t_n257	2005.45	1453.33	2469.32		t_n257	2624.75	1979.32	3177.57		t_n257	2666.09	1558.92	3457.84		t_n252	2249.43	1757.15	2670.9		t_n247	1954.07	1505.16	2371.78		t_n254	1935	1465.65	2367.1		t_n257	1780.42	1305.57	2246.04		t_n255	1870.98	1410.82	2309.98
t_n258	398.192	216.72	664.78		t_n258	767.619	244.25	1576.27		t_n258	1067.14	570.92	1623.03		t_n258	866.677	461.3	1435.65		t_n258	1037.01	354.4	2093.15		t_n253	667.512	424.84	997.5		t_n248	604.313	411.3	858.06		t_n255	507.777	326.7	755.1		t_n258	546.936	361.71	795.4		t_n256	569.033	378.67	819.67
t_n259	225.56	95.63	426.81		t_n259	429.97	63.1	1127.03		t_n259	487.374	210.12	899.3		t_n259	444.188	10.76	1213.93		t_n259	382.415	63.46	1014.15		t_n254	348.221	188.98	576.84		t_n249	296.249	172.25	467.96		t_n256	271.762	147.54	449.41		t_n259	282.966	161.72	454.33		t_n257	298.173	169.21	478.58
t_n260	2601.47	2219.08	2978.29		t_n260	2558.42	1899.07	3170.08		t_n260	2374.05	2054.22	2690.94		t_n260	2712.66	2241.85	3153.8		t_n260	2973.11	2334.01	3549.25		t_n255	2442.04	2114.86	2762.69		t_n250	2486.96	2216.58	2756.68		t_n257	2426.47	2123.52	2728.54		t_n260	2429.93	2140.31	2718.88		t_n258	2406.32	2116.62	2693.11
t_n261	2521.01	2115.83	2913.07		t_n261	1844.99	1106.23	2605.02		t_n261	2133.66	1798.3	2467.07		t_n261	2023.84	1489.18	2571.6		t_n261	1949.63	1206.88	2722.11		t_n256	1865.95	1490.64	2243.81		t_n251	2024.99	1709.26	2339.57		t_n258	1848.56	1484.71	2213.25		t_n261	1947.64	1608.07	2284.99		t_n259	2041.09	1712.11	2364.46
t_n262	1930.8	1153.97	2602.04		t_n262	1372.14	561.46	2250.22		t_n262	1995.54	1620.65	2355.84		t_n262	1499.64	933.85	2123.2		t_n262	1501.49	742.29	2348.28		t_n257	1614.79	1217.29	2018.5		t_n252	1794	1444.76	2137.37		t_n259	1450.23	1041.52	1866.44		t_n262	1712.96	1341.91	2080.69		t_n260	1800.55	1428.89	2159.83
t_n263	1406.96	795.22	2079.77		t_n263	959.565	286.58	1852.59		t_n263	1239.56	780.34	1700.03		t_n263	1169.56	639.38	1792.12		t_n263	1328.98	593.73	2178.78		t_n258	1199.47	798.05	1633.12		t_n253	1336.07	970.35	1715.96		t_n260	1293.39	890.54	1715.84		t_n263	1260.72	878.11	1665.23		t_n261	1270	876.8	1680.64
t_n264	1095.49	541.45	1771.64		t_n264	600.544	93.14	1445.21		t_n264	441.161	19.81	1144.79		t_n264	464.66	21.17	1229.59		t_n264	462.525	18.84	1325.32		t_n259	915.304	507.31	1382.05		t_n254	997.986	626.4	1408.47		t_n261	959.166	566.61	1401.33		t_n264	937.745	563.15	1362.52		t_n262	967.04	580.5	1399.47
t_n265	1988.25	1502.86	2459.72		t_n265	1902.18	981.19	2752.38		t_n265	2152.7	1806.71	2493.04		t_n265	2255.07	1563.1	2856.72		t_n265	2494.41	1554.55	3263.42		t_n260	2027.35	1612.59	2416.65		t_n255	2054.82	1711.1	2382.2		t_n262	1906.05	1516.16	2282.25		t_n265	1969.29	1597.53	2323.92		t_n263	1980.43	1623.88	2322.72
t_n266	896.424	507.47	1383.61		t_n266	795.862	37.87	2002.12		t_n266	1444.16	920.59	1934.98		t_n266	846.367	42.54	1994.94		t_n266	1963.47	887.04	2963.54		t_n261	1191.5	732.1	1695		t_n256	1008.17	666.84	1405.1		t_n263	927.215	582.55	1340.32		t_n266	989.227	631.43	1405.28		t_n264	949.16	607.6	1349.27
t_n267	3001.82	2660.75	3340.45		t_n267	3182.27	2700.61	3621.28		t_n267	2583.26	2286.09	2879.98		t_n267	3021.16	2677.14	3364.82		t_n267	2973.09	2430.92	3513.11		t_n262	2684.92	2410.79	2963.74		t_n257	2682.15	2434.48	2933		t_n264	2708.86	2440.5	2981.74		t_n267	2696.2	2435.89	2960.49		t_n265	2756.84	2504.64	3010.51
t_n268_TG-EUKARYA-ARCH	2697.58	2343.02	3058.17		t_n268_TG-EUKARYA-ARCH	2803.1	2270.55	3318.98		t_n268_TG-EUKARYA-ARCH	2365.44	2036.37	2700.95		t_n268_TG-EUKARYA-ARCH	2944.97	2597.01	3295.33		t_n268_TG-EUKARYA-ARCH	2695.64	2175.78	3259.93		t_n263_TG-EUKARYA-ARCH	2558.43	2282.71	2842.66		t_n258_TG-EUKARYA-ARCH	2565.39	2315.98	2819.44		t_n265_TG-EUKARYA-ARCH	2504.4	2233.84	2782.43		t_n268_TG-EUKARYA-ARCH	2508.56	2243.94	2779.46		t_n266_TG-EUKARYA-ARCH	2590.38	2335.08	2850.34
t_n269_LECA	1764.06	1548.29	1903.39		t_n269_LECA	1821.28	1626.22	1933.6		t_n269_LECA	1414.62	1206.29	1678.25		t_n269_LECA	1828.49	1669.22	1929.78		t_n269_LECA	1823.72	1632.41	1934.42		t_n264_LECA	1741.87	1565.17	1885.46		t_n259_LECA	1725.55	1559.96	1876.13		t_n266_LECA	1714.8	1530.18	1877.58		t_n269_LECA	1684.55	1507.72	1859.69		t_n267_LECA	1756.89	1590.56	1888.56
t_n270	1467.73	1195.77	1714.51		t_n270	1655.46	1279.33	1876.7		t_n270	1109.05	895.27	1370.76		t_n270	1625.09	1319.1	1843.75		t_n270	1656.22	1274.02	1875.55		t_n265	1597.02	1399.14	1781.69		t_n260	1499.45	1320.64	1678.38		t_n267	1558.71	1366.89	1742.19		t_n270	1512.66	1328.31	1700.7		t_n268	1538.9	1361.42	1710.06
t_n271	1194.59	933.7	1472.09		t_n271	1325.92	879.36	1725.51		t_n271	913.003	732.16	1163.42		t_n271	1271.73	948.83	1586.59		t_n271	1413.2	896.9	1782.38		t_n266	1342.5	1132.13	1553.06		t_n261	1313.1	1129.72	1500.38		t_n268	1261.26	1053.76	1473.37		t_n271	1283.51	1092.55	1483.04		t_n269	1310.22	1124.76	1496.97
t_n272_FUNGI	858.59	602.52	1144.44		t_n272_FUNGI	886.934	467.06	1384.14		t_n272_FUNGI	578.237	419.56	788.3		t_n272_FUNGI	963.864	643.4	1312.34		t_n272_FUNGI	900.5	447.11	1441.48		t_n267_FUNGI	915.612	710.06	1137.09		t_n262_FUNGI	963.018	780.33	1156.02		t_n269_FUNGI	860.756	662.09	1075.95		t_n272_FUNGI	886.018	698.85	1087.79		t_n270_FUNGI	924.789	739.29	1122.45
t_n273	678.044	438.36	955.78		t_n273	463.501	57.45	1044.68		t_n273	386.799	255.12	561.56		t_n273	419.844	48.57	943.76		t_n273	600.314	183.38	1155.22		t_n268	604.526	395.26	840.76		t_n263	729.113	549.07	924.58		t_n270	673.625	478.82	890.97		t_n273	668.024	486.28	870.81		t_n271	685.247	501.96	885.66
t_n274_METAZOA	596.895	577.23	609.52		t_n274_METAZOA	595.877	576.55	609.4		t_n274_METAZOA	600.455	581.55	610.02		t_n274_METAZOA	596.718	577	609.52		t_n274_METAZOA	594.482	575.89	609.21		t_n269_METAZOA	604.135	590.62	610.68		t_n264_METAZOA	603.608	589.68	610.54		t_n271_METAZOA	603.248	588.63	610.46		t_n274_METAZOA	604.348	591.58	610.71		t_n272_METAZOA	604.574	592.19	610.77
t_n275_EUMETAZOA	572.863	561.57	589.57		t_n275_EUMETAZOA	574.084	561.68	590.15		t_n275_EUMETAZOA	570.756	561.42	587.94		t_n275_EUMETAZOA	573.517	561.61	589.91		t_n275_EUMETAZOA	574.493	561.72	590.21		t_n270_EUMETAZOA	568.298	561.32	583.31		t_n265_EUMETAZOA	568.282	561.33	582.96		t_n272_EUMETAZOA	568.251	561.32	583.12		t_n275_EUMETAZOA	567.586	561.3	581.35		t_n273_EUMETAZOA	567.376	561.29	580.71
t_n276	426.188	275.31	537.28		t_n276	335.564	94.6	548.64		t_n276	465.728	367.81	540.73		t_n276	277.774	15.88	558.04		t_n276	387.767	82.13	569.98		t_n271	437.981	334.79	517.2		t_n266	445.41	363.21	510.3		t_n273	426.655	314.51	514.33		t_n276	425.775	335.51	499.42		t_n274	420.58	331.06	493.96
t_n277	419.813	215.79	709.48		t_n277	558.714	153.19	1181.65		t_n277	445.839	242.73	701.74		t_n277	682.325	41	1448.85		t_n277	526.601	138.23	1143.62		t_n272	627.089	413.44	888.55		t_n267	550.624	383.4	756		t_n274	587.036	394.53	823.04		t_n277	550.925	376.14	766.43		t_n275	503.004	341.68	702.67
t_n278	1703.77	1483.13	1870.76		t_n278	1687.11	1430.13	1867.93		t_n278	1352.98	1157.23	1606.29		t_n278	1780.1	1609.43	1898.5		t_n278	1752.24	1524.38	1896.96		t_n273	1670.5	1493.98	1827.76		t_n268	1661.43	1496.73	1818.72		t_n275	1654.48	1468.07	1828.64		t_n278	1620.57	1444.07	1800.03		t_n276	1678.44	1512.47	1825.59
t_n279	1605.23	1386.63	1798.84		t_n279	1566.39	1289.09	1793.6		t_n279	1286.24	1104.02	1529.26		t_n279	1700.83	1512.48	1849.06		t_n279	1681.57	1431.68	1858.38		t_n274	1583.54	1413.86	1744.67		t_n269	1594.89	1436.04	1751.11		t_n276	1570.16	1390.31	1746.97		t_n279	1536.26	1367.67	1712.04		t_n277	1597.97	1438.16	1748.99
t_n280_ARCHAEPLASTIDA	1327.83	1132.05	1530.76		t_n280_ARCHAEPLASTIDA	1465	1173.79	1721.69		t_n280_ARCHAEPLASTIDA	1180.52	1040.05	1398.55		t_n280_ARCHAEPLASTIDA	1594.52	1388.74	1772.29		t_n280_ARCHAEPLASTIDA	1493.67	1200.2	1742.81		t_n275_ARCHAEPLASTIDA	1430.11	1272.28	1588.01		t_n270_ARCHAEPLASTIDA	1376.81	1240.28	1517.3		t_n277_ARCHAEPLASTIDA	1317.58	1164.14	1477.06		t_n280_ARCHAEPLASTIDA	1319.1	1175.78	1469.39		t_n278_ARCHAEPLASTIDA	1403.5	1261.69	1546.42
t_n281	1144.28	872.97	1420.73		t_n281	1191.71	796.51	1560.75		t_n281	983.983	778.53	1237.72		t_n281	1465.93	1197.67	1693.23		t_n281	1411.59	1082	1691.06		t_n276	1311.91	1134.76	1487.19		t_n271	1208.88	1047.68	1373.22		t_n278	1021.31	871.48	1182.28		t_n281	1230.79	1067.65	1395.7		t_n279	1229.77	1064.33	1395.31
t_n282	946.621	759.9	1159.85		t_n282	834.873	549.56	1209.55		t_n282	849.878	696.98	1050.75		t_n282	1154.24	901.2	1407.41		t_n282	1310.37	947.07	1627.91		t_n277	1067.75	909.07	1236.96		t_n272	1017.43	884.51	1160.09		t_n279_EMBRYOPHYTA	469.826	432.43	514.32		t_n282	982.386	846.31	1130.46		t_n280	980.826	844.46	1127.66
t_n283_EMBRYOPHYTA	468.015	432.1	514.03		t_n283_EMBRYOPHYTA	472.699	432.56	515.22		t_n283_EMBRYOPHYTA	477.864	433.62	515.83		t_n283_EMBRYOPHYTA	478.153	433.56	516.01		t_n283_EMBRYOPHYTA	472.823	432.56	515.25		t_n278_EMBRYOPHYTA	480.256	434.5	516.11		t_n273_EMBRYOPHYTA	478.883	434.27	515.86		t_n280_EUDICOT-MONOCOT	236.191	201.23	254.65		t_n283_EMBRYOPHYTA	471.349	432.68	514.54		t_n281_EMBRYOPHYTA	475.881	433.52	515.37
t_n284_EUDICOT-MONOCOT	188.662	129.68	246.36		t_n284_EUDICOT-MONOCOT	214.255	144.42	250.44		t_n284_EUDICOT-MONOCOT	221.202	165.7	250.75		t_n284_EUDICOT-MONOCOT	187.689	128.13	247.17		t_n284_EUDICOT-MONOCOT	196.255	130.21	248.23		t_n279_EUDICOT-MONOCOT	240.653	213.7	256.86		t_n274_EUDICOT-MONOCOT	222.748	171.17	250.89		t_n281	880.479	722.2	1048.58		t_n284_EUDICOT-MONOCOT	238.817	209.49	255.63		t_n282_EUDICOT-MONOCOT	236.792	204.04	254.66
t_n285	725.804	509.2	961.74		t_n285	714.534	405.97	1096.52		t_n285	772.469	619.54	967.41		t_n285	964.491	681.02	1252.94		t_n285	1138.03	600.18	1542.81		t_n280	956.793	792.67	1130.56		t_n275	868.136	728.93	1015.7		t_n282	188.787	114.75	286.66		t_n285	840.307	696.99	994.21		t_n283	824.351	682.95	976.67
t_n286	131.26	30.93	300.59		t_n286	227.575	46.29	527.73		t_n286	400.141	278.93	549.68		t_n286	456.852	49.08	972.45		t_n286	496.471	113.75	1082.52		t_n281	293.707	195.52	417.18		t_n276	311.199	209.65	435.71		t_n283	1040.04	874.42	1212.37		t_n286	236.757	160.76	331.51		t_n284	199.326	133.1	282.17
t_n287	1121.67	899.58	1350.42		t_n287	1169.21	769.23	1538.29		t_n287	925.028	763.89	1130.1		t_n287	1288.9	1008.66	1541.48		t_n287	1277.53	878.3	1617.93		t_n282	1091.67	914.32	1271.64		t_n277	1069.35	913.34	1228.71		t_n284	835.779	597.39	1054.2		t_n287	1035.79	882.92	1195.6		t_n285	1081.07	924.52	1241.13
t_n288	822.75	507.29	1129.41		t_n288	716.462	105.6	1341.86		t_n288	462.758	22.56	952.2		t_n288	681.389	15.22	1405.06		t_n288	917.369	406.69	1407.63		t_n283	873.918	574.58	1127.08		t_n278	897.931	678.54	1096.53		t_n285	1315.53	1107.59	1522.72		t_n288	837.378	608.11	1043.46		t_n286	858.096	603.73	1080.78
t_n289	1323.18	1059.79	1575.59		t_n289	1363.64	954.21	1689.08		t_n289	1063.04	795.33	1352.48		t_n289	1450.45	1159.81	1698.61		t_n289	1522.53	1099.15	1796.47		t_n284	1390.26	1181.41	1587.28		t_n279	1343.5	1157.68	1527.04		t_n286	1206.34	965.65	1437.42		t_n289	1309.08	1111.52	1508.39		t_n287	1333.84	1142.04	1519.51
t_n290	1152.1	795.41	1470.68		t_n290	1038.08	530.89	1510.17		t_n290	830.839	505.39	1187.53		t_n290	711.593	162.2	1308.57		t_n290	1119.12	516.34	1621.92		t_n285	1262.33	984.48	1503.62		t_n280	1205.12	957.37	1431.95		t_n287	640.318	447.14	848.95		t_n290	1209.87	987.08	1428.08		t_n288	1224.65	993.81	1439.08
t_n291	471.918	259.61	746.21		t_n291	583.921	221.67	1030.51		t_n291	598.375	370.25	839.24		t_n291	306.486	14.74	841.28		t_n291	470.452	111.1	971.53		t_n286	744.222	518.79	976.43		t_n281	718.393	520.07	932.61		t_n288_CG-FORAMINIFERA	736.36	550.56	962.99		t_n291	676.6	490.15	872.38		t_n289	611.289	428.6	815.43
t_n292_CG-FORAMINIFERA	792.359	556.55	1080.84		t_n292_CG-FORAMINIFERA	871.369	537.09	1399.02		t_n292_CG-FORAMINIFERA	860.258	610.62	1125.93		t_n292_CG-FORAMINIFERA	812.553	554.64	1141.84		t_n292_CG-FORAMINIFERA	887.73	537.52	1459.53		t_n287_CG-FORAMINIFERA	808.125	583.46	1057.3		t_n282_CG-FORAMINIFERA	769.431	581.74	976.38		t_n289	520.474	328.53	766.38		t_n292_CG-FORAMINIFERA	734.426	551.44	956.66		t_n290_CG-FORAMINIFERA	783.513	584.54	1001.77
t_n293	490.538	230.08	868.77		t_n293	912.269	365.33	1476.94		t_n293	489.722	259.07	787.27		t_n293	547.011	285.53	892.84		t_n293	574.479	67.48	1315.66		t_n288	591.409	372.72	867.08		t_n283	470.823	314.41	669.08		t_n290	2101.63	1714.34	2452.54		t_n293	597.807	385.47	863.05		t_n291	596.605	394.58	845.86
t_n294	2193.79	1639.47	2684.65		t_n294	2297.27	1383.2	3047.73		t_n294	2076.31	1679.67	2434.6		t_n294	2389.81	1822.61	2892.29		t_n294	2276.26	1384.33	3004.76		t_n289	2194.54	1798.68	2548.02		t_n284	2144.6	1792.49	2469.32		t_n291	1909.81	1478.33	2300.07		t_n294	2187.38	1839.55	2509.63		t_n292	2188.62	1827.14	2519.15
t_n295	1741.08	1129.76	2334.18		t_n295	769.867	40.8	1970.65		t_n295	1606.31	1095.71	2065.85		t_n295	2153.8	1542.59	2708.43		t_n295	1768.12	695.58	2723.19		t_n290	1826.48	1348.06	2258.09		t_n285	1877.95	1485.3	2241.22		t_n292	2519.67	2185.94	2831.28		t_n295	1806.79	1371.52	2205.43		t_n293	1866.07	1447.8	2250.16
t_n296	2833.3	2367.77	3231.51		t_n296	2775.7	2057.26	3374.34		t_n296	2409.08	1948.52	2786.6		t_n296	2758.58	2053.95	3243.82		t_n296	2466.66	1478.42	3252.38		t_n291	2464.98	2116.87	2789.7		t_n286	2553.56	2252.3	2835.13		t_n293	2267.68	1883.74	2615.04		t_n296	2499.85	2164.5	2807.74		t_n294	2579.96	2254.91	2875.29
t_n297	2109.12	1449.37	2697.91		t_n297	2537.86	1735.94	3218.35		t_n297	2310.94	1907.17	2672.37		t_n297	2545.77	1830.32	3104.11		t_n297	1941.68	975.51	2872.49		t_n292	2248.99	1773.64	2642.96		t_n287	2252.42	1886.5	2576.74		t_n294	1366.82	902.25	1874.84		t_n297	2248.95	1874.84	2587.57		t_n295	2369.33	2006.8	2690.4
t_n298	1068.34	291.55	2096.6		t_n298	2187.32	1268.51	2993.81		t_n298	564.333	221.82	1057.29		t_n298	1673.23	422.74	2719.08		t_n298	849.841	225.35	1825.84		t_n293	855.036	527.44	1277.13		t_n288	525.552	323.87	809.3		t_n295	292.913	148.18	513.95		t_n298	776.894	491.9	1158.33		t_n296	501.351	277.05	822.3
t_n299	283.359	120.07	551.4		t_n299	814.796	45.84	2025.05		t_n299	272.371	15.49	765.98		t_n299	794.908	36.76	1957.02		t_n299	377.25	34.37	1089.74		t_n294	541.368	246.42	953.89		t_n289	252.156	142.29	406.49		t_n296	2840.16	2229.14	3332.31		t_n299	294.98	155.25	500.08		t_n297	3027.51	2562.9	3402.36
t_n300	2530.22	1812.93	3215.74		t_n300	2834.73	1662.87	3757.37		t_n300	3464.68	3175.44	3715.65		t_n300	2626.79	1842.4	3338.38		t_n300	3967.16	3436.03	4314.04		t_n295	3206.62	2781.13	3555.45		t_n290	3072.56	2617.51	3435.44		t_n297	2650.01	2032.51	3171.99		t_n300	3184.88	2760.5	3526.77		t_n298	2677.55	2044.86	3217.42
t_n301	2400.69	1678.75	3104.55		t_n301	2531.87	1391.15	3556.41		t_n301	3347.74	2954.35	3651.17		t_n301	2394.7	1560.04	3176.35		t_n301	3285.7	2173.04	4067.2		t_n296	2874.33	2276.48	3342.35		t_n291	2888.58	2369.15	3300.29		t_n298	2089.86	1381.33	2729.4		t_n301	2948.6	2411.24	3369.14		t_n299	2213.09	1538.85	2797.8
t_n302	2034.62	1287.66	2789.44		t_n302	1617.72	459.86	2964.98		t_n302	2406.76	1494.17	3059.16		t_n302	1212.17	54.7	2582.14		t_n302	2307.97	1103.66	3455.86		t_n297	1794.82	1018.52	2566.74		t_n292	2036.55	1345.43	2649.67		t_n299	2255.99	1515.52	2910.41		t_n302	2146.67	1384.3	2789.01		t_n300	2087.57	1448.25	2682.58
t_n303	787.434	43.63	1935.56		t_n303	2033.3	966.26	3168.1		t_n303	2241.27	1436.06	2863.89		t_n303	776.517	41.29	1999.78		t_n303	2186.1	766.19	3492.05		t_n298	2207.29	1495.33	2841.12		t_n293	3373.53	3225.59	3550.96		t_n300	3462.16	3286.07	3662.8		t_n303	2220.88	1522.52	2839.75		t_n301	3361.3	3215.82	3536.95
t_n304	3504.02	3264.98	3767.31		t_n304	3840.9	3464.61	4162.85		t_n304	3350.31	3175.36	3554.49		t_n304	3741.76	3470.99	4001.6		t_n304	3956.34	3625.69	4230.35		t_n299	3358.59	3189.79	3566.79		t_n294	3324.69	3183.42	3498.64		t_n301	3404.75	3236.44	3602.57		t_n304	3357.59	3206.15	3543		t_n302	3298.84	3162.38	3468.79
t_n305	3419.91	3192.59	3682.94		t_n305	3725.81	3310.12	4088.62		t_n305	3315.79	3144.84	3520.56		t_n305	3594.86	3284.84	3899.75		t_n305	3865.16	3483.99	4175.25		t_n300	3317.39	3154.96	3523.17		t_n295	3087.81	2755.86	3336.37		t_n302	3166.34	2751.6	3452.63		t_n305	3303.22	3160.41	3483.24		t_n303	3059.28	2679.85	3318.52
t_n306	3032.53	2191.27	3518.27		t_n306	2446.25	839.45	3768.68		t_n306	2824.82	2332.67	3185.25		t_n306	2641.27	1453.72	3519.3		t_n306	2861.97	1304.03	3903.82		t_n301	2990.1	2488.91	3320.89		t_n296	3148.51	3041.23	3299.36		t_n303	3175.31	3050.38	3347		t_n306	3035.19	2657.81	3303.03		t_n304	3153.59	3046.14	3304.59
t_n307	3224.45	3032.99	3483.46		t_n307	3511.38	3092.59	3939.48		t_n307	3207.3	3044.66	3417.03		t_n307	3342.18	3071.92	3669.51		t_n307	3597.59	3130.14	4029.66		t_n302	3132.13	3014.17	3311.35		t_n297_TG-OXYPHOTOBACTERIA	2991.2	2946.25	3106.54		t_n304_TG-OXYPHOTOBACTERIA	2994.57	2946.33	3118.37		t_n307	3149.93	3038.82	3308.19		t_n305_TG-OXYPHOTOBACTERIA	2987.44	2946.13	3095.18
t_n308_TG-OXYPHOTOBACTERIA	3035.99	2947.64	3245.77		t_n308_TG-OXYPHOTOBACTERIA	3271.45	2960.26	3746.58		t_n308_TG-OXYPHOTOBACTERIA	3058.57	2949.22	3268.32		t_n308_TG-OXYPHOTOBACTERIA	3121.45	2951.2	3456.73		t_n308_TG-OXYPHOTOBACTERIA	3310.58	2962.23	3826.71		t_n303_TG-OXYPHOTOBACTERIA	3005.62	2946.66	3153.28		t_n298_CG-OXYPHOTOBACTERIA	2155.9	1972.97	2426.01		t_n305_CG-OXYPHOTOBACTERIA	2136.28	1951	2434.96		t_n308_TG-OXYPHOTOBACTERIA	2991.62	2946.26	3108.54		t_n306_CG-OXYPHOTOBACTERIA	2140.76	1963.59	2412.32
t_n309_CG-OXYPHOTOBACTERIA	2274.61	1986.15	2690.91		t_n309_CG-OXYPHOTOBACTERIA	2558.14	2020.07	3231.35		t_n309_CG-OXYPHOTOBACTERIA	2372.8	2076.51	2675.13		t_n309_CG-OXYPHOTOBACTERIA	2310.8	2004.64	2730.42		t_n309_CG-OXYPHOTOBACTERIA	2374.99	1989.04	3019.06		t_n304_CG-OXYPHOTOBACTERIA	2181.78	1977.03	2486.33		t_n299	1834.15	1628.12	2075.53		t_n306	1701.07	1471.82	1960.4		t_n309_CG-OXYPHOTOBACTERIA	2135.85	1954.23	2422.67		t_n307	1842.42	1633.45	2086.79
t_n310	1780.32	1445.23	2184.7		t_n310	2064.87	1506.03	2807.86		t_n310	2194.8	1890.32	2514.32		t_n310	2051.58	1729.72	2451.99		t_n310	1985.98	1508.85	2619.11		t_n305	1907.17	1668.93	2196.56		t_n300	1721.69	1525.55	1952.95		t_n307	1518.72	1324.64	1738.64		t_n310	1780.62	1556.24	2036.77		t_n308	1711.19	1513.72	1941.41
t_n311	1452.89	1219.5	1727.65		t_n311	1853.2	1368.52	2581.38		t_n311	2142.89	1835.48	2467.88		t_n311	1799.93	1522.29	2159.46		t_n311	1853.46	1407.35	2473.2		t_n306	1853.89	1619.11	2137.42		t_n301_ARCHAEPLASTIDA-DUP1	1376.81	1240.28	1517.3		t_n308_ARCHAEPLASTIDA-DUP1	1317.58	1164.14	1477.06		t_n311	1690.86	1473.6	1941.12		t_n309_ARCHAEPLASTIDA-DUP1	1403.5	1261.69	1546.42
t_n312_ARCHAEPLASTIDA-DUP1	1327.83	1132.05	1530.76		t_n312_ARCHAEPLASTIDA-DUP1	1465	1173.79	1721.69		t_n312_ARCHAEPLASTIDA-DUP1	1180.52	1040.05	1398.55		t_n312_ARCHAEPLASTIDA-DUP1	1594.52	1388.74	1772.29		t_n312_ARCHAEPLASTIDA-DUP1	1493.67	1200.2	1742.81		t_n307_ARCHAEPLASTIDA-DUP1	1430.11	1272.28	1588.01		t_n302	1017.43	884.51	1160.09		t_n309	1021.31	871.48	1182.28		t_n312_ARCHAEPLASTIDA-DUP1	1319.1	1175.78	1469.39		t_n310	980.826	844.46	1127.66
t_n313	946.621	759.9	1159.85		t_n313	834.873	549.56	1209.55		t_n313	849.878	696.98	1050.75		t_n313	1154.24	901.2	1407.41		t_n313	1310.37	947.07	1627.91		t_n308	1067.75	909.07	1236.96		t_n303_EMBRYOPHYTA-DUP1	478.883	434.27	515.86		t_n310_EMBRYOPHYTA-DUP1	469.826	432.43	514.32		t_n313	982.386	846.31	1130.46		t_n311_EMBRYOPHYTA-DUP1	475.881	433.52	515.37
t_n314_EMBRYOPHYTA-DUP1	468.015	432.1	514.03		t_n314_EMBRYOPHYTA-DUP1	472.699	432.56	515.22		t_n314_EMBRYOPHYTA-DUP1	477.864	433.62	515.83		t_n314_EMBRYOPHYTA-DUP1	478.153	433.56	516.01		t_n314_EMBRYOPHYTA-DUP1	472.823	432.56	515.25		t_n309_EMBRYOPHYTA-DUP1	480.256	434.5	516.11		t_n304	868.136	728.93	1015.7		t_n311_EUDICOT-MONOCOT-DUP1	236.191	201.23	254.65		t_n314_EMBRYOPHYTA-DUP1	471.349	432.68	514.54		t_n312_EUDICOT-MONOCOT-DUP1	236.792	204.04	254.66
t_n315_EUDICOT-MONOCOT-DUP1	188.662	129.68	246.36		t_n315_EUDICOT-MONOCOT-DUP1	214.255	144.42	250.44		t_n315_EUDICOT-MONOCOT-DUP1	221.202	165.7	250.75		t_n315_EUDICOT-MONOCOT-DUP1	187.689	128.13	247.17		t_n315_EUDICOT-MONOCOT-DUP1	196.255	130.21	248.23		t_n310_EUDICOT-MONOCOT-DUP1	240.653	213.7	256.86		t_n305	311.199	209.65	435.71		t_n312	880.479	722.2	1048.58		t_n315_EUDICOT-MONOCOT-DUP1	238.817	209.49	255.63		t_n313	824.351	682.95	976.67
t_n316	725.804	509.2	961.74		t_n316	714.534	405.97	1096.52		t_n316	772.469	619.54	967.41		t_n316	964.491	681.02	1252.94		t_n316	1138.03	600.18	1542.81		t_n311	956.793	792.67	1130.56		t_n306	1069.35	913.34	1228.71		t_n313	188.787	114.75	286.66		t_n316	840.307	696.99	994.21		t_n314	199.326	133.1	282.17
t_n317	131.26	30.93	300.59		t_n317	227.575	46.29	527.73		t_n317	400.141	278.93	549.68		t_n317	456.852	49.08	972.45		t_n317	496.471	113.75	1082.52		t_n312	293.707	195.52	417.18		t_n307	718.393	520.07	932.61		t_n314	1040.04	874.42	1212.37		t_n317	236.757	160.76	331.51		t_n315	1081.07	924.52	1241.13
t_n318	1121.67	899.58	1350.42		t_n318	1169.21	769.23	1538.29		t_n318	925.028	763.89	1130.1		t_n318	1288.9	1008.66	1541.48		t_n318	1277.53	878.3	1617.93		t_n313	1091.67	914.32	1271.64		t_n308	840.145	514.31	1098.22		t_n315	885.179	638.25	1110.09		t_n318	1035.79	882.92	1195.6		t_n316	860.003	597.97	1107.17
t_n319	826.196	406.13	1218.77		t_n319	909.568	426.76	1382.04		t_n319	762.069	492.29	1019.35		t_n319	797.994	173.25	1355.7		t_n319	865.957	304.83	1411.03		t_n314	890.585	633.89	1132.41		t_n309	964.389	698.41	1287.09		t_n316	640.318	447.14	848.95		t_n319	865.127	637.73	1078.52		t_n317	611.289	428.6	815.43
t_n320	471.918	259.61	746.21		t_n320	583.921	221.67	1030.51		t_n320	598.375	370.25	839.24		t_n320	306.486	14.74	841.28		t_n320	470.452	111.1	971.53		t_n315	744.222	518.79	976.43		t_n310	814.548	567.81	1124.46		t_n317	806.534	474.56	1072.68		t_n320	676.6	490.15	872.38		t_n318	878.178	554.52	1124.13
t_n321	794.331	394.89	1157.17		t_n321	577.145	35.75	1262.43		t_n321	462.014	23.04	949.81		t_n321	643.706	31.88	1327.72		t_n321	639.19	31.47	1367.12		t_n316	770.245	316.77	1126.78		t_n311	466.318	282.37	712.81		t_n318	1110.39	795.52	1422.22		t_n321	837.261	521	1078.11		t_n319	998.806	699.06	1364.28
t_n322	1096.12	705.41	1470.93		t_n322	1176.21	481.67	1974.57		t_n322	1401.26	941.69	1851.37		t_n322	818.505	449.01	1446.67		t_n322	1373.28	705.07	2086.81		t_n317	870.348	601.24	1221.71		t_n312	796.701	475.23	1147.3		t_n319	901.403	614.6	1215.16		t_n322	1069.08	741.99	1442.01		t_n320	767.946	512.53	1096.95
t_n323	867.903	502.68	1267.24		t_n323	681.402	167.57	1452.88		t_n323	1028.46	621.28	1487.59		t_n323	720.648	394.01	1226.48		t_n323	932.353	355.15	1675.22		t_n318	678.605	448.08	985.35		t_n313	478.456	269.73	784.12		t_n320	517.886	295.29	809.3		t_n323	832.977	549.47	1185.77		t_n321	435.057	250.1	691.3
t_n324	452.078	189.38	821.12		t_n324	402.802	46.89	1080.09		t_n324	638.644	361.63	994.66		t_n324	375.769	164.02	683.18		t_n324	546.215	150.11	1183.95		t_n319	442.892	253.74	704.68		t_n314	3331.31	3166.73	3515.75		t_n321	956.077	563.69	1316.12		t_n324	441.341	249.91	708.17		t_n322	853.845	507.73	1241.92
t_n325	904.172	459	1335.81		t_n325	715.836	90.96	1583.96		t_n325	702.276	33.68	1524.36		t_n325	463.638	17.04	1226.87		t_n325	604.126	41.69	1540.76		t_n320	710.313	348.04	1100.33		t_n315	2383.62	2064.31	2732.7		t_n322	448.225	234.09	781.18		t_n325	899.229	519.85	1303.21		t_n323	477.968	264.09	800.36
t_n326	508.279	205.19	1025.15		t_n326	635.951	80.55	1985.07		t_n326	1145.25	438.66	1974.12		t_n326	1641.77	51.05	3062.63		t_n326	1018.37	158.46	2658.06		t_n321	534.151	264.72	961.67		t_n316_TG-EUKARYA-MITO	1822.79	1606.11	2075.12		t_n323	3393.01	3193.84	3604.59		t_n326	465.422	252	788.24		t_n324	3306.45	3132.82	3493.84
t_n327	3431.42	3157.42	3711.3		t_n327	3777.8	3384.15	4115.82		t_n327	3292.74	3083.56	3510.47		t_n327	3562.06	3203.23	3879.62		t_n327	3881.22	3530.95	4175.98		t_n322	3326.68	3144.33	3539.99		t_n317	1499.45	1320.64	1678.38		t_n324	2168.35	1850.71	2546.66		t_n327	3310.49	3137.53	3504.45		t_n325	2351.3	2039.21	2698.08
t_n328	2438.53	1964.98	2958.88		t_n328	3162.14	2323.4	3836.06		t_n328	2687.8	2257.64	3066.28		t_n328	3212.85	2576.98	3708.41		t_n328	3285.65	2582.76	3867.05		t_n323	2529.42	2158.44	2920.1		t_n318	1313.1	1129.72	1500.38		t_n325_TG-EUKARYA-MITO	1937.38	1660.75	2279.35		t_n328	2290.29	1969.68	2654.1		t_n326_TG-EUKARYA-MITO	1907.35	1676.91	2177.89
t_n329_TG-EUKARYA-MITO	2165.32	1717.88	2703.9		t_n329_TG-EUKARYA-MITO	2824.9	1991.15	3632.29		t_n329_TG-EUKARYA-MITO	1495.12	1245.52	1823.86		t_n329_TG-EUKARYA-MITO	2875.58	2117.01	3523.12		t_n329_TG-EUKARYA-MITO	2886.88	2085.93	3627.67		t_n324_TG-EUKARYA-MITO	1998.22	1728.12	2311.19		t_n319_FUNGI-DUP1	963.018	780.33	1156.02		t_n326	1558.71	1366.89	1742.19		t_n329_TG-EUKARYA-MITO	1865.94	1626.71	2147.64		t_n327	1538.9	1361.42	1710.06
t_n330	1467.73	1195.77	1714.51		t_n330	1655.46	1279.33	1876.7		t_n330	1109.05	895.27	1370.76		t_n330	1625.09	1319.1	1843.75		t_n330	1656.22	1274.02	1875.55		t_n325	1597.02	1399.14	1781.69		t_n320_METAZOA	603.608	589.68	610.54		t_n327	1261.26	1053.76	1473.37		t_n330	1512.66	1328.31	1700.7		t_n328	1310.22	1124.76	1496.97
t_n331	1194.59	933.7	1472.09		t_n331	1325.92	879.36	1725.51		t_n331	913.003	732.16	1163.42		t_n331	1271.73	948.83	1586.59		t_n331	1413.2	896.9	1782.38		t_n326	1342.5	1132.13	1553.06		t_n321_EUMETAZOA-DUP1	568.282	561.33	582.96		t_n328_FUNGI-DUP1	860.756	662.09	1075.95		t_n331	1283.51	1092.55	1483.04		t_n329_FUNGI-DUP1	924.789	739.29	1122.45
t_n332_FUNGI-DUP1	858.59	602.52	1144.44		t_n332_FUNGI-DUP1	886.934	467.06	1384.14		t_n332_FUNGI-DUP1	578.237	419.56	788.3		t_n332_FUNGI-DUP1	963.864	643.4	1312.34		t_n332_FUNGI-DUP1	900.5	447.11	1441.48		t_n327_FUNGI-DUP1	915.612	710.06	1137.09		t_n322	445.41	363.21	510.3		t_n329_METAZOA	603.248	588.63	610.46		t_n332_FUNGI-DUP1	886.018	698.85	1087.79		t_n330_METAZOA	604.574	592.19	610.77
t_n333_METAZOA	596.895	577.23	609.52		t_n333_METAZOA	595.877	576.55	609.4		t_n333_METAZOA	600.455	581.55	610.02		t_n333_METAZOA	596.718	577	609.52		t_n333_METAZOA	594.482	575.89	609.21		t_n328_METAZOA	604.135	590.62	610.68		t_n323	550.624	383.4	756		t_n330_EUMETAZOA-DUP1	568.251	561.32	583.12		t_n333_METAZOA	604.348	591.58	610.71		t_n331_EUMETAZOA-DUP1	567.376	561.29	580.71
t_n334_EUMETAZOA-DUP1	572.863	561.57	589.57		t_n334_EUMETAZOA-DUP1	574.084	561.68	590.15		t_n334_EUMETAZOA-DUP1	570.756	561.42	587.94		t_n334_EUMETAZOA-DUP1	573.517	561.61	589.91		t_n334_EUMETAZOA-DUP1	574.493	561.72	590.21		t_n329_EUMETAZOA-DUP1	568.298	561.32	583.31		t_n324	1516.34	1346.59	1709.26		t_n331	426.655	314.51	514.33		t_n334_EUMETAZOA-DUP1	567.586	561.3	581.35		t_n332	420.58	331.06	493.96
t_n335	426.188	275.31	537.28		t_n335	335.564	94.6	548.64		t_n335	465.728	367.81	540.73		t_n335	277.774	15.88	558.04		t_n335	387.767	82.13	569.98		t_n330	627.089	413.44	888.55		t_n325_ARCHAEPLASTIDA-DUP2	1376.81	1240.28	1517.3		t_n332	587.036	394.53	823.04		t_n335	425.775	335.51	499.42		t_n333	503.004	341.68	702.67
t_n336	419.813	215.79	709.48		t_n336	558.714	153.19	1181.65		t_n336	445.839	242.73	701.74		t_n336	682.325	41	1448.85		t_n336	526.601	138.23	1143.62		t_n331_ARCHAEPLASTIDA-DUP2	1430.11	1272.28	1588.01		t_n326	1017.43	884.51	1160.09		t_n333	1576.44	1354.11	1835.36		t_n336	550.925	376.14	766.43		t_n334	1559.41	1382.42	1755.68
t_n337	1653.98	1342.34	2062.93		t_n337	1923.4	1376.5	2810.76		t_n337	1230.3	1064.4	1473.88		t_n337	2071.93	1550.6	2898.57		t_n337	2026.39	1424.44	2925.97		t_n332	1067.75	909.07	1236.96		t_n327	1069.35	913.34	1228.71		t_n334_ARCHAEPLASTIDA-DUP2	1317.58	1164.14	1477.06		t_n337	1525.78	1327.07	1753.08		t_n335_ARCHAEPLASTIDA-DUP2	1403.5	1261.69	1546.42
t_n338_ARCHAEPLASTIDA-DUP2	1327.83	1132.05	1530.76		t_n338_ARCHAEPLASTIDA-DUP2	1465	1173.79	1721.69		t_n338_ARCHAEPLASTIDA-DUP2	1180.52	1040.05	1398.55		t_n338_ARCHAEPLASTIDA-DUP2	1594.52	1388.74	1772.29		t_n338_ARCHAEPLASTIDA-DUP2	1493.67	1200.2	1742.81		t_n333_EMBRYOPHYTA-DUP2	480.256	434.5	516.11		t_n328	981.358	579.67	1350.36		t_n335	1021.31	871.48	1182.28		t_n338_ARCHAEPLASTIDA-DUP2	1319.1	1175.78	1469.39		t_n336	980.826	844.46	1127.66
t_n339	946.621	759.9	1159.85		t_n339	834.873	549.56	1209.55		t_n339	849.878	696.98	1050.75		t_n339	1154.24	901.2	1407.41		t_n339	1310.37	947.07	1627.91		t_n334_EUDICOT-MONOCOT-DUP2	240.653	213.7	256.86		t_n329	1944.19	1514.62	2377.5		t_n336_EMBRYOPHYTA-DUP2	469.826	432.43	514.32		t_n339	982.386	846.31	1130.46		t_n337_EMBRYOPHYTA-DUP2	475.881	433.52	515.37
t_n340_EMBRYOPHYTA-DUP2	468.015	432.1	514.03		t_n340_EMBRYOPHYTA-DUP2	472.699	432.56	515.22		t_n340_EMBRYOPHYTA-DUP2	477.864	433.62	515.83		t_n340_EMBRYOPHYTA-DUP2	478.153	433.56	516.01		t_n340_EMBRYOPHYTA-DUP2	472.823	432.56	515.25		t_n335	956.793	792.67	1130.56		t_n330	1442.85	1021.24	1879.77		t_n337_EUDICOT-MONOCOT-DUP2	236.191	201.23	254.65		t_n340_EMBRYOPHYTA-DUP2	471.349	432.68	514.54		t_n338_EUDICOT-MONOCOT-DUP2	236.792	204.04	254.66
t_n341_EUDICOT-MONOCOT-DUP2	188.662	129.68	246.36		t_n341_EUDICOT-MONOCOT-DUP2	214.255	144.42	250.44		t_n341_EUDICOT-MONOCOT-DUP2	221.202	165.7	250.75		t_n341_EUDICOT-MONOCOT-DUP2	187.689	128.13	247.17		t_n341_EUDICOT-MONOCOT-DUP2	196.255	130.21	248.23		t_n336	293.707	195.52	417.18		t_n331	1329.16	973.81	1719.56		t_n338	880.479	722.2	1048.58		t_n341_EUDICOT-MONOCOT-DUP2	238.817	209.49	255.63		t_n339	824.351	682.95	976.67
t_n342	725.804	509.2	961.74		t_n342	714.534	405.97	1096.52		t_n342	772.469	619.54	967.41		t_n342	964.491	681.02	1252.94		t_n342	1138.03	600.18	1542.81		t_n337	1948.73	1463.2	2444.79		t_n332	1132.35	772.25	1533.82		t_n339	188.787	114.75	286.66		t_n342	840.307	696.99	994.21		t_n340	199.326	133.1	282.17
t_n343	131.26	30.93	300.59		t_n343	227.575	46.29	527.73		t_n343	400.141	278.93	549.68		t_n343	456.852	49.08	972.45		t_n343	496.471	113.75	1082.52		t_n338	1457.08	972.33	1960.08		t_n333	3268.76	3085.14	3463.2		t_n340	1040.04	874.42	1212.37		t_n343	236.757	160.76	331.51		t_n341	1081.07	924.52	1241.13
t_n344	1121.67	899.58	1350.42		t_n344	1169.21	769.23	1538.29		t_n344	925.028	763.89	1130.1		t_n344	1288.9	1008.66	1541.48		t_n344	1277.53	878.3	1617.93		t_n339	1337.01	940.01	1778.98		t_n334	3061.76	2800.66	3301.27		t_n341	980.351	529.53	1418.79		t_n344	1035.79	882.92	1195.6		t_n342	983.87	563.11	1378.07
t_n345	1078.95	552.1	1612.37		t_n345	960.216	46.71	2171.45		t_n345	615.863	30.55	1249.75		t_n345	1036.54	50.77	2308.69		t_n345	1012.14	49.44	2300.18		t_n340	1091.96	694.22	1548.98		t_n335	2816.03	2542.72	3077.04		t_n342	1740.67	1332.93	2169.88		t_n345	940.77	520.98	1348.35		t_n343	1983.49	1558.9	2398.25
t_n346	1946.27	1346.11	2575.36		t_n346	2147.99	914.17	3394.34		t_n346	2168.01	1668.96	2608.72		t_n346	2219.74	1476.52	2997.74		t_n346	2314.29	1290.51	3344.16		t_n341	3212.92	2977.48	3446.6		t_n336	2624.03	2343.42	2896.09		t_n343	1462.89	1002.5	1924.99		t_n346	1897.18	1454.62	2335.14		t_n344	1478.06	1001.04	1948.56
t_n347	1422.29	814.07	2104.1		t_n347	1214.08	305.04	2488.98		t_n347	1683.08	1118.21	2210.47		t_n347	1544.16	768.57	2365.5		t_n347	1586.38	677.73	2632.85		t_n342	2924.68	2577.22	3231.1		t_n337	2312.11	1975.26	2622.59		t_n344	1310.75	930.91	1725.65		t_n347	1440.55	980.73	1907.52		t_n345	1397.19	1004.56	1815.6
t_n348	1251.77	736.85	1873.65		t_n348	1146.72	408.4	2241.93		t_n348	1591.89	1115.69	2052.09		t_n348	1535.75	935.67	2243.14		t_n348	1390.33	629.67	2352.97		t_n343	2704.65	2361.98	3027.8		t_n338	1367.18	888.24	1854		t_n345	1028.22	659.29	1450.09		t_n348	1293.93	927.49	1699.11		t_n346	1159.73	767.1	1591.06
t_n349	904.709	446.43	1515.94		t_n349	764.784	194.57	1722.8		t_n349	1285.61	807.46	1791.43		t_n349	808.877	58.86	1866.58		t_n349	862.99	298.84	1704.81		t_n344	2438.01	2088.4	2781.47		t_n339	2334.11	2019.49	2639.05		t_n346	3333.7	3115.64	3554.9		t_n349	1062.42	699.13	1476.24		t_n347	3190.63	2981.3	3396.01
t_n350	3380.7	3091.94	3669.72		t_n350	3625.84	3160.48	4019.2		t_n350	3214.86	2985.06	3445.75		t_n350	3461.25	3071.44	3808.13		t_n350	3803.66	3423.25	4121.93		t_n345	1967.58	1504.43	2387.64		t_n340	2201.51	1878.36	2516.66		t_n347	3092.98	2751.13	3391.68		t_n350	3212.58	3003.1	3423.03		t_n348	3055.89	2741.87	3310.56
t_n351	3226.82	2826.02	3572.06		t_n351	3345.35	2635.94	3878.07		t_n351	3094.51	2805.25	3353.04		t_n351	3368.93	2952.46	3740.25		t_n351	3297.49	2655.83	3835.65		t_n346	1519.56	988.66	2032.39		t_n341	1541.62	940.35	2063.76		t_n348	2759.31	2427.38	3078.58		t_n351	2993.88	2689.34	3260.09		t_n349	2939.11	2625.18	3210.29
t_n352	3078.8	2656.85	3455.96		t_n352	3051.44	2286.02	3690.74		t_n352	2991.72	2669.31	3273.36		t_n352	3279.36	2845.53	3671.55		t_n352	3005.48	2362.2	3591.2		t_n347	2179.66	1817.31	2541.94		t_n342	1879.07	1534.59	2222.1		t_n349	2681.95	2347.57	3006.75		t_n352	2709.82	2389.82	3009.46		t_n350	2689.11	2365.57	2988.61
t_n353	3022.3	2595.82	3407.18		t_n353	2833.91	2026.62	3545.15		t_n353	2600.68	2229.08	2936.69		t_n353	3175.95	2713.45	3596.43		t_n353	2843.62	2188.63	3459.41		t_n348	2048.65	1679.91	2420.5		t_n343	1527.57	1037.57	1964.05		t_n350	2318.36	1918.31	2682.38		t_n353	2486.31	2163.12	2801.44		t_n351	2366.52	1993.5	2698.62
t_n354	2634.04	2060.36	3109.81		t_n354	1784.12	776.19	2809.06		t_n354	2247.14	1838.83	2622.18		t_n354	2643.79	1960.56	3223.54		t_n354	1917.57	907.7	2845.66		t_n349	1462.09	827.58	2019.46		t_n344	1615.24	1252.13	1981.73		t_n351	1309.48	839.83	1815.3		t_n354	2100.53	1705.72	2461.07		t_n352	1544	1058.83	2028.3
t_n355	462.162	29.14	1221.66		t_n355	1086.32	248.65	2238.38		t_n355	1814.92	1301.23	2285.73		t_n355	534.077	26.2	1459.17		t_n355	1010.18	152.61	2226.59		t_n350	1669.2	1292.35	2061.13		t_n345	1268.08	905.98	1652.54		t_n352	2578.59	2223.32	2919.95		t_n355	1499.27	1015.59	1974.54		t_n353	2352.66	1978.56	2705.8
t_n356	2804.95	2312.34	3247.16		t_n356	2498.92	1627.81	3312.42		t_n356	2002.43	1538.96	2430.35		t_n356	3013.16	2504.76	3471.67		t_n356	2715.89	2046.18	3352.82		t_n351	1366.87	849.25	1847.83		t_n346	1061.15	691.9	1463.26		t_n353	2498.29	2131.57	2850.22		t_n356	2181.5	1830.53	2527.78		t_n354	2201.72	1817.84	2568.51
t_n357	2619.06	2084.6	3102.33		t_n357	2241.03	1350.61	3115.78		t_n357	1770.32	1316.02	2207.45		t_n357	2812.51	2242.01	3322.48		t_n357	2562.77	1875.74	3225.03		t_n352	1546.12	1162.04	1948.7		t_n347	1852.74	1299.64	2306.51		t_n354	1548.88	814.95	2242.95		t_n357	2051.41	1695.78	2405.65		t_n355	1601.75	948.75	2160.51
t_n358	1682.2	789.77	2521.78		t_n358	1211.88	180.02	2511.59		t_n358	1532.04	1054.32	2007.44		t_n358	2347.58	1341.25	3076.32		t_n358	1280.45	288.04	2485.2		t_n353	1201.61	822.62	1616.37		t_n348	2557.22	2118.23	2905.97		t_n355	2051.42	1632.59	2461.22		t_n358	1335.3	735.06	1907.22		t_n356	2001.1	1601.52	2390.43
t_n359	2437.62	1850.26	2969.29		t_n359	1864.99	993.77	2787.58		t_n359	1588.3	1106.18	2061.79		t_n359	2620.83	1992.18	3185.09		t_n359	1790.9	1096.44	2537.34		t_n354	885.188	521.92	1306.15		t_n349	2214.21	1723.7	2637.83		t_n356	1624.21	1036.3	2151.58		t_n359	1706.09	1339.24	2083.32		t_n357	1629.95	1065.68	2125.77
t_n360	1729.43	933.6	2482.12		t_n360	1080.3	113.94	2288.5		t_n360	728.817	38.42	1607.19		t_n360	975.992	54.8	2251.59		t_n360	1342.25	458.29	2233.26		t_n355	1570.95	944.89	2124.72		t_n350	1721.14	1246.42	2152.85		t_n357	1774.85	1339.75	2213.38		t_n360	1426.27	958.21	1866.89		t_n358	1683.91	1251.54	2114.3
t_n361	1870.19	1180.62	2532.65		t_n361	1433.48	639.14	2381.71		t_n361	1403.53	884.8	1921.47		t_n361	2430.81	1742.57	3050.91		t_n361	1502.15	813.29	2270.54		t_n356	2401.01	1888.45	2823.1		t_n351_LUCA-DUP	4220.53	4076.59	4340.1		t_n358	1398.91	960.81	1862.12		t_n361	1463.24	1089.53	1855.27		t_n359	1522.87	1082.69	1968.01
t_n362	863.774	164.06	1747.62		t_n362	1019.46	322.16	1968.11		t_n362	1225.25	768.38	1712.45		t_n362	2298.9	1604.29	2939.12		t_n362	802.154	278.3	1524.75		t_n357	2004	1451.28	2507.01		t_n352	3373.53	3225.59	3550.96		t_n359	1051.99	626.62	1528.86		t_n362	1108.04	744.19	1510.25		t_n360	1180.38	726.39	1663.26
t_n363	431.069	14.43	1279.84		t_n363	489.966	58.31	1292.56		t_n363	493.728	23.7	1218.9		t_n363	1937.39	1177.02	2668.95		t_n363	300.252	22.51	870.28		t_n358	1582.55	1064.11	2072.6		t_n353	3331.31	3166.73	3515.75		t_n360	2026.51	1339.06	2567.63		t_n363	770.811	434.01	1176.35		t_n361	1793.11	1176.8	2317.83
t_n364	2180.18	1313.9	2883.86		t_n364	1664.21	466.41	2855.78		t_n364	1511.72	980.58	2036.13		t_n364	927.847	46.71	2220.44		t_n364	1987.72	698.13	3012.72		t_n359_LUCA-DUP	4153.65	3969.63	4307.44		t_n354	3268.76	3085.14	3463.2		t_n361	2559.64	2031	2965.66		t_n364	1729.97	1159.34	2209.48		t_n362	2596.86	2061.56	2997.65
t_n365	2374.34	1371.48	3208.87		t_n365	2288.74	1012.29	3369.29		t_n365	2688.92	2268.84	3052.12		t_n365	2871.81	2045.76	3476.46		t_n365	2705.8	1761.65	3433.72		t_n360	3358.59	3189.79	3566.79		t_n355	3015.49	2678	3293.58		t_n362	2058.65	1480	2579.07		t_n365	2324.79	1755.58	2766.9		t_n363	2151.78	1577.28	2650.09
t_n366	1950.52	1157.99	2790.69		t_n366	1386.21	431.95	2700.55		t_n366	2499.56	2033.73	2908.92		t_n366	2377.67	1604.66	3107.64		t_n366	2015.82	978.34	3035.39		t_n361	3326.68	3144.33	3539.99		t_n356	2862.05	2521.15	3165.07		t_n363	1575.53	1049.3	2089.67		t_n366	2120.26	1552.92	2603.36		t_n364	1778.39	1222.91	2269.99
t_n367	1414.61	788.29	2126.39		t_n367	769.713	184.56	1699.3		t_n367	1984.72	1536.89	2408.33		t_n367	1905.74	1213.67	2598.62		t_n367	1348.13	584.89	2239.32		t_n362	3212.92	2977.48	3446.6		t_n357	2617.52	2277.64	2943.29		t_n364_LUCA-DUP	4190.18	4030.1	4324.71		t_n367	1566.56	1046.98	2054.08		t_n365_LUCA-DUP	4182.6	4024.56	4316.6
t_n368_LUCA-DUP	4359.4	4204.4	4472.52		t_n368_LUCA-DUP	4238.88	4012.84	4402.47		t_n368_LUCA-DUP	4356.54	4241.45	4439.17		t_n368_LUCA-DUP	4225.88	4034.98	4377.38		t_n368_LUCA-DUP	4382.39	4196.82	4495.38		t_n363	2996.4	2632.05	3298.15		t_n358	2230.59	1780.97	2637.56		t_n365	3462.16	3286.07	3662.8		t_n368_LUCA-DUP	4195.13	4036.77	4327.81		t_n366	3361.3	3215.82	3536.95
t_n369	3504.02	3264.98	3767.31		t_n369	3840.9	3464.61	4162.85		t_n369	3350.31	3175.36	3554.49		t_n369	3741.76	3470.99	4001.6		t_n369	3956.34	3625.69	4230.35		t_n364	2784.96	2373.33	3137.08		t_n359	2064.92	1619.86	2479.94		t_n366	3393.01	3193.84	3604.59		t_n369	3357.59	3206.15	3543		t_n367	3306.45	3132.82	3493.84
t_n370	3431.42	3157.42	3711.3		t_n370	3777.8	3384.15	4115.82		t_n370	3292.74	3083.56	3510.47		t_n370	3562.06	3203.23	3879.62		t_n370	3881.22	3530.95	4175.98		t_n365	2471.72	2029.77	2887.41		t_n360	1733.63	1178.25	2233.33		t_n367	3333.7	3115.64	3554.9		t_n370	3310.49	3137.53	3504.45		t_n368	3190.63	2981.3	3396.01
t_n371	3380.7	3091.94	3669.72		t_n371	3625.84	3160.48	4019.2		t_n371	3214.86	2985.06	3445.75		t_n371	3461.25	3071.44	3808.13		t_n371	3803.66	3423.25	4121.93		t_n366	2150.93	1650.35	2623.48		t_n361	1721.14	1246.42	2152.85		t_n368	3037.12	2679.27	3347.1		t_n371	3212.58	3003.1	3423.03		t_n369	3115.02	2844.85	3347.58
t_n372	3192.87	2741.7	3560.74		t_n372	3457.48	2887.55	3918.31		t_n372	3169	2918.13	3412.14		t_n372	3361.46	2925.52	3740.74		t_n372	3642.5	3120.86	4035.31		t_n367	1962.68	1465.84	2446.79		t_n362	2312.11	1975.26	2622.59		t_n369	2871.32	2504.73	3205.36		t_n372	2990.69	2659.14	3268.57		t_n370	2955.05	2631.03	3227.84
t_n373	3002.09	2511.68	3425.36		t_n373	3135.68	2371.13	3736.6		t_n373	2987.79	2639.38	3291.29		t_n373	3202.34	2679.63	3641.94		t_n373	3161.05	2366.53	3791.41		t_n368	1628.55	1031.95	2188.5		t_n363	1367.18	888.24	1854		t_n370	2772.86	2397.31	3120.13		t_n373	2803.83	2441.32	3120.79		t_n371	2747.61	2395.85	3060.03
t_n374	2910.39	2413.38	3348.03		t_n374	2937.78	2110.07	3612.6		t_n374	2625.89	2246.15	2975.87		t_n374	3049.01	2488.21	3530.97		t_n374	2607.32	1725.47	3439.73		t_n369	1582.55	1064.11	2072.6		t_n364	2530.04	2046.72	2924.89		t_n371	2272.67	1709.98	2769.33		t_n374	2535.68	2144.56	2900.74		t_n372	2410.82	1916.21	2822.44
t_n375	2340.32	1578.4	3008.81		t_n375	2322.24	1214.59	3295.36		t_n375	2472.55	2065.21	2849.16		t_n375	2457.38	1736.35	3122.54		t_n375	2166.14	1268.89	3090.97		t_n370	1967.58	1504.43	2387.64		t_n365	2152.3	1598.14	2634.28		t_n372	2003.32	1461.52	2523.35		t_n375	2195.65	1711.45	2634.03		t_n373	2290.18	1794.85	2714.08
t_n376	2197.89	1444.65	2891.83		t_n376	1674.34	694.41	2817.72		t_n376	2367.89	1944.75	2760.89		t_n376	2238.28	1529.8	2931.93		t_n376	1649.51	851.2	2565.66		t_n371	1519.56	988.66	2032.39		t_n366	1446.37	821.12	2093.81		t_n373	1463.56	774.98	2139.42		t_n376	1983.48	1495.78	2440.01		t_n374	1982.11	1326.86	2512.14
t_n377	1120.09	59.06	2333.13		t_n377	1148.21	293.55	2340.39		t_n377	2111.25	1533.5	2595.28		t_n377	942.679	46.76	2170.5		t_n377	912.807	196.47	1924.03		t_n372	2377.67	1806.29	2852.82		t_n367	2764.24	2297.59	3125.73		t_n374	1575.53	1049.3	2089.67		t_n377	1677.7	1093.47	2208.96		t_n375	1778.39	1222.91	2269.99
t_n378	1414.61	788.29	2126.39		t_n378	769.713	184.56	1699.3		t_n378	1984.72	1536.89	2408.33		t_n378	1905.74	1213.67	2598.62		t_n378	1348.13	584.89	2239.32		t_n373	2032.09	1420.4	2580.49		t_n368	2273.73	1685.64	2763.13		t_n375	2318.36	1918.31	2682.38		t_n378	1566.56	1046.98	2054.08		t_n376	2366.52	1993.5	2698.62
t_n379	2634.04	2060.36	3109.81		t_n379	1784.12	776.19	2809.06		t_n379	2247.14	1838.83	2622.18		t_n379	2643.79	1960.56	3223.54		t_n379	1917.57	907.7	2845.66		t_n374	1643.76	990.57	2273.02		t_n369	1712.55	1077.87	2316.9		t_n376	1309.48	839.83	1815.3		t_n379	2100.53	1705.72	2461.07		t_n377	1544	1058.83	2028.3
t_n380	462.162	29.14	1221.66		t_n380	1086.32	248.65	2238.38		t_n380	1814.92	1301.23	2285.73		t_n380	534.077	26.2	1459.17		t_n380	1010.18	152.61	2226.59		t_n375	2748.34	2282.3	3123.71		t_n370	2450.2	1685.22	3016.86		t_n377	2497.25	1923.68	2953.91		t_n380	1499.27	1015.59	1974.54		t_n378	2455.35	1866.7	2908.04
t_n381	2717.36	1926.16	3279.77		t_n381	2489.94	1261.54	3441.55		t_n381	2448.64	1838.46	2934.5		t_n381	2593.93	1644.67	3311.29		t_n381	2340.28	1203	3377.97		t_n376	2413.04	1871.99	2869.75		t_n371	1929.39	1110.26	2664.2		t_n378	2162.67	1522.12	2708.79		t_n381	2437.39	1909.29	2866.36		t_n379	2128.39	1508.14	2652.06
t_n382	2299.55	1341.95	3053.26		t_n382	1596.67	557.57	2800.17		t_n382	1975.32	1346.68	2532.14		t_n382	2188.68	1195.79	3068.82		t_n382	1828.17	801.88	2969.69		t_n377	1713.97	1138.21	2293.88		t_n372	2383.62	2064.31	2732.7		t_n379	1731.48	1045.58	2377.01		t_n382	2086.22	1508.55	2590.1		t_n380	1923.67	1255.99	2510.02
t_n383	923.919	46.64	2224.33		t_n383	1209.99	329.06	2415.36		t_n383	689.093	33.58	1698.8		t_n383	1045.29	49.46	2464.32		t_n383	1209.96	401	2340.24		t_n378	1037.89	517.48	1677.8		t_n373_TG-EUKARYA-MITO-DUP	1822.79	1606.11	2075.12		t_n380	2633.22	2073.24	3084.43		t_n383	1636.21	1010.2	2238.34		t_n381	2866.75	2449.18	3183.22
t_n384	2614.24	1523.88	3346.2		t_n384	3023.74	2078.7	3711.03		t_n384	2921.25	2522.89	3248.55		t_n384	2892.55	1856.81	3562.3		t_n384	3002.84	1882.98	3783.21		t_n379	2383.82	1592.03	2987.68		t_n374	1646.87	1467.5	1845.03		t_n381	2401.67	1831.31	2897.24		t_n384	2731.41	2292.39	3084.04		t_n382	2444.75	1924.19	2872.35
t_n385	2036.19	1096.46	2886.81		t_n385	2553.84	1507.15	3442.66		t_n385	2415.04	1854.2	2863.56		t_n385	2455.6	1497.53	3251.71		t_n385	2441.97	1267.7	3467.96		t_n380	1837.65	1019.02	2602.87		t_n375	1499.45	1320.64	1678.38		t_n382	1836.9	1247.83	2421.06		t_n385	2336.28	1822.56	2779.8		t_n383	1669.2	1124.29	2227.34
t_n386	1250.66	246.9	2404.68		t_n386	1614.1	702.41	2660.24		t_n386	1567.71	966.67	2148.91		t_n386	1618.47	351.06	2847.66		t_n386	2110.16	961.33	3229.98		t_n381	2529.42	2158.44	2920.1		t_n376	1313.1	1129.72	1500.38		t_n383	1203.56	639.17	1854.08		t_n386	1706.76	1171.94	2244.16		t_n384	1060.27	572.04	1648.23
t_n387	625.677	21.65	1807.78		t_n387	984.217	292.72	1985.94		t_n387	672.831	37.9	1639.8		t_n387	832.928	34.76	2228.06		t_n387	1128.22	52.3	2660.14		t_n382_TG-EUKARYA-MITO-DUP	1998.22	1728.12	2311.19		t_n377_FUNGI-DUP2	963.018	780.33	1156.02		t_n384	2479.24	1621.72	3111.23		t_n387	1081.91	585.65	1667.39		t_n385	2954.74	2467.67	3261.52
t_n388	2728.5	1380.69	3482.07		t_n388	2532.59	1001.59	3689.08		t_n388	2944.14	2495.99	3281.57		t_n388	2581.4	1418.36	3503.63		t_n388	2000.06	844.54	3223.59		t_n383	1783.72	1558.1	2034.2		t_n378	729.113	549.07	924.58		t_n385	1981.2	1098.86	2768.99		t_n388	2424.15	1625.16	3001.43		t_n386	2135.24	1196.59	2834.33
t_n389	1378.22	27.93	3178.59		t_n389	1740.35	447.44	3220.86		t_n389	1433.14	82.8	2855.83		t_n389	1686.4	719.08	2857.05		t_n389	1180.4	313.87	2467.33		t_n384	1597.02	1399.14	1781.69		t_n379_METAZOA	603.608	589.68	610.54		t_n386	2168.35	1850.71	2546.66		t_n389	1887.33	1024.87	2670.49		t_n387	2351.3	2039.21	2698.08
t_n390	2438.53	1964.98	2958.88		t_n390	3162.14	2323.4	3836.06		t_n390	2687.8	2257.64	3066.28		t_n390	3212.85	2576.98	3708.41		t_n390	3285.65	2582.76	3867.05		t_n385	1342.5	1132.13	1553.06		t_n380_EUMETAZOA-DUP2	568.282	561.33	582.96		t_n387_TG-EUKARYA-MITO-DUP	1937.38	1660.75	2279.35		t_n390	2290.29	1969.68	2654.1		t_n388_TG-EUKARYA-MITO-DUP	1907.35	1676.91	2177.89
t_n391_TG-EUKARYA-MITO-DUP	2165.32	1717.88	2703.9		t_n391_TG-EUKARYA-MITO-DUP	2824.9	1991.15	3632.29		t_n391_TG-EUKARYA-MITO-DUP	1495.12	1245.52	1823.86		t_n391_TG-EUKARYA-MITO-DUP	2875.58	2117.01	3523.12		t_n391_TG-EUKARYA-MITO-DUP	2886.88	2085.93	3627.67		t_n386_FUNGI-DUP2	915.612	710.06	1137.09		t_n381	445.41	363.21	510.3		t_n388	1739.27	1508.88	2020.7		t_n391_TG-EUKARYA-MITO-DUP	1865.94	1626.71	2147.64		t_n389	1712.55	1524.26	1922.63
t_n392	1842.16	1499.91	2294.04		t_n392	2397.47	1706.18	3310.59		t_n392	1311.76	1117.74	1582.79		t_n392	2477.71	1784.4	3256.57		t_n392	2469.14	1758.66	3326.33		t_n387	604.526	395.26	840.76		t_n382	550.624	383.4	756		t_n389	1558.71	1366.89	1742.19		t_n392	1682.26	1480.64	1911.02		t_n390	1538.9	1361.42	1710.06
t_n393	1467.73	1195.77	1714.51		t_n393	1655.46	1279.33	1876.7		t_n393	1109.05	895.27	1370.76		t_n393	1625.09	1319.1	1843.75		t_n393	1656.22	1274.02	1875.55		t_n388_METAZOA	604.135	590.62	610.68		t_n383	1516.34	1346.59	1709.26		t_n390	1261.26	1053.76	1473.37		t_n393	1512.66	1328.31	1700.7		t_n391	1310.22	1124.76	1496.97
t_n394	1194.59	933.7	1472.09		t_n394	1325.92	879.36	1725.51		t_n394	913.003	732.16	1163.42		t_n394	1271.73	948.83	1586.59		t_n394	1413.2	896.9	1782.38		t_n389_EUMETAZOA-DUP2	568.298	561.32	583.31		t_n384_ARCHAEPLASTIDA-DUP3	1376.81	1240.28	1517.3		t_n391_FUNGI-DUP2	860.756	662.09	1075.95		t_n394	1283.51	1092.55	1483.04		t_n392_FUNGI-DUP2	924.789	739.29	1122.45
t_n395_FUNGI-DUP2	858.59	602.52	1144.44		t_n395_FUNGI-DUP2	886.934	467.06	1384.14		t_n395_FUNGI-DUP2	578.237	419.56	788.3		t_n395_FUNGI-DUP2	963.864	643.4	1312.34		t_n395_FUNGI-DUP2	900.5	447.11	1441.48		t_n390	437.981	334.79	517.2		t_n385	1017.43	884.51	1160.09		t_n392	673.625	478.82	890.97		t_n395_FUNGI-DUP2	886.018	698.85	1087.79		t_n393	685.247	501.96	885.66
t_n396	678.044	438.36	955.78		t_n396	463.501	57.45	1044.68		t_n396	386.799	255.12	561.56		t_n396	419.844	48.57	943.76		t_n396	600.314	183.38	1155.22		t_n391	627.089	413.44	888.55		t_n386_EMBRYOPHYTA-DUP3	478.883	434.27	515.86		t_n393_METAZOA	603.248	588.63	610.46		t_n396	668.024	486.28	870.81		t_n394_METAZOA	604.574	592.19	610.77
t_n397_METAZOA	596.895	577.23	609.52		t_n397_METAZOA	595.877	576.55	609.4		t_n397_METAZOA	600.455	581.55	610.02		t_n397_METAZOA	596.718	577	609.52		t_n397_METAZOA	594.482	575.89	609.21		t_n392	1613.03	1377.86	1890.36		t_n387_EUDICOT-MONOCOT-DUP3	222.748	171.17	250.89		t_n394_EUMETAZOA-DUP2	568.251	561.32	583.12		t_n397_METAZOA	604.348	591.58	610.71		t_n395_EUMETAZOA-DUP2	567.376	561.29	580.71
t_n398_EUMETAZOA-DUP2	572.863	561.57	589.57		t_n398_EUMETAZOA-DUP2	574.084	561.68	590.15		t_n398_EUMETAZOA-DUP2	570.756	561.42	587.94		t_n398_EUMETAZOA-DUP2	573.517	561.61	589.91		t_n398_EUMETAZOA-DUP2	574.493	561.72	590.21		t_n393_ARCHAEPLASTIDA-DUP3	1430.11	1272.28	1588.01		t_n388	868.136	728.93	1015.7		t_n395	426.655	314.51	514.33		t_n398_EUMETAZOA-DUP2	567.586	561.3	581.35		t_n396	420.58	331.06	493.96
t_n399	426.188	275.31	537.28		t_n399	335.564	94.6	548.64		t_n399	465.728	367.81	540.73		t_n399	277.774	15.88	558.04		t_n399	387.767	82.13	569.98		t_n394	1067.75	909.07	1236.96		t_n389	311.199	209.65	435.71		t_n396	587.036	394.53	823.04		t_n399	425.775	335.51	499.42		t_n397	503.004	341.68	702.67
t_n400	419.813	215.79	709.48		t_n400	558.714	153.19	1181.65		t_n400	445.839	242.73	701.74		t_n400	682.325	41	1448.85		t_n400	526.601	138.23	1143.62		t_n395_EMBRYOPHYTA-DUP3	480.256	434.5	516.11		t_n390	1069.35	913.34	1228.71		t_n397	1576.44	1354.11	1835.36		t_n400	550.925	376.14	766.43		t_n398	1559.41	1382.42	1755.68
t_n401	1653.98	1342.34	2062.93		t_n401	1923.4	1376.5	2810.76		t_n401	1230.3	1064.4	1473.88		t_n401	2071.93	1550.6	2898.57		t_n401	2026.39	1424.44	2925.97		t_n396_EUDICOT-MONOCOT-DUP3	240.653	213.7	256.86		t_n391	832.742	557.82	1063.76		t_n398_ARCHAEPLASTIDA-DUP3	1317.58	1164.14	1477.06		t_n401	1525.78	1327.07	1753.08		t_n399_ARCHAEPLASTIDA-DUP3	1403.5	1261.69	1546.42
t_n402_ARCHAEPLASTIDA-DUP3	1327.83	1132.05	1530.76		t_n402_ARCHAEPLASTIDA-DUP3	1465	1173.79	1721.69		t_n402_ARCHAEPLASTIDA-DUP3	1180.52	1040.05	1398.55		t_n402_ARCHAEPLASTIDA-DUP3	1594.52	1388.74	1772.29		t_n402_ARCHAEPLASTIDA-DUP3	1493.67	1200.2	1742.81		t_n397	956.793	792.67	1130.56		t_n392	718.393	520.07	932.61		t_n399	1021.31	871.48	1182.28		t_n402_ARCHAEPLASTIDA-DUP3	1319.1	1175.78	1469.39		t_n400	980.826	844.46	1127.66
t_n403	946.621	759.9	1159.85		t_n403	834.873	549.56	1209.55		t_n403	849.878	696.98	1050.75		t_n403	1154.24	901.2	1407.41		t_n403	1310.37	947.07	1627.91		t_n398	293.707	195.52	417.18		t_n393	1475.68	1171.96	1782.4		t_n400_EMBRYOPHYTA-DUP3	469.826	432.43	514.32		t_n403	982.386	846.31	1130.46		t_n401_EMBRYOPHYTA-DUP3	475.881	433.52	515.37
t_n404_EMBRYOPHYTA-DUP3	468.015	432.1	514.03		t_n404_EMBRYOPHYTA-DUP3	472.699	432.56	515.22		t_n404_EMBRYOPHYTA-DUP3	477.864	433.62	515.83		t_n404_EMBRYOPHYTA-DUP3	478.153	433.56	516.01		t_n404_EMBRYOPHYTA-DUP3	472.823	432.56	515.25		t_n399	1091.67	914.32	1271.64		t_n394	470.823	314.41	669.08		t_n401_EUDICOT-MONOCOT-DUP3	236.191	201.23	254.65		t_n404_EMBRYOPHYTA-DUP3	471.349	432.68	514.54		t_n402_EUDICOT-MONOCOT-DUP3	236.792	204.04	254.66
t_n405_EUDICOT-MONOCOT-DUP3	188.662	129.68	246.36		t_n405_EUDICOT-MONOCOT-DUP3	214.255	144.42	250.44		t_n405_EUDICOT-MONOCOT-DUP3	221.202	165.7	250.75		t_n405_EUDICOT-MONOCOT-DUP3	187.689	128.13	247.17		t_n405_EUDICOT-MONOCOT-DUP3	196.255	130.21	248.23		t_n400	820.018	515.71	1084.23		t_n395_CG-FORAMINIFERA-DUP1	769.431	581.74	976.38		t_n402	880.479	722.2	1048.58		t_n405_EUDICOT-MONOCOT-DUP3	238.817	209.49	255.63		t_n403	824.351	682.95	976.67
t_n406	725.804	509.2	961.74		t_n406	714.534	405.97	1096.52		t_n406	772.469	619.54	967.41		t_n406	964.491	681.02	1252.94		t_n406	1138.03	600.18	1542.81		t_n401	744.222	518.79	976.43		t_n396	1779.19	1376.49	2205.36		t_n403	188.787	114.75	286.66		t_n406	840.307	696.99	994.21		t_n404	199.326	133.1	282.17
t_n407	131.26	30.93	300.59		t_n407	227.575	46.29	527.73		t_n407	400.141	278.93	549.68		t_n407	456.852	49.08	972.45		t_n407	496.471	113.75	1082.52		t_n402	1510.52	1065.65	1955.25		t_n397	1442.85	1021.24	1879.77		t_n404	1040.04	874.42	1212.37		t_n407	236.757	160.76	331.51		t_n405	1081.07	924.52	1241.13
t_n408	1121.67	899.58	1350.42		t_n408	1169.21	769.23	1538.29		t_n408	925.028	763.89	1130.1		t_n408	1288.9	1008.66	1541.48		t_n408	1277.53	878.3	1617.93		t_n403	591.409	372.72	867.08		t_n398	1329.16	973.81	1719.56		t_n405	886.182	571.98	1124.13		t_n408	1035.79	882.92	1195.6		t_n406	861.271	585.63	1089.82
t_n409	832.294	361.98	1210.82		t_n409	783.645	209.96	1334.61		t_n409	705.987	505.02	924.56		t_n409	643.6	31.56	1328.13		t_n409	639.142	30.82	1365.16		t_n404_CG-FORAMINIFERA-DUP1	808.125	583.46	1057.3		t_n399	1132.35	772.25	1533.82		t_n406	640.318	447.14	848.95		t_n409	810.094	537.5	1038.06		t_n407	611.289	428.6	815.43
t_n410	471.918	259.61	746.21		t_n410	583.921	221.67	1030.51		t_n410	598.375	370.25	839.24		t_n410	306.486	14.74	841.28		t_n410	470.452	111.1	971.53		t_n405	1835.76	1370.22	2329.43		t_n400	3324.69	3183.42	3498.64		t_n407	1660.72	1309.41	2034.77		t_n410	676.6	490.15	872.38		t_n408	1538.98	1208.59	1870.02
t_n411	1762.17	1275.85	2321.87		t_n411	1931.39	922.21	3137.95		t_n411	1259.63	985.92	1587.88		t_n411	1848.08	811.74	3077.05		t_n411	1918.61	829.61	3145.76		t_n406	1457.08	972.33	1960.08		t_n401	3087.81	2755.86	3336.37		t_n408	520.474	328.53	766.38		t_n411	1515.96	1181.49	1853.78		t_n409	596.605	394.58	845.86
t_n412	490.538	230.08	868.77		t_n412	912.269	365.33	1476.94		t_n412	489.722	259.07	787.27		t_n412	547.011	285.53	892.84		t_n412	574.479	67.48	1315.66		t_n407	1337.01	940.01	1778.98		t_n402	2114.25	1318.19	2761.34		t_n409_CG-FORAMINIFERA-DUP1	736.36	550.56	962.99		t_n412	597.807	385.47	863.05		t_n410_CG-FORAMINIFERA-DUP1	783.513	584.54	1001.77
t_n413_CG-FORAMINIFERA-DUP1	792.359	556.55	1080.84		t_n413_CG-FORAMINIFERA-DUP1	871.369	537.09	1399.02		t_n413_CG-FORAMINIFERA-DUP1	860.258	610.62	1125.93		t_n413_CG-FORAMINIFERA-DUP1	812.553	554.64	1141.84		t_n413_CG-FORAMINIFERA-DUP1	887.73	537.52	1459.53		t_n408	1091.96	694.22	1548.98		t_n403	3148.51	3041.23	3299.36		t_n410	1837.2	1412.59	2270.63		t_n413_CG-FORAMINIFERA-DUP1	734.426	551.44	956.66		t_n411	1975.46	1518.67	2419.65
t_n414	1847.81	1184.61	2562.92		t_n414	1796.97	763.76	3098.55		t_n414	2257.81	1592.47	2858.88		t_n414	2058.15	1363.21	2819.57		t_n414	2242.68	1284.1	3247.56		t_n409	3317.39	3154.96	3523.17		t_n404_TG-OXYPHOTOBACTERIA-DUP	2991.2	2946.25	3106.54		t_n411	1462.89	1002.5	1924.99		t_n414	1717.67	1289.72	2169.94		t_n412	1478.06	1001.04	1948.56
t_n415	1422.29	814.07	2104.1		t_n415	1214.08	305.04	2488.98		t_n415	1683.08	1118.21	2210.47		t_n415	1544.16	768.57	2365.5		t_n415	1586.38	677.73	2632.85		t_n410	2990.1	2488.91	3320.89		t_n405_CG-OXYPHOTOBACTERIA-DUP	2155.9	1972.97	2426.01		t_n412	1310.75	930.91	1725.65		t_n415	1440.55	980.73	1907.52		t_n413	1397.19	1004.56	1815.6
t_n416	1251.77	736.85	1873.65		t_n416	1146.72	408.4	2241.93		t_n416	1591.89	1115.69	2052.09		t_n416	1535.75	935.67	2243.14		t_n416	1390.33	629.67	2352.97		t_n411	1954.48	1081.61	2716.05		t_n406	1834.15	1628.12	2075.53		t_n413	1028.22	659.29	1450.09		t_n416	1293.93	927.49	1699.11		t_n414	1159.73	767.1	1591.06
t_n417	904.709	446.43	1515.94		t_n417	764.784	194.57	1722.8		t_n417	1285.61	807.46	1791.43		t_n417	808.877	58.86	1866.58		t_n417	862.99	298.84	1704.81		t_n412	3132.13	3014.17	3311.35		t_n407	1721.69	1525.55	1952.95		t_n414	3404.75	3236.44	3602.57		t_n417	1062.42	699.13	1476.24		t_n415	3298.84	3162.38	3468.79
t_n418	3419.91	3192.59	3682.94		t_n418	3725.81	3310.12	4088.62		t_n418	3315.79	3144.84	3520.56		t_n418	3594.86	3284.84	3899.75		t_n418	3865.16	3483.99	4175.25		t_n413_TG-OXYPHOTOBACTERIA-DUP	3005.62	2946.66	3153.28		t_n408_ARCHAEPLASTIDA-DUP4	1376.81	1240.28	1517.3		t_n415	3166.34	2751.6	3452.63		t_n418	3303.22	3160.41	3483.24		t_n416	3059.28	2679.85	3318.52
t_n419	3032.53	2191.27	3518.27		t_n419	2446.25	839.45	3768.68		t_n419	2824.82	2332.67	3185.25		t_n419	2641.27	1453.72	3519.3		t_n419	2861.97	1304.03	3903.82		t_n414_CG-OXYPHOTOBACTERIA-DUP	2181.78	1977.03	2486.33		t_n409	1017.43	884.51	1160.09		t_n416	2102.28	1172.94	2875.47		t_n419	3035.19	2657.81	3303.03		t_n417	2545.49	1771.32	3031.29
t_n420	2721.39	1679.45	3370.36		t_n420	1603.58	331.95	3284.4		t_n420	2322.46	1629.13	2854.71		t_n420	2382.21	1276.61	3301.74		t_n420	1085.43	211.14	2481.38		t_n415	1907.17	1668.93	2196.56		t_n410	868.136	728.93	1015.7		t_n417	3175.31	3050.38	3347		t_n420	2004.37	1158.73	2716.05		t_n418	3153.59	3046.14	3304.59
t_n421	3224.45	3032.99	3483.46		t_n421	3511.38	3092.59	3939.48		t_n421	3207.3	3044.66	3417.03		t_n421	3342.18	3071.92	3669.51		t_n421	3597.59	3130.14	4029.66		t_n416	1853.89	1619.11	2137.42		t_n411	311.199	209.65	435.71		t_n418_TG-OXYPHOTOBACTERIA-DUP	2994.57	2946.33	3118.37		t_n421	3149.93	3038.82	3308.19		t_n419_TG-OXYPHOTOBACTERIA-DUP	2987.44	2946.13	3095.18
t_n422_TG-OXYPHOTOBACTERIA-DUP	3035.99	2947.64	3245.77		t_n422_TG-OXYPHOTOBACTERIA-DUP	3271.45	2960.26	3746.58		t_n422_TG-OXYPHOTOBACTERIA-DUP	3058.57	2949.22	3268.32		t_n422_TG-OXYPHOTOBACTERIA-DUP	3121.45	2951.2	3456.73		t_n422_TG-OXYPHOTOBACTERIA-DUP	3310.58	2962.23	3826.71		t_n417_ARCHAEPLASTIDA-DUP4	1430.11	1272.28	1588.01		t_n412_EMBRYOPHYTA-DUP4	478.883	434.27	515.86		t_n419_CG-OXYPHOTOBACTERIA-DUP	2136.28	1951	2434.96		t_n422_TG-OXYPHOTOBACTERIA-DUP	2991.62	2946.26	3108.54		t_n420_CG-OXYPHOTOBACTERIA-DUP	2140.76	1963.59	2412.32
t_n423_CG-OXYPHOTOBACTERIA-DUP	2274.61	1986.15	2690.91		t_n423_CG-OXYPHOTOBACTERIA-DUP	2558.14	2020.07	3231.35		t_n423_CG-OXYPHOTOBACTERIA-DUP	2372.8	2076.51	2675.13		t_n423_CG-OXYPHOTOBACTERIA-DUP	2310.8	2004.64	2730.42		t_n423_CG-OXYPHOTOBACTERIA-DUP	2374.99	1989.04	3019.06		t_n418	1067.75	909.07	1236.96		t_n413	1069.35	913.34	1228.71		t_n420	1701.07	1471.82	1960.4		t_n423_CG-OXYPHOTOBACTERIA-DUP	2135.85	1954.23	2422.67		t_n421	1842.42	1633.45	2086.79
t_n424	1780.32	1445.23	2184.7		t_n424	2064.87	1506.03	2807.86		t_n424	2194.8	1890.32	2514.32		t_n424	2051.58	1729.72	2451.99		t_n424	1985.98	1508.85	2619.11		t_n419	956.793	792.67	1130.56		t_n414	976.606	769.29	1163.61		t_n421	1518.72	1324.64	1738.64		t_n424	1780.62	1556.24	2036.77		t_n422	1711.19	1513.72	1941.41
t_n425	1452.89	1219.5	1727.65		t_n425	1853.2	1368.52	2581.38		t_n425	2142.89	1835.48	2467.88		t_n425	1799.93	1522.29	2159.46		t_n425	1853.46	1407.35	2473.2		t_n420	293.707	195.52	417.18		t_n415	736.041	469.69	982.8		t_n422_ARCHAEPLASTIDA-DUP4	1317.58	1164.14	1477.06		t_n425	1690.86	1473.6	1941.12		t_n423_ARCHAEPLASTIDA-DUP4	1403.5	1261.69	1546.42
t_n426_ARCHAEPLASTIDA-DUP4	1327.83	1132.05	1530.76		t_n426_ARCHAEPLASTIDA-DUP4	1465	1173.79	1721.69		t_n426_ARCHAEPLASTIDA-DUP4	1180.52	1040.05	1398.55		t_n426_ARCHAEPLASTIDA-DUP4	1594.52	1388.74	1772.29		t_n426_ARCHAEPLASTIDA-DUP4	1493.67	1200.2	1742.81		t_n421_EMBRYOPHYTA-DUP4	480.256	434.5	516.11		t_n416	964.389	698.41	1287.09		t_n423	1021.31	871.48	1182.28		t_n426_ARCHAEPLASTIDA-DUP4	1319.1	1175.78	1469.39		t_n424	980.826	844.46	1127.66
t_n427	946.621	759.9	1159.85		t_n427	834.873	549.56	1209.55		t_n427	849.878	696.98	1050.75		t_n427	1154.24	901.2	1407.41		t_n427	1310.37	947.07	1627.91		t_n422	1091.67	914.32	1271.64		t_n417	814.548	567.81	1124.46		t_n424	880.479	722.2	1048.58		t_n427	982.386	846.31	1130.46		t_n425	824.351	682.95	976.67
t_n428	725.804	509.2	961.74		t_n428	714.534	405.97	1096.52		t_n428	772.469	619.54	967.41		t_n428	964.491	681.02	1252.94		t_n428	1138.03	600.18	1542.81		t_n423	979.44	722.53	1201.03		t_n418	466.318	282.37	712.81		t_n425_EMBRYOPHYTA-DUP4	469.826	432.43	514.32		t_n428	840.307	696.99	994.21		t_n426	199.326	133.1	282.17
t_n429	131.26	30.93	300.59		t_n429	227.575	46.29	527.73		t_n429	400.141	278.93	549.68		t_n429	456.852	49.08	972.45		t_n429	496.471	113.75	1082.52		t_n424	686.106	397.54	973.51		t_n419	478.456	269.73	784.12		t_n426	1040.04	874.42	1212.37		t_n429	236.757	160.76	331.51		t_n427_EMBRYOPHYTA-DUP4	475.881	433.52	515.37
t_n430_EMBRYOPHYTA-DUP4	468.015	432.1	514.03		t_n430_EMBRYOPHYTA-DUP4	472.699	432.56	515.22		t_n430_EMBRYOPHYTA-DUP4	477.864	433.62	515.83		t_n430_EMBRYOPHYTA-DUP4	478.153	433.56	516.01		t_n430_EMBRYOPHYTA-DUP4	472.823	432.56	515.25		t_n425	870.348	601.24	1221.71		t_n420	3469.82	3214.53	3714.2		t_n427	870.527	591.99	1103.59		t_n430_EMBRYOPHYTA-DUP4	471.349	432.68	514.54		t_n428	1081.07	924.52	1241.13
t_n431	1121.67	899.58	1350.42		t_n431	1169.21	769.23	1538.29		t_n431	925.028	763.89	1130.1		t_n431	1288.9	1008.66	1541.48		t_n431	1277.53	878.3	1617.93		t_n426	678.605	448.08	985.35		t_n421	3382.45	3127.19	3628.38		t_n428	515.91	205.77	845.89		t_n431	1035.79	882.92	1195.6		t_n429	976.213	758.91	1168.28
t_n432	942.365	518.28	1256.97		t_n432	779.656	175.98	1343.03		t_n432	821.651	570.81	1055.62		t_n432	713.766	180.66	1247.33		t_n432	851.498	191.42	1429.13		t_n427	442.892	253.74	704.68		t_n422	2349.68	1583.52	3000.53		t_n429	1110.39	795.52	1422.22		t_n432	932.957	719.59	1122.49		t_n430	721.017	444.13	978.38
t_n433	465.603	22.94	1053.43		t_n433	389.66	14.77	1043.53		t_n433	586.836	354.61	839.16		t_n433	397.473	26.25	973.27		t_n433	425.694	15.66	1127.24		t_n428	534.151	264.72	961.67		t_n423	2158.73	1412.12	2814.44		t_n430	901.403	614.6	1215.16		t_n433	691.855	421.62	942.73		t_n431	998.806	699.06	1364.28
t_n434	1096.12	705.41	1470.93		t_n434	1176.21	481.67	1974.57		t_n434	1401.26	941.69	1851.37		t_n434	818.505	449.01	1446.67		t_n434	1373.28	705.07	2086.81		t_n429	3495.26	3210.18	3763.95		t_n424	3184.94	2932.49	3432.47		t_n431	517.886	295.29	809.3		t_n434	1069.08	741.99	1442.01		t_n432	767.946	512.53	1096.95
t_n435	867.903	502.68	1267.24		t_n435	681.402	167.57	1452.88		t_n435	1028.46	621.28	1487.59		t_n435	720.648	394.01	1226.48		t_n435	932.353	355.15	1675.22		t_n430	3430.24	3143.96	3701.33		t_n425	2964.45	2720.1	3209.42		t_n432	448.225	234.09	781.18		t_n435	832.977	549.47	1185.77		t_n433	435.057	250.1	691.3
t_n436	452.078	189.38	821.12		t_n436	402.802	46.89	1080.09		t_n436	638.644	361.63	994.66		t_n436	375.769	164.02	683.18		t_n436	546.215	150.11	1183.95		t_n431	2397.9	1516.88	3129.61		t_n426	2785.18	2525.92	3042.39		t_n433	3456.98	3180.55	3720.03		t_n436	441.341	249.91	708.17		t_n434	477.968	264.09	800.36
t_n437	508.279	205.19	1025.15		t_n437	635.951	80.55	1985.07		t_n437	1145.25	438.66	1974.12		t_n437	1641.77	51.05	3062.63		t_n437	1018.37	158.46	2658.06		t_n432	2080.89	1246.91	2830.34		t_n427	2702.48	2443.73	2961.08		t_n434	3359.92	3083.17	3627.07		t_n437	465.422	252	788.24		t_n435	3473.86	3217.67	3718.96
t_n438	3511.12	3188.97	3813.18		t_n438	3745.77	3350.49	4077.37		t_n438	3564.24	3311.67	3785.58		t_n438	3616.9	3279.15	3927.6		t_n438	4113.1	3742.15	4379.73		t_n433	3232.54	2948.35	3508.72		t_n428	2486.96	2216.58	2756.68		t_n435	2686.05	1768.08	3259.57		t_n438	3492.77	3227.85	3743.49		t_n436	3392.92	3137.45	3639.4
t_n439	3389.48	3057.92	3705.83		t_n439	3691.3	3289.83	4033.38		t_n439	3524.9	3267.94	3751.68		t_n439	3469.43	3128	3793.18		t_n439	3973.27	3538.31	4303.01		t_n434	2965.21	2690.48	3239.13		t_n429	2024.99	1709.26	2339.57		t_n436	2421.9	1512.5	3047.08		t_n439	3409.17	3143.53	3663.78		t_n437	2772.49	1941.73	3289.34
t_n440	2759.41	1429.64	3529.38		t_n440	2652.94	870.88	3802.75		t_n440	2805.06	2194.55	3263.47		t_n440	2832.96	1541.28	3624.05		t_n440	3085.23	1837.01	3962.61		t_n435	2817.83	2519.67	3110.71		t_n430	1725.44	1280.66	2118.7		t_n437	3141.98	2870.11	3410.95		t_n440	2415.78	1573.5	3100.47		t_n438	2480.38	1687.18	3026.39
t_n441	2345.05	1120.31	3293.59		t_n441	1492.19	298.05	3177.39		t_n441	2516.45	1887.09	3026.82		t_n441	2624.02	1426.95	3481.94		t_n441	1975.39	819.05	3267.82		t_n436	2755.39	2457.53	3048.57		t_n431	1534.78	1076.75	1950.46		t_n438	2963.24	2696.59	3229.16		t_n441	2049.33	1248.88	2769.58		t_n439	3277.91	3023.3	3525.71
t_n442	3265.58	2936.68	3586.1		t_n442	3615.32	3203.14	3970.75		t_n442	3507.44	3246.35	3737.61		t_n442	3390.25	3045.72	3721.03		t_n442	3510.72	3007.79	3963.13		t_n437	2442.04	2114.86	2762.69		t_n432	2054.82	1711.1	2382.2		t_n439	2713.41	2423.33	3001.46		t_n442	3208.89	2946.23	3466.52		t_n440	3009.95	2763.19	3256.23
t_n443	3146.7	2820.02	3469.08		t_n443	3366.71	2924.02	3768.49		t_n443	2799.15	2502.27	3087.19		t_n443	3309.04	2973.55	3633.58		t_n443	3389.26	2885.9	3855.69		t_n438	1865.95	1490.64	2243.81		t_n433	1008.17	666.84	1405.1		t_n440	2601.61	2310.07	2893.32		t_n443	2958.82	2701.42	3215.76		t_n441	2784.56	2515.08	3050.87
t_n444	2845.95	2474.04	3208.53		t_n444	3112.55	2556.18	3595.59		t_n444	2736.27	2432.98	3032.2		t_n444	3180.39	2786.28	3544.02		t_n444	3304.76	2779.19	3789.81		t_n439	1705.02	1268.02	2118.81		t_n434	1954.07	1505.16	2371.78		t_n441	2426.47	2123.52	2728.54		t_n444	2757.47	2482.84	3029.43		t_n442	2681.66	2411.34	2950.63
t_n445	2662.61	2287.97	3032.86		t_n445	2847.68	2241.66	3394.98		t_n445	2696.56	2390.81	2995.43		t_n445	3051.72	2647.02	3433.61		t_n445	3198.12	2647.53	3704.65		t_n440	1552.18	1070.99	1996.85		t_n435	604.313	411.3	858.06		t_n442	1848.56	1484.71	2213.25		t_n445	2660.75	2384.85	2935.06		t_n443	2406.32	2116.62	2693.11
t_n446	2601.47	2219.08	2978.29		t_n446	2558.42	1899.07	3170.08		t_n446	2374.05	2054.22	2690.94		t_n446	2712.66	2241.85	3153.8		t_n446	2973.11	2334.01	3549.25		t_n441	2027.35	1612.59	2416.65		t_n436	296.249	172.25	467.96		t_n443	1470.53	991.01	1926.39		t_n446	2429.93	2140.31	2718.88		t_n444	2041.09	1712.11	2364.46
t_n447	2521.01	2115.83	2913.07		t_n447	1844.99	1106.23	2605.02		t_n447	2133.66	1798.3	2467.07		t_n447	2023.84	1489.18	2571.6		t_n447	1949.63	1206.88	2722.11		t_n442	1191.5	732.1	1695		t_n437	2682.15	2434.48	2933		t_n444	1136.51	666.7	1622.96		t_n447	1947.64	1608.07	2284.99		t_n445	1699.7	1223.3	2116.61
t_n448	1840.74	948.05	2589.83		t_n448	1405.54	632.87	2249.54		t_n448	1972.09	1581.65	2342.5		t_n448	1647.16	984.47	2303.38		t_n448	1694.02	873.19	2533.2		t_n443	2249.43	1757.15	2670.9		t_n438_TG-EUKARYA-ARCH-DUP	2565.39	2315.98	2819.44		t_n445	1906.05	1516.16	2282.25		t_n448	1680.25	1222.95	2089.46		t_n446	1443.6	944.25	1899.75
t_n449	1188.76	564.33	1920.2		t_n449	756.326	148.84	1653.66		t_n449	1829.13	1385.65	2240.09		t_n449	1251.9	636.96	1940.72		t_n449	1366.67	533.61	2270.37		t_n444	667.512	424.84	997.5		t_n439_LECA-DUP	1725.55	1559.96	1876.13		t_n446	927.215	582.55	1340.32		t_n449	1420.38	937.8	1867.84		t_n447	1980.43	1623.88	2322.72
t_n450	1988.25	1502.86	2459.72		t_n450	1902.18	981.19	2752.38		t_n450	2152.7	1806.71	2493.04		t_n450	2255.07	1563.1	2856.72		t_n450	2494.41	1554.55	3263.42		t_n445	348.221	188.98	576.84		t_n440	1499.45	1320.64	1678.38		t_n447	1935	1465.65	2367.1		t_n450	1969.29	1597.53	2323.92		t_n448	949.16	607.6	1349.27
t_n451	896.424	507.47	1383.61		t_n451	795.862	37.87	2002.12		t_n451	1444.16	920.59	1934.98		t_n451	846.367	42.54	1994.94		t_n451	1963.47	887.04	2963.54		t_n446	2684.92	2410.79	2963.74		t_n441	1313.1	1129.72	1500.38		t_n448	507.777	326.7	755.1		t_n451	989.227	631.43	1405.28		t_n449	1870.98	1410.82	2309.98
t_n452	1565.78	1021.49	2150.17		t_n452	2052.06	1189.29	2863.87		t_n452	2005.45	1453.33	2469.32		t_n452	2624.75	1979.32	3177.57		t_n452	2666.09	1558.92	3457.84		t_n447_TG-EUKARYA-ARCH-DUP	2558.43	2282.71	2842.66		t_n442_FUNGI-DUP	963.018	780.33	1156.02		t_n449	271.762	147.54	449.41		t_n452	1780.42	1305.57	2246.04		t_n450	569.033	378.67	819.67
t_n453	398.192	216.72	664.78		t_n453	767.619	244.25	1576.27		t_n453	1067.14	570.92	1623.03		t_n453	866.677	461.3	1435.65		t_n453	1037.01	354.4	2093.15		t_n448_LECA-DUP	1741.87	1565.17	1885.46		t_n443	729.113	549.07	924.58		t_n450	2708.86	2440.5	2981.74		t_n453	546.936	361.71	795.4		t_n451	298.173	169.21	478.58
t_n454	225.56	95.63	426.81		t_n454	429.97	63.1	1127.03		t_n454	487.374	210.12	899.3		t_n454	444.188	10.76	1213.93		t_n454	382.415	63.46	1014.15		t_n449	1597.02	1399.14	1781.69		t_n444_METAZOA	603.608	589.68	610.54		t_n451_TG-EUKARYA-ARCH-DUP	2504.4	2233.84	2782.43		t_n454	282.966	161.72	454.33		t_n452	2756.84	2504.64	3010.51
t_n455	3001.82	2660.75	3340.45		t_n455	3182.27	2700.61	3621.28		t_n455	2583.26	2286.09	2879.98		t_n455	3021.16	2677.14	3364.82		t_n455	2973.09	2430.92	3513.11		t_n450	1342.5	1132.13	1553.06		t_n445_EUMETAZOA-DUP3	568.282	561.33	582.96		t_n452_LECA-DUP	1714.8	1530.18	1877.58		t_n455	2696.2	2435.89	2960.49		t_n453_TG-EUKARYA-ARCH-DUP	2590.38	2335.08	2850.34
t_n456_TG-EUKARYA-ARCH-DUP	2697.58	2343.02	3058.17		t_n456_TG-EUKARYA-ARCH-DUP	2803.1	2270.55	3318.98		t_n456_TG-EUKARYA-ARCH-DUP	2365.44	2036.37	2700.95		t_n456_TG-EUKARYA-ARCH-DUP	2944.97	2597.01	3295.33		t_n456_TG-EUKARYA-ARCH-DUP	2695.64	2175.78	3259.93		t_n451_FUNGI-DUP	915.612	710.06	1137.09		t_n446	445.41	363.21	510.3		t_n453	1558.71	1366.89	1742.19		t_n456_TG-EUKARYA-ARCH-DUP	2508.56	2243.94	2779.46		t_n454_LECA-DUP	1756.89	1590.56	1888.56
t_n457_LECA-DUP	1764.06	1548.29	1903.39		t_n457_LECA-DUP	1821.28	1626.22	1933.6		t_n457_LECA-DUP	1414.62	1206.29	1678.25		t_n457_LECA-DUP	1828.49	1669.22	1929.78		t_n457_LECA-DUP	1823.72	1632.41	1934.42		t_n452_METAZOA	604.135	590.62	610.68		t_n447	550.624	383.4	756		t_n454	1261.26	1053.76	1473.37		t_n457_LECA-DUP	1684.55	1507.72	1859.69		t_n455	1538.9	1361.42	1710.06
t_n458	1467.73	1195.77	1714.51		t_n458	1655.46	1279.33	1876.7		t_n458	1109.05	895.27	1370.76		t_n458	1625.09	1319.1	1843.75		t_n458	1656.22	1274.02	1875.55		t_n453_EUMETAZOA-DUP3	568.298	561.32	583.31		t_n448	1661.43	1496.73	1818.72		t_n455_FUNGI-DUP	860.756	662.09	1075.95		t_n458	1512.66	1328.31	1700.7		t_n456	1310.22	1124.76	1496.97
t_n459	1194.59	933.7	1472.09		t_n459	1325.92	879.36	1725.51		t_n459	913.003	732.16	1163.42		t_n459	1271.73	948.83	1586.59		t_n459	1413.2	896.9	1782.38		t_n454	437.981	334.79	517.2		t_n449	1594.89	1436.04	1751.11		t_n456	673.625	478.82	890.97		t_n459	1283.51	1092.55	1483.04		t_n457_FUNGI-DUP	924.789	739.29	1122.45
t_n460_FUNGI-DUP	858.59	602.52	1144.44		t_n460_FUNGI-DUP	886.934	467.06	1384.14		t_n460_FUNGI-DUP	578.237	419.56	788.3		t_n460_FUNGI-DUP	963.864	643.4	1312.34		t_n460_FUNGI-DUP	900.5	447.11	1441.48		t_n455	627.089	413.44	888.55		t_n450_ARCHAEPLASTIDA-DUP5	1376.81	1240.28	1517.3		t_n457_METAZOA	603.248	588.63	610.46		t_n460_FUNGI-DUP	886.018	698.85	1087.79		t_n458	685.247	501.96	885.66
t_n461	678.044	438.36	955.78		t_n461	463.501	57.45	1044.68		t_n461	386.799	255.12	561.56		t_n461	419.844	48.57	943.76		t_n461	600.314	183.38	1155.22		t_n456	1670.5	1493.98	1827.76		t_n451	1208.88	1047.68	1373.22		t_n458_EUMETAZOA-DUP3	568.251	561.32	583.12		t_n461	668.024	486.28	870.81		t_n459_METAZOA	604.574	592.19	610.77
t_n462_METAZOA	596.895	577.23	609.52		t_n462_METAZOA	595.877	576.55	609.4		t_n462_METAZOA	600.455	581.55	610.02		t_n462_METAZOA	596.718	577	609.52		t_n462_METAZOA	594.482	575.89	609.21		t_n457	1583.54	1413.86	1744.67		t_n452	1017.43	884.51	1160.09		t_n459	426.655	314.51	514.33		t_n462_METAZOA	604.348	591.58	610.71		t_n460_EUMETAZOA-DUP3	567.376	561.29	580.71
t_n463_EUMETAZOA-DUP3	572.863	561.57	589.57		t_n463_EUMETAZOA-DUP3	574.084	561.68	590.15		t_n463_EUMETAZOA-DUP3	570.756	561.42	587.94		t_n463_EUMETAZOA-DUP3	573.517	561.61	589.91		t_n463_EUMETAZOA-DUP3	574.493	561.72	590.21		t_n458_ARCHAEPLASTIDA-DUP5	1430.11	1272.28	1588.01		t_n453_EMBRYOPHYTA-DUP5	478.883	434.27	515.86		t_n460	587.036	394.53	823.04		t_n463_EUMETAZOA-DUP3	567.586	561.3	581.35		t_n461	420.58	331.06	493.96
t_n464	426.188	275.31	537.28		t_n464	335.564	94.6	548.64		t_n464	465.728	367.81	540.73		t_n464	277.774	15.88	558.04		t_n464	387.767	82.13	569.98		t_n459	1311.91	1134.76	1487.19		t_n454_EUDICOT-MONOCOT-DUP4	222.748	171.17	250.89		t_n461	1654.48	1468.07	1828.64		t_n464	425.775	335.51	499.42		t_n462	503.004	341.68	702.67
t_n465	419.813	215.79	709.48		t_n465	558.714	153.19	1181.65		t_n465	445.839	242.73	701.74		t_n465	682.325	41	1448.85		t_n465	526.601	138.23	1143.62		t_n460	1067.75	909.07	1236.96		t_n455	868.136	728.93	1015.7		t_n462	1570.16	1390.31	1746.97		t_n465	550.925	376.14	766.43		t_n463	1678.44	1512.47	1825.59
t_n466	1703.77	1483.13	1870.76		t_n466	1687.11	1430.13	1867.93		t_n466	1352.98	1157.23	1606.29		t_n466	1780.1	1609.43	1898.5		t_n466	1752.24	1524.38	1896.96		t_n461_EMBRYOPHYTA-DUP5	480.256	434.5	516.11		t_n456	1069.35	913.34	1228.71		t_n463_ARCHAEPLASTIDA-DUP5	1317.58	1164.14	1477.06		t_n466	1620.57	1444.07	1800.03		t_n464	1597.97	1438.16	1748.99
t_n467	1605.23	1386.63	1798.84		t_n467	1566.39	1289.09	1793.6		t_n467	1286.24	1104.02	1529.26		t_n467	1700.83	1512.48	1849.06		t_n467	1681.57	1431.68	1858.38		t_n462_EUDICOT-MONOCOT-DUP4	240.653	213.7	256.86		t_n457	897.931	678.54	1096.53		t_n464	1021.31	871.48	1182.28		t_n467	1536.26	1367.67	1712.04		t_n465_ARCHAEPLASTIDA-DUP5	1403.5	1261.69	1546.42
t_n468_ARCHAEPLASTIDA-DUP5	1327.83	1132.05	1530.76		t_n468_ARCHAEPLASTIDA-DUP5	1465	1173.79	1721.69		t_n468_ARCHAEPLASTIDA-DUP5	1180.52	1040.05	1398.55		t_n468_ARCHAEPLASTIDA-DUP5	1594.52	1388.74	1772.29		t_n468_ARCHAEPLASTIDA-DUP5	1493.67	1200.2	1742.81		t_n463	956.793	792.67	1130.56		t_n458	1343.5	1157.68	1527.04		t_n465_EMBRYOPHYTA-DUP5	469.826	432.43	514.32		t_n468_ARCHAEPLASTIDA-DUP5	1319.1	1175.78	1469.39		t_n466	1229.77	1064.33	1395.31
t_n469	1144.28	872.97	1420.73		t_n469	1191.71	796.51	1560.75		t_n469	983.983	778.53	1237.72		t_n469	1465.93	1197.67	1693.23		t_n469	1411.59	1082	1691.06		t_n464	293.707	195.52	417.18		t_n459	1205.12	957.37	1431.95		t_n466_EUDICOT-MONOCOT-DUP4	236.191	201.23	254.65		t_n469	1230.79	1067.65	1395.7		t_n467	980.826	844.46	1127.66
t_n470	946.621	759.9	1159.85		t_n470	834.873	549.56	1209.55		t_n470	849.878	696.98	1050.75		t_n470	1154.24	901.2	1407.41		t_n470	1310.37	947.07	1627.91		t_n465	1091.67	914.32	1271.64		t_n460	718.393	520.07	932.61		t_n467	880.479	722.2	1048.58		t_n470	982.386	846.31	1130.46		t_n468_EMBRYOPHYTA-DUP5	475.881	433.52	515.37
t_n471_EMBRYOPHYTA-DUP5	468.015	432.1	514.03		t_n471_EMBRYOPHYTA-DUP5	472.699	432.56	515.22		t_n471_EMBRYOPHYTA-DUP5	477.864	433.62	515.83		t_n471_EMBRYOPHYTA-DUP5	478.153	433.56	516.01		t_n471_EMBRYOPHYTA-DUP5	472.823	432.56	515.25		t_n466	873.918	574.58	1127.08		t_n461_CG-FORAMINIFERA-DUP2	769.431	581.74	976.38		t_n468	188.787	114.75	286.66		t_n471_EMBRYOPHYTA-DUP5	471.349	432.68	514.54		t_n469_EUDICOT-MONOCOT-DUP4	236.792	204.04	254.66
t_n472_EUDICOT-MONOCOT-DUP4	188.662	129.68	246.36		t_n472_EUDICOT-MONOCOT-DUP4	214.255	144.42	250.44		t_n472_EUDICOT-MONOCOT-DUP4	221.202	165.7	250.75		t_n472_EUDICOT-MONOCOT-DUP4	187.689	128.13	247.17		t_n472_EUDICOT-MONOCOT-DUP4	196.255	130.21	248.23		t_n467	1390.26	1181.41	1587.28		t_n462	470.823	314.41	669.08		t_n469	1040.04	874.42	1212.37		t_n472_EUDICOT-MONOCOT-DUP4	238.817	209.49	255.63		t_n470	824.351	682.95	976.67
t_n473	725.804	509.2	961.74		t_n473	714.534	405.97	1096.52		t_n473	772.469	619.54	967.41		t_n473	964.491	681.02	1252.94		t_n473	1138.03	600.18	1542.81		t_n468	1262.33	984.48	1503.62		t_n463	2144.6	1792.49	2469.32		t_n470	835.779	597.39	1054.2		t_n473	840.307	696.99	994.21		t_n471	199.326	133.1	282.17
t_n474	131.26	30.93	300.59		t_n474	227.575	46.29	527.73		t_n474	400.141	278.93	549.68		t_n474	456.852	49.08	972.45		t_n474	496.471	113.75	1082.52		t_n469	744.222	518.79	976.43		t_n464	1877.95	1485.3	2241.22		t_n471	1315.53	1107.59	1522.72		t_n474	236.757	160.76	331.51		t_n472	1081.07	924.52	1241.13
t_n475	1121.67	899.58	1350.42		t_n475	1169.21	769.23	1538.29		t_n475	925.028	763.89	1130.1		t_n475	1288.9	1008.66	1541.48		t_n475	1277.53	878.3	1617.93		t_n470_CG-FORAMINIFERA-DUP2	808.125	583.46	1057.3		t_n465	2553.56	2252.3	2835.13		t_n472	1206.34	965.65	1437.42		t_n475	1035.79	882.92	1195.6		t_n473	858.096	603.73	1080.78
t_n476	822.75	507.29	1129.41		t_n476	716.462	105.6	1341.86		t_n476	462.758	22.56	952.2		t_n476	681.389	15.22	1405.06		t_n476	917.369	406.69	1407.63		t_n471	591.409	372.72	867.08		t_n466	2252.42	1886.5	2576.74		t_n473	640.318	447.14	848.95		t_n476	837.378	608.11	1043.46		t_n474	1333.84	1142.04	1519.51
t_n477	1323.18	1059.79	1575.59		t_n477	1363.64	954.21	1689.08		t_n477	1063.04	795.33	1352.48		t_n477	1450.45	1159.81	1698.61		t_n477	1522.53	1099.15	1796.47		t_n472	2194.54	1798.68	2548.02		t_n467	525.552	323.87	809.3		t_n474_CG-FORAMINIFERA-DUP2	736.36	550.56	962.99		t_n477	1309.08	1111.52	1508.39		t_n475	1224.65	993.81	1439.08
t_n478	1152.1	795.41	1470.68		t_n478	1038.08	530.89	1510.17		t_n478	830.839	505.39	1187.53		t_n478	711.593	162.2	1308.57		t_n478	1119.12	516.34	1621.92		t_n473	1826.48	1348.06	2258.09		t_n468	252.156	142.29	406.49		t_n475	520.474	328.53	766.38		t_n478	1209.87	987.08	1428.08		t_n476	611.289	428.6	815.43
t_n479	471.918	259.61	746.21		t_n479	583.921	221.67	1030.51		t_n479	598.375	370.25	839.24		t_n479	306.486	14.74	841.28		t_n479	470.452	111.1	971.53		t_n474	2464.98	2116.87	2789.7		t_n469	3072.56	2617.51	3435.44		t_n476	2101.63	1714.34	2452.54		t_n479	676.6	490.15	872.38		t_n477_CG-FORAMINIFERA-DUP2	783.513	584.54	1001.77
t_n480_CG-FORAMINIFERA-DUP2	792.359	556.55	1080.84		t_n480_CG-FORAMINIFERA-DUP2	871.369	537.09	1399.02		t_n480_CG-FORAMINIFERA-DUP2	860.258	610.62	1125.93		t_n480_CG-FORAMINIFERA-DUP2	812.553	554.64	1141.84		t_n480_CG-FORAMINIFERA-DUP2	887.73	537.52	1459.53		t_n475	2248.99	1773.64	2642.96		t_n470	2877.97	2347.73	3297.47		t_n477	1909.81	1478.33	2300.07		t_n480_CG-FORAMINIFERA-DUP2	734.426	551.44	956.66		t_n478	596.605	394.58	845.86
t_n481	490.538	230.08	868.77		t_n481	912.269	365.33	1476.94		t_n481	489.722	259.07	787.27		t_n481	547.011	285.53	892.84		t_n481	574.479	67.48	1315.66		t_n476	855.036	527.44	1277.13		t_n471	2036.55	1345.43	2649.67		t_n478	2519.67	2185.94	2831.28		t_n481	597.807	385.47	863.05		t_n479	2188.62	1827.14	2519.15
t_n482	2193.79	1639.47	2684.65		t_n482	2297.27	1383.2	3047.73		t_n482	2076.31	1679.67	2434.6		t_n482	2389.81	1822.61	2892.29		t_n482	2276.26	1384.33	3004.76		t_n477	541.368	246.42	953.89							t_n479	2267.68	1883.74	2615.04		t_n482	2187.38	1839.55	2509.63		t_n480	1866.07	1447.8	2250.16
t_n483	1741.08	1129.76	2334.18		t_n483	769.867	40.8	1970.65		t_n483	1606.31	1095.71	2065.85		t_n483	2153.8	1542.59	2708.43		t_n483	1768.12	695.58	2723.19		t_n478	3206.62	2781.13	3555.45							t_n480	1366.82	902.25	1874.84		t_n483	1806.79	1371.52	2205.43		t_n481	2579.96	2254.91	2875.29
t_n484	2833.3	2367.77	3231.51		t_n484	2775.7	2057.26	3374.34		t_n484	2409.08	1948.52	2786.6		t_n484	2758.58	2053.95	3243.82		t_n484	2466.66	1478.42	3252.38		t_n479	3081.08	2604	3466.43							t_n481	292.913	148.18	513.95		t_n484	2499.85	2164.5	2807.74		t_n482	2369.33	2006.8	2690.4
t_n485	2109.12	1449.37	2697.91		t_n485	2537.86	1735.94	3218.35		t_n485	2310.94	1907.17	2672.37		t_n485	2545.77	1830.32	3104.11		t_n485	1941.68	975.51	2872.49		t_n480	1794.82	1018.52	2566.74							t_n482	2840.16	2229.14	3332.31		t_n485	2248.95	1874.84	2587.57		t_n483	501.351	277.05	822.3
t_n486	1068.34	291.55	2096.6		t_n486	2187.32	1268.51	2993.81		t_n486	564.333	221.82	1057.29		t_n486	1673.23	422.74	2719.08		t_n486	849.841	225.35	1825.84		t_n481	2207.29	1495.33	2841.12							t_n483	2694.81	2061.45	3225.57		t_n486	776.894	491.9	1158.33		t_n484	3027.51	2562.9	3402.36
t_n487	283.359	120.07	551.4		t_n487	814.796	45.84	2025.05		t_n487	272.371	15.49	765.98		t_n487	794.908	36.76	1957.02		t_n487	377.25	34.37	1089.74												t_n484	2089.86	1381.33	2729.4		t_n487	294.98	155.25	500.08		t_n485	2928.15	2449.52	3321.99
t_n488	2530.22	1812.93	3215.74		t_n488	2834.73	1662.87	3757.37		t_n488	3464.68	3175.44	3715.65		t_n488	2626.79	1842.4	3338.38		t_n488	3967.16	3436.03	4314.04												t_n485	2255.99	1515.52	2910.41		t_n488	3184.88	2760.5	3526.77		t_n486	2213.09	1538.85	2797.8
t_n489	2333.6	1601.98	3055.4		t_n489	2499.61	1361.12	3545.03		t_n489	3371.59	3035.47	3653.89		t_n489	2189.56	1332.85	3046.67		t_n489	3297.91	2118.44	4102.5																	t_n489	3104.44	2657.82	3464.66		t_n487	2087.57	1448.25	2682.58
t_n490	2034.62	1287.66	2789.44		t_n490	1617.72	459.86	2964.98		t_n490	2406.76	1494.17	3059.16		t_n490	1212.17	54.7	2582.14		t_n490	2307.97	1103.66	3455.86																	t_n490	2146.67	1384.3	2789.01
t_n491	787.434	43.63	1935.56		t_n491	2033.3	966.26	3168.1		t_n491	2241.27	1436.06	2863.89		t_n491	776.517	41.29	1999.78		t_n491	2186.1	766.19	3492.05																	t_n491	2220.88	1522.52	2839.75
[truncated: 4 more columns]

## Sheet: Divtimes_GBM-highlighted
label-conc_cb	mean_t-conc_cb	2.5%q-conc_cb	97.5%q-conc_cb		label-indATP	mean_t-indATP	2.5%q-indATP	97.5%q-indATP		label-indEF	mean_t-indEF	2.5%q-indEF	97.5%q-indEF		label-indLeu	mean_t-indLeu	2.5%q-indLeu	97.5%q-indLeu		label-indSRP	mean_t-indSRP	2.5%q-indSRP	97.5%q-indSRP		label-indTyr	mean_t-indTyr	2.5%q-indTyr	97.5%q-indTyr		label-noATP	mean_t-noATP	2.5%q-noATP	97.5%q-noATP		label-noEF	mean_t-noEF	2.5%q-noEF	97.5%q-noEF		label-noLeu	mean_t-noLeu	2.5%q-noLeu	97.5%q-noLeu		label-noSRP	mean_t-noSRP	2.5%q-noSRP	97.5%q-noSRP
t_n247_ROOT	4494.69	4428.58	4519.35		t_n247_ROOT	4496.7	4435.01	4519.41		t_n247_ROOT	4475.07	4357.15	4518.83		t_n247_ROOT	4485.32	4394.73	4519.1		t_n247_ROOT	4487.06	4400.47	4519.16		t_n247_ROOT	4478.99	4371.51	4518.96		t_n242_ROOT	4489.07	4408.77	4519.21		t_n237_ROOT	4496.03	4433.26	4519.37		t_n244_ROOT	4496.43	4434.46	4519.4		t_n247_ROOT	4492	4418.95	4519.28
t_n248_LUCA	4274.56	4180.49	4349.79		t_n248_LUCA	4400.77	4301.31	4472.88		t_n248_LUCA	4094.59	3878.47	4268.18		t_n248_LUCA	4356.54	4241.45	4439.17		t_n248_LUCA	4257.52	4096.26	4389.01		t_n248_LUCA	4372.94	4199.28	4485.76		t_n243_LUCA	4225.35	4112.82	4316.35		t_n238_LUCA	4314.61	4227.42	4383.25		t_n245_LUCA	4263.25	4165.7	4342.33		t_n248_LUCA	4285.11	4184.61	4363.36
t_n268_TG-EUKARYA-ARCH	2251.3	2040.24	2477.66		t_n268_TG-EUKARYA-ARCH	2416.31	2126.54	2714.95		t_n268_TG-EUKARYA-ARCH	2598.02	2208.67	3013.64		t_n268_TG-EUKARYA-ARCH	2365.44	2036.37	2700.95		t_n268_TG-EUKARYA-ARCH	2881.53	2528.89	3223.99		t_n268_TG-EUKARYA-ARCH	2669.46	2227.17	3152.68		t_n263_TG-EUKARYA-ARCH	2287.41	2060.28	2528.41		t_n258_TG-EUKARYA-ARCH	2302.02	2092.73	2521.87		t_n265_TG-EUKARYA-ARCH	2313.11	2080.73	2558.56		t_n268_TG-EUKARYA-ARCH	2265.61	2038.96	2507.11
t_n269_LECA	1293.65	1200.67	1411.81		t_n269_LECA	1552.37	1349.93	1778.48		t_n269_LECA	1782.75	1544.1	1916.05		t_n269_LECA	1414.62	1206.29	1678.25		t_n269_LECA	1554.18	1319.15	1808.7		t_n269_LECA	1840.86	1677.23	1944.62		t_n264_LECA	1279.15	1176.8	1409.93		t_n259_LECA	1313.89	1212.33	1439.15		t_n266_LECA	1392.31	1261.81	1546.58		t_n269_LECA	1345.89	1229.54	1489.2
t_n272_FUNGI	683.842	586.32	788.89		t_n272_FUNGI	801.702	600.76	1024.86		t_n272_FUNGI	654.58	407.79	1068.91		t_n272_FUNGI	578.237	419.56	788.3		t_n272_FUNGI	857.286	598.49	1152.57		t_n272_FUNGI	818.484	424.03	1359.36		t_n267_FUNGI	589.541	477.84	712.44		t_n262_FUNGI	749.826	645.74	862.37		t_n269_FUNGI	686.107	562.98	819.67		t_n272_FUNGI	683.59	571.37	806.88
t_n274_METAZOA	605.449	594.59	611		t_n274_METAZOA	596.581	577.03	609.46		t_n274_METAZOA	597.312	577.37	609.61		t_n274_METAZOA	600.455	581.55	610.02		t_n274_METAZOA	596.17	576.7	609.43		t_n274_METAZOA	594.14	575.75	609.15		t_n269_METAZOA	604.303	591.25	610.71		t_n264_METAZOA	604.233	591.17	610.66		t_n271_METAZOA	603.413	588.89	610.51		t_n274_METAZOA	604.772	592.63	610.81
t_n275_EUMETAZOA	566.192	561.25	577.65		t_n275_EUMETAZOA	574.206	561.7	590.1		t_n275_EUMETAZOA	573.313	561.6	589.84		t_n275_EUMETAZOA	570.756	561.42	587.94		t_n275_EUMETAZOA	573.673	561.64	589.95		t_n275_EUMETAZOA	574.742	561.75	590.31		t_n270_EUMETAZOA	567.369	561.29	581.15		t_n265_EUMETAZOA	567.828	561.31	581.96		t_n272_EUMETAZOA	568.281	561.33	583.27		t_n275_EUMETAZOA	566.982	561.28	579.87
t_n280_ARCHAEPLASTIDA	1102.58	1035.3	1201.82		t_n280_ARCHAEPLASTIDA	1269.57	1096.65	1462.51		t_n280_ARCHAEPLASTIDA	1498.85	1234.91	1728.61		t_n280_ARCHAEPLASTIDA	1180.52	1040.05	1398.55		t_n280_ARCHAEPLASTIDA	1387.1	1170.72	1622.68		t_n280_ARCHAEPLASTIDA	1601.3	1373.93	1790.28		t_n275_ARCHAEPLASTIDA	1112.12	1035.97	1224.86		t_n270_ARCHAEPLASTIDA	1115.16	1037.49	1221.43		t_n277_ARCHAEPLASTIDA	1156.22	1050.19	1285.66		t_n280_ARCHAEPLASTIDA	1126.95	1039.47	1246
t_n283_EMBRYOPHYTA	446.185	431	482.52		t_n283_EMBRYOPHYTA	467.936	432.12	513.89		t_n283_EMBRYOPHYTA	478.922	433.72	516.13		t_n283_EMBRYOPHYTA	477.864	433.62	515.83		t_n283_EMBRYOPHYTA	472.222	432.58	515.12		t_n283_EMBRYOPHYTA	469.122	432.12	514.49		t_n278_EMBRYOPHYTA	451.548	431.2	496.67		t_n273_EMBRYOPHYTA	467.231	432.48	512.18		t_n279_EMBRYOPHYTA	448.292	431.04	490.8		t_n283_EMBRYOPHYTA	446.53	431	484.37
t_n284_EUDICOT-MONOCOT	249.716	235.23	267.98		t_n284_EUDICOT-MONOCOT	196.318	133.84	247.03		t_n284_EUDICOT-MONOCOT	238.665	206.61	256.13		t_n284_EUDICOT-MONOCOT	221.202	165.7	250.75		t_n284_EUDICOT-MONOCOT	185.647	127.78	246.99		t_n284_EUDICOT-MONOCOT	204.829	134.01	249.37		t_n279_EUDICOT-MONOCOT	248.036	232.25	265.16		t_n274_EUDICOT-MONOCOT	227.975	187.98	251.12		t_n280_EUDICOT-MONOCOT	249.075	233.59	267.62		t_n284_EUDICOT-MONOCOT	249.538	234.8	267.72
t_n292_CG-FORAMINIFERA	568.033	524.17	655.56		t_n292_CG-FORAMINIFERA	672.722	533.5	876.52		t_n292_CG-FORAMINIFERA	903.039	539.15	1432.75		t_n292_CG-FORAMINIFERA	860.258	610.62	1125.93		t_n292_CG-FORAMINIFERA	667.605	530.02	900.6		t_n292_CG-FORAMINIFERA	849.752	535.36	1404.64		t_n287_CG-FORAMINIFERA	584.887	525.08	697.17		t_n282_CG-FORAMINIFERA	579.095	525.07	675.99		t_n288_CG-FORAMINIFERA	575.578	524.4	679.79		t_n292_CG-FORAMINIFERA	578.451	524.62	684.5
t_n308_TG-OXYPHOTOBACTERIA	2978.99	2945.91	3064.38		t_n308_TG-OXYPHOTOBACTERIA	2985.36	2946.05	3087.26		t_n308_TG-OXYPHOTOBACTERIA	3177.3	2955.8	3527.58		t_n308_TG-OXYPHOTOBACTERIA	3058.57	2949.22	3268.32		t_n308_TG-OXYPHOTOBACTERIA	3109.31	2951.23	3407.57		t_n308_TG-OXYPHOTOBACTERIA	3239.09	2959.95	3650.9		t_n303_TG-OXYPHOTOBACTERIA	2995.95	2946.45	3116.24		t_n297_TG-OXYPHOTOBACTERIA	2979.67	2945.97	3065.33		t_n304_TG-OXYPHOTOBACTERIA	2976.1	2945.8	3055.09		t_n308_TG-OXYPHOTOBACTERIA	2984.91	2946.08	3083.31
t_n309_CG-OXYPHOTOBACTERIA	2215.81	2012.33	2436.25		t_n309_CG-OXYPHOTOBACTERIA	2307.19	2010.73	2639.18		t_n309_CG-OXYPHOTOBACTERIA	2613.56	2064.05	3156.6		t_n309_CG-OXYPHOTOBACTERIA	2372.8	2076.51	2675.13		t_n309_CG-OXYPHOTOBACTERIA	2225.69	1977.64	2607.63		t_n309_CG-OXYPHOTOBACTERIA	2362.93	1997.38	2921.81		t_n304_CG-OXYPHOTOBACTERIA	2221.43	2011.58	2456.22		t_n298_CG-OXYPHOTOBACTERIA	2182.47	2001.77	2390.92		t_n305_CG-OXYPHOTOBACTERIA	2165.14	1978.19	2412.07		t_n309_CG-OXYPHOTOBACTERIA	2277.41	2037.57	2510.9
t_n312_ARCHAEPLASTIDA-DUP1	1102.58	1035.3	1201.82		t_n312_ARCHAEPLASTIDA-DUP1	1269.57	1096.65	1462.51		t_n312_ARCHAEPLASTIDA-DUP1	1498.85	1234.91	1728.61		t_n312_ARCHAEPLASTIDA-DUP1	1180.52	1040.05	1398.55		t_n312_ARCHAEPLASTIDA-DUP1	1387.1	1170.72	1622.68		t_n312_ARCHAEPLASTIDA-DUP1	1601.3	1373.93	1790.28		t_n307_ARCHAEPLASTIDA-DUP1	1112.12	1035.97	1224.86		t_n301_ARCHAEPLASTIDA-DUP1	1115.16	1037.49	1221.43		t_n308_ARCHAEPLASTIDA-DUP1	1156.22	1050.19	1285.66		t_n312_ARCHAEPLASTIDA-DUP1	1126.95	1039.47	1246
t_n314_EMBRYOPHYTA-DUP1	446.185	431	482.52		t_n314_EMBRYOPHYTA-DUP1	467.936	432.12	513.89		t_n314_EMBRYOPHYTA-DUP1	478.922	433.72	516.13		t_n314_EMBRYOPHYTA-DUP1	477.864	433.62	515.83		t_n314_EMBRYOPHYTA-DUP1	472.222	432.58	515.12		t_n314_EMBRYOPHYTA-DUP1	469.122	432.12	514.49		t_n309_EMBRYOPHYTA-DUP1	451.548	431.2	496.67		t_n303_EMBRYOPHYTA-DUP1	467.231	432.48	512.18		t_n310_EMBRYOPHYTA-DUP1	448.292	431.04	490.8		t_n314_EMBRYOPHYTA-DUP1	446.53	431	484.37
t_n315_EUDICOT-MONOCOT-DUP1	249.716	235.23	267.98		t_n315_EUDICOT-MONOCOT-DUP1	196.318	133.84	247.03		t_n315_EUDICOT-MONOCOT-DUP1	238.665	206.61	256.13		t_n315_EUDICOT-MONOCOT-DUP1	221.202	165.7	250.75		t_n315_EUDICOT-MONOCOT-DUP1	185.647	127.78	246.99		t_n315_EUDICOT-MONOCOT-DUP1	204.829	134.01	249.37		t_n310_EUDICOT-MONOCOT-DUP1	248.036	232.25	265.16		t_n316_TG-EUKARYA-MITO	1412.61	1267.88	1590.21		t_n311_EUDICOT-MONOCOT-DUP1	249.075	233.59	267.62		t_n315_EUDICOT-MONOCOT-DUP1	249.538	234.8	267.72
t_n329_TG-EUKARYA-MITO	1432.56	1287.98	1616.36		t_n329_TG-EUKARYA-MITO	1804.63	1460.99	2233.66		t_n329_TG-EUKARYA-MITO	2524.32	1816.73	3266.4		t_n329_TG-EUKARYA-MITO	1495.12	1245.52	1823.86		t_n329_TG-EUKARYA-MITO	2808.12	2001.7	3450.75		t_n329_TG-EUKARYA-MITO	2766.38	2061.79	3441.92		t_n324_TG-EUKARYA-MITO	1471.71	1294.09	1694.87		t_n319_FUNGI-DUP1	749.826	645.74	862.37		t_n325_TG-EUKARYA-MITO	1580.08	1369.33	1857.54		t_n329_TG-EUKARYA-MITO	1489.02	1316.79	1706.49
t_n332_FUNGI-DUP1	683.842	586.32	788.89		t_n332_FUNGI-DUP1	801.702	600.76	1024.86		t_n332_FUNGI-DUP1	654.58	407.79	1068.91		t_n332_FUNGI-DUP1	578.237	419.56	788.3		t_n332_FUNGI-DUP1	857.286	598.49	1152.57		t_n332_FUNGI-DUP1	818.484	424.03	1359.36		t_n327_FUNGI-DUP1	589.541	477.84	712.44		t_n320_METAZOA	604.233	591.17	610.66		t_n328_FUNGI-DUP1	686.107	562.98	819.67		t_n332_FUNGI-DUP1	683.59	571.37	806.88
t_n333_METAZOA	605.449	594.59	611		t_n333_METAZOA	596.581	577.03	609.46		t_n333_METAZOA	597.312	577.37	609.61		t_n333_METAZOA	600.455	581.55	610.02		t_n333_METAZOA	596.17	576.7	609.43		t_n333_METAZOA	594.14	575.75	609.15		t_n328_METAZOA	604.303	591.25	610.71		t_n321_EUMETAZOA-DUP1	567.828	561.31	581.96		t_n329_METAZOA	603.413	588.89	610.51		t_n333_METAZOA	604.772	592.63	610.81
t_n334_EUMETAZOA-DUP1	566.192	561.25	577.65		t_n334_EUMETAZOA-DUP1	574.206	561.7	590.1		t_n334_EUMETAZOA-DUP1	573.313	561.6	589.84		t_n334_EUMETAZOA-DUP1	570.756	561.42	587.94		t_n334_EUMETAZOA-DUP1	573.673	561.64	589.95		t_n334_EUMETAZOA-DUP1	574.742	561.75	590.31		t_n329_EUMETAZOA-DUP1	567.369	561.29	581.15		t_n325_ARCHAEPLASTIDA-DUP2	1115.16	1037.49	1221.43		t_n330_EUMETAZOA-DUP1	568.281	561.33	583.27		t_n334_EUMETAZOA-DUP1	566.982	561.28	579.87
t_n338_ARCHAEPLASTIDA-DUP2	1102.58	1035.3	1201.82		t_n338_ARCHAEPLASTIDA-DUP2	1269.57	1096.65	1462.51		t_n338_ARCHAEPLASTIDA-DUP2	1498.85	1234.91	1728.61		t_n338_ARCHAEPLASTIDA-DUP2	1180.52	1040.05	1398.55		t_n338_ARCHAEPLASTIDA-DUP2	1387.1	1170.72	1622.68		t_n338_ARCHAEPLASTIDA-DUP2	1601.3	1373.93	1790.28		t_n331_ARCHAEPLASTIDA-DUP2	1112.12	1035.97	1224.86		t_n351_LUCA-DUP	4314.61	4227.42	4383.25		t_n334_ARCHAEPLASTIDA-DUP2	1156.22	1050.19	1285.66		t_n338_ARCHAEPLASTIDA-DUP2	1126.95	1039.47	1246
t_n340_EMBRYOPHYTA-DUP2	446.185	431	482.52		t_n340_EMBRYOPHYTA-DUP2	467.936	432.12	513.89		t_n340_EMBRYOPHYTA-DUP2	478.922	433.72	516.13		t_n340_EMBRYOPHYTA-DUP2	477.864	433.62	515.83		t_n340_EMBRYOPHYTA-DUP2	472.222	432.58	515.12		t_n340_EMBRYOPHYTA-DUP2	469.122	432.12	514.49		t_n333_EMBRYOPHYTA-DUP2	451.548	431.2	496.67		t_n373_TG-EUKARYA-MITO-DUP	1412.61	1267.88	1590.21		t_n336_EMBRYOPHYTA-DUP2	448.292	431.04	490.8		t_n340_EMBRYOPHYTA-DUP2	446.53	431	484.37
t_n341_EUDICOT-MONOCOT-DUP2	249.716	235.23	267.98		t_n341_EUDICOT-MONOCOT-DUP2	196.318	133.84	247.03		t_n341_EUDICOT-MONOCOT-DUP2	238.665	206.61	256.13		t_n341_EUDICOT-MONOCOT-DUP2	221.202	165.7	250.75		t_n341_EUDICOT-MONOCOT-DUP2	185.647	127.78	246.99		t_n341_EUDICOT-MONOCOT-DUP2	204.829	134.01	249.37		t_n334_EUDICOT-MONOCOT-DUP2	248.036	232.25	265.16		t_n377_FUNGI-DUP2	749.826	645.74	862.37		t_n337_EUDICOT-MONOCOT-DUP2	249.075	233.59	267.62		t_n341_EUDICOT-MONOCOT-DUP2	249.538	234.8	267.72
t_n368_LUCA-DUP	4274.56	4180.49	4349.79		t_n368_LUCA-DUP	4400.77	4301.31	4472.88		t_n368_LUCA-DUP	4094.59	3878.47	4268.18		t_n368_LUCA-DUP	4356.54	4241.45	4439.17		t_n368_LUCA-DUP	4257.52	4096.26	4389.01		t_n368_LUCA-DUP	4372.94	4199.28	4485.76		t_n359_LUCA-DUP	4225.35	4112.82	4316.35		t_n379_METAZOA	604.233	591.17	610.66		t_n364_LUCA-DUP	4263.25	4165.7	4342.33		t_n368_LUCA-DUP	4285.11	4184.61	4363.36
t_n391_TG-EUKARYA-MITO-DUP	1432.56	1287.98	1616.36		t_n391_TG-EUKARYA-MITO-DUP	1804.63	1460.99	2233.66		t_n391_TG-EUKARYA-MITO-DUP	2524.32	1816.73	3266.4		t_n391_TG-EUKARYA-MITO-DUP	1495.12	1245.52	1823.86		t_n391_TG-EUKARYA-MITO-DUP	2808.12	2001.7	3450.75		t_n391_TG-EUKARYA-MITO-DUP	2766.38	2061.79	3441.92		t_n382_TG-EUKARYA-MITO-DUP	1471.71	1294.09	1694.87		t_n380_EUMETAZOA-DUP2	567.828	561.31	581.96		t_n387_TG-EUKARYA-MITO-DUP	1580.08	1369.33	1857.54		t_n391_TG-EUKARYA-MITO-DUP	1489.02	1316.79	1706.49
t_n395_FUNGI-DUP2	683.842	586.32	788.89		t_n395_FUNGI-DUP2	801.702	600.76	1024.86		t_n395_FUNGI-DUP2	654.58	407.79	1068.91		t_n395_FUNGI-DUP2	578.237	419.56	788.3		t_n395_FUNGI-DUP2	857.286	598.49	1152.57		t_n395_FUNGI-DUP2	818.484	424.03	1359.36		t_n386_FUNGI-DUP2	589.541	477.84	712.44		t_n384_ARCHAEPLASTIDA-DUP3	1115.16	1037.49	1221.43		t_n391_FUNGI-DUP2	686.107	562.98	819.67		t_n395_FUNGI-DUP2	683.59	571.37	806.88
t_n397_METAZOA	605.449	594.59	611		t_n397_METAZOA	596.581	577.03	609.46		t_n397_METAZOA	597.312	577.37	609.61		t_n397_METAZOA	600.455	581.55	610.02		t_n397_METAZOA	596.17	576.7	609.43		t_n397_METAZOA	594.14	575.75	609.15		t_n388_METAZOA	604.303	591.25	610.71		t_n386_EMBRYOPHYTA-DUP3	467.231	432.48	512.18		t_n393_METAZOA	603.413	588.89	610.51		t_n397_METAZOA	604.772	592.63	610.81
t_n398_EUMETAZOA-DUP2	566.192	561.25	577.65		t_n398_EUMETAZOA-DUP2	574.206	561.7	590.1		t_n398_EUMETAZOA-DUP2	573.313	561.6	589.84		t_n398_EUMETAZOA-DUP2	570.756	561.42	587.94		t_n398_EUMETAZOA-DUP2	573.673	561.64	589.95		t_n398_EUMETAZOA-DUP2	574.742	561.75	590.31		t_n389_EUMETAZOA-DUP2	567.369	561.29	581.15		t_n387_EUDICOT-MONOCOT-DUP3	227.975	187.98	251.12		t_n394_EUMETAZOA-DUP2	568.281	561.33	583.27		t_n398_EUMETAZOA-DUP2	566.982	561.28	579.87
t_n402_ARCHAEPLASTIDA-DUP3	1102.58	1035.3	1201.82		t_n402_ARCHAEPLASTIDA-DUP3	1269.57	1096.65	1462.51		t_n402_ARCHAEPLASTIDA-DUP3	1498.85	1234.91	1728.61		t_n402_ARCHAEPLASTIDA-DUP3	1180.52	1040.05	1398.55		t_n402_ARCHAEPLASTIDA-DUP3	1387.1	1170.72	1622.68		t_n402_ARCHAEPLASTIDA-DUP3	1601.3	1373.93	1790.28		t_n393_ARCHAEPLASTIDA-DUP3	1112.12	1035.97	1224.86		t_n395_CG-FORAMINIFERA-DUP1	579.095	525.07	675.99		t_n398_ARCHAEPLASTIDA-DUP3	1156.22	1050.19	1285.66		t_n402_ARCHAEPLASTIDA-DUP3	1126.95	1039.47	1246
t_n404_EMBRYOPHYTA-DUP3	446.185	431	482.52		t_n404_EMBRYOPHYTA-DUP3	467.936	432.12	513.89		t_n404_EMBRYOPHYTA-DUP3	478.922	433.72	516.13		t_n404_EMBRYOPHYTA-DUP3	477.864	433.62	515.83		t_n404_EMBRYOPHYTA-DUP3	472.222	432.58	515.12		t_n404_EMBRYOPHYTA-DUP3	469.122	432.12	514.49		t_n395_EMBRYOPHYTA-DUP3	451.548	431.2	496.67		t_n404_TG-OXYPHOTOBACTERIA-DUP	2979.67	2945.97	3065.33		t_n400_EMBRYOPHYTA-DUP3	448.292	431.04	490.8		t_n404_EMBRYOPHYTA-DUP3	446.53	431	484.37
t_n405_EUDICOT-MONOCOT-DUP3	249.716	235.23	267.98		t_n405_EUDICOT-MONOCOT-DUP3	196.318	133.84	247.03		t_n405_EUDICOT-MONOCOT-DUP3	238.665	206.61	256.13		t_n405_EUDICOT-MONOCOT-DUP3	221.202	165.7	250.75		t_n405_EUDICOT-MONOCOT-DUP3	185.647	127.78	246.99		t_n405_EUDICOT-MONOCOT-DUP3	204.829	134.01	249.37		t_n396_EUDICOT-MONOCOT-DUP3	248.036	232.25	265.16		t_n405_CG-OXYPHOTOBACTERIA-DUP	2182.47	2001.77	2390.92		t_n401_EUDICOT-MONOCOT-DUP3	249.075	233.59	267.62		t_n405_EUDICOT-MONOCOT-DUP3	249.538	234.8	267.72
t_n413_CG-FORAMINIFERA-DUP1	568.033	524.17	655.56		t_n413_CG-FORAMINIFERA-DUP1	672.722	533.5	876.52		t_n413_CG-FORAMINIFERA-DUP1	903.039	539.15	1432.75		t_n413_CG-FORAMINIFERA-DUP1	860.258	610.62	1125.93		t_n413_CG-FORAMINIFERA-DUP1	667.605	530.02	900.6		t_n413_CG-FORAMINIFERA-DUP1	849.752	535.36	1404.64		t_n404_CG-FORAMINIFERA-DUP1	584.887	525.08	697.17		t_n408_ARCHAEPLASTIDA-DUP4	1115.16	1037.49	1221.43		t_n409_CG-FORAMINIFERA-DUP1	575.578	524.4	679.79		t_n413_CG-FORAMINIFERA-DUP1	578.451	524.62	684.5
t_n422_TG-OXYPHOTOBACTERIA-DUP	2978.99	2945.91	3064.38		t_n422_TG-OXYPHOTOBACTERIA-DUP	2985.36	2946.05	3087.26		t_n422_TG-OXYPHOTOBACTERIA-DUP	3177.3	2955.8	3527.58		t_n422_TG-OXYPHOTOBACTERIA-DUP	3058.57	2949.22	3268.32		t_n422_TG-OXYPHOTOBACTERIA-DUP	3109.31	2951.23	3407.57		t_n422_TG-OXYPHOTOBACTERIA-DUP	3239.09	2959.95	3650.9		t_n413_TG-OXYPHOTOBACTERIA-DUP	2995.95	2946.45	3116.24		t_n412_EMBRYOPHYTA-DUP4	467.231	432.48	512.18		t_n418_TG-OXYPHOTOBACTERIA-DUP	2976.1	2945.8	3055.09		t_n422_TG-OXYPHOTOBACTERIA-DUP	2984.91	2946.08	3083.31
t_n423_CG-OXYPHOTOBACTERIA-DUP	2215.81	2012.33	2436.25		t_n423_CG-OXYPHOTOBACTERIA-DUP	2307.19	2010.73	2639.18		t_n423_CG-OXYPHOTOBACTERIA-DUP	2613.56	2064.05	3156.6		t_n423_CG-OXYPHOTOBACTERIA-DUP	2372.8	2076.51	2675.13		t_n423_CG-OXYPHOTOBACTERIA-DUP	2225.69	1977.64	2607.63		t_n423_CG-OXYPHOTOBACTERIA-DUP	2362.93	1997.38	2921.81		t_n414_CG-OXYPHOTOBACTERIA-DUP	2221.43	2011.58	2456.22		t_n438_TG-EUKARYA-ARCH-DUP	2302.02	2092.73	2521.87		t_n419_CG-OXYPHOTOBACTERIA-DUP	2165.14	1978.19	2412.07		t_n423_CG-OXYPHOTOBACTERIA-DUP	2277.41	2037.57	2510.9
t_n426_ARCHAEPLASTIDA-DUP4	1102.58	1035.3	1201.82		t_n426_ARCHAEPLASTIDA-DUP4	1269.57	1096.65	1462.51		t_n426_ARCHAEPLASTIDA-DUP4	1498.85	1234.91	1728.61		t_n426_ARCHAEPLASTIDA-DUP4	1180.52	1040.05	1398.55		t_n426_ARCHAEPLASTIDA-DUP4	1387.1	1170.72	1622.68		t_n426_ARCHAEPLASTIDA-DUP4	1601.3	1373.93	1790.28		t_n417_ARCHAEPLASTIDA-DUP4	1112.12	1035.97	1224.86		t_n439_LECA-DUP	1313.89	1212.33	1439.15		t_n422_ARCHAEPLASTIDA-DUP4	1156.22	1050.19	1285.66		t_n426_ARCHAEPLASTIDA-DUP4	1126.95	1039.47	1246
t_n430_EMBRYOPHYTA-DUP4	446.185	431	482.52		t_n430_EMBRYOPHYTA-DUP4	467.936	432.12	513.89		t_n430_EMBRYOPHYTA-DUP4	478.922	433.72	516.13		t_n430_EMBRYOPHYTA-DUP4	477.864	433.62	515.83		t_n430_EMBRYOPHYTA-DUP4	472.222	432.58	515.12		t_n430_EMBRYOPHYTA-DUP4	469.122	432.12	514.49		t_n421_EMBRYOPHYTA-DUP4	451.548	431.2	496.67		t_n442_FUNGI-DUP	749.826	645.74	862.37		t_n425_EMBRYOPHYTA-DUP4	448.292	431.04	490.8		t_n430_EMBRYOPHYTA-DUP4	446.53	431	484.37
t_n456_TG-EUKARYA-ARCH-DUP	2251.3	2040.24	2477.66		t_n456_TG-EUKARYA-ARCH-DUP	2416.31	2126.54	2714.95		t_n456_TG-EUKARYA-ARCH-DUP	2598.02	2208.67	3013.64		t_n456_TG-EUKARYA-ARCH-DUP	2365.44	2036.37	2700.95		t_n456_TG-EUKARYA-ARCH-DUP	2881.53	2528.89	3223.99		t_n456_TG-EUKARYA-ARCH-DUP	2669.46	2227.17	3152.68		t_n447_TG-EUKARYA-ARCH-DUP	2287.41	2060.28	2528.41		t_n444_METAZOA	604.233	591.17	610.66		t_n451_TG-EUKARYA-ARCH-DUP	2313.11	2080.73	2558.56		t_n456_TG-EUKARYA-ARCH-DUP	2265.61	2038.96	2507.11
t_n457_LECA-DUP	1293.65	1200.67	1411.81		t_n457_LECA-DUP	1552.37	1349.93	1778.48		t_n457_LECA-DUP	1782.75	1544.1	1916.05		t_n457_LECA-DUP	1414.62	1206.29	1678.25		t_n457_LECA-DUP	1554.18	1319.15	1808.7		t_n457_LECA-DUP	1840.86	1677.23	1944.62		t_n448_LECA-DUP	1279.15	1176.8	1409.93		t_n445_EUMETAZOA-DUP3	567.828	561.31	581.96		t_n452_LECA-DUP	1392.31	1261.81	1546.58		t_n457_LECA-DUP	1345.89	1229.54	1489.2
t_n460_FUNGI-DUP	683.842	586.32	788.89		t_n460_FUNGI-DUP	801.702	600.76	1024.86		t_n460_FUNGI-DUP	654.58	407.79	1068.91		t_n460_FUNGI-DUP	578.237	419.56	788.3		t_n460_FUNGI-DUP	857.286	598.49	1152.57		t_n460_FUNGI-DUP	818.484	424.03	1359.36		t_n451_FUNGI-DUP	589.541	477.84	712.44		t_n450_ARCHAEPLASTIDA-DUP5	1115.16	1037.49	1221.43		t_n455_FUNGI-DUP	686.107	562.98	819.67		t_n460_FUNGI-DUP	683.59	571.37	806.88
t_n462_METAZOA	605.449	594.59	611		t_n462_METAZOA	596.581	577.03	609.46		t_n462_METAZOA	597.312	577.37	609.61		t_n462_METAZOA	600.455	581.55	610.02		t_n462_METAZOA	596.17	576.7	609.43		t_n462_METAZOA	594.14	575.75	609.15		t_n452_METAZOA	604.303	591.25	610.71		t_n453_EMBRYOPHYTA-DUP5	467.231	432.48	512.18		t_n457_METAZOA	603.413	588.89	610.51		t_n462_METAZOA	604.772	592.63	610.81
t_n463_EUMETAZOA-DUP3	566.192	561.25	577.65		t_n463_EUMETAZOA-DUP3	574.206	561.7	590.1		t_n463_EUMETAZOA-DUP3	573.313	561.6	589.84		t_n463_EUMETAZOA-DUP3	570.756	561.42	587.94		t_n463_EUMETAZOA-DUP3	573.673	561.64	589.95		t_n463_EUMETAZOA-DUP3	574.742	561.75	590.31		t_n453_EUMETAZOA-DUP3	567.369	561.29	581.15		t_n454_EUDICOT-MONOCOT-DUP4	227.975	187.98	251.12		t_n458_EUMETAZOA-DUP3	568.281	561.33	583.27		t_n463_EUMETAZOA-DUP3	566.982	561.28	579.87
t_n468_ARCHAEPLASTIDA-DUP5	1102.58	1035.3	1201.82		t_n468_ARCHAEPLASTIDA-DUP5	1269.57	1096.65	1462.51		t_n468_ARCHAEPLASTIDA-DUP5	1498.85	1234.91	1728.61		t_n468_ARCHAEPLASTIDA-DUP5	1180.52	1040.05	1398.55		t_n468_ARCHAEPLASTIDA-DUP5	1387.1	1170.72	1622.68		t_n468_ARCHAEPLASTIDA-DUP5	1601.3	1373.93	1790.28		t_n458_ARCHAEPLASTIDA-DUP5	1112.12	1035.97	1224.86		t_n461_CG-FORAMINIFERA-DUP2	579.095	525.07	675.99		t_n463_ARCHAEPLASTIDA-DUP5	1156.22	1050.19	1285.66		t_n468_ARCHAEPLASTIDA-DUP5	1126.95	1039.47	1246
t_n471_EMBRYOPHYTA-DUP5	446.185	431	482.52		t_n471_EMBRYOPHYTA-DUP5	467.936	432.12	513.89		t_n471_EMBRYOPHYTA-DUP5	478.922	433.72	516.13		t_n471_EMBRYOPHYTA-DUP5	477.864	433.62	515.83		t_n471_EMBRYOPHYTA-DUP5	472.222	432.58	515.12		t_n471_EMBRYOPHYTA-DUP5	469.122	432.12	514.49		t_n461_EMBRYOPHYTA-DUP5	451.548	431.2	496.67		nocal	nocal	nocal	nocal		t_n465_EMBRYOPHYTA-DUP5	448.292	431.04	490.8		t_n471_EMBRYOPHYTA-DUP5	446.53	431	484.37
t_n472_EUDICOT-MONOCOT-DUP4	249.716	235.23	267.98		t_n472_EUDICOT-MONOCOT-DUP4	196.318	133.84	247.03		t_n472_EUDICOT-MONOCOT-DUP4	238.665	206.61	256.13		t_n472_EUDICOT-MONOCOT-DUP4	221.202	165.7	250.75		t_n472_EUDICOT-MONOCOT-DUP4	185.647	127.78	246.99		t_n472_EUDICOT-MONOCOT-DUP4	204.829	134.01	249.37		t_n462_EUDICOT-MONOCOT-DUP4	248.036	232.25	265.16		nocal	nocal	nocal	nocal		t_n466_EUDICOT-MONOCOT-DUP4	249.075	233.59	267.62		t_n472_EUDICOT-MONOCOT-DUP4	249.538	234.8	267.72
t_n480_CG-FORAMINIFERA-DUP2	568.033	524.17	655.56		t_n480_CG-FORAMINIFERA-DUP2	672.722	533.5	876.52		t_n480_CG-FORAMINIFERA-DUP2	903.039	539.15	1432.75		t_n480_CG-FORAMINIFERA-DUP2	860.258	610.62	1125.93		t_n480_CG-FORAMINIFERA-DUP2	667.605	530.02	900.6		t_n480_CG-FORAMINIFERA-DUP2	849.752	535.36	1404.64		t_n470_CG-FORAMINIFERA-DUP2	584.887	525.08	697.17		nocal	nocal	nocal	nocal		t_n474_CG-FORAMINIFERA-DUP2	575.578	524.4	679.79		t_n480_CG-FORAMINIFERA-DUP2	578.451	524.62	684.5
[truncated: 8 more columns]

## Sheet: Divtimes_ILN-highlighted
label-conc_cb	mean_t-conc_cb	2.5%q-conc_cb	97.5%q-conc_cb		label-indATP	mean_t-indATP	2.5%q-indATP	97.5%q-indATP		label-indEF	mean_t-indEF	2.5%q-indEF	97.5%q-indEF		label-indLeu	mean_t-indLeu	2.5%q-indLeu	97.5%q-indLeu		label-indSRP	mean_t-indSRP	2.5%q-indSRP	97.5%q-indSRP		label-indTyr	mean_t-indTyr	2.5%q-indTyr	97.5%q-indTyr		label-noATP	mean_t-noATP	2.5%q-noATP	97.5%q-noATP		label-noEF	mean_t-noEF	2.5%q-noEF	97.5%q-noEF		label-noLeu	mean_t-noLeu	2.5%q-noLeu	97.5%q-noLeu		label-noSRP	mean_t-noSRP	2.5%q-noSRP	97.5%q-noSRP
t_n247_ROOT	4491.03	4415.09	4519.26		t_n247_ROOT	4489.64	4409.42	4519.21		t_n247_ROOT	4474.63	4355.44	4518.82		t_n247_ROOT	4470.62	4342.81	4518.72		t_n247_ROOT	4478.32	4368.68	4518.92		t_n247_ROOT	4477.79	4366.66	4518.91		t_n242_ROOT	4480.94	4379.79	4518.98		t_n237_ROOT	4491.16	4415.07	4519.25		t_n244_ROOT	4491.96	4418.46	4519.28		t_n247_ROOT	4490.48	4413.01	4519.24
t_n248_LUCA	4180.64	4026.54	4311.36		t_n248_LUCA	4359.4	4204.4	4472.52		t_n248_LUCA	4238.88	4012.84	4402.47		t_n248_LUCA	4286.64	4099.99	4419.04		t_n248_LUCA	4225.88	4034.98	4377.38		t_n248_LUCA	4382.39	4196.82	4495.38		t_n243_LUCA	4153.65	3969.63	4307.44		t_n238_LUCA	4220.53	4076.59	4340.1		t_n245_LUCA	4190.18	4030.1	4324.71		t_n248_LUCA	4195.13	4036.77	4327.81
t_n268_TG-EUKARYA-ARCH	2504.37	2256.1	2758.11		t_n268_TG-EUKARYA-ARCH	2697.58	2343.02	3058.17		t_n268_TG-EUKARYA-ARCH	2803.1	2270.55	3318.98		t_n268_TG-EUKARYA-ARCH	2683.12	2308.85	3080.62		t_n268_TG-EUKARYA-ARCH	2944.97	2597.01	3295.33		t_n268_TG-EUKARYA-ARCH	2695.64	2175.78	3259.93		t_n263_TG-EUKARYA-ARCH	2558.43	2282.71	2842.66		t_n258_TG-EUKARYA-ARCH	2565.39	2315.98	2819.44		t_n265_TG-EUKARYA-ARCH	2504.4	2233.84	2782.43		t_n268_TG-EUKARYA-ARCH	2508.56	2243.94	2779.46
t_n269_LECA	1699.09	1535.69	1861.16		t_n269_LECA	1764.06	1548.29	1903.39		t_n269_LECA	1821.28	1626.22	1933.6		t_n269_LECA	1857.08	1725.89	1955.07		t_n269_LECA	1828.49	1669.22	1929.78		t_n269_LECA	1823.72	1632.41	1934.42		t_n264_LECA	1741.87	1565.17	1885.46		t_n259_LECA	1725.55	1559.96	1876.13		t_n266_LECA	1714.8	1530.18	1877.58		t_n269_LECA	1684.55	1507.72	1859.69
t_n272_FUNGI	913.297	737.25	1100.93		t_n272_FUNGI	858.59	602.52	1144.44		t_n272_FUNGI	886.934	467.06	1384.14		t_n272_FUNGI	877.201	560.87	1223.07		t_n272_FUNGI	963.864	643.4	1312.34		t_n272_FUNGI	900.5	447.11	1441.48		t_n267_FUNGI	915.612	710.06	1137.09		t_n262_FUNGI	963.018	780.33	1156.02		t_n269_FUNGI	860.756	662.09	1075.95		t_n272_FUNGI	886.018	698.85	1087.79
t_n274_METAZOA	605.04	593.53	610.89		t_n274_METAZOA	596.895	577.23	609.52		t_n274_METAZOA	595.877	576.55	609.4		t_n274_METAZOA	599.088	579.47	609.81		t_n274_METAZOA	596.718	577	609.52		t_n274_METAZOA	594.482	575.89	609.21		t_n269_METAZOA	604.135	590.62	610.68		t_n264_METAZOA	603.608	589.68	610.54		t_n271_METAZOA	603.248	588.63	610.46		t_n274_METAZOA	604.348	591.58	610.71
t_n275_EUMETAZOA	566.837	561.28	579.27		t_n275_EUMETAZOA	572.863	561.57	589.57		t_n275_EUMETAZOA	574.084	561.68	590.15		t_n275_EUMETAZOA	572.358	561.52	589.24		t_n275_EUMETAZOA	573.517	561.61	589.91		t_n275_EUMETAZOA	574.493	561.72	590.21		t_n270_EUMETAZOA	568.298	561.32	583.31		t_n265_EUMETAZOA	568.282	561.33	582.96		t_n272_EUMETAZOA	568.251	561.32	583.12		t_n275_EUMETAZOA	567.586	561.3	581.35
t_n280_ARCHAEPLASTIDA	1357.07	1221.6	1498.27		t_n280_ARCHAEPLASTIDA	1327.83	1132.05	1530.76		t_n280_ARCHAEPLASTIDA	1465	1173.79	1721.69		t_n280_ARCHAEPLASTIDA	1531.81	1326.71	1720.02		t_n280_ARCHAEPLASTIDA	1594.52	1388.74	1772.29		t_n280_ARCHAEPLASTIDA	1493.67	1200.2	1742.81		t_n275_ARCHAEPLASTIDA	1430.11	1272.28	1588.01		t_n270_ARCHAEPLASTIDA	1376.81	1240.28	1517.3		t_n277_ARCHAEPLASTIDA	1317.58	1164.14	1477.06		t_n280_ARCHAEPLASTIDA	1319.1	1175.78	1469.39
t_n283_EMBRYOPHYTA	475.019	433.47	515.22		t_n283_EMBRYOPHYTA	468.015	432.1	514.03		t_n283_EMBRYOPHYTA	472.699	432.56	515.22		t_n283_EMBRYOPHYTA	477.036	433.35	515.88		t_n283_EMBRYOPHYTA	478.153	433.56	516.01		t_n283_EMBRYOPHYTA	472.823	432.56	515.25		t_n278_EMBRYOPHYTA	480.256	434.5	516.11		t_n273_EMBRYOPHYTA	478.883	434.27	515.86		t_n279_EMBRYOPHYTA	469.826	432.43	514.32		t_n283_EMBRYOPHYTA	471.349	432.68	514.54
t_n284_EUDICOT-MONOCOT	239.882	212.33	256.18		t_n284_EUDICOT-MONOCOT	188.662	129.68	246.36		t_n284_EUDICOT-MONOCOT	214.255	144.42	250.44		t_n284_EUDICOT-MONOCOT	211.498	143.32	249.81		t_n284_EUDICOT-MONOCOT	187.689	128.13	247.17		t_n284_EUDICOT-MONOCOT	196.255	130.21	248.23		t_n279_EUDICOT-MONOCOT	240.653	213.7	256.86		t_n274_EUDICOT-MONOCOT	222.748	171.17	250.89		t_n280_EUDICOT-MONOCOT	236.191	201.23	254.65		t_n284_EUDICOT-MONOCOT	238.817	209.49	255.63
t_n292_CG-FORAMINIFERA	753.839	569.35	961.83		t_n292_CG-FORAMINIFERA	792.359	556.55	1080.84		t_n292_CG-FORAMINIFERA	871.369	537.09	1399.02		t_n292_CG-FORAMINIFERA	902.327	570.97	1274.83		t_n292_CG-FORAMINIFERA	812.553	554.64	1141.84		t_n292_CG-FORAMINIFERA	887.73	537.52	1459.53		t_n287_CG-FORAMINIFERA	808.125	583.46	1057.3		t_n282_CG-FORAMINIFERA	769.431	581.74	976.38		t_n288_CG-FORAMINIFERA	736.36	550.56	962.99		t_n292_CG-FORAMINIFERA	734.426	551.44	956.66
t_n308_TG-OXYPHOTOBACTERIA	2985.23	2946.07	3087.4		t_n308_TG-OXYPHOTOBACTERIA	3035.99	2947.64	3245.77		t_n308_TG-OXYPHOTOBACTERIA	3271.45	2960.26	3746.58		t_n308_TG-OXYPHOTOBACTERIA	3081.87	2949.53	3360.72		t_n308_TG-OXYPHOTOBACTERIA	3121.45	2951.2	3456.73		t_n308_TG-OXYPHOTOBACTERIA	3310.58	2962.23	3826.71		t_n303_TG-OXYPHOTOBACTERIA	3005.62	2946.66	3153.28		t_n297_TG-OXYPHOTOBACTERIA	2991.2	2946.25	3106.54		t_n304_TG-OXYPHOTOBACTERIA	2994.57	2946.33	3118.37		t_n308_TG-OXYPHOTOBACTERIA	2991.62	2946.26	3108.54
t_n309_CG-OXYPHOTOBACTERIA	2128.85	1956.9	2391.43		t_n309_CG-OXYPHOTOBACTERIA	2274.61	1986.15	2690.91		t_n309_CG-OXYPHOTOBACTERIA	2558.14	2020.07	3231.35		t_n309_CG-OXYPHOTOBACTERIA	2396.93	2038.18	2798.35		t_n309_CG-OXYPHOTOBACTERIA	2310.8	2004.64	2730.42		t_n309_CG-OXYPHOTOBACTERIA	2374.99	1989.04	3019.06		t_n304_CG-OXYPHOTOBACTERIA	2181.78	1977.03	2486.33		t_n298_CG-OXYPHOTOBACTERIA	2155.9	1972.97	2426.01		t_n305_CG-OXYPHOTOBACTERIA	2136.28	1951	2434.96		t_n309_CG-OXYPHOTOBACTERIA	2135.85	1954.23	2422.67
t_n312_ARCHAEPLASTIDA-DUP1	1357.07	1221.6	1498.27		t_n312_ARCHAEPLASTIDA-DUP1	1327.83	1132.05	1530.76		t_n312_ARCHAEPLASTIDA-DUP1	1465	1173.79	1721.69		t_n312_ARCHAEPLASTIDA-DUP1	1531.81	1326.71	1720.02		t_n312_ARCHAEPLASTIDA-DUP1	1594.52	1388.74	1772.29		t_n312_ARCHAEPLASTIDA-DUP1	1493.67	1200.2	1742.81		t_n307_ARCHAEPLASTIDA-DUP1	1430.11	1272.28	1588.01		t_n301_ARCHAEPLASTIDA-DUP1	1376.81	1240.28	1517.3		t_n308_ARCHAEPLASTIDA-DUP1	1317.58	1164.14	1477.06		t_n312_ARCHAEPLASTIDA-DUP1	1319.1	1175.78	1469.39
t_n314_EMBRYOPHYTA-DUP1	475.019	433.47	515.22		t_n314_EMBRYOPHYTA-DUP1	468.015	432.1	514.03		t_n314_EMBRYOPHYTA-DUP1	472.699	432.56	515.22		t_n314_EMBRYOPHYTA-DUP1	477.036	433.35	515.88		t_n314_EMBRYOPHYTA-DUP1	478.153	433.56	516.01		t_n314_EMBRYOPHYTA-DUP1	472.823	432.56	515.25		t_n309_EMBRYOPHYTA-DUP1	480.256	434.5	516.11		t_n303_EMBRYOPHYTA-DUP1	478.883	434.27	515.86		t_n310_EMBRYOPHYTA-DUP1	469.826	432.43	514.32		t_n314_EMBRYOPHYTA-DUP1	471.349	432.68	514.54
t_n315_EUDICOT-MONOCOT-DUP1	239.882	212.33	256.18		t_n315_EUDICOT-MONOCOT-DUP1	188.662	129.68	246.36		t_n315_EUDICOT-MONOCOT-DUP1	214.255	144.42	250.44		t_n315_EUDICOT-MONOCOT-DUP1	211.498	143.32	249.81		t_n315_EUDICOT-MONOCOT-DUP1	187.689	128.13	247.17		t_n315_EUDICOT-MONOCOT-DUP1	196.255	130.21	248.23		t_n310_EUDICOT-MONOCOT-DUP1	240.653	213.7	256.86		t_n316_TG-EUKARYA-MITO	1822.79	1606.11	2075.12		t_n311_EUDICOT-MONOCOT-DUP1	236.191	201.23	254.65		t_n315_EUDICOT-MONOCOT-DUP1	238.817	209.49	255.63
t_n329_TG-EUKARYA-MITO	1851.98	1634.36	2105.92		t_n329_TG-EUKARYA-MITO	2165.32	1717.88	2703.9		t_n329_TG-EUKARYA-MITO	2824.9	1991.15	3632.29		t_n329_TG-EUKARYA-MITO	2010.72	1666.45	2466.14		t_n329_TG-EUKARYA-MITO	2875.58	2117.01	3523.12		t_n329_TG-EUKARYA-MITO	2886.88	2085.93	3627.67		t_n324_TG-EUKARYA-MITO	1998.22	1728.12	2311.19		t_n319_FUNGI-DUP1	963.018	780.33	1156.02		t_n325_TG-EUKARYA-MITO	1937.38	1660.75	2279.35		t_n329_TG-EUKARYA-MITO	1865.94	1626.71	2147.64
t_n332_FUNGI-DUP1	913.297	737.25	1100.93		t_n332_FUNGI-DUP1	858.59	602.52	1144.44		t_n332_FUNGI-DUP1	886.934	467.06	1384.14		t_n332_FUNGI-DUP1	877.201	560.87	1223.07		t_n332_FUNGI-DUP1	963.864	643.4	1312.34		t_n332_FUNGI-DUP1	900.5	447.11	1441.48		t_n327_FUNGI-DUP1	915.612	710.06	1137.09		t_n320_METAZOA	603.608	589.68	610.54		t_n328_FUNGI-DUP1	860.756	662.09	1075.95		t_n332_FUNGI-DUP1	886.018	698.85	1087.79
t_n333_METAZOA	605.04	593.53	610.89		t_n333_METAZOA	596.895	577.23	609.52		t_n333_METAZOA	595.877	576.55	609.4		t_n333_METAZOA	599.088	579.47	609.81		t_n333_METAZOA	596.718	577	609.52		t_n333_METAZOA	594.482	575.89	609.21		t_n328_METAZOA	604.135	590.62	610.68		t_n321_EUMETAZOA-DUP1	568.282	561.33	582.96		t_n329_METAZOA	603.248	588.63	610.46		t_n333_METAZOA	604.348	591.58	610.71
t_n334_EUMETAZOA-DUP1	566.837	561.28	579.27		t_n334_EUMETAZOA-DUP1	572.863	561.57	589.57		t_n334_EUMETAZOA-DUP1	574.084	561.68	590.15		t_n334_EUMETAZOA-DUP1	572.358	561.52	589.24		t_n334_EUMETAZOA-DUP1	573.517	561.61	589.91		t_n334_EUMETAZOA-DUP1	574.493	561.72	590.21		t_n329_EUMETAZOA-DUP1	568.298	561.32	583.31		t_n325_ARCHAEPLASTIDA-DUP2	1376.81	1240.28	1517.3		t_n330_EUMETAZOA-DUP1	568.251	561.32	583.12		t_n334_EUMETAZOA-DUP1	567.586	561.3	581.35
t_n338_ARCHAEPLASTIDA-DUP2	1357.07	1221.6	1498.27		t_n338_ARCHAEPLASTIDA-DUP2	1327.83	1132.05	1530.76		t_n338_ARCHAEPLASTIDA-DUP2	1465	1173.79	1721.69		t_n338_ARCHAEPLASTIDA-DUP2	1531.81	1326.71	1720.02		t_n338_ARCHAEPLASTIDA-DUP2	1594.52	1388.74	1772.29		t_n338_ARCHAEPLASTIDA-DUP2	1493.67	1200.2	1742.81		t_n331_ARCHAEPLASTIDA-DUP2	1430.11	1272.28	1588.01		t_n351_LUCA-DUP	4220.53	4076.59	4340.1		t_n334_ARCHAEPLASTIDA-DUP2	1317.58	1164.14	1477.06		t_n338_ARCHAEPLASTIDA-DUP2	1319.1	1175.78	1469.39
t_n340_EMBRYOPHYTA-DUP2	475.019	433.47	515.22		t_n340_EMBRYOPHYTA-DUP2	468.015	432.1	514.03		t_n340_EMBRYOPHYTA-DUP2	472.699	432.56	515.22		t_n340_EMBRYOPHYTA-DUP2	477.036	433.35	515.88		t_n340_EMBRYOPHYTA-DUP2	478.153	433.56	516.01		t_n340_EMBRYOPHYTA-DUP2	472.823	432.56	515.25		t_n333_EMBRYOPHYTA-DUP2	480.256	434.5	516.11		t_n373_TG-EUKARYA-MITO-DUP	1822.79	1606.11	2075.12		t_n336_EMBRYOPHYTA-DUP2	469.826	432.43	514.32		t_n340_EMBRYOPHYTA-DUP2	471.349	432.68	514.54
t_n341_EUDICOT-MONOCOT-DUP2	239.882	212.33	256.18		t_n341_EUDICOT-MONOCOT-DUP2	188.662	129.68	246.36		t_n341_EUDICOT-MONOCOT-DUP2	214.255	144.42	250.44		t_n341_EUDICOT-MONOCOT-DUP2	211.498	143.32	249.81		t_n341_EUDICOT-MONOCOT-DUP2	187.689	128.13	247.17		t_n341_EUDICOT-MONOCOT-DUP2	196.255	130.21	248.23		t_n334_EUDICOT-MONOCOT-DUP2	240.653	213.7	256.86		t_n377_FUNGI-DUP2	963.018	780.33	1156.02		t_n337_EUDICOT-MONOCOT-DUP2	236.191	201.23	254.65		t_n341_EUDICOT-MONOCOT-DUP2	238.817	209.49	255.63
t_n368_LUCA-DUP	4180.64	4026.54	4311.36		t_n368_LUCA-DUP	4359.4	4204.4	4472.52		t_n368_LUCA-DUP	4238.88	4012.84	4402.47		t_n368_LUCA-DUP	4286.64	4099.99	4419.04		t_n368_LUCA-DUP	4225.88	4034.98	4377.38		t_n368_LUCA-DUP	4382.39	4196.82	4495.38		t_n359_LUCA-DUP	4153.65	3969.63	4307.44		t_n379_METAZOA	603.608	589.68	610.54		t_n364_LUCA-DUP	4190.18	4030.1	4324.71		t_n368_LUCA-DUP	4195.13	4036.77	4327.81
t_n391_TG-EUKARYA-MITO-DUP	1851.98	1634.36	2105.92		t_n391_TG-EUKARYA-MITO-DUP	2165.32	1717.88	2703.9		t_n391_TG-EUKARYA-MITO-DUP	2824.9	1991.15	3632.29		t_n391_TG-EUKARYA-MITO-DUP	2010.72	1666.45	2466.14		t_n391_TG-EUKARYA-MITO-DUP	2875.58	2117.01	3523.12		t_n391_TG-EUKARYA-MITO-DUP	2886.88	2085.93	3627.67		t_n382_TG-EUKARYA-MITO-DUP	1998.22	1728.12	2311.19		t_n380_EUMETAZOA-DUP2	568.282	561.33	582.96		t_n387_TG-EUKARYA-MITO-DUP	1937.38	1660.75	2279.35		t_n391_TG-EUKARYA-MITO-DUP	1865.94	1626.71	2147.64
t_n395_FUNGI-DUP2	913.297	737.25	1100.93		t_n395_FUNGI-DUP2	858.59	602.52	1144.44		t_n395_FUNGI-DUP2	886.934	467.06	1384.14		t_n395_FUNGI-DUP2	877.201	560.87	1223.07		t_n395_FUNGI-DUP2	963.864	643.4	1312.34		t_n395_FUNGI-DUP2	900.5	447.11	1441.48		t_n386_FUNGI-DUP2	915.612	710.06	1137.09		t_n384_ARCHAEPLASTIDA-DUP3	1376.81	1240.28	1517.3		t_n391_FUNGI-DUP2	860.756	662.09	1075.95		t_n395_FUNGI-DUP2	886.018	698.85	1087.79
t_n397_METAZOA	605.04	593.53	610.89		t_n397_METAZOA	596.895	577.23	609.52		t_n397_METAZOA	595.877	576.55	609.4		t_n397_METAZOA	599.088	579.47	609.81		t_n397_METAZOA	596.718	577	609.52		t_n397_METAZOA	594.482	575.89	609.21		t_n388_METAZOA	604.135	590.62	610.68		t_n386_EMBRYOPHYTA-DUP3	478.883	434.27	515.86		t_n393_METAZOA	603.248	588.63	610.46		t_n397_METAZOA	604.348	591.58	610.71
t_n398_EUMETAZOA-DUP2	566.837	561.28	579.27		t_n398_EUMETAZOA-DUP2	572.863	561.57	589.57		t_n398_EUMETAZOA-DUP2	574.084	561.68	590.15		t_n398_EUMETAZOA-DUP2	572.358	561.52	589.24		t_n398_EUMETAZOA-DUP2	573.517	561.61	589.91		t_n398_EUMETAZOA-DUP2	574.493	561.72	590.21		t_n389_EUMETAZOA-DUP2	568.298	561.32	583.31		t_n387_EUDICOT-MONOCOT-DUP3	222.748	171.17	250.89		t_n394_EUMETAZOA-DUP2	568.251	561.32	583.12		t_n398_EUMETAZOA-DUP2	567.586	561.3	581.35
t_n402_ARCHAEPLASTIDA-DUP3	1357.07	1221.6	1498.27		t_n402_ARCHAEPLASTIDA-DUP3	1327.83	1132.05	1530.76		t_n402_ARCHAEPLASTIDA-DUP3	1465	1173.79	1721.69		t_n402_ARCHAEPLASTIDA-DUP3	1531.81	1326.71	1720.02		t_n402_ARCHAEPLASTIDA-DUP3	1594.52	1388.74	1772.29		t_n402_ARCHAEPLASTIDA-DUP3	1493.67	1200.2	1742.81		t_n393_ARCHAEPLASTIDA-DUP3	1430.11	1272.28	1588.01		t_n395_CG-FORAMINIFERA-DUP1	769.431	581.74	976.38		t_n398_ARCHAEPLASTIDA-DUP3	1317.58	1164.14	1477.06		t_n402_ARCHAEPLASTIDA-DUP3	1319.1	1175.78	1469.39
t_n404_EMBRYOPHYTA-DUP3	475.019	433.47	515.22		t_n404_EMBRYOPHYTA-DUP3	468.015	432.1	514.03		t_n404_EMBRYOPHYTA-DUP3	472.699	432.56	515.22		t_n404_EMBRYOPHYTA-DUP3	477.036	433.35	515.88		t_n404_EMBRYOPHYTA-DUP3	478.153	433.56	516.01		t_n404_EMBRYOPHYTA-DUP3	472.823	432.56	515.25		t_n395_EMBRYOPHYTA-DUP3	480.256	434.5	516.11		t_n404_TG-OXYPHOTOBACTERIA-DUP	2991.2	2946.25	3106.54		t_n400_EMBRYOPHYTA-DUP3	469.826	432.43	514.32		t_n404_EMBRYOPHYTA-DUP3	471.349	432.68	514.54
t_n405_EUDICOT-MONOCOT-DUP3	239.882	212.33	256.18		t_n405_EUDICOT-MONOCOT-DUP3	188.662	129.68	246.36		t_n405_EUDICOT-MONOCOT-DUP3	214.255	144.42	250.44		t_n405_EUDICOT-MONOCOT-DUP3	211.498	143.32	249.81		t_n405_EUDICOT-MONOCOT-DUP3	187.689	128.13	247.17		t_n405_EUDICOT-MONOCOT-DUP3	196.255	130.21	248.23		t_n396_EUDICOT-MONOCOT-DUP3	240.653	213.7	256.86		t_n405_CG-OXYPHOTOBACTERIA-DUP	2155.9	1972.97	2426.01		t_n401_EUDICOT-MONOCOT-DUP3	236.191	201.23	254.65		t_n405_EUDICOT-MONOCOT-DUP3	238.817	209.49	255.63
t_n413_CG-FORAMINIFERA-DUP1	753.839	569.35	961.83		t_n413_CG-FORAMINIFERA-DUP1	792.359	556.55	1080.84		t_n413_CG-FORAMINIFERA-DUP1	871.369	537.09	1399.02		t_n413_CG-FORAMINIFERA-DUP1	902.327	570.97	1274.83		t_n413_CG-FORAMINIFERA-DUP1	812.553	554.64	1141.84		t_n413_CG-FORAMINIFERA-DUP1	887.73	537.52	1459.53		t_n404_CG-FORAMINIFERA-DUP1	808.125	583.46	1057.3		t_n408_ARCHAEPLASTIDA-DUP4	1376.81	1240.28	1517.3		t_n409_CG-FORAMINIFERA-DUP1	736.36	550.56	962.99		t_n413_CG-FORAMINIFERA-DUP1	734.426	551.44	956.66
t_n422_TG-OXYPHOTOBACTERIA-DUP	2985.23	2946.07	3087.4		t_n422_TG-OXYPHOTOBACTERIA-DUP	3035.99	2947.64	3245.77		t_n422_TG-OXYPHOTOBACTERIA-DUP	3271.45	2960.26	3746.58		t_n422_TG-OXYPHOTOBACTERIA-DUP	3081.87	2949.53	3360.72		t_n422_TG-OXYPHOTOBACTERIA-DUP	3121.45	2951.2	3456.73		t_n422_TG-OXYPHOTOBACTERIA-DUP	3310.58	2962.23	3826.71		t_n413_TG-OXYPHOTOBACTERIA-DUP	3005.62	2946.66	3153.28		t_n412_EMBRYOPHYTA-DUP4	478.883	434.27	515.86		t_n418_TG-OXYPHOTOBACTERIA-DUP	2994.57	2946.33	3118.37		t_n422_TG-OXYPHOTOBACTERIA-DUP	2991.62	2946.26	3108.54
t_n423_CG-OXYPHOTOBACTERIA-DUP	2128.85	1956.9	2391.43		t_n423_CG-OXYPHOTOBACTERIA-DUP	2274.61	1986.15	2690.91		t_n423_CG-OXYPHOTOBACTERIA-DUP	2558.14	2020.07	3231.35		t_n423_CG-OXYPHOTOBACTERIA-DUP	2396.93	2038.18	2798.35		t_n423_CG-OXYPHOTOBACTERIA-DUP	2310.8	2004.64	2730.42		t_n423_CG-OXYPHOTOBACTERIA-DUP	2374.99	1989.04	3019.06		t_n414_CG-OXYPHOTOBACTERIA-DUP	2181.78	1977.03	2486.33		t_n438_TG-EUKARYA-ARCH-DUP	2565.39	2315.98	2819.44		t_n419_CG-OXYPHOTOBACTERIA-DUP	2136.28	1951	2434.96		t_n423_CG-OXYPHOTOBACTERIA-DUP	2135.85	1954.23	2422.67
t_n426_ARCHAEPLASTIDA-DUP4	1357.07	1221.6	1498.27		t_n426_ARCHAEPLASTIDA-DUP4	1327.83	1132.05	1530.76		t_n426_ARCHAEPLASTIDA-DUP4	1465	1173.79	1721.69		t_n426_ARCHAEPLASTIDA-DUP4	1531.81	1326.71	1720.02		t_n426_ARCHAEPLASTIDA-DUP4	1594.52	1388.74	1772.29		t_n426_ARCHAEPLASTIDA-DUP4	1493.67	1200.2	1742.81		t_n417_ARCHAEPLASTIDA-DUP4	1430.11	1272.28	1588.01		t_n439_LECA-DUP	1725.55	1559.96	1876.13		t_n422_ARCHAEPLASTIDA-DUP4	1317.58	1164.14	1477.06		t_n426_ARCHAEPLASTIDA-DUP4	1319.1	1175.78	1469.39
t_n430_EMBRYOPHYTA-DUP4	475.019	433.47	515.22		t_n430_EMBRYOPHYTA-DUP4	468.015	432.1	514.03		t_n430_EMBRYOPHYTA-DUP4	472.699	432.56	515.22		t_n430_EMBRYOPHYTA-DUP4	477.036	433.35	515.88		t_n430_EMBRYOPHYTA-DUP4	478.153	433.56	516.01		t_n430_EMBRYOPHYTA-DUP4	472.823	432.56	515.25		t_n421_EMBRYOPHYTA-DUP4	480.256	434.5	516.11		t_n442_FUNGI-DUP	963.018	780.33	1156.02		t_n425_EMBRYOPHYTA-DUP4	469.826	432.43	514.32		t_n430_EMBRYOPHYTA-DUP4	471.349	432.68	514.54
t_n456_TG-EUKARYA-ARCH-DUP	2504.37	2256.1	2758.11		t_n456_TG-EUKARYA-ARCH-DUP	2697.58	2343.02	3058.17		t_n456_TG-EUKARYA-ARCH-DUP	2803.1	2270.55	3318.98		t_n456_TG-EUKARYA-ARCH-DUP	2683.12	2308.85	3080.62		t_n456_TG-EUKARYA-ARCH-DUP	2944.97	2597.01	3295.33		t_n456_TG-EUKARYA-ARCH-DUP	2695.64	2175.78	3259.93		t_n447_TG-EUKARYA-ARCH-DUP	2558.43	2282.71	2842.66		t_n444_METAZOA	603.608	589.68	610.54		t_n451_TG-EUKARYA-ARCH-DUP	2504.4	2233.84	2782.43		t_n456_TG-EUKARYA-ARCH-DUP	2508.56	2243.94	2779.46
t_n457_LECA-DUP	1699.09	1535.69	1861.16		t_n457_LECA-DUP	1764.06	1548.29	1903.39		t_n457_LECA-DUP	1821.28	1626.22	1933.6		t_n457_LECA-DUP	1857.08	1725.89	1955.07		t_n457_LECA-DUP	1828.49	1669.22	1929.78		t_n457_LECA-DUP	1823.72	1632.41	1934.42		t_n448_LECA-DUP	1741.87	1565.17	1885.46		t_n445_EUMETAZOA-DUP3	568.282	561.33	582.96		t_n452_LECA-DUP	1714.8	1530.18	1877.58		t_n457_LECA-DUP	1684.55	1507.72	1859.69
t_n460_FUNGI-DUP	913.297	737.25	1100.93		t_n460_FUNGI-DUP	858.59	602.52	1144.44		t_n460_FUNGI-DUP	886.934	467.06	1384.14		t_n460_FUNGI-DUP	877.201	560.87	1223.07		t_n460_FUNGI-DUP	963.864	643.4	1312.34		t_n460_FUNGI-DUP	900.5	447.11	1441.48		t_n451_FUNGI-DUP	915.612	710.06	1137.09		t_n450_ARCHAEPLASTIDA-DUP5	1376.81	1240.28	1517.3		t_n455_FUNGI-DUP	860.756	662.09	1075.95		t_n460_FUNGI-DUP	886.018	698.85	1087.79
t_n462_METAZOA	605.04	593.53	610.89		t_n462_METAZOA	596.895	577.23	609.52		t_n462_METAZOA	595.877	576.55	609.4		t_n462_METAZOA	599.088	579.47	609.81		t_n462_METAZOA	596.718	577	609.52		t_n462_METAZOA	594.482	575.89	609.21		t_n452_METAZOA	604.135	590.62	610.68		t_n453_EMBRYOPHYTA-DUP5	478.883	434.27	515.86		t_n457_METAZOA	603.248	588.63	610.46		t_n462_METAZOA	604.348	591.58	610.71
t_n463_EUMETAZOA-DUP3	566.837	561.28	579.27		t_n463_EUMETAZOA-DUP3	572.863	561.57	589.57		t_n463_EUMETAZOA-DUP3	574.084	561.68	590.15		t_n463_EUMETAZOA-DUP3	572.358	561.52	589.24		t_n463_EUMETAZOA-DUP3	573.517	561.61	589.91		t_n463_EUMETAZOA-DUP3	574.493	561.72	590.21		t_n453_EUMETAZOA-DUP3	568.298	561.32	583.31		t_n454_EUDICOT-MONOCOT-DUP4	222.748	171.17	250.89		t_n458_EUMETAZOA-DUP3	568.251	561.32	583.12		t_n463_EUMETAZOA-DUP3	567.586	561.3	581.35
t_n468_ARCHAEPLASTIDA-DUP5	1357.07	1221.6	1498.27		t_n468_ARCHAEPLASTIDA-DUP5	1327.83	1132.05	1530.76		t_n468_ARCHAEPLASTIDA-DUP5	1465	1173.79	1721.69		t_n468_ARCHAEPLASTIDA-DUP5	1531.81	1326.71	1720.02		t_n468_ARCHAEPLASTIDA-DUP5	1594.52	1388.74	1772.29		t_n468_ARCHAEPLASTIDA-DUP5	1493.67	1200.2	1742.81		t_n458_ARCHAEPLASTIDA-DUP5	1430.11	1272.28	1588.01		t_n461_CG-FORAMINIFERA-DUP2	769.431	581.74	976.38		t_n463_ARCHAEPLASTIDA-DUP5	1317.58	1164.14	1477.06		t_n468_ARCHAEPLASTIDA-DUP5	1319.1	1175.78	1469.39
t_n471_EMBRYOPHYTA-DUP5	475.019	433.47	515.22		t_n471_EMBRYOPHYTA-DUP5	468.015	432.1	514.03		t_n471_EMBRYOPHYTA-DUP5	472.699	432.56	515.22		t_n471_EMBRYOPHYTA-DUP5	477.036	433.35	515.88		t_n471_EMBRYOPHYTA-DUP5	478.153	433.56	516.01		t_n471_EMBRYOPHYTA-DUP5	472.823	432.56	515.25		t_n461_EMBRYOPHYTA-DUP5	480.256	434.5	516.11		nocal	nocal	nocal	nocal		t_n465_EMBRYOPHYTA-DUP5	469.826	432.43	514.32		t_n471_EMBRYOPHYTA-DUP5	471.349	432.68	514.54
t_n472_EUDICOT-MONOCOT-DUP4	239.882	212.33	256.18		t_n472_EUDICOT-MONOCOT-DUP4	188.662	129.68	246.36		t_n472_EUDICOT-MONOCOT-DUP4	214.255	144.42	250.44		t_n472_EUDICOT-MONOCOT-DUP4	211.498	143.32	249.81		t_n472_EUDICOT-MONOCOT-DUP4	187.689	128.13	247.17		t_n472_EUDICOT-MONOCOT-DUP4	196.255	130.21	248.23		t_n462_EUDICOT-MONOCOT-DUP4	240.653	213.7	256.86		nocal	nocal	nocal	nocal		t_n466_EUDICOT-MONOCOT-DUP4	236.191	201.23	254.65		t_n472_EUDICOT-MONOCOT-DUP4	238.817	209.49	255.63
t_n480_CG-FORAMINIFERA-DUP2	753.839	569.35	961.83		t_n480_CG-FORAMINIFERA-DUP2	792.359	556.55	1080.84		t_n480_CG-FORAMINIFERA-DUP2	871.369	537.09	1399.02		t_n480_CG-FORAMINIFERA-DUP2	902.327	570.97	1274.83		t_n480_CG-FORAMINIFERA-DUP2	812.553	554.64	1141.84		t_n480_CG-FORAMINIFERA-DUP2	887.73	537.52	1459.53		t_n470_CG-FORAMINIFERA-DUP2	808.125	583.46	1057.3		nocal	nocal	nocal	nocal		t_n474_CG-FORAMINIFERA-DUP2	736.36	550.56	962.99		t_n480_CG-FORAMINIFERA-DUP2	734.426	551.44	956.66
[truncated: 8 more columns]

## Sheet: MCMCdiagn_prior
Stats for estimates of divergence times	ATP-only alignment (single-gene strategy)	EF-only alignment (single-gene strategy)	Leu-only alignment (single-gene strategy)	SRP-only alignment (single-gene strategy)	Tyr-only alignment (single-gene strategy)	NOTE: Essentially, as no data are used and the tree topology is not changed, all these analyses under the prior are the same (i.e., the same tree topology was fixed, and so there is no impact on branch lengths, gradient, and Hessian estimation required for timetree inference with the approximate likelihood calcuation). Note that we only carried the analyses under the prior for each gene alignment…
Med. num. samples collected per chain	20001	20001	20001	20001	20001
Min. num. samples collected per chain	20001	20001	20001	20001	20001
Max. num. samples collected per chain	20001	20001	20001	20001	20001
Num. samples used to calculate stats	120006	120006	120006	120006	120006
tail-ESS (med. value across all chains)	59282	59352	59456	59400	59261
tail-ESS (min. value across all chains)	57378	56084	56286	56285	55382
tail-ESS (max. value across all chains)	60490	60702	60735	60524	60613
bulk-ESS (med. value across all chains)	59681	59680	59886	59801	59864
bulk-ESS (min. value across all chains)	57785	56557	56447	57948	56935
bulk-ESS (max. value across all chains)	61641	60666	61475	61090	61001
Rhat (min. value across all chains)	0.999952	0.999958	0.999945	0.999942	0.999951
Rhat (max. value across all chains)	1.00016	1.00016	1.00014	1.00021	1.00021
Total num. samples collected	120006	120006	120006	120006	120006
Stats for estimates of divergence times	"noATP" alignment (leave-one-out strategy)	"noEF" alignment (leave-one-out strategy)	"noLeu" alignment (leave-one-out strategy)	"noSRP" alignment (leave-one-out strategy)	"noTyr" alignment (leave-one-out strategy)	NOTE: In these analyses, the assembled alignments for "noATP", "noEF", "noLeu", and "noSRP" had less species than the main alignment given that the sequences for some taxa were all gaps (which we removed to re-estimate the branch lengths prior to setting the rate prior for such analyses). When the tree topology changes, it is important to re-infer the branch lengths, the gradient, and the Hessian…
Med. num. samples collected per chain	20001	20001	20001	20001	20001
Min. num. samples collected per chain	20001	20001	20001	20001	20001
Max. num. samples collected per chain	20001	20001	20001	20001	20001
Num. samples used to calculate stats	120006	120006	120006	120006	120006
tail-ESS (med. value across all chains)	59219	59516	59379	59360	59359
tail-ESS (min. value across all chains)	56828	57016	56831	56468	56997
tail-ESS (max. value across all chains)	60570	60318	60919	61007	60662
bulk-ESS (med. value across all chains)	59742.5	59807	59576	59684	59729
bulk-ESS (min. value across all chains)	56311	57732	57456	57683	57362
bulk-ESS (max. value across all chains)	61394	61627	60917	61197	61162
Rhat (min. value across all chains)	0.999949	0.999959	0.999953	0.99994	0.999934
Rhat (max. value across all chains)	1.00017	1.00021	1.00012	1.00016	1.00012
Total num. samples collected	120006	120006	120006	120006	120006

## Sheet: MCMCdiagn_postGBM
Stats for estimates of divergence times	ATP-only alignment (single-gene strategy)	EF-only alignment (single-gene strategy)	Leu-only alignment (single-gene strategy)	SRP-only alignment (single-gene strategy)	Tyr-only alignment (single-gene strategy)
Med. num. samples collected per chain	18787	18165	19020	18455	19203.5
Min. num. samples collected per chain	17096	14613	18017	17066	17159
Max. num. samples collected per chain	19205	20001	20001	20001	20001
Num. samples used to calculate stats	273536	233808	288272	273056	274544
tail-ESS (med. value across all chains)	134229	115006	141492	134504	134867
tail-ESS (min. value across all chains)	124994	103659	132970	123178	119639
tail-ESS (max. value across all chains)	136899	117753	145057	136972	137726
bulk-ESS (med. value across all chains)	132235	114558	139906	133824	133943
bulk-ESS (min. value across all chains)	105145	84408	112723	115796	101071
bulk-ESS (max. value across all chains)	137777	118424	145142	138054	138259
Rhat (min. value across all chains)	0.999971	0.999966	0.99996	0.99995	0.999967
Rhat (max. value across all chains)	1.00012	1.00011	1.00007	1.00011	1.00009
Total num. samples collected	295945	289369	305029	296763	301955
Stats for estimates of divergence times	"noATP" alignment (leave-one-out strategy)	"noEF" alignment (leave-one-out strategy)	"noLeu" alignment (leave-one-out strategy)	"noSRP" alignment (leave-one-out strategy)	"noTyr" alignment (leave-one-out strategy)
Med. num. samples collected per chain	20001	20001	19383.5	18874.5	18818.5
Min. num. samples collected per chain	18760	15875	17640	15669	17326
Max. num. samples collected per chain	20001	20001	20001	19962	20001
Num. samples used to calculate stats	300160	254000	282240	250704	277216
tail-ESS (med. value across all chains)	147133	124982	138184	122486	135953
tail-ESS (min. value across all chains)	134969	114882	124032	105907	117839
tail-ESS (max. value across all chains)	150652	127606	141847	125880	138798
bulk-ESS (med. value across all chains)	145058	123964	135221	119514	134271
bulk-ESS (min. value across all chains)	106313	95065	99740	79793	89045
bulk-ESS (max. value across all chains)	150475	128221	142360	126051	139461
Rhat (min. value across all chains)	0.999972	0.999966	0.999972	0.999948	0.999955
Rhat (max. value across all chains)	1.0001	1.0001	1.00008	1.00016	1.00009
Total num. samples collected	317068	309662	309231	299216	301595
Stats for estimates of divergence times	main concatenated alignment under "bsinBV" strategy
Med. num. samples collected per chain	19138.5
Min. num. samples collected per chain	17465
Max. num. samples collected per chain	20001
Num. samples used to calculate stats	279440
tail-ESS (med. value across all chains)	121968
tail-ESS (min. value across all chains)	77060
tail-ESS (max. value across all chains)	139758
bulk-ESS (med. value across all chains)	102776
bulk-ESS (min. value across all chains)	43014
bulk-ESS (max. value across all chains)	141142
Rhat (min. value across all chains)	0.999986
Rhat (max. value across all chains)	1.00044
Total num. samples collected	304994

## Sheet: MCMCdiagn_postILN
Stats for estimates of divergence times	ATP-only alignment (single-gene strategy)	EF-only alignment (single-gene strategy)	Leu-only alignment (single-gene strategy)	SRP-only alignment (single-gene strategy)	Tyr-only alignment (single-gene strategy)
Med. num. samples collected per chain	19530.5	19570	20001	19034	19288.5
Min. num. samples collected per chain	14471	17857	18116	15379	17369
Max. num. samples collected per chain	20001	20001	20001	20001	20001
Num. samples used to calculate stats	231536	285712	289856	246064	277904
tail-ESS (med. value across all chains)	115022	141687	143352	122246	138063
tail-ESS (min. value across all chains)	112440	136029	139677	118732	133835
tail-ESS (max. value across all chains)	116964	143126	145765	123855	139601
bulk-ESS (med. value across all chains)	115100	141848	142933	122466	138028
bulk-ESS (min. value across all chains)	107422	137343	135362	119189	131304
bulk-ESS (max. value across all chains)	117104	143936	145568	124071	140689
Rhat (min. value across all chains)	0.999962	0.999955	0.999958	0.999951	0.999965
Rhat (max. value across all chains)	1.00013	1.00007	1.00008	1.00012	1.00008
Total num. samples collected	304994	306880	315278	301147	306000
Stats for estimates of divergence times	"noATP" alignment (leave-one-out strategy)	"noEF" alignment (leave-one-out strategy)	"noLeu" alignment (leave-one-out strategy)	"noSRP" alignment (leave-one-out strategy)	"noTyr" alignment (leave-one-out strategy)
Med. num. samples collected per chain	20001	20001	20001	19955.5	19807
Min. num. samples collected per chain	19810	14968	19180	13633	18160
Max. num. samples collected per chain	20001	20001	20001	20001	20001
Num. samples used to calculate stats	316960	239488	306880	218128	290560
tail-ESS (med. value across all chains)	156590	118549	151323	107551	143433
tail-ESS (min. value across all chains)	147997	112968	146696	99161	76982
tail-ESS (max. value across all chains)	159383	120328	153992	109531	145693
bulk-ESS (med. value across all chains)	155561	118020	150449	107028	141920
bulk-ESS (min. value across all chains)	128457	100486	128710	87450	32932
bulk-ESS (max. value across all chains)	159344	120880	154535	109998	146127
Rhat (min. value across all chains)	0.999971	0.99996	0.999951	0.999943	0.99996
Rhat (max. value across all chains)	1.00009	1.00013	1.00007	1.00011	1.00046
Total num. samples collected	319405	311388	316717	306831	313964
Stats for estimates of divergence times	main concatenated alignment under "bsinBV" strategy
Med. num. samples collected per chain	19369.5
Min. num. samples collected per chain	12610
Max. num. samples collected per chain	20001
Num. samples used to calculate stats	201760
tail-ESS (med. value across all chains)	94121
tail-ESS (min. value across all chains)	61311
tail-ESS (max. value across all chains)	100847
bulk-ESS (med. value across all chains)	82625
bulk-ESS (min. value across all chains)	45639
bulk-ESS (max. value across all chains)	101574
Rhat (min. value across all chains)	0.999944
Rhat (max. value across all chains)	1.00038
Total num. samples collected	294515
